# Supplementary material for: Bioinformatic characterization of angiotensin-converting enzyme 2, the entry receptor for SARS-CoV-2
Source: PLoS One. 2020 Oct 28;15(10):e0240647. doi: 10.1371/journal.pone.0240647 (PMC7592753; doi:10.1371/journal.pone.0240647)
Supplement: S1 Table — (XLSX) [file pone.0240647.s002.xlsx]

## Sheet: Sheet1
Dataset ID	Tissues	Organism	Data type	Figure
FANTOM5	Multiple	Human	RNA-Seq	Figure 1
ProteinAtlas	Duodenum, kidney, testis, lung, nasopharynx	Human	Immunohistochemistry	Figure 2
GSE136831	Lung	Human	scRNA-Seq	Figure 3
GSE103354	Trachea/Airways	Mouse	scRNA-Seq	Figure 4
GSE92332	Intestine	Mouse	scRNA-Seq	Figure 5
GTEX	Multiple	Human	RNA-Seq	Figure 6, 7
