# Supplementary material for: Bioinformatic characterization of angiotensin-converting enzyme 2, the entry receptor for SARS-CoV-2
Source: PLoS One. 2020 Oct 28;15(10):e0240647. doi: 10.1371/journal.pone.0240647 (PMC7592753; doi:10.1371/journal.pone.0240647)
Supplement: S2 Table — (XLSX) [file pone.0240647.s003.xlsx]

## Sheet: anova_results_sorted.age
tissue	f-value	p-value	20-30	30-40	40-50	50-60	60-70	70+
nerve - tibial	6.384	8.584e-06	1.887±2.5 (n=50)	1.402±1.715 (n=54)	1.509±2.838 (n=96)	0.935±1.402 (n=190)	0.732±0.862 (n=206)	0.489±0.386 (n=23)
minor salivary gland	4.562	0.00164	3.405±1.868 (n=14)	2.761±1.387 (n=16)	2.963±2.2 (n=30)	2.403±1.554 (n=50)	1.736±1.139 (n=51)	2.128±0.0 (n=1)
artery - aorta	3.677	0.002869	2.611±4.705 (n=37)	0.678±0.838 (n=38)	0.611±0.8 (n=68)	1.644±4.104 (n=149)	0.774±1.907 (n=131)	0.346±0.358 (n=9)
whole blood	3.409	0.004722	0.048±0.046 (n=68)	0.04±0.035 (n=68)	0.039±0.097 (n=113)	0.03±0.047 (n=234)	0.024±0.031 (n=249)	0.017±0.021 (n=23)
colon - transverse	3.057	0.01012	9.105±10.841 (n=43)	8.574±9.955 (n=47)	6.938±8.003 (n=75)	7.173±8.109 (n=136)	4.643±8.621 (n=94)	1.312±1.516 (n=11)
brain - hypothalamus	2.571	0.03926	0.047±0.038 (n=4)	0.075±0.044 (n=5)	0.25±0.22 (n=16)	0.137±0.106 (n=60)	0.192±0.189 (n=105)	0.13±0.063 (n=12)
skin - sun exposed (lower leg)	2.271	0.04594	0.669±0.621 (n=59)	0.775±1.212 (n=57)	0.623±0.608 (n=107)	0.527±0.422 (n=218)	0.534±0.49 (n=232)	0.539±0.313 (n=28)
esophagus - mucosa	1.931	0.08752	3.05±2.241 (n=56)	3.074±1.22 (n=51)	2.718±1.285 (n=101)	2.909±2.586 (n=181)	2.464±2.011 (n=151)	1.786±0.688 (n=15)
liver	1.731	0.1286	0.511±0.279 (n=7)	0.791±0.952 (n=17)	0.711±0.694 (n=35)	0.947±1.016 (n=83)	0.986±0.966 (n=79)	1.888±1.597 (n=5)
adipose - subcutaneous	1.693	0.1342	8.275±10.025 (n=52)	8.808±12.689 (n=58)	6.563±8.211 (n=103)	5.411±7.901 (n=213)	6.648±10.922 (n=216)	4.829±5.731 (n=21)
pituitary	1.465	0.2015	0.198±0.077 (n=9)	0.242±0.123 (n=8)	0.448±0.709 (n=24)	0.295±0.142 (n=87)	0.305±0.27 (n=138)	0.267±0.222 (n=17)
pancreas	1.452	0.2052	2.494±2.913 (n=29)	2.016±1.397 (n=31)	1.657±1.28 (n=66)	1.764±1.289 (n=118)	1.836±1.45 (n=79)	1.332±0.349 (n=5)
testis	1.451	0.2053	56.634±20.505 (n=36)	51.352±20.309 (n=31)	50.851±19.26 (n=52)	48.262±20.15 (n=117)	46.784±21.317 (n=116)	49.194±14.533 (n=9)
cells - ebv-transformed lymphocytes	1.431	0.2261	0.016±0.014 (n=17)	0.021±0.014 (n=12)	0.03±0.026 (n=41)	0.024±0.023 (n=54)	0.021±0.021 (n=46)	0.013±0.009 (n=4)
brain - putamen (basal ganglia)	1.361	0.2407	0.026±0.04 (n=5)	0.099±0.11 (n=5)	0.12±0.103 (n=19)	0.071±0.061 (n=67)	0.099±0.133 (n=100)	0.123±0.093 (n=9)
artery - tibial	1.331	0.2493	0.276±0.255 (n=59)	0.346±0.478 (n=59)	0.425±0.687 (n=114)	0.358±0.65 (n=216)	0.344±0.538 (n=195)	0.633±1.022 (n=20)
muscle - skeletal	1.128	0.3437	0.697±1.123 (n=67)	0.487±0.538 (n=65)	0.673±1.014 (n=124)	0.515±0.74 (n=255)	0.652±1.172 (n=264)	0.755±0.82 (n=28)
bladder	0.959	0.3467	1.592±1.004 (n=3)	1.137±0.728 (n=2)	0.848±0.533 (n=7)	0.535±0.573 (n=7)	0.428±0.017 (n=2)	NA
esophagus - gastroesophageal junction	1.111	0.3538	0.802±0.775 (n=33)	1.16±1.229 (n=33)	1.617±1.917 (n=69)	1.485±2.392 (n=137)	1.753±2.682 (n=91)	1.531±0.846 (n=12)
skin - not sun exposed (suprapubic)	1.081	0.3697	0.627±0.416 (n=45)	0.525±0.333 (n=52)	0.51±0.319 (n=91)	0.562±0.472 (n=190)	0.504±0.303 (n=202)	0.53±0.365 (n=24)
esophagus - muscularis	1.008	0.4123	1.406±2.821 (n=60)	1.424±1.331 (n=50)	1.271±1.138 (n=96)	1.804±3.517 (n=166)	1.976±3.002 (n=133)	1.309±0.881 (n=10)
uterus	0.989	0.416	0.601±0.31 (n=21)	1.265±1.954 (n=15)	1.15±1.054 (n=33)	1.14±1.361 (n=45)	1.216±1.083 (n=27)	4.965±0.0 (n=1)
brain - spinal cord (cervical c-1)	0.946	0.4202	0.144±0.048 (n=4)	0.123±0.101 (n=2)	0.136±0.153 (n=16)	0.142±0.151 (n=47)	0.197±0.3 (n=78)	0.105±0.058 (n=12)
small intestine - terminal ileum	0.979	0.4204	50.504±60.967 (n=28)	70.544±71.845 (n=22)	51.135±66.283 (n=35)	54.859±58.159 (n=56)	75.469±86.499 (n=42)	29.935±51.248 (n=4)
prostate	0.98	0.4309	0.84±0.992 (n=30)	1.49±3.526 (n=26)	1.289±1.884 (n=37)	1.003±1.51 (n=72)	0.767±0.692 (n=73)	1.254±1.829 (n=7)
brain - cerebellum	0.949	0.45	0.068±0.04 (n=7)	0.115±0.096 (n=9)	0.126±0.078 (n=23)	0.095±0.069 (n=75)	0.1±0.08 (n=115)	0.094±0.059 (n=12)
brain - anterior cingulate cortex (ba24)	0.841	0.4731	0.022±0.022 (n=4)	0.136±0.111 (n=4)	0.113±0.1 (n=24)	0.075±0.054 (n=41)	0.115±0.194 (n=90)	0.075±0.073 (n=13)
adrenal gland	0.89	0.4882	0.609±0.331 (n=21)	0.599±0.243 (n=21)	0.768±0.559 (n=46)	0.784±0.659 (n=89)	0.887±0.94 (n=75)	0.761±0.343 (n=6)
heart - atrial appendage	0.879	0.4947	6.304±2.947 (n=15)	5.793±3.506 (n=18)	6.205±3.21 (n=62)	6.272±4.394 (n=154)	7.011±4.447 (n=163)	5.702±2.993 (n=17)
heart - left ventricle	0.877	0.4964	11.171±9.951 (n=22)	11.633±14.459 (n=26)	10.561±8.631 (n=66)	10.356±8.073 (n=154)	9.104±8.98 (n=150)	7.185±9.831 (n=14)
colon - sigmoid	0.851	0.5146	1.611±4.277 (n=36)	1.362±2.523 (n=39)	1.526±2.314 (n=54)	1.295±3.862 (n=109)	0.808±1.569 (n=123)	0.648±0.603 (n=12)
adipose - visceral (omentum)	0.789	0.5581	14.915±17.273 (n=45)	15.282±15.495 (n=44)	15.953±18.058 (n=86)	12.975±13.145 (n=184)	13.239±15.862 (n=163)	10.498±10.153 (n=19)
stomach	0.768	0.5735	0.514±0.628 (n=44)	0.472±0.377 (n=39)	0.713±1.295 (n=64)	0.877±2.333 (n=128)	0.559±0.557 (n=79)	0.468±0.576 (n=5)
brain - cortex	0.764	0.5762	0.06±0.039 (n=6)	0.08±0.047 (n=9)	0.104±0.078 (n=27)	0.087±0.069 (n=77)	0.111±0.151 (n=122)	0.071±0.048 (n=14)
kidney - cortex	0.652	0.5842	19.73±0.0 (n=1)	14.37±8.748 (n=8)	9.663±7.445 (n=8)	9.73±8.237 (n=29)	11.92±10.645 (n=35)	18.597±8.82 (n=4)
brain - amygdala	0.615	0.6522	0.062±0.018 (n=5)	0.117±0.096 (n=4)	0.111±0.07 (n=13)	0.096±0.07 (n=45)	0.122±0.178 (n=75)	0.072±0.055 (n=10)
ovary	0.606	0.6587	1.808±1.688 (n=22)	2.071±2.153 (n=14)	3.646±7.082 (n=37)	5.374±16.106 (n=61)	4.83±9.052 (n=42)	3.921±3.324 (n=4)
artery - coronary	0.652	0.6603	3.275±6.976 (n=14)	2.816±4.178 (n=12)	2.91±4.819 (n=37)	4.3±6.1 (n=95)	3.778±5.419 (n=76)	1.28±0.941 (n=6)
lung	0.624	0.6815	1.493±1.277 (n=33)	1.474±1.121 (n=40)	1.34±1.246 (n=93)	1.544±1.883 (n=200)	1.752±2.519 (n=190)	1.498±1.395 (n=22)
brain - substantia nigra	0.563	0.6898	0.058±0.045 (n=5)	0.08±0.068 (n=4)	0.251±0.234 (n=14)	0.111±0.107 (n=35)	0.35±1.122 (n=76)	0.137±0.047 (n=5)
vagina	0.61	0.6926	2.166±1.392 (n=16)	2.693±2.382 (n=12)	2.536±1.447 (n=36)	2.449±2.365 (n=50)	2.024±1.743 (n=37)	3.416±3.899 (n=5)
spleen	0.52	0.7213	0.043±0.038 (n=22)	0.037±0.028 (n=30)	0.046±0.102 (n=49)	0.055±0.085 (n=86)	0.04±0.044 (n=50)	0.024±0.03 (n=4)
thyroid	0.529	0.7544	10.217±8.372 (n=47)	8.326±7.022 (n=51)	10.033±12.06 (n=110)	9.313±10.944 (n=211)	10.24±10.635 (n=212)	11.767±10.92 (n=22)
brain - cerebellar hemisphere	0.461	0.8052	0.081±0.071 (n=8)	0.097±0.066 (n=5)	0.13±0.077 (n=18)	0.105±0.093 (n=65)	0.106±0.083 (n=106)	0.098±0.064 (n=13)
brain - nucleus accumbens (basal ganglia)	0.439	0.8213	0.109±0.049 (n=7)	0.137±0.073 (n=5)	0.133±0.09 (n=24)	0.132±0.076 (n=75)	0.166±0.252 (n=120)	0.137±0.104 (n=15)
cells - cultured fibroblasts	0.431	0.8271	0.028±0.028 (n=45)	0.031±0.039 (n=38)	0.043±0.053 (n=90)	0.026±0.03 (n=169)	0.058±0.378 (n=149)	0.033±0.029 (n=13)
brain - caudate (basal ganglia)	0.385	0.8591	0.122±0.082 (n=5)	0.143±0.08 (n=6)	0.124±0.097 (n=27)	0.112±0.084 (n=73)	0.153±0.28 (n=122)	0.151±0.08 (n=13)
brain - frontal cortex (ba9)	0.317	0.8661	0.059±0.022 (n=5)	0.091±0.071 (n=4)	0.14±0.102 (n=17)	0.106±0.136 (n=63)	0.117±0.237 (n=108)	0.076±0.061 (n=12)
brain - hippocampus	0.18	0.9699	0.07±0.026 (n=5)	0.093±0.126 (n=5)	0.131±0.162 (n=21)	0.122±0.219 (n=52)	0.15±0.307 (n=100)	0.129±0.116 (n=14)
breast - mammary tissue	0.157	0.9779	7.02±8.422 (n=39)	6.986±11.822 (n=50)	6.131±13.392 (n=76)	6.657±8.906 (n=139)	7.458±13.459 (n=138)	6.215±7.084 (n=17)
