# Supplementary material for: Bioinformatic characterization of angiotensin-converting enzyme 2, the entry receptor for SARS-CoV-2
Source: PLoS One. 2020 Oct 28;15(10):e0240647. doi: 10.1371/journal.pone.0240647 (PMC7592753; doi:10.1371/journal.pone.0240647)
Supplement: S3 Table — (XLSX) [file pone.0240647.s004.xlsx]

## Sheet: anova_results_sorted.age.binary
sex	tissue	f-value	p-value	<50	>=50
male	nerve - tibial	28.81	1.328e-07	1.87±2.914 (n=132)	0.818±1.068 (n=287)
male	adipose - subcutaneous	15	0.0001237	7.683±10.105 (n=139)	4.501±6.861 (n=306)
male	minor salivary gland	13.298	0.0004032	3.194±2.134 (n=42)	1.957±1.457 (n=73)
male	colon - transverse	8.143	0.004675	7.235±8.015 (n=98)	4.688±6.193 (n=161)
male	artery - coronary	6.096	0.01472	1.444±1.371 (n=33)	3.784±5.355 (n=113)
male	colon - sigmoid	5.741	0.01735	1.894±3.767 (n=78)	0.918±2.448 (n=162)
male	testis	5.04	0.02537	52.731±20.084 (n=119)	47.588±20.557 (n=242)
male	adipose - visceral (omentum)	5.005	0.02587	17.603±19.921 (n=108)	13.249±15.621 (n=263)
male	skin - sun exposed (lower leg)	4.906	0.02724	0.625±0.569 (n=144)	0.523±0.397 (n=323)
male	whole blood	4.605	0.03236	0.031±0.033 (n=160)	0.024±0.033 (n=341)
male	bladder	5.167	0.0422	1.199±0.895 (n=7)	0.353±0.173 (n=7)
male	adrenal gland	3.632	0.05854	0.658±0.41 (n=56)	0.921±0.978 (n=101)
male	brain - cerebellum	2.196	0.1402	0.119±0.088 (n=27)	0.096±0.071 (n=147)
male	stomach	2.155	0.1435	0.495±0.488 (n=90)	0.852±2.264 (n=137)
male	thyroid	1.878	0.1713	10.603±11.019 (n=127)	9.195±9.119 (n=307)
male	liver	1.797	0.182	0.742±0.871 (n=42)	0.964±0.936 (n=119)
male	prostate	1.754	0.1867	1.2±2.296 (n=93)	0.901±1.218 (n=152)
male	esophagus - muscularis	1.689	0.1946	1.632±2.188 (n=128)	2.115±3.822 (n=210)
male	pituitary	1.502	0.2218	0.394±0.667 (n=28)	0.309±0.25 (n=176)
male	muscle - skeletal	1.488	0.2231	0.731±1.068 (n=166)	0.612±1.032 (n=377)
male	esophagus - mucosa	1.356	0.2449	2.868±1.701 (n=135)	2.636±1.903 (n=228)
male	lung	1.098	0.2954	1.418±1.18 (n=110)	1.638±2.064 (n=285)
male	esophagus - gastroesophageal junction	1.086	0.2983	1.442±1.611 (n=88)	1.789±2.878 (n=163)
male	cells - ebv-transformed lymphocytes	1.091	0.2985	0.023±0.021 (n=47)	0.019±0.017 (n=65)
male	small intestine - terminal ileum	1.071	0.3028	63.717±72.7 (n=54)	50.848±62.332 (n=66)
male	brain - hippocampus	0.84	0.3611	0.078±0.065 (n=20)	0.133±0.264 (n=123)
male	brain - anterior cingulate cortex (ba24)	0.697	0.4055	0.117±0.115 (n=21)	0.092±0.128 (n=107)
male	pancreas	0.583	0.446	1.941±1.438 (n=84)	1.792±1.318 (n=123)
male	brain - hypothalamus	0.487	0.4864	0.187±0.228 (n=17)	0.156±0.16 (n=130)
male	artery - tibial	0.413	0.5208	0.416±0.637 (n=153)	0.375±0.649 (n=301)
male	skin - not sun exposed (suprapubic)	0.355	0.5516	0.554±0.375 (n=124)	0.531±0.351 (n=287)
male	brain - amygdala	0.348	0.5564	0.074±0.035 (n=13)	0.085±0.066 (n=94)
male	breast - mammary tissue	0.304	0.5816	9.255±14.706 (n=94)	8.327±12.683 (n=197)
male	brain - caudate (basal ganglia)	0.176	0.6749	0.113±0.091 (n=23)	0.132±0.219 (n=160)
male	brain - nucleus accumbens (basal ganglia)	0.119	0.7309	0.129±0.081 (n=24)	0.144±0.21 (n=158)
male	cells - cultured fibroblasts	0.105	0.7465	0.036±0.048 (n=105)	0.046±0.308 (n=225)
male	brain - spinal cord (cervical c-1)	0.102	0.7498	0.168±0.175 (n=11)	0.147±0.2 (n=91)
male	brain - putamen (basal ganglia)	0.1	0.7523	0.092±0.104 (n=21)	0.084±0.104 (n=135)
male	artery - aorta	0.075	0.784	1.351±3.203 (n=88)	1.238±3.171 (n=191)
male	brain - substantia nigra	0.064	0.8005	0.22±0.25 (n=14)	0.292±1.049 (n=87)
male	kidney - cortex	0.04	0.8422	10.498±7.109 (n=13)	11.032±8.804 (n=53)
male	brain - cerebellar hemisphere	0.035	0.852	0.105±0.079 (n=19)	0.109±0.09 (n=138)
male	heart - left ventricle	0.031	0.8606	9.252±7.832 (n=73)	9.066±7.806 (n=221)
male	heart - atrial appendage	0.025	0.8746	6.208±3.358 (n=59)	6.294±3.792 (n=234)
male	brain - frontal cortex (ba9)	0.013	0.9084	0.098±0.057 (n=17)	0.104±0.21 (n=136)
male	brain - cortex	0.004	0.9523	0.095±0.07 (n=28)	0.094±0.079 (n=153)
male	spleen	0.003	0.9579	0.047±0.091 (n=63)	0.047±0.055 (n=91)
female	whole blood	7.856	0.005458	0.06±0.11 (n=89)	0.032±0.049 (n=165)
female	esophagus - muscularis	7.353	0.007363	0.881±0.81 (n=78)	1.326±1.251 (n=99)
female	small intestine - terminal ileum	5.518	0.02187	42.422±51.866 (n=31)	83.488±82.915 (n=36)
female	skin - sun exposed (lower leg)	3.903	0.04939	0.763±1.121 (n=79)	0.547±0.546 (n=155)
female	thyroid	3.553	0.06076	8.172±8.759 (n=81)	11.39±13.741 (n=138)
female	heart - left ventricle	2.011	0.1584	13.899±13.534 (n=41)	10.902±10.153 (n=97)
female	liver	2.027	0.1594	0.633±0.269 (n=17)	1.066±1.223 (n=48)
female	ovary	1.939	0.1655	2.79±5.285 (n=73)	5.106±13.438 (n=107)
female	breast - mammary tissue	1.825	0.1786	3.086±4.667 (n=71)	4.327±6.583 (n=97)
female	heart - atrial appendage	1.798	0.1823	6.036±3.015 (n=36)	7.328±5.447 (n=100)
female	brain - cerebellar hemisphere	1.633	0.2065	0.123±0.073 (n=12)	0.093±0.069 (n=46)
female	brain - spinal cord (cervical c-1)	1.29	0.261	0.105±0.063 (n=11)	0.215±0.313 (n=46)
female	nerve - tibial	1.225	0.2696	1.001±1.192 (n=68)	0.795±1.26 (n=132)
female	spleen	1.222	0.2722	0.035±0.035 (n=38)	0.053±0.095 (n=49)
female	cells - cultured fibroblasts	1.199	0.2751	0.037±0.04 (n=68)	0.03±0.038 (n=106)
female	stomach	1.041	0.3096	0.739±1.38 (n=57)	0.56±0.537 (n=75)
female	brain - substantia nigra	1.057	0.3108	0.115±0.071 (n=9)	0.2±0.237 (n=29)
female	muscle - skeletal	1.011	0.3157	0.449±0.656 (n=90)	0.553±0.848 (n=170)
female	adipose - subcutaneous	0.979	0.3235	7.421±10.089 (n=74)	9.116±12.763 (n=144)
female	uterus	0.973	0.3255	1.008±1.211 (n=69)	1.221±1.331 (n=73)
female	brain - nucleus accumbens (basal ganglia)	0.961	0.3307	0.128±0.084 (n=12)	0.175±0.157 (n=52)
female	artery - tibial	0.903	0.343	0.273±0.335 (n=79)	0.341±0.577 (n=130)
female	lung	0.584	0.4456	1.373±1.311 (n=56)	1.637±2.427 (n=127)
female	artery - aorta	0.491	0.4845	0.82±1.237 (n=55)	1.154±3.39 (n=98)
female	minor salivary gland	0.419	0.521	2.589±1.337 (n=18)	2.343±1.175 (n=29)
female	colon - sigmoid	0.398	0.529	0.899±1.08 (n=51)	1.215±3.445 (n=82)
female	brain - anterior cingulate cortex (ba24)	0.398	0.5311	0.08±0.057 (n=11)	0.124±0.224 (n=37)
female	esophagus - mucosa	0.348	0.556	2.944±1.379 (n=73)	2.727±2.941 (n=119)
female	adrenal gland	0.316	0.5753	0.744±0.529 (n=32)	0.695±0.329 (n=69)
female	brain - hypothalamus	0.273	0.6037	0.175±0.12 (n=8)	0.207±0.161 (n=47)
female	esophagus - gastroesophageal junction	0.249	0.6187	1.052±1.501 (n=47)	1.166±1.018 (n=77)
female	brain - cortex	0.239	0.6261	0.086±0.069 (n=14)	0.112±0.193 (n=60)
female	pancreas	0.224	0.637	1.932±2.466 (n=42)	1.766±1.379 (n=79)
female	vagina	0.179	0.6731	2.473±1.662 (n=64)	2.331±2.28 (n=92)
female	brain - amygdala	0.16	0.6913	0.139±0.091 (n=9)	0.172±0.238 (n=36)
female	brain - frontal cortex (ba9)	0.151	0.6988	0.151±0.132 (n=9)	0.129±0.164 (n=47)
female	colon - transverse	0.124	0.7255	9.042±11.091 (n=67)	8.395±10.981 (n=80)
female	brain - putamen (basal ganglia)	0.086	0.7706	0.121±0.094 (n=8)	0.107±0.129 (n=41)
female	brain - hippocampus	0.063	0.8032	0.181±0.211 (n=11)	0.158±0.287 (n=43)
female	artery - coronary	0.055	0.8155	4.655±7.136 (n=30)	4.309±6.346 (n=64)
female	cells - ebv-transformed lymphocytes	0.054	0.8164	0.03±0.025 (n=23)	0.029±0.027 (n=39)
female	skin - not sun exposed (suprapubic)	0.05	0.8225	0.518±0.301 (n=64)	0.533±0.475 (n=129)
female	brain - caudate (basal ganglia)	0.039	0.8446	0.148±0.092 (n=15)	0.16±0.228 (n=48)
female	pituitary	0.028	0.8686	0.265±0.113 (n=13)	0.273±0.153 (n=66)
female	brain - cerebellum	0.003	0.9534	0.1±0.057 (n=12)	0.101±0.084 (n=55)
female	adipose - visceral (omentum)	0.003	0.96	12.154±10.915 (n=67)	12.237±10.166 (n=103)
