# Supplementary material for: Bioinformatic characterization of angiotensin-converting enzyme 2, the entry receptor for SARS-CoV-2
Source: PLoS One. 2020 Oct 28;15(10):e0240647. doi: 10.1371/journal.pone.0240647 (PMC7592753; doi:10.1371/journal.pone.0240647)
Supplement: S4 Table — (XLSX) [file pone.0240647.s005.xlsx]

## Sheet: anova_results_sorted.sex
tissue	f-value	p-value	male	female
breast - mammary tissue	19.569	1.214e-05	8.627±13.377 (n=291)	3.803±5.883 (n=168)
adipose - subcutaneous	14.783	0.0001323	5.495±8.151 (n=445)	8.541±11.95 (n=218)
whole blood	13.875	0.0002099	0.027±0.033 (n=501)	0.042±0.077 (n=254)
brain - amygdala	12.233	0.000618	0.084±0.063 (n=107)	0.165±0.217 (n=45)
colon - transverse	11.36	0.0008229	5.652±7.048 (n=259)	8.689±11.036 (n=147)
esophagus - muscularis	9.801	0.001844	1.932±3.308 (n=338)	1.13±1.102 (n=177)
heart - left ventricle	8.123	0.004582	9.112±7.813 (n=294)	11.792±11.347 (n=138)
cells - ebv-transformed lymphocytes	6.082	0.01464	0.02±0.019 (n=112)	0.029±0.026 (n=62)
esophagus - gastroesophageal junction	5.173	0.02351	1.667±2.514 (n=251)	1.123±1.225 (n=124)
nerve - tibial	3.634	0.05708	1.149±1.922 (n=419)	0.865±1.241 (n=200)
muscle - skeletal	3.23	0.07269	0.648±1.045 (n=543)	0.517±0.789 (n=260)
heart - atrial appendage	2.711	0.1004	6.276±3.709 (n=293)	6.986±4.954 (n=136)
adipose - visceral (omentum)	2.642	0.1047	14.516±17.1 (n=371)	12.205±10.468 (n=170)
brain - hypothalamus	2.604	0.1082	0.16±0.169 (n=147)	0.202±0.156 (n=55)
artery - coronary	2.443	0.1194	3.255±4.855 (n=146)	4.419±6.611 (n=94)
artery - tibial	2.081	0.1496	0.388±0.645 (n=454)	0.316±0.501 (n=209)
skin - sun exposed (lower leg)	1.894	0.1692	0.555±0.46 (n=467)	0.62±0.795 (n=234)
brain - putamen (basal ganglia)	1.831	0.1775	0.085±0.104 (n=156)	0.109±0.124 (n=49)
adrenal gland	1.706	0.1927	0.827±0.831 (n=157)	0.711±0.404 (n=101)
pituitary	1.512	0.2199	0.32±0.34 (n=204)	0.271±0.148 (n=79)
kidney - cortex	1.444	0.2329	10.927±8.499 (n=66)	13.926±12.266 (n=19)
brain - spinal cord (cervical c-1)	1.303	0.2554	0.15±0.197 (n=102)	0.194±0.286 (n=57)
brain - frontal cortex (ba9)	0.935	0.3347	0.103±0.199 (n=153)	0.132±0.159 (n=56)
brain - caudate (basal ganglia)	0.846	0.3587	0.13±0.208 (n=183)	0.158±0.204 (n=63)
brain - hippocampus	0.845	0.359	0.125±0.247 (n=143)	0.163±0.274 (n=54)
brain - nucleus accumbens (basal ganglia)	0.776	0.3791	0.142±0.198 (n=182)	0.166±0.147 (n=64)
brain - cortex	0.636	0.4259	0.095±0.078 (n=181)	0.107±0.177 (n=74)
artery - aorta	0.603	0.4378	1.273±3.182 (n=279)	1.034±2.817 (n=153)
small intestine - terminal ileum	0.541	0.463	56.639±67.5 (n=120)	64.487±73.198 (n=67)
brain - cerebellar hemisphere	0.468	0.4949	0.108±0.089 (n=157)	0.1±0.071 (n=58)
brain - anterior cingulate cortex (ba24)	0.467	0.4952	0.096±0.126 (n=128)	0.114±0.199 (n=48)
thyroid	0.451	0.5023	9.607±9.735 (n=434)	10.2±12.238 (n=219)
brain - substantia nigra	0.403	0.5265	0.282±0.978 (n=101)	0.18±0.213 (n=38)
cells - cultured fibroblasts	0.277	0.5988	0.043±0.256 (n=330)	0.033±0.039 (n=174)
bladder	0.272	0.6083	0.776±0.771 (n=14)	0.96±0.626 (n=7)
esophagus - mucosa	0.221	0.6382	2.722±1.834 (n=363)	2.81±2.469 (n=192)
colon - sigmoid	0.202	0.6537	1.235±2.978 (n=240)	1.093±2.791 (n=133)
stomach	0.187	0.6657	0.711±1.794 (n=227)	0.637±0.997 (n=132)
liver	0.104	0.7477	0.906±0.925 (n=161)	0.953±1.077 (n=65)
skin - not sun exposed (suprapubic)	0.094	0.7598	0.538±0.359 (n=411)	0.528±0.425 (n=193)
spleen	0.031	0.8613	0.047±0.072 (n=154)	0.045±0.076 (n=87)
pancreas	0.026	0.871	1.853±1.37 (n=207)	1.823±1.833 (n=121)
lung	0.013	0.9077	1.577±1.863 (n=395)	1.556±2.151 (n=183)
minor salivary gland	0.009	0.9231	2.409±1.835 (n=115)	2.437±1.245 (n=47)
brain - cerebellum	0.009	0.9242	0.1±0.074 (n=174)	0.101±0.08 (n=67)
