# Supplementary material for: Bioinformatic characterization of angiotensin-converting enzyme 2, the entry receptor for SARS-CoV-2
Source: PLoS One. 2020 Oct 28;15(10):e0240647. doi: 10.1371/journal.pone.0240647 (PMC7592753; doi:10.1371/journal.pone.0240647)
Supplement: S5 Table — (XLSX) [file pone.0240647.s006.xlsx]

## Sheet: ENST00000252519
Ensembl Transcript ID	binding prot.	motif	strand	start	end	TSS-relative start	TSS-relative end	PWM score	p-value	combined affinity score	combined affinity score p-value	species weights sum	cage weights sum	eqtls weights sum	atac weights sum	metacluster weights sum	cpg weight	corr. weight sum
ENST00000252519	CDX2	TGGCCATAAAG	1	756	767	-244	-233	12.87	0.0001	38.53	0.00375	5.6	5.75	0	1.31	0	6.32	6.67
ENST00000252519	HNF1A	GATTAAAGAATAACG	1	792	807	-208	-193	11.38	0.0001	37.01	0.00788	5.54	5.95	0	1.48	0	5.17	7.48
ENST00000252519	HNF1A	AGGAAAATATTAACC	1	722	737	-278	-263	9.8	0.0001	34.84	0.0136	5.54	5.63	0	1.22	0	5.17	7.48
ENST00000252519	FOXA1	AGATTGTTTACTGTG	1	893	908	-107	-92	11.64	0.001	34.2	0.0155	5.54	6.69	0	1.89	0	2.95	5.49
ENST00000252519	SOX4	TAACATTTTCCGTGTA	1	690	706	-310	-294	-2.34	0.0001	12.92	0.0189	5.53	5.51	0	1.15	0	3.07	0
ENST00000252519	TP63	GACATTTTTGGACAAGTT	1	1126	1144	126	144	0.02	0.0001	19.95	0.02	5.51	6.49	0	1.84	3.22	2.86	0
ENST00000252519	HNF4A	AAGTTCAAAGGCTGAT	1	956	972	-44	-28	4.53	0.0001	26.98	0.0206	5.53	7.68	0	1.88	0	1.7	5.67
ENST00000252519	DUX4	AAAGTGAATCA	-1	817	828	-183	-172	10.18	0.001	27.01	0.0207	5.6	6.08	0	1.6	0	3.55	0
ENST00000252519	HNF1A	GGTTAATATTTTCCT	-1	722	737	-278	-263	7.84	0.001	32.88	0.0212	5.54	5.63	0	1.22	0	5.17	7.48
ENST00000252519	FOXA2	TGTTTACTGTGT	1	897	909	-103	-91	13.23	0.0001	35.44	0.0231	5.58	6.7	0	1.89	0	2.86	5.18
ENST00000252519	FOXA1	TTTATATTGGCTCAG	1	877	892	-123	-108	9.55	0.001	32.21	0.0232	5.54	6.55	0	1.9	0	3.19	5.49
ENST00000252519	NR2F6(VAR.2)	CAGATCACAAGGTCA	1	232	247	-768	-753	10.48	0.0001	24.24	0.0233	2.9	4.52	0	1.45	0	4.9	0
ENST00000252519	SOX11	AACATTTTCCGTGTA	1	691	706	-309	-294	-1.51	0.0001	13.76	0.0234	5.54	5.51	0	1.15	0	3.07	0
ENST00000252519	GATA1	CTCTTATCAGC	-1	966	977	-34	-23	12.21	0.0001	29.19	0.0244	5.6	7.81	0	1.87	0	1.7	0
ENST00000252519	TP63	AACTTGTCCAAAAATGTC	-1	1126	1144	126	144	-1.57	0.0001	18.36	0.0259	5.51	6.49	0	1.84	3.22	2.86	0
ENST00000252519	HNF1B	GTTATTCTTTAAT	-1	793	806	-207	-194	8.7	0.001	31.27	0.0262	5.57	5.95	0	1.48	0	5.17	4.41
ENST00000252519	FOXI1	GTAAACA	-1	897	904	-103	-96	12.74	0.0001	34.27	0.0312	5.65	6.65	0	1.89	0	2.95	4.39
ENST00000252519	HNF1B	GGAAAATATTAAC	1	723	736	-277	-264	8.45	0.001	30.44	0.0312	5.57	5.62	0	1.22	0	5.17	4.41
ENST00000252519	HNF1A	CGTTATTCTTTAATC	-1	792	807	-208	-193	5.33	0.001	30.96	0.0315	5.54	5.95	0	1.48	0	5.17	7.48
ENST00000252519	GATA4	TCTTATCAGCC	-1	965	976	-35	-24	13.66	0.0001	30.61	0.0387	5.6	7.78	0	1.87	0	1.7	0
ENST00000252519	HNF1B	ATTAAAGAATAAC	1	793	806	-207	-194	6.75	0.001	29.32	0.0389	5.57	5.95	0	1.48	0	5.17	4.41
ENST00000252519	HNF1B	GTTAATATTTTCC	-1	723	736	-277	-264	6.97	0.001	28.96	0.0415	5.57	5.62	0	1.22	0	5.17	4.41
ENST00000252519	FOXG1	GTAAACAA	-1	896	904	-104	-96	13.48	0.0001	30.61	0.0429	5.64	6.65	0	1.89	0	2.95	0
ENST00000252519	FOXA2	TATTGGCTCAGC	1	881	893	-119	-107	9.97	0.001	32.25	0.045	5.58	6.56	0	1.89	0	3.07	5.18
ENST00000252519	RARG	AAGTTCAAAGGCTGAT	1	956	972	-44	-28	-0.02	0.001	16.76	0.0461	5.53	7.68	0	1.88	0	1.7	0
ENST00000252519	STAT1	TTTCTAGGAAA	1	717	728	-283	-272	16.32	1e-05	33.87	0.0474	5.6	5.59	0	1.2	0	5.17	0
ENST00000252519	BCL6B	AGCTTTCTAGGAAAATA	1	714	731	-286	-269	-9.82	0.001	7.68	0.0488	5.52	5.6	0	1.21	0	5.17	0
ENST00000252519	IRF9	ATCAAAACCGGTACT	-1	740	755	-260	-245	-1.43	0.0001	17	0.0503	5.54	5.7	0	1.27	0	5.92	0
ENST00000252519	GATA1::TAL1	CATATCTGTCCTCTCCAG	1	852	870	-148	-130	13.4	0.0001	30.13	0.0524	5.51	6.37	0	1.9	0	2.95	0
ENST00000252519	RARB	GCAGATCACAAGGTCA	1	231	247	-769	-753	2.04	0.0001	15.81	0.0553	2.9	4.52	0	1.45	0	4.9	0
ENST00000252519	NR5A2	GATCACAAGGTCAGG	1	234	249	-766	-751	14.25	0.0001	33.21	0.057	2.89	4.52	0	1.44	0	4.63	5.49
ENST00000252519	FOXP2	CAGTAAACAAT	-1	895	906	-105	-94	12.64	0.0001	29.74	0.0611	5.6	6.67	0	1.89	0	2.95	0
ENST00000252519	IRF8	TCAAAACCGGTACT	-1	740	754	-260	-246	-3.13	0.0001	15.31	0.0626	5.56	5.7	0	1.27	0	5.92	0
ENST00000252519	TP73	GACAAGTTTAACCACGAA	1	1136	1154	136	154	9.92	0.0001	30.2	0.0627	5.51	6.41	0	1.84	3.22	3.29	0
ENST00000252519	STAT3	CTTCTTGGAAT	1	1185	1196	185	196	14.51	0.0001	33.13	0.064	5.6	6.06	0	1.55	1.79	3.63	0
ENST00000252519	FOXH1	CACAGTAAACA	-1	897	908	-103	-92	6.58	0.001	23.61	0.0652	5.6	6.69	0	1.89	0	2.86	0
ENST00000252519	TCF7L1	CAAGTTCAAAGG	1	955	967	-45	-33	15.68	1e-05	32.39	0.0658	5.58	7.55	0	1.88	0	1.7	0
ENST00000252519	TP63	GACAAGTTTAACCACGAA	1	1136	1154	136	154	-8.11	0.001	12.17	0.0685	5.51	6.41	0	1.84	3.22	3.29	0
ENST00000252519	RXRA	AAGTTCAAAGGCTG	1	956	970	-44	-30	3.54	0.0001	20.33	0.0699	5.56	7.62	0	1.88	0	1.74	0
ENST00000252519	IRF4	TCAAAACCGGTACTT	-1	739	754	-261	-246	-0.77	0.0001	17.84	0.0704	5.54	5.7	0	1.27	0	6.1	0
ENST00000252519	TP53	AAAATGTCTTGGCCTGTT	-1	1116	1134	116	134	8.72	0.0001	28.58	0.0705	5.51	6.59	0	1.85	3.22	2.7	0
ENST00000252519	HNF1A	AATAATTTTTTAAAG	-1	824	839	-176	-161	2.16	0.01	26.57	0.0708	5.54	6.15	0	1.68	0	3.55	7.48
ENST00000252519	RARG	CAGATCACAAGGTCAG	1	232	248	-768	-752	0.22	0.001	13.83	0.0733	2.9	4.52	0	1.45	0	4.74	0
ENST00000252519	HNF1A	TGTTAAAGATACACG	-1	700	715	-300	-285	1.73	0.01	26.28	0.0745	5.54	5.54	0	1.17	0	4.81	7.48
ENST00000252519	BCL6	TTTCCTAGAAAGCT	-1	714	728	-286	-272	19.06	1e-06	36.57	0.0747	5.56	5.59	0	1.2	0	5.17	0
ENST00000252519	GRHL1	AAAACCGGTACT	-1	740	752	-260	-248	12.73	0.0001	31.36	0.0748	5.58	5.69	0	1.26	0	6.1	0
ENST00000252519	TCF7	CAAGTTCAAAGG	1	955	967	-45	-33	13.68	0.0001	30.39	0.0761	5.58	7.55	0	1.88	0	1.7	0
ENST00000252519	GATA4	CCTTCTCAGCC	1	1069	1080	69	80	8.2	0.001	26.85	0.0777	5.6	7.19	0	1.85	1.79	2.21	0
ENST00000252519	CDX2	ATTCCATAAAG	1	495	506	-505	-494	0.86	0.01	23.04	0.0789	2.94	4.96	0	0.98	0	6.62	6.67
ENST00000252519	HNF1A	GAATAATTTTTTAAA	-1	825	840	-175	-160	1.6	0.01	25.9	0.0791	5.54	6.16	0	1.69	0	3.43	7.48
ENST00000252519	HNF4A	TCTATCAAAGTTCACT	1	1167	1183	167	183	-4.4	0.001	19.37	0.0791	5.53	6.17	0	1.69	1.79	2.91	5.67
ENST00000252519	STAT3	TTTCTAGGAAA	1	717	728	-283	-272	13.94	0.0001	31.49	0.0809	5.6	5.59	0	1.2	0	5.17	0
ENST00000252519	TCF7L2	CAAGTTCAAAGGCT	1	955	969	-45	-31	15.18	1e-05	31.95	0.0816	5.56	7.6	0	1.88	0	1.74	0
ENST00000252519	FOS	TTTGATTCACT	1	815	826	-185	-174	7.24	0.001	23.92	0.0822	5.6	6.06	0	1.59	0	3.43	0
ENST00000252519	CDX2	AGCCAATATAA	-1	878	889	-122	-111	-1.01	0.01	22.74	0.0826	5.6	6.52	0	1.9	0	3.07	6.67
ENST00000252519	GATA1	TCTCTATCTCC	-1	247	258	-753	-742	8.55	0.001	22.5	0.0831	2.85	4.53	0	1.38	0	5.19	0
ENST00000252519	CDX1	GCCATAAAG	1	758	767	-242	-233	11.14	0.0001	29.93	0.0837	5.62	5.75	0	1.31	0	6.1	0
ENST00000252519	CDX2	AGACCAAAAAA	-1	924	935	-76	-65	0.43	0.01	22.64	0.0839	5.6	6.99	0	1.88	0	1.06	6.67
ENST00000252519	HOXD13	GCCATAAAGT	1	758	768	-242	-232	8.3	0.001	27.08	0.0855	5.61	5.76	0	1.31	0	6.1	0
ENST00000252519	HOXD12	CGTGGTTAAAC	-1	1141	1152	141	152	4.94	0.001	25.37	0.0857	5.6	6.37	0	1.84	3.22	3.4	0
ENST00000252519	RARB	CAAGTTCAAAGGCTGA	1	955	971	-45	-29	-3.73	0.001	13.06	0.0858	5.53	7.65	0	1.88	0	1.74	0
ENST00000252519	TP53	AACAGGCCAAGACATTTT	1	1116	1134	116	134	7.42	0.0001	27.28	0.0871	5.51	6.59	0	1.85	3.22	2.7	0
ENST00000252519	STAT1	CTTCTTGGAAT	1	1185	1196	185	196	11.38	0.0001	30	0.0873	5.6	6.06	0	1.55	1.79	3.63	0
ENST00000252519	HNF1A	CGTGTATCTTTAACA	1	700	715	-300	-285	0.61	0.01	25.16	0.0895	5.54	5.54	0	1.17	0	4.81	7.48
ENST00000252519	HNF1A	AGTAAACAATCTGCT	-1	890	905	-110	-95	0.72	0.01	25.16	0.0895	5.54	6.66	0	1.89	0	2.86	7.48
ENST00000252519	HNF4A	AAGGGCAAAGTCATGT	1	508	524	-492	-476	0.95	0.001	18.47	0.0916	3	5	0	0.99	0	2.86	5.67
ENST00000252519	SOX8	AACAATCTGCTGAGCC	-1	885	901	-115	-99	-14.66	0.001	2.46	0.092	5.53	6.63	0	1.89	0	3.07	0
ENST00000252519	HNF1A	TGTAAAATTATAACA	1	680	695	-320	-305	3.45	0.01	24.95	0.0928	4.35	5.47	0	1.13	0	3.07	7.48
ENST00000252519	JUN	CTGCTGAGCCAAT	-1	882	895	-118	-105	3.98	0.001	21.09	0.093	5.57	6.57	0	1.89	0	3.07	0
ENST00000252519	FOXQ1	GATTGTTTACT	1	894	905	-106	-95	11.59	0.0001	28.6	0.0934	5.6	6.66	0	1.89	0	2.86	0
ENST00000252519	HNF1B	GTTAAAGATACAC	-1	701	714	-299	-286	2.75	0.01	24.24	0.0934	5.57	5.54	0	1.16	0	4.81	4.41
ENST00000252519	HOXC12	CGTGGTTAAAC	-1	1141	1152	141	152	3.2	0.001	23.63	0.0935	5.6	6.37	0	1.84	3.22	3.4	0
ENST00000252519	HNF1A	ATCCACTGAATGACT	-1	1011	1026	11	26	-0.38	0.01	24.88	0.094	5.54	8.95	0	1.86	0	1.42	7.48
ENST00000252519	PDX1	AAAATTAT	1	830	838	-170	-162	3.59	0.01	26.33	0.0941	5.64	6.14	0	1.67	0	3.28	6.01
ENST00000252519	SPI1	AAAAAGAAGAAGAA	-1	908	922	-92	-78	6.99	0.0001	22.42	0.0944	5.56	6.83	0	1.89	0	1.15	0
ENST00000252519	GRHL1	AGTACCGGTTTT	1	740	752	-260	-248	11.31	0.0001	29.94	0.0947	5.58	5.69	0	1.26	0	6.1	0
ENST00000252519	FOXJ2	GTAAACAA	-1	896	904	-104	-96	13.01	>0.1	30.14	0.0951	5.64	6.65	0	1.89	0	2.95	0
ENST00000252519	HOXA13	CCAATATAAA	-1	877	887	-123	-113	10.63	0.001	27.59	0.0952	5.61	6.5	0	1.9	0	2.95	0
ENST00000252519	FOXO6	GTAAACA	-1	897	904	-103	-96	12.77	>0.1	29.91	0.0956	5.65	6.65	0	1.89	0	2.95	0
ENST00000252519	HNF1A	GGCCATAAAGTGACA	1	757	772	-243	-228	-1.61	0.01	24.63	0.098	5.54	5.78	0	1.33	0	6.1	7.48
ENST00000252519	RXRG	AAGTTCAAAGGCTG	1	956	970	-44	-30	1.84	0.0001	18.63	0.0984	5.56	7.62	0	1.88	0	1.74	0
ENST00000252519	HOXC12	GGCCATAAAGT	1	757	768	-243	-232	4.44	0.001	23.21	0.0993	5.6	5.76	0	1.31	0	6.1	0
ENST00000252519	HOXA10	GGCCATAAAGT	1	757	768	-243	-232	10.65	0.0001	29.42	0.0997	5.6	5.76	0	1.31	0	6.1	0
ENST00000252519	HNF1A	AGCAGATTGTTTACT	1	890	905	-110	-95	0.05	0.01	24.49	0.1	5.54	6.66	0	1.89	0	2.86	7.48
ENST00000252519	ELF5	GCCAGGAAGAG	-1	1057	1068	57	68	10.02	0.001	33.12	>0.1	5.6	7.42	0	1.86	0	2.27	5.95
ENST00000252519	STAT5A::STAT5B	AATTCCAAGAA	-1	1186	1197	186	197	14.04	0.0001	32.63	>0.1	5.6	6.05	0	1.54	1.79	3.61	0
ENST00000252519	STAT5A::STAT5B	TTTTCCTAGAA	-1	718	729	-282	-271	14.11	0.0001	31.49	>0.1	5.6	5.59	0	1.2	0	4.99	0
ENST00000252519	FOXO3	GTAAACAA	-1	896	904	-104	-96	14.06	0.0001	31.19	>0.1	5.64	6.65	0	1.89	0	2.95	0
ENST00000252519	TFCP2	AAACCGGTAC	-1	741	751	-259	-249	12.48	1e-05	31.13	>0.1	5.61	5.68	0	1.26	0	6.1	0
ENST00000252519	STAT4	TTTCTAGGAAAATA	1	717	731	-283	-269	13.73	0.0001	31.08	>0.1	5.56	5.6	0	1.2	0	4.99	0
ENST00000252519	MEIS3	GTGACAGG	1	766	774	-234	-226	12.06	0.0001	30.73	>0.1	5.64	5.79	0	1.33	0	5.92	0
ENST00000252519	MEIS2	GTGACAGG	1	766	774	-234	-226	12.05	0.0001	30.72	>0.1	5.64	5.79	0	1.33	0	5.92	0
ENST00000252519	PRDM1	TGACTTTCCC	-1	1006	1016	6	16	12.56	0.0001	30.62	>0.1	5.61	9.12	0	1.87	0	1.46	0
ENST00000252519	ASCL2	AACTGCTGCT	1	1090	1100	90	100	12.06	0.0001	30.47	>0.1	5.61	6.88	0	1.85	1.79	2.27	0
ENST00000252519	YY2	GTCCACCATTG	1	1102	1113	102	113	10.62	0.0001	30.44	>0.1	5.6	6.73	0	1.85	3.22	2.41	0
ENST00000252519	ELF5	ACACGGAAAAT	-1	694	705	-306	-295	9.13	0.001	30.4	>0.1	5.6	5.5	0	1.14	0	3.07	5.95
ENST00000252519	SPIB	TGAGGAA	1	1111	1118	111	118	10.38	0.001	30.26	>0.1	5.65	6.64	0	1.85	3.22	2.52	0
ENST00000252519	ELF5	AGCAGGAAAGA	-1	932	943	-68	-57	8.8	0.001	30.26	>0.1	5.6	7.11	0	1.88	0	0.93	5.95
ENST00000252519	FOXJ3	ACACAGTAAACAATCTG	-1	892	909	-108	-91	13.13	0.0001	30.19	>0.1	5.52	6.7	0	1.89	0	2.95	0
ENST00000252519	OTX2	TTAATCCT	-1	790	798	-210	-202	11.6	0.0001	30.1	>0.1	5.64	5.91	0	1.43	0	5.52	0
ENST00000252519	STAT4	ATTCCAAGAAGCAA	-1	1182	1196	182	196	11.43	0.001	30.1	>0.1	5.56	6.08	0	1.57	1.79	3.67	0
ENST00000252519	SP8	ACCACGCCCAGC	-1	311	323	-689	-677	15.57	0.0001	30.05	>0.1	2.65	4.62	0	1.18	0	6.03	0
ENST00000252519	FOXD1	GTAAACAA	-1	896	904	-104	-96	12.77	0.0001	29.9	>0.1	5.64	6.65	0	1.89	0	2.95	0
ENST00000252519	TFEC	GACAGGAGAG	1	768	778	-232	-222	6.06	0.01	29.87	>0.1	5.61	5.81	0	1.35	0	5.92	5.13
ENST00000252519	ELF5	TCCAGGATGAA	1	865	876	-135	-124	7.32	0.001	29.85	>0.1	5.6	6.41	0	1.9	0	2.67	5.95
ENST00000252519	PBX3	CATTGAGGAACAGGCCA	1	1108	1125	108	125	9.92	0.001	29.72	>0.1	5.52	6.67	0	1.85	3.22	2.54	0
ENST00000252519	ELF5	TTGAGGAACAG	1	1110	1121	110	121	3.86	0.01	29.69	>0.1	5.6	6.65	0	1.85	3.22	2.56	5.95
ENST00000252519	KLF12	CACCACGCCCAGCTA	-1	309	324	-691	-676	15.1	1e-05	29.59	>0.1	2.65	4.63	0	1.19	0	6.03	0
ENST00000252519	TFCP2	GTACCGGTTT	1	741	751	-259	-249	10.93	0.0001	29.58	>0.1	5.61	5.68	0	1.26	0	6.1	0
ENST00000252519	NR5A2	AAGTTCAAAGGCTGA	1	956	971	-44	-29	7.28	0.001	29.57	>0.1	5.54	7.65	0	1.88	0	1.74	5.49
ENST00000252519	STAT5A::STAT5B	GCTTCTTGGAA	1	1184	1195	184	195	10.89	0.001	29.57	>0.1	5.6	6.06	0	1.55	1.79	3.67	0
ENST00000252519	FOXP1	CAGTAAACAATC	-1	894	906	-106	-94	12.4	0.0001	29.49	>0.1	5.58	6.67	0	1.89	0	2.95	0
ENST00000252519	FOXO4	GTAAACA	-1	897	904	-103	-96	12.23	0.0001	29.37	>0.1	5.65	6.65	0	1.89	0	2.95	0
ENST00000252519	NFIC	GTCTTGGCCTG	-1	1118	1129	118	129	9.46	0.001	29.36	>0.1	5.6	6.57	0	1.85	3.22	2.67	0
ENST00000252519	TFEC	CTCATGAGAT	-1	982	992	-18	-8	6.76	0.01	29.33	>0.1	5.61	8.43	0	1.87	0	1.53	5.13
ENST00000252519	KLF9	CACCACGCCCAGC	-1	311	324	-689	-676	14.84	0.0001	29.32	>0.1	2.64	4.63	0	1.18	0	6.03	0
ENST00000252519	TFEC	ATCTCATGAG	1	982	992	-18	-8	6.74	0.01	29.31	>0.1	5.61	8.43	0	1.87	0	1.53	5.13
ENST00000252519	GATA6	GGCTGATAAGAGA	1	965	978	-35	-22	12.28	0.0001	29.26	>0.1	5.57	7.85	0	1.87	0	1.7	0
ENST00000252519	KLF1	CACCACGCCCA	-1	313	324	-687	-676	14.67	0.0001	29.24	>0.1	2.64	4.63	0	1.17	0	6.13	0
ENST00000252519	STAT5A::STAT5B	CTTTCTAGGAA	1	716	727	-284	-273	11.69	0.001	29.23	>0.1	5.6	5.59	0	1.19	0	5.17	0
ENST00000252519	ZNF354C	GTCCAC	1	1102	1108	102	108	9.36	0.001	29.21	>0.1	5.67	6.73	0	1.85	3.22	2.38	0
ENST00000252519	PITX1	TTAATCCT	-1	790	798	-210	-202	10.71	0.001	29.21	>0.1	5.64	5.91	0	1.43	0	5.52	0
ENST00000252519	HMBOX1	CGTGGTTAAA	-1	1142	1152	142	152	8.75	0.001	29.15	>0.1	5.61	6.36	0	1.84	3.22	3.37	0
ENST00000252519	RBPJ	GCTGAGAAGG	-1	1069	1079	69	79	5.34	0.01	28.95	>0.1	5.61	7.19	0	1.85	1.79	2.21	4.95
ENST00000252519	OTX1	TTAATCCT	-1	790	798	-210	-202	10.44	0.001	28.94	>0.1	5.64	5.91	0	1.43	0	5.52	0
ENST00000252519	NRL	AATCTGCTGAG	-1	887	898	-113	-102	11.78	0.0001	28.93	>0.1	5.6	6.6	0	1.89	0	3.07	0
ENST00000252519	FOXL1	GTAAACA	-1	897	904	-103	-96	11.79	>0.1	28.93	>0.1	5.65	6.65	0	1.89	0	2.95	0
ENST00000252519	EHF	AGCCAGGAAGAG	-1	1057	1069	57	69	6.93	0.001	28.91	>0.1	5.58	7.42	0	1.86	0	2.21	4.91
ENST00000252519	ZBTB7A	GCCAGGAAGAGCT	-1	1055	1068	55	68	11.79	0.0001	28.89	>0.1	5.57	7.46	0	1.86	0	2.21	0
ENST00000252519	FOXC2	ACAGTAAACAAT	-1	895	907	-105	-93	11.73	0.001	28.83	>0.1	5.58	6.68	0	1.89	0	2.95	0
ENST00000252519	PBX2	TAAAGTGACAGG	1	762	774	-238	-226	10.17	0.001	28.79	>0.1	5.58	5.79	0	1.34	0	5.92	0
ENST00000252519	SRY	GTAAACAAT	-1	895	904	-105	-96	11.74	1e-05	28.76	>0.1	5.62	6.65	0	1.89	0	2.86	0
ENST00000252519	LEF1	CAAGTTCAAAGGCTG	1	955	970	-45	-30	11.98	0.0001	28.76	>0.1	5.54	7.62	0	1.88	0	1.74	0
ENST00000252519	SPZ1	GCAGTTACAGC	-1	1085	1096	85	96	10.34	0.001	28.74	>0.1	5.6	6.94	0	1.85	1.79	2.21	0
ENST00000252519	NFIX	CAGGCCAAG	1	1118	1127	118	127	8.86	0.001	28.73	>0.1	5.62	6.57	0	1.85	3.22	2.6	0
ENST00000252519	HOXD9	GCCATAAAGT	1	758	768	-242	-232	9.94	0.001	28.72	>0.1	5.61	5.76	0	1.31	0	6.1	0
ENST00000252519	PBX3	CATAAAGTGACAGGAGA	1	760	777	-240	-223	10.08	0.001	28.67	>0.1	5.52	5.8	0	1.35	0	5.92	0
ENST00000252519	SP3	ACCACGCCCAG	-1	312	323	-688	-677	14.08	0.0001	28.56	>0.1	2.64	4.62	0	1.18	0	6.03	0
ENST00000252519	RUNX2	TAACCACGA	1	1144	1153	144	153	9.35	0.001	28.49	>0.1	5.62	6.34	0	1.84	3.22	2.11	0
ENST00000252519	FOXF2	ACACAGTAAACAAT	-1	895	909	-105	-91	11.39	0.0001	28.4	>0.1	5.56	6.7	0	1.89	0	2.86	0
ENST00000252519	FOXD2	GTAAACA	-1	897	904	-103	-96	11.22	>0.1	28.36	>0.1	5.65	6.65	0	1.89	0	2.95	0
ENST00000252519	ZNF384	AAAAAAAAAAAA	1	467	479	-533	-521	13.67	0.001	28.32	>0.1	2.84	4.9	0	0.99	0	5.92	0
ENST00000252519	MEIS1	GTGACAG	1	766	773	-234	-227	9.43	0.001	28.3	>0.1	5.65	5.78	0	1.33	0	6.1	0
ENST00000252519	RORC	AGGAACAGGCCA	1	1113	1125	113	125	2.51	0.01	28.28	>0.1	5.58	6.62	0	1.85	3.22	2.56	5.94
ENST00000252519	STAT1::STAT2	TCAGTTTTAATTTCC	-1	153	168	-847	-832	16.1	1e-05	28.27	>0.1	3.25	4.42	0	1.9	0	2.6	0
ENST00000252519	MSC	AACAGCTTTC	1	711	721	-289	-279	10.93	0.0001	28.27	>0.1	5.61	5.56	0	1.18	0	4.99	0
ENST00000252519	FOXP3	GTAAACA	-1	897	904	-103	-96	11.13	>0.1	28.27	>0.1	5.65	6.65	0	1.89	0	2.95	0
ENST00000252519	ZNF384	TCTCAAAAAAAA	1	453	465	-547	-535	14.08	0.0001	28.26	>0.1	2.79	4.87	0	1	0	5.52	0
ENST00000252519	PPARG::RXRA	TTGAGGAACAGGCCA	1	1110	1125	110	125	8.43	0.001	28.23	>0.1	5.54	6.65	0	1.85	3.22	2.54	0
ENST00000252519	GATA2	CTCTTATCAGC	-1	966	977	-34	-23	11.24	0.0001	28.22	>0.1	5.6	7.81	0	1.87	0	1.7	0
ENST00000252519	KLF4	CCACGCCCAGC	-1	311	322	-689	-678	13.7	0.0001	28.18	>0.1	2.65	4.62	0	1.18	0	6.03	0
ENST00000252519	PITX3	TTTAATCCT	-1	790	799	-210	-201	9.68	0.001	28.18	>0.1	5.62	5.91	0	1.44	0	5.52	0
ENST00000252519	ZNF384	AAAAAAAAAAAA	1	466	478	-534	-522	13.67	0.001	28.17	>0.1	2.83	4.9	0	0.99	0	5.78	0
ENST00000252519	STAT4	TTTCCTAGAAAGCT	-1	714	728	-286	-272	10.66	0.001	28.17	>0.1	5.56	5.59	0	1.2	0	5.17	0
ENST00000252519	ZNF384	AAAAAAAAAAAA	1	463	475	-537	-525	13.67	0.001	28.16	>0.1	2.83	4.89	0	0.99	0	5.78	0
ENST00000252519	ZNF384	AAAAAAAAAAAA	1	464	476	-536	-524	13.67	0.001	28.16	>0.1	2.83	4.89	0	0.99	0	5.78	0
ENST00000252519	MAFB	AATCTGCTGAGC	-1	886	898	-114	-102	11.01	0.0001	28.15	>0.1	5.58	6.6	0	1.89	0	3.07	0
ENST00000252519	ZNF384	AAAAAAAAAAAA	1	462	474	-538	-526	13.67	0.001	28.15	>0.1	2.82	4.89	0	0.99	0	5.78	0
ENST00000252519	FEV	CCAGGAAGAG	-1	1057	1067	57	67	5.2	0.001	28.13	>0.1	5.61	7.42	0	1.86	0	2.27	5.78
ENST00000252519	ZNF384	TCAAAAAAAAAA	1	455	467	-545	-533	13.93	0.001	28.12	>0.1	2.8	4.88	0	1	0	5.52	0
ENST00000252519	RBPJ	TCTAGGAAAA	1	719	729	-281	-271	5.78	0.01	28.12	>0.1	5.61	5.59	0	1.2	0	4.99	4.95
ENST00000252519	NR4A2	AAGATCAC	-1	1026	1034	26	34	10.89	0.001	28.09	>0.1	5.64	8.45	0	1.86	0	1.25	0
ENST00000252519	RUNX3	TAACCACGAA	1	1144	1154	144	154	8.91	0.001	28.09	>0.1	5.61	6.34	0	1.84	3.22	2.16	0
ENST00000252519	BCL6	CATCCTGGAGAGGA	-1	860	874	-140	-126	11.45	0.0001	28.06	>0.1	5.56	6.4	0	1.9	0	2.75	0
ENST00000252519	NR2E1	GAAAGTCAT	1	1008	1017	8	17	10.01	0.001	28.04	>0.1	5.62	9.07	0	1.87	0	1.46	0
ENST00000252519	FOXK1	ACAGTAAACAATCT	-1	893	907	-107	-93	10.95	0.0001	28.03	>0.1	5.56	6.68	0	1.89	0	2.95	0
ENST00000252519	ZNF384	AAAAAAAAAAAA	1	465	477	-535	-523	13.67	0.001	28.02	>0.1	2.83	4.9	0	0.99	0	5.63	0
ENST00000252519	BCL6	AATCCTAGAGAACC	-1	782	796	-218	-204	9.23	0.001	28.02	>0.1	5.56	5.9	0	1.43	0	5.92	0
ENST00000252519	ZNF384	AAAAAAAAAAAA	1	460	472	-540	-528	13.67	0.001	28	>0.1	2.81	4.89	0	0.99	0	5.63	0
ENST00000252519	ZNF384	AAAAAAAAAAAA	1	461	473	-539	-527	13.67	0.001	28	>0.1	2.82	4.89	0	0.99	0	5.63	0
ENST00000252519	FOXK2	CAGTAAACAAT	-1	895	906	-105	-94	10.89	0.0001	27.99	>0.1	5.6	6.67	0	1.89	0	2.95	0
ENST00000252519	ZNF384	AAAAAAAAAAAA	1	457	469	-543	-531	13.67	0.001	27.98	>0.1	2.8	4.88	0	1	0	5.63	0
ENST00000252519	VDR	CAAGTTTA	1	1138	1146	138	146	7.76	0.001	27.92	>0.1	5.64	6.39	0	1.84	3.22	3.07	0
ENST00000252519	ASCL2	AGCAGCAGTT	-1	1090	1100	90	100	9.5	0.001	27.91	>0.1	5.61	6.88	0	1.85	1.79	2.27	0
ENST00000252519	STAT3	TTTCCTAGAAA	-1	717	728	-283	-272	10.34	0.001	27.89	>0.1	5.6	5.59	0	1.2	0	5.17	0
ENST00000252519	ZNF384	AAAAAAAAAAAA	1	458	470	-542	-530	13.67	0.001	27.88	>0.1	2.81	4.88	0	1	0	5.52	0
ENST00000252519	ZNF384	AAAAAAAAAAAA	1	459	471	-541	-529	13.67	0.001	27.88	>0.1	2.81	4.88	0	1	0	5.52	0
ENST00000252519	HAND1::TCF3	TTCCTGGCTC	1	1060	1070	60	70	6.28	0.01	27.88	>0.1	5.61	7.35	0	1.86	0	2.16	4.62
ENST00000252519	SOX5	ATTGTTT	1	895	902	-105	-98	10.85	>0.1	27.88	>0.1	5.65	6.63	0	1.89	0	2.86	0
ENST00000252519	HLTF	AAACTTGTCC	-1	1135	1145	135	145	7.75	0.01	27.86	>0.1	5.61	6.41	0	1.84	3.22	3.02	0
ENST00000252519	SREBF1	CTCAGTCCAC	1	1098	1108	98	108	8.03	0.001	27.84	>0.1	5.61	6.78	0	1.85	3.22	2.35	0
ENST00000252519	STAT1	ATTCCAAGAAG	-1	1185	1196	185	196	9.19	0.001	27.81	>0.1	5.6	6.06	0	1.55	1.79	3.63	0
ENST00000252519	HNF4G	CAAGTTCAAAGGCTG	1	955	970	-45	-30	11	0.001	27.78	>0.1	5.54	7.62	0	1.88	0	1.74	0
ENST00000252519	TFEC	CTCACAGGGG	1	1036	1046	36	46	5.86	0.01	27.78	>0.1	5.61	7.99	0	1.86	0	1.34	5.13
ENST00000252519	ARID3A	ATCAAA	-1	749	755	-251	-245	8.97	0.01	27.71	>0.1	5.67	5.7	0	1.27	0	6.1	0
ENST00000252519	ARID3A	ATTAAA	1	793	799	-207	-201	9.38	>0.1	27.71	>0.1	5.67	5.91	0	1.44	0	5.32	0
ENST00000252519	VDR	AAAGTTCA	1	1173	1181	173	181	9.52	0.001	27.69	>0.1	5.64	6.13	0	1.64	1.79	2.97	0
ENST00000252519	GATA3	TGATAAGA	1	968	976	-32	-24	10.66	0.001	27.65	>0.1	5.64	7.78	0	1.87	0	1.7	0
ENST00000252519	ZNF354C	ATCCAC	-1	1020	1026	20	26	10.04	0.001	27.63	>0.1	5.67	8.72	0	1.86	0	1.34	0
ENST00000252519	GRHL2	TCAAAACCGGTACTT	-1	739	754	-261	-246	9.02	0.001	27.63	>0.1	5.54	5.7	0	1.27	0	6.1	0
ENST00000252519	GSC2	TTTAATCCTA	-1	789	799	-211	-201	9.13	0.001	27.61	>0.1	5.61	5.91	0	1.44	0	5.52	0
ENST00000252519	ID4	GGCACCTGTA	1	327	337	-673	-663	13.64	0.0001	27.6	>0.1	2.6	4.65	0	1.14	0	5.56	0
ENST00000252519	FOXC1	TAGGAAAATAT	1	721	732	-279	-268	10	0.001	27.58	>0.1	5.6	5.61	0	1.21	0	5.17	0
ENST00000252519	NR5A2	AAAGACAAGGGCAAA	1	502	517	-498	-483	7.28	0.001	27.57	>0.1	2.98	4.98	0	0.99	0	5.86	5.49
ENST00000252519	ELK4	GCTCTTCCTGG	1	1056	1067	56	67	10.46	0.0001	27.56	>0.1	5.6	7.44	0	1.86	0	2.21	0
ENST00000252519	MLXIPL	AGCAAGTGAA	-1	1177	1187	177	187	4.89	0.001	27.55	>0.1	5.61	6.11	0	1.61	1.79	3.26	4.28
ENST00000252519	ZNF384	CAAAAAAAAAAA	1	456	468	-544	-532	13.24	0.01	27.55	>0.1	2.8	4.88	0	1	0	5.63	0
ENST00000252519	MSC	AAGACCTGTT	1	1158	1168	158	168	10.95	0.0001	27.54	>0.1	4.38	6.24	0	1.78	1.79	2.4	0
ENST00000252519	HIC2	GTGCCCACC	-1	323	332	-677	-668	13.56	1e-05	27.53	>0.1	2.62	4.64	0	1.15	0	5.56	0
ENST00000252519	MAFF	AATCTGCTGAGCCAATATAAA	-1	877	898	-123	-102	10.49	0.0001	27.53	>0.1	5.47	6.6	0	1.9	0	3.07	0
ENST00000252519	NKX2-5(VAR.2)	GTCCTCTCCAG	1	859	870	-141	-130	10.8	0.001	27.53	>0.1	5.6	6.37	0	1.9	0	2.86	0
ENST00000252519	ZNF354C	AACCAC	1	1145	1151	145	151	8.23	0.01	27.41	>0.1	5.67	6.33	0	1.84	3.22	2.11	0
ENST00000252519	IRF5	TCAAAACCGGTACT	-1	740	754	-260	-246	8.93	0.0001	27.37	>0.1	5.56	5.7	0	1.27	0	5.92	0
ENST00000252519	MEF2C	AGACCAAAAAAAGAA	-1	920	935	-80	-65	11.83	0.001	27.34	>0.1	5.54	6.99	0	1.88	0	1.09	0
ENST00000252519	BCL6	CTTCTTGGAATTAT	1	1185	1199	185	199	8.84	0.001	27.34	>0.1	5.56	6.06	0	1.55	1.79	3.55	0
ENST00000252519	SPDEF	TCCAGGATGAA	1	865	876	-135	-124	5.27	0.001	27.28	>0.1	5.6	6.41	0	1.9	0	2.67	5.43
ENST00000252519	ETS1	CCAGGAAGAG	-1	1057	1067	57	67	5.88	0.001	27.24	>0.1	5.61	7.42	0	1.86	0	2.27	4.2
ENST00000252519	NR4A2	CAGGCCAA	1	1118	1126	118	126	7.35	0.01	27.23	>0.1	5.64	6.57	0	1.85	3.22	2.6	0
ENST00000252519	RHOXF1	TTAATCCT	-1	790	798	-210	-202	8.7	0.01	27.2	>0.1	5.64	5.91	0	1.43	0	5.52	0
ENST00000252519	GATA5	TGATAAGA	1	968	976	-32	-24	10.19	0.0001	27.18	>0.1	5.64	7.78	0	1.87	0	1.7	0
ENST00000252519	RORC	GCAACAAGGCTG	-1	1075	1087	75	87	2.64	0.01	27.17	>0.1	5.58	7.09	0	1.85	1.79	2.27	5.94
ENST00000252519	HOXD9	GTGGTTAAAC	-1	1141	1151	141	151	6.71	0.01	27.16	>0.1	5.61	6.37	0	1.84	3.22	3.4	0
ENST00000252519	NFATC2	TTTTCCT	-1	722	729	-278	-271	9.7	0.001	27.13	>0.1	5.65	5.59	0	1.2	0	4.99	0
ENST00000252519	HOXA13	GCCATAAAGT	1	758	768	-242	-232	8.34	0.001	27.12	>0.1	5.61	5.76	0	1.31	0	6.1	0
ENST00000252519	FOXO1	GATTGTTTACT	1	894	905	-106	-95	10.1	0.001	27.11	>0.1	5.6	6.66	0	1.89	0	2.86	0
ENST00000252519	STAT1	TTTCCTAGAAA	-1	717	728	-283	-272	9.54	0.001	27.09	>0.1	5.6	5.59	0	1.2	0	5.17	0
ENST00000252519	SNAI2	GACAAGTTT	1	1136	1145	136	145	6.94	0.01	27.06	>0.1	5.62	6.41	0	1.84	3.22	3.02	0
ENST00000252519	HLTF	CACCATTGAG	1	1105	1115	105	115	7.16	0.01	27.06	>0.1	5.61	6.7	0	1.85	3.22	2.52	0
ENST00000252519	VDR	CAAGTTCA	1	955	963	-45	-37	10.35	0.001	27.02	>0.1	5.64	7.46	0	1.88	0	1.7	0
ENST00000252519	SREBF2	GTGGACTGAG	-1	1098	1108	98	108	7.18	0.001	26.99	>0.1	5.61	6.78	0	1.85	3.22	2.35	0
ENST00000252519	MZF1	TGAGGA	1	1111	1117	111	117	7.1	0.01	26.99	>0.1	5.67	6.64	0	1.85	3.22	2.52	0
ENST00000252519	KLF5	ACCACGCCCA	-1	313	323	-687	-677	12.4	0.001	26.97	>0.1	2.64	4.62	0	1.17	0	6.13	0
ENST00000252519	REL	TGGTCTTTCC	1	929	939	-71	-61	11.38	0.0001	26.95	>0.1	5.61	7.05	0	1.88	0	1.03	0
ENST00000252519	SMAD4	AGTCTAGG	1	1000	1008	0	8	8.94	0.001	26.95	>0.1	5.64	9.01	0	1.87	0	1.5	0
ENST00000252519	TP73	AACAGGCCAAGACATTTT	1	1116	1134	116	134	7.09	0.001	26.95	>0.1	5.51	6.59	0	1.85	3.22	2.7	0
ENST00000252519	HINFP	CATCGTCCCCTG	-1	1040	1052	40	52	10.25	0.0001	26.94	>0.1	5.58	7.85	0	1.86	0	1.39	0
ENST00000252519	TFEC	CACAGGGGAC	1	1038	1048	38	48	5.08	0.01	26.93	>0.1	5.61	7.92	0	1.86	0	1.34	5.13
ENST00000252519	MYF6	AGCAGCAGTT	-1	1090	1100	90	100	8.51	0.001	26.92	>0.1	5.61	6.88	0	1.85	1.79	2.27	0
ENST00000252519	NKX2-5(VAR.2)	TACCTCTCCTG	-1	770	781	-230	-219	8.21	0.001	26.9	>0.1	5.6	5.82	0	1.36	0	5.92	0
ENST00000252519	RXRA::VDR	AGGTCTTCGGCTTCG	-1	1150	1165	150	165	10.2	0.0001	26.89	>0.1	4.5	6.3	0	1.84	1.79	2.26	0
ENST00000252519	GFI1	CAAATCAAAA	-1	748	758	-252	-242	8.37	0.001	26.89	>0.1	5.61	5.71	0	1.28	0	5.92	0
ENST00000252519	KLF14	CACCACGCCCAGCT	-1	310	324	-690	-676	12.37	0.0001	26.86	>0.1	2.65	4.63	0	1.18	0	6.03	0
ENST00000252519	NFATC3	ATTTTCCGTG	1	694	704	-306	-296	11.52	0.0001	26.84	>0.1	5.61	5.5	0	1.14	0	3.07	0
ENST00000252519	HOXC10	GCCATAAAGT	1	758	768	-242	-232	8.04	0.001	26.82	>0.1	5.61	5.76	0	1.31	0	6.1	0
ENST00000252519	NFATC2	TGTTCCT	-1	1113	1120	113	120	6.93	0.01	26.81	>0.1	5.65	6.62	0	1.85	3.22	2.54	0
ENST00000252519	GRHL1	AGAACAGGTCTT	-1	1158	1170	158	170	10.14	0.0001	26.8	>0.1	4.38	6.24	0	1.78	1.79	2.48	0
ENST00000252519	PAX2	TGTCACTT	-1	764	772	-236	-228	8.11	0.001	26.77	>0.1	5.64	5.78	0	1.33	0	5.92	0
ENST00000252519	RBPJ	CGTGGTTAAA	-1	1142	1152	142	152	1.42	0.01	26.77	>0.1	5.61	6.36	0	1.84	3.22	3.37	4.95
ENST00000252519	GSC	TTTAATCCTA	-1	789	799	-211	-201	8.27	0.001	26.75	>0.1	5.61	5.91	0	1.44	0	5.52	0
ENST00000252519	BCL6	GTTCCTCAATGGTG	-1	1105	1119	105	119	6.91	0.001	26.71	>0.1	5.56	6.7	0	1.85	3.22	2.47	0
ENST00000252519	FEV	GCAGGAAAGA	-1	932	942	-68	-58	5.42	0.001	26.71	>0.1	5.61	7.09	0	1.88	0	0.93	5.78
ENST00000252519	SOX9	CCATTGAGG	1	1107	1116	107	116	6.85	0.01	26.7	>0.1	5.62	6.68	0	1.85	3.22	2.48	0
ENST00000252519	NR2F2	ACAAGGTCAGG	1	238	249	-762	-751	13.34	0.0001	26.69	>0.1	2.88	4.52	0	1.42	0	4.53	0
ENST00000252519	HIC1	GTGCCCACC	-1	323	332	-677	-668	12.71	0.0001	26.68	>0.1	2.62	4.64	0	1.15	0	5.56	0
ENST00000252519	TFEC	ATCACAAGGT	1	235	245	-765	-755	7.93	0.001	26.64	>0.1	2.9	4.51	0	1.43	0	4.74	5.13
ENST00000252519	FEV	ACCGGTACTT	-1	739	749	-261	-251	2.41	0.01	26.64	>0.1	5.61	5.68	0	1.25	0	5.92	5.78
ENST00000252519	STAT4	CTTCTTGGAATTAT	1	1185	1199	185	199	8.11	0.001	26.61	>0.1	5.56	6.06	0	1.55	1.79	3.55	0
ENST00000252519	NFIX	ATGGCCAAA	-1	754	763	-246	-237	7.61	0.01	26.59	>0.1	5.62	5.74	0	1.3	0	6.32	0
ENST00000252519	PPARG	GTGGTTAAACTTGTCCAAAA	-1	1131	1151	131	151	6.48	0.001	26.57	>0.1	5.48	6.45	0	1.84	3.22	3.09	0
ENST00000252519	NR2F1	ACAAGGTCAGGAG	1	238	251	-762	-749	13.32	0.0001	26.56	>0.1	2.88	4.52	0	1.42	0	4.42	0
ENST00000252519	RHOXF1	CTGAGCCA	-1	884	892	-116	-108	9.41	0.001	26.56	>0.1	5.64	6.55	0	1.89	0	3.07	0
ENST00000252519	BACH2	ATTGGCTCAGCAGA	1	882	896	-118	-104	9.33	0.001	26.55	>0.1	5.56	6.58	0	1.89	0	3.19	0
ENST00000252519	NFIX	TGAGCCAAG	-1	1031	1040	31	40	9.51	0.001	26.52	>0.1	5.62	8.19	0	1.86	0	1.34	0
ENST00000252519	NFIC	ATCTTGGCTCA	1	1029	1040	29	40	9.41	0.001	26.49	>0.1	5.6	8.29	0	1.86	0	1.34	0
ENST00000252519	MEIS3	TTGACATC	-1	1048	1056	48	56	9.94	0.001	26.48	>0.1	5.64	7.62	0	1.86	0	1.42	0
ENST00000252519	ZNF384	CTCAAAAAAAAA	1	454	466	-546	-534	12.28	0.01	26.47	>0.1	2.79	4.87	0	1	0	5.52	0
ENST00000252519	TCF4	GGCACCTGTA	1	327	337	-673	-663	12.49	0.001	26.45	>0.1	2.6	4.65	0	1.14	0	5.56	0
ENST00000252519	VDR	AAAGTTCA	-1	872	880	-128	-120	9.52	0.001	26.45	>0.1	5.64	6.45	0	1.9	0	2.95	0
ENST00000252519	MAFG::NFE2L1	AATGAC	-1	1012	1018	12	18	8.55	0.001	26.42	>0.1	5.67	8.92	0	1.86	0	1.42	0
ENST00000252519	TCF3	GGCACCTGTA	1	327	337	-673	-663	12.43	0.001	26.39	>0.1	2.6	4.65	0	1.14	0	5.56	0
ENST00000252519	HES2	TTTGGACAAGTTT	1	1132	1145	132	145	6.35	0.01	26.39	>0.1	5.57	6.44	0	1.84	3.22	2.97	0
ENST00000252519	RORC	GAACTTGGGTTG	-1	950	962	-50	-38	3.81	0.01	26.38	>0.1	5.58	7.44	0	1.88	0	1.74	5.94
ENST00000252519	NFIX	GGAGCCAGG	-1	1062	1071	62	71	9.37	0.001	26.33	>0.1	5.62	7.31	0	1.86	0	2.16	0
ENST00000252519	NFIL3	ATATGTAACAG	-1	846	857	-154	-143	9.75	0.0001	26.32	>0.1	5.6	6.28	0	1.83	0	2.86	0
ENST00000252519	SNAI2	TACAGGTGC	-1	328	337	-672	-663	12.37	0.001	26.32	>0.1	2.6	4.65	0	1.14	0	5.56	0
ENST00000252519	RORC	CCAAAGAGGTCT	-1	664	676	-336	-324	5.94	0.01	26.28	>0.1	4.07	5.41	0	1.09	0	3.83	5.94
ENST00000252519	FOXA2	TATTTTCCTAGA	-1	719	731	-281	-269	3.72	0.01	26.28	>0.1	5.58	5.6	0	1.2	0	4.99	5.18
ENST00000252519	SNAI2	AGCAAGTGA	-1	1178	1187	178	187	7.89	0.001	26.27	>0.1	5.62	6.1	0	1.6	1.79	3.26	0
ENST00000252519	TBP	CCATAAAGTGACAGG	1	759	774	-241	-226	7.5	0.001	26.27	>0.1	5.54	5.79	0	1.34	0	6.1	0
ENST00000252519	MECOM	GAGCCAAGATCACA	-1	1025	1039	25	39	9.01	0.001	26.25	>0.1	5.56	8.52	0	1.86	0	1.31	0
ENST00000252519	ETS1	GCAGGAAAGA	-1	932	942	-68	-58	6.52	0.001	26.23	>0.1	5.61	7.09	0	1.88	0	0.93	4.2
ENST00000252519	STAT3	ATTCCAAGAAG	-1	1185	1196	185	196	7.61	0.001	26.23	>0.1	5.6	6.06	0	1.55	1.79	3.63	0
ENST00000252519	ELF5	TCTAGGAAAAT	1	719	730	-281	-270	2.89	0.01	26.23	>0.1	5.6	5.6	0	1.2	0	4.99	5.95
ENST00000252519	NFATC1	ATTTTCCGTG	1	694	704	-306	-296	10.89	0.0001	26.21	>0.1	5.61	5.5	0	1.14	0	3.07	0
ENST00000252519	ZEB1	GGCACCTGTAG	1	327	338	-673	-662	12.23	0.001	26.19	>0.1	2.6	4.65	0	1.14	0	5.56	0
ENST00000252519	FOXC1	TGAGCCAATAT	-1	880	891	-120	-109	9.04	0.001	26.14	>0.1	5.6	6.54	0	1.9	0	3.07	0
ENST00000252519	SREBF2	ATGGCGTGAA	1	369	379	-631	-621	11.64	0.0001	26.12	>0.1	2.54	4.71	0	1.07	0	6.15	0
ENST00000252519	HOXB13	GCCATAAAGT	1	758	768	-242	-232	7.34	0.001	26.12	>0.1	5.61	5.76	0	1.31	0	6.1	0
ENST00000252519	TFEC	GTCAGGAGAT	1	243	253	-757	-747	7.83	0.001	26.07	>0.1	2.87	4.52	0	1.39	0	4.33	5.13
ENST00000252519	NKX2-5(VAR.2)	AGGCACTCAAA	1	22	33	-978	-967	14.32	0.0001	26.06	>0.1	5.6	4.27	0	1.87	0	0	0
ENST00000252519	NFIC	TTCTTGGAATT	1	1186	1197	186	197	7.47	0.01	26.06	>0.1	5.6	6.05	0	1.54	1.79	3.61	0
ENST00000252519	FOXC1	ACAGTAAACAA	-1	896	907	-104	-93	8.94	0.001	26.05	>0.1	5.6	6.68	0	1.89	0	2.95	0
ENST00000252519	GABPA	CAGGAAGAGCT	-1	1055	1066	55	66	8.85	0.001	26.03	>0.1	5.6	7.46	0	1.86	0	2.27	0
ENST00000252519	HAND1::TCF3	CTCCTGTCAC	-1	766	776	-234	-224	2.74	0.01	26.02	>0.1	5.61	5.8	0	1.34	0	5.92	4.62
ENST00000252519	NR2C2	CAAGTTCAAAGGCTG	1	955	970	-45	-30	9.23	0.001	26.01	>0.1	5.54	7.62	0	1.88	0	1.74	0
ENST00000252519	ARID3A	ATCAAA	1	1170	1176	170	176	8.97	0.01	26	>0.1	4.58	6.15	0	1.67	1.79	2.84	0
ENST00000252519	MZF1	AGGGGA	1	1041	1047	41	47	9.28	0.001	25.99	>0.1	5.67	7.82	0	1.86	0	1.36	0
ENST00000252519	GRHL2	CGAAGACCTGTTCTA	1	1156	1171	156	171	9.38	0.001	25.99	>0.1	4.37	6.25	0	1.8	1.79	2.4	0
ENST00000252519	EHF	TACACGGAAAAT	-1	694	706	-306	-294	5.88	0.001	25.98	>0.1	5.58	5.51	0	1.15	0	2.95	4.91
ENST00000252519	ZNF384	ACCAAAAAAAGA	-1	921	933	-79	-67	10.45	0.01	25.97	>0.1	5.58	6.97	0	1.88	0	1.09	0
ENST00000252519	PAX2	AGTCATTC	1	1011	1019	11	19	8.09	0.001	25.96	>0.1	5.64	8.95	0	1.86	0	1.42	0
ENST00000252519	ELF3	AAGAAGCAAGTGA	-1	1178	1191	178	191	3.08	0.001	25.96	>0.1	5.57	6.1	0	1.6	1.79	3.34	4.47
ENST00000252519	MZF1(VAR.2)	CAATGGTGGA	-1	1103	1113	103	113	6.08	0.01	25.96	>0.1	5.61	6.72	0	1.85	3.22	2.47	0
ENST00000252519	MAFF	TTTATATTGGCTCAGCAGATT	1	877	898	-123	-102	8.91	0.001	25.95	>0.1	5.47	6.6	0	1.9	0	3.07	0
ENST00000252519	MAFK	ATCTGCTGAGCCAATATAA	-1	878	897	-122	-103	8.89	0.001	25.94	>0.1	5.5	6.59	0	1.9	0	3.07	0
ENST00000252519	TFEC	ATAAAGTGAC	1	761	771	-239	-229	1.96	0.01	25.9	>0.1	5.61	5.77	0	1.32	0	6.1	5.13
ENST00000252519	ZNF263	TGAGAAGGAGCCAGGAAGAGC	-1	1056	1077	56	77	7.17	0.01	25.89	>0.1	5.47	7.44	0	1.86	1.79	2.16	0
ENST00000252519	IRF5	CCTAGACTAAAACC	-1	994	1008	-6	8	7.94	0.001	25.87	>0.1	5.56	9.01	0	1.87	0	1.5	0
ENST00000252519	TFAP2C(VAR.2)	AGGCTGAGGCA	1	353	364	-647	-636	11.11	0.001	25.83	>0.1	2.53	4.69	0	1.1	0	6.4	0
ENST00000252519	ELF5	TCCAAGAAGCA	-1	1183	1194	183	194	1.33	0.01	25.83	>0.1	5.6	6.07	0	1.56	1.79	3.52	5.95
ENST00000252519	LIN54	CTTTGAACT	-1	957	966	-43	-34	9.08	0.001	25.8	>0.1	5.62	7.53	0	1.88	0	1.7	0
ENST00000252519	HOXC11	CGTGGTTAAAC	-1	1141	1152	141	152	5.36	0.001	25.79	>0.1	5.6	6.37	0	1.84	3.22	3.4	0
ENST00000252519	NFAT5	ACTTTCCCTA	-1	1004	1014	4	14	7.78	0.01	25.79	>0.1	5.61	9.12	0	1.87	0	1.42	0
ENST00000252519	NFKB2	CGGTGAAACCCCG	1	273	286	-727	-714	11.97	0.0001	25.78	>0.1	2.76	4.57	0	1.28	0	5.19	0
ENST00000252519	NR1H4	TGAATGACTTT	-1	1009	1020	9	20	7.83	0.001	25.78	>0.1	5.6	9.03	0	1.86	0	1.46	0
ENST00000252519	RHOXF1	GTGAGCCA	-1	1033	1041	33	41	8.9	0.001	25.78	>0.1	5.64	8.1	0	1.86	0	1.28	0
ENST00000252519	TFEC	GGAACAGGCC	1	1114	1124	114	124	0.8	0.01	25.78	>0.1	5.61	6.61	0	1.85	3.22	2.56	5.13
ENST00000252519	HLTF	GTACTTTTGG	-1	735	745	-265	-255	7.35	0.01	25.78	>0.1	5.61	5.66	0	1.24	0	5.92	0
ENST00000252519	NKX3-2	GTCACTTTA	-1	762	771	-238	-229	6.95	0.01	25.77	>0.1	5.62	5.77	0	1.32	0	6.1	0
ENST00000252519	RBPJ	TCTGGGAATA	1	559	569	-441	-431	11.49	0.001	25.76	>0.1	3.23	5.1	0	0.99	0	0	4.95
ENST00000252519	ETS1	ACAGGAGAGG	1	769	779	-231	-221	3.09	0.01	25.76	>0.1	5.61	5.81	0	1.35	0	5.69	4.2
ENST00000252519	HAND1::TCF3	CTTTTGGTTA	-1	732	742	-268	-258	2.74	0.01	25.76	>0.1	5.61	5.65	0	1.23	0	5.92	4.62
ENST00000252519	ESRRG	ACAAGGTCAG	1	238	248	-762	-752	12.4	0.0001	25.75	>0.1	2.89	4.52	0	1.42	0	4.53	0
ENST00000252519	NFATC1	TAATTCCAAG	-1	1188	1198	188	198	7.06	0.01	25.73	>0.1	5.61	6.04	0	1.53	1.79	3.7	0
ENST00000252519	MEIS3	TGGACAAG	1	1134	1142	134	142	5.64	0.01	25.73	>0.1	5.64	6.42	0	1.84	3.22	2.97	0
ENST00000252519	DMRT3	TATGTAACAGA	-1	845	856	-155	-144	9.08	0.001	25.72	>0.1	5.6	6.27	0	1.82	0	2.95	0
ENST00000252519	ISL2	TCACTTTA	-1	762	770	-238	-230	6.89	0.01	25.72	>0.1	5.64	5.77	0	1.32	0	6.1	0
ENST00000252519	NRL	TAACTGCTGCT	1	1089	1100	89	100	7.35	0.01	25.7	>0.1	5.6	6.89	0	1.85	1.79	2.21	0
ENST00000252519	HOXA10	CGTGGTTAAAC	-1	1141	1152	141	152	5.27	0.01	25.7	>0.1	5.6	6.37	0	1.84	3.22	3.4	0
ENST00000252519	DUXA	TAAAGTGAATCAA	-1	816	829	-184	-171	8.88	0.001	25.69	>0.1	5.57	6.08	0	1.61	0	3.55	0
ENST00000252519	HOXA11	GGCCATAAAGTG	1	757	769	-243	-231	6.92	0.001	25.69	>0.1	5.58	5.76	0	1.32	0	6.1	0
ENST00000252519	BSX	GTGGTTAA	-1	1143	1151	143	151	5.25	0.01	25.67	>0.1	5.64	6.35	0	1.84	3.22	3.37	0
ENST00000252519	ARID3A	ATCAAA	-1	815	821	-185	-179	8.97	0.01	25.66	>0.1	5.67	6.03	0	1.56	0	3.43	0
ENST00000252519	NPAS2	AGCAAGTGAA	-1	1177	1187	177	187	7.25	0.001	25.63	>0.1	5.61	6.11	0	1.61	1.79	3.26	0
ENST00000252519	NKX2-5	ACAAGTT	1	1137	1144	137	144	5.49	0.01	25.63	>0.1	5.65	6.4	0	1.84	3.22	3.02	0
ENST00000252519	NFIX	TGAGCCAAT	-1	882	891	-118	-109	8.51	0.01	25.63	>0.1	5.62	6.54	0	1.89	0	3.07	0
ENST00000252519	ZFX	CCCAACTCGGCCTC	-1	218	232	-782	-768	11.11	0.001	25.6	>0.1	2.96	4.5	0	1.52	0	5.52	0
ENST00000252519	MSC	AACTGCTGCT	1	1090	1100	90	100	7.19	0.001	25.6	>0.1	5.61	6.88	0	1.85	1.79	2.27	0
ENST00000252519	ZNF263	GGAGGCTGAGGCAGGAGAATG	1	351	372	-649	-628	11.13	0.01	25.59	>0.1	2.52	4.7	0	1.11	0	6.13	0
ENST00000252519	BSX	GCAGTTAC	-1	1088	1096	88	96	7.18	0.001	25.58	>0.1	5.64	6.9	0	1.85	1.79	2.21	0
ENST00000252519	GRHL1	AAGACCTGTTCT	1	1158	1170	158	170	8.91	0.001	25.57	>0.1	4.38	6.24	0	1.78	1.79	2.48	0
ENST00000252519	MEIS1	AAGACAT	1	1124	1131	124	131	5.59	0.01	25.56	>0.1	5.65	6.51	0	1.84	3.22	2.74	0
ENST00000252519	NFATC2	TTGTCCA	-1	1134	1141	134	141	5.4	0.01	25.52	>0.1	5.65	6.42	0	1.84	3.22	2.98	0
ENST00000252519	HAND1::TCF3	GGTCTGTCGC	-1	434	444	-566	-556	6.53	0.01	25.52	>0.1	2.73	4.83	0	1.01	0	5.8	4.62
ENST00000252519	NR2E3	CAAGTTT	1	1138	1145	138	145	5.32	0.01	25.52	>0.1	5.65	6.39	0	1.84	3.22	3.09	0
ENST00000252519	ZNF384	GACCAAAAAAAG	-1	922	934	-78	-66	9.98	0.01	25.51	>0.1	5.58	6.98	0	1.88	0	1.09	0
ENST00000252519	STAT1::STAT2	TCAGTTTTTTTTTTT	-1	468	483	-532	-517	11.79	0.0001	25.49	>0.1	2.85	4.91	0	0.99	0	4.95	0
ENST00000252519	EHF	GAGCAGGAAAGA	-1	932	944	-68	-56	5.07	0.001	25.49	>0.1	5.58	7.12	0	1.88	0	0.93	4.91
ENST00000252519	MEIS2	TTGACATC	-1	1048	1056	48	56	8.95	0.001	25.49	>0.1	5.64	7.62	0	1.86	0	1.42	0
ENST00000252519	ZNF384	AAAAAAAAAAAC	1	468	480	-532	-520	11.92	0.01	25.48	>0.1	2.84	4.9	0	0.99	0	4.83	0
ENST00000252519	PITX1	ATAATTCC	-1	1191	1199	191	199	6.7	0.01	25.48	>0.1	5.64	6.02	0	1.5	1.79	3.82	0
ENST00000252519	NR5A2	GAGGAACAGGCCAAG	1	1112	1127	112	127	0.19	0.01	25.48	>0.1	5.54	6.63	0	1.85	3.22	2.56	5.49
ENST00000252519	FOXI1	GAAAATA	1	724	731	-276	-269	3.45	0.01	25.47	>0.1	5.65	5.6	0	1.2	0	5.17	4.39
ENST00000252519	SPIC	CTCATGAGGAGGTT	1	984	998	-16	-2	7.8	0.001	25.46	>0.1	5.56	8.66	0	1.87	0	1.57	0
ENST00000252519	GRHL2	AAAGTACCGGTTTTG	1	738	753	-262	-247	7.03	0.001	25.45	>0.1	5.54	5.69	0	1.27	0	5.92	0
ENST00000252519	SMAD4	GGTCTAGA	-1	661	669	-339	-331	10.8	0.001	25.44	>0.1	4.01	5.38	0	1.08	0	4.16	0
ENST00000252519	FOXC2	TAGGAAAATATT	1	721	733	-279	-267	7.87	0.01	25.44	>0.1	5.58	5.61	0	1.21	0	5.17	0
ENST00000252519	NR2E3	GAACCTT	-1	780	787	-220	-213	5.99	0.001	25.42	>0.1	5.65	5.85	0	1.39	0	6.54	0
ENST00000252519	HES2	TTGAGGAACAGGC	1	1110	1123	110	123	5.59	0.01	25.42	>0.1	5.57	6.65	0	1.85	3.22	2.54	0
ENST00000252519	MNX1	GGCCATAAAG	1	757	767	-243	-233	6.64	0.01	25.42	>0.1	5.61	5.75	0	1.31	0	6.1	0
ENST00000252519	SPZ1	GGGGTTTCACC	-1	274	285	-726	-715	11.61	0.0001	25.41	>0.1	2.76	4.57	0	1.28	0	5.19	0
ENST00000252519	SOX6	CCCTTGTCTT	-1	503	513	-497	-487	5.94	0.001	25.39	>0.1	2.97	4.97	0	0.98	0	5.68	4.85
ENST00000252519	HIC2	GTGCCCAGC	-1	177	186	-823	-814	12.73	0.0001	25.36	>0.1	3.15	4.44	0	1.81	0	3.24	0
ENST00000252519	ISX	ATAATTTT	-1	830	838	-170	-162	2.16	0.01	25.35	>0.1	5.64	6.14	0	1.67	0	3.28	6.45
ENST00000252519	FEV	CCAGGATGAA	1	866	876	-134	-124	2.9	0.01	25.35	>0.1	5.61	6.41	0	1.9	0	2.75	5.78
ENST00000252519	MEIS1	TTGACAT	-1	1049	1056	49	56	8.81	0.001	25.34	>0.1	5.65	7.6	0	1.86	0	1.42	0
ENST00000252519	BCL6	TTCCCTAGACTAAA	-1	997	1011	-3	11	7.3	0.001	25.34	>0.1	5.56	9.12	0	1.87	0	1.5	0
ENST00000252519	NFATC3	ACTTTCCCTA	-1	1004	1014	4	14	7.33	0.01	25.34	>0.1	5.61	9.12	0	1.87	0	1.42	0
ENST00000252519	GATA6	GAGAGGTAAGGTT	1	773	786	-227	-214	6.43	0.01	25.33	>0.1	5.57	5.84	0	1.38	0	6.1	0
ENST00000252519	NFAT5	ATTTTCCTAG	-1	720	730	-280	-270	7.93	0.01	25.33	>0.1	5.61	5.6	0	1.2	0	4.99	0
ENST00000252519	TBP	CCATAAAGACAAGGG	1	498	513	-502	-487	9.58	0.001	25.32	>0.1	2.96	4.97	0	0.99	0	6.81	0
ENST00000252519	ZBTB7C	CCCACCACCACG	-1	317	329	-683	-671	10.64	0.001	25.32	>0.1	2.63	4.63	0	1.17	0	6.26	0
ENST00000252519	FOXC2	TGAGCCAATATA	-1	879	891	-121	-109	8.24	0.001	25.32	>0.1	5.58	6.54	0	1.9	0	3.07	0
ENST00000252519	ELF5	CTAGGGAAAGT	1	1003	1014	3	14	1.32	0.01	25.32	>0.1	5.6	9.12	0	1.87	0	1.46	5.95
ENST00000252519	GRHL2	GTTAAACTTGTCCAA	-1	1133	1148	133	148	5.26	0.01	25.32	>0.1	5.54	6.43	0	1.84	3.22	3.02	0
ENST00000252519	HOXC10	GTGGTTAAAC	-1	1141	1151	141	151	4.86	0.01	25.31	>0.1	5.61	6.37	0	1.84	3.22	3.4	0
ENST00000252519	STAT6	GCTTTCTAGGAAAAT	1	715	730	-285	-270	7.79	0.001	25.3	>0.1	5.54	5.6	0	1.2	0	5.17	0
ENST00000252519	RORC	ATTAATAGGTTA	-1	597	609	-403	-391	8.25	0.001	25.28	>0.1	3.46	5.21	0	1.02	0	1.41	5.94
ENST00000252519	TFAP2A	AGGCTGAGGCA	1	353	364	-647	-636	10.56	0.001	25.28	>0.1	2.53	4.69	0	1.1	0	6.4	0
ENST00000252519	MAFK	TTATATTGGCTCAGCAGAT	1	878	897	-122	-103	8.23	0.001	25.28	>0.1	5.5	6.59	0	1.9	0	3.07	0
ENST00000252519	SMAD2::SMAD3::SMAD4	CGGTCTGTCGCCC	-1	432	445	-568	-555	10.89	0.001	25.26	>0.1	2.72	4.83	0	1.01	0	5.8	0
ENST00000252519	NR2F2	CAAAGTTCACT	1	1172	1183	172	183	7.1	0.001	25.25	>0.1	5.6	6.14	0	1.65	1.79	2.97	0
ENST00000252519	ZFX	AATGTCTTGGCCTG	-1	1118	1132	118	132	5.36	0.01	25.25	>0.1	5.56	6.57	0	1.85	3.22	2.7	0
ENST00000252519	ETV6	CCAGGAAGAG	-1	1057	1067	57	67	8.08	0.001	25.24	>0.1	5.61	7.42	0	1.86	0	2.27	0
ENST00000252519	HAND1::TCF3	AATCTGCTGA	-1	888	898	-112	-102	3.46	0.01	25.24	>0.1	5.61	6.6	0	1.89	0	3.07	4.62
ENST00000252519	HLTF	GAACTTTGAT	-1	1170	1180	170	180	7.1	0.01	25.23	>0.1	5.61	6.15	0	1.67	1.79	2.91	0
ENST00000252519	DMBX1	TCTCTAGGATTAAAGAA	1	785	802	-215	-198	7	0.001	25.22	>0.1	5.52	5.93	0	1.46	0	5.32	0
ENST00000252519	VDR	CAGGTTCA	-1	375	383	-625	-617	10.32	0.001	25.19	>0.1	2.55	4.72	0	1.06	0	6.53	0
ENST00000252519	NKX6-2	GCCATAAA	1	758	766	-242	-234	6.38	0.01	25.18	>0.1	5.64	5.75	0	1.31	0	6.1	0
ENST00000252519	BACH2	CCTGCCTCAGCCTC	-1	352	366	-648	-634	10.32	0.001	25.17	>0.1	2.53	4.69	0	1.1	0	6.52	0
ENST00000252519	NR4A2	AAGTTCAC	1	1174	1182	174	182	6.89	0.01	25.17	>0.1	5.64	6.13	0	1.63	1.79	3.09	0
ENST00000252519	NR5A2	AGCAACAAGGCTGAG	-1	1073	1088	73	88	1.1	0.01	25.17	>0.1	5.54	7.12	0	1.85	1.79	2.27	5.49
ENST00000252519	PBX2	TTGAGGAACAGG	1	1110	1122	110	122	5.33	0.01	25.17	>0.1	5.58	6.65	0	1.85	3.22	2.54	0
ENST00000252519	MZF1(VAR.2)	GGAGAGGTAA	1	772	782	-228	-218	6.44	0.01	25.16	>0.1	5.61	5.83	0	1.37	0	5.92	0
ENST00000252519	RORC	TATATTGGCTCA	1	879	891	-121	-109	2.14	0.01	25.16	>0.1	5.58	6.54	0	1.9	0	3.07	5.94
ENST00000252519	MGA	AGGCGTGA	-1	192	200	-808	-800	11.8	0.0001	25.15	>0.1	3.08	4.45	0	1.69	0	4.13	0
ENST00000252519	BARHL2	GTTAAACTTG	-1	1138	1148	138	148	4.95	0.01	25.15	>0.1	5.61	6.39	0	1.84	3.22	3.13	0
ENST00000252519	ELF5	CAGTGGATGTG	1	1018	1029	18	29	1.64	0.01	25.15	>0.1	5.6	8.76	0	1.86	0	1.34	5.95
ENST00000252519	NFATC1	ACTTTCCCTA	-1	1004	1014	4	14	7.13	0.01	25.14	>0.1	5.61	9.12	0	1.87	0	1.42	0
ENST00000252519	HLTF	CTCCTTCTCA	1	1067	1077	67	77	6.38	0.01	25.14	>0.1	5.61	7.22	0	1.85	1.79	2.27	0
ENST00000252519	ATF3	AATGACTT	-1	1010	1018	10	18	7.15	0.001	25.11	>0.1	5.64	8.99	0	1.86	0	1.46	0
ENST00000252519	ZNF384	CTTTAAAAAATT	1	824	836	-176	-164	8.03	0.01	25.1	>0.1	5.58	6.13	0	1.66	0	3.7	0
ENST00000252519	KLF16	ACCACGCCCAG	-1	312	323	-688	-677	10.61	0.001	25.09	>0.1	2.64	4.62	0	1.18	0	6.03	0
ENST00000252519	RORC	ATATAAAGTTCA	-1	872	884	-128	-116	2.23	0.01	25.07	>0.1	5.58	6.48	0	1.9	0	2.95	5.94
ENST00000252519	IRF5	ACGAAGCCGAAGAC	1	1149	1163	149	163	8.38	0.001	25.06	>0.1	4.53	6.3	0	1.84	1.79	2.21	0
ENST00000252519	PBX3	GCCTGGGCGACAGACCG	1	428	445	-572	-555	10.82	0.001	25.06	>0.1	2.72	4.83	0	1.02	0	5.67	0
ENST00000252519	NR4A2	GAGGACAG	-1	857	865	-143	-135	8.22	0.001	25.04	>0.1	5.64	6.33	0	1.9	0	2.95	0
ENST00000252519	EHF	AACCACGAAGCC	1	1145	1157	145	157	0.98	0.01	25.04	>0.1	5.58	6.33	0	1.84	3.22	2.16	4.91
ENST00000252519	GATA2	ACCTTACCTCT	-1	774	785	-226	-215	6.12	0.01	25.04	>0.1	5.6	5.84	0	1.38	0	6.1	0
ENST00000252519	HAND1::TCF3	AATCTGTTAC	1	843	853	-157	-147	3.58	0.01	25.04	>0.1	5.61	6.25	0	1.8	0	3.19	4.62
ENST00000252519	RORB	GAACAGGCCAA	1	1115	1126	115	126	5.23	0.01	25.03	>0.1	5.6	6.6	0	1.85	3.22	2.54	0
ENST00000252519	NR2F2	CCAAGATCACA	-1	1025	1036	25	36	7.8	0.001	25.02	>0.1	5.6	8.52	0	1.86	0	1.25	0
ENST00000252519	PLAG1	TTGGCTCACAGGGG	1	1032	1046	32	46	8.15	0.001	25.02	>0.1	5.56	8.15	0	1.86	0	1.31	0
ENST00000252519	MEIS1	TGGACAA	1	1134	1141	134	141	4.89	0.01	25.01	>0.1	5.65	6.42	0	1.84	3.22	2.98	0
ENST00000252519	ZFX	CCTGCCTCAGCCTC	-1	352	366	-648	-634	10.15	0.001	25	>0.1	2.53	4.69	0	1.1	0	6.52	0
ENST00000252519	NR5A2	AAGGGCAAAGTCATG	1	508	523	-492	-477	7.67	0.001	25	>0.1	3	4.99	0	0.99	0	2.86	5.49
ENST00000252519	MEF2C	TGTCCAAAAATGTCT	-1	1125	1140	125	140	5.06	0.01	24.99	>0.1	5.54	6.5	0	1.84	3.22	2.82	0
ENST00000252519	FOXB1	ACAGTAAACAA	-1	896	907	-104	-93	7.87	0.001	24.98	>0.1	5.6	6.68	0	1.89	0	2.95	0
ENST00000252519	FOXB1	TGAGCCAATAT	-1	880	891	-120	-109	7.88	0.001	24.98	>0.1	5.6	6.54	0	1.9	0	3.07	0
ENST00000252519	YY2	TTTGGCCATAA	1	754	765	-246	-235	6.01	0.001	24.98	>0.1	5.6	5.75	0	1.3	0	6.32	0
ENST00000252519	NR4A1	AAAATGTCTT	-1	1124	1134	124	134	4.99	0.001	24.97	>0.1	5.61	6.51	0	1.84	3.22	2.79	0
ENST00000252519	EHF	CATGAGGAGGTT	1	986	998	-14	-2	2.33	0.01	24.97	>0.1	5.58	8.66	0	1.87	0	1.61	4.91
ENST00000252519	NOBOX	TAACTGCT	1	1089	1097	89	97	6.58	0.01	24.97	>0.1	5.64	6.89	0	1.85	1.79	2.21	0
ENST00000252519	SNAI2	AACAGGTCT	-1	1159	1168	159	168	8.4	0.001	24.96	>0.1	4.37	6.23	0	1.77	1.79	2.4	0
ENST00000252519	ARNT::HIF1A	GGGCGTGG	1	314	322	-686	-678	10.38	0.0001	24.95	>0.1	2.64	4.62	0	1.17	0	6.13	0
ENST00000252519	NR4A1	ACAAGGTCAG	1	238	248	-762	-752	11.6	0.0001	24.95	>0.1	2.89	4.52	0	1.42	0	4.53	0
ENST00000252519	PAX5	AGGCGTGAGCCA	-1	188	200	-812	-800	11.65	0.0001	24.95	>0.1	3.09	4.45	0	1.72	0	4.04	0
ENST00000252519	NFATC1	ATTTTCCTAG	-1	720	730	-280	-270	7.55	0.01	24.95	>0.1	5.61	5.6	0	1.2	0	4.99	0
ENST00000252519	ELF5	AACCGGTACTT	-1	739	750	-261	-250	0.55	0.01	24.95	>0.1	5.6	5.68	0	1.26	0	5.92	5.95
ENST00000252519	RORA	CACAAGGTCA	1	237	247	-763	-753	11.59	0.0001	24.94	>0.1	2.89	4.51	0	1.42	0	4.53	0
ENST00000252519	PDX1	TTCATTAA	-1	604	612	-396	-388	7.79	0.001	24.93	>0.1	3.49	5.21	0	1.02	0	1.41	6.01
ENST00000252519	TEAD4	TGAATTCCAT	1	492	502	-508	-498	9.8	0.001	24.93	>0.1	2.93	4.95	0	0.98	0	6.27	0
ENST00000252519	FOXB1	TAGGAAAATAT	1	721	732	-279	-268	7.35	0.01	24.93	>0.1	5.6	5.61	0	1.21	0	5.17	0
ENST00000252519	DDIT3::CEBPA	CGGTGAAACCCC	1	273	285	-727	-715	11.11	0.0001	24.92	>0.1	2.76	4.57	0	1.28	0	5.19	0
ENST00000252519	TEAD3	TAATTCCA	-1	1190	1198	190	198	6.26	0.001	24.9	>0.1	5.64	6.03	0	1.51	1.79	3.67	0
ENST00000252519	NFATC1	CTGTTCCTCA	-1	1111	1121	111	121	5.03	0.01	24.89	>0.1	5.61	6.64	0	1.85	3.22	2.54	0
ENST00000252519	GFI1B	AAATCAAAACC	-1	746	757	-254	-243	6.38	0.001	24.88	>0.1	5.6	5.71	0	1.28	0	5.92	0
ENST00000252519	TEAD3	GAATTCCA	1	493	501	-507	-499	9.76	0.001	24.88	>0.1	2.93	4.95	0	0.98	0	6.27	0
ENST00000252519	ZBTB7C	GTGCCCACCACC	-1	320	332	-680	-668	10.9	0.001	24.88	>0.1	2.62	4.64	0	1.16	0	5.56	0
ENST00000252519	SOX13	CCTCAATGGTG	-1	1105	1116	105	116	4.99	0.01	24.88	>0.1	5.6	6.7	0	1.85	3.22	2.52	0
ENST00000252519	MSC	GAAAGCTGTT	-1	711	721	-289	-279	7.53	0.001	24.87	>0.1	5.61	5.56	0	1.18	0	4.99	0
ENST00000252519	IRF1	GATCAGTTTTTTTTTTTTTTT	-1	464	485	-536	-515	11.27	0.001	24.85	>0.1	2.84	4.91	0	1	0	4.83	0
ENST00000252519	SP2	GCTCTGCCTCCCAGG	-1	379	394	-621	-606	10.45	0.001	24.84	>0.1	2.57	4.74	0	1.06	0	6.02	0
ENST00000252519	SOX6	CCATTCTCCT	-1	363	373	-637	-627	5.06	0.001	24.83	>0.1	2.52	4.7	0	1.08	0	6.61	4.85
ENST00000252519	ASCL1	TGAGCAGCAGTTA	-1	1089	1102	89	102	6.44	0.01	24.82	>0.1	5.57	6.89	0	1.85	1.79	2.27	0
ENST00000252519	PAX2	TGTCTTGG	-1	1122	1130	122	130	4.9	0.01	24.81	>0.1	5.64	6.53	0	1.85	3.22	2.67	0
ENST00000252519	FOXA2	GGTGGACTGAGC	-1	1097	1109	97	109	-0.18	0.01	24.79	>0.1	5.58	6.79	0	1.85	3.22	2.35	5.18
ENST00000252519	MZF1	TGAGGA	1	988	994	-12	-6	7.1	0.01	24.78	>0.1	5.67	8.57	0	1.87	0	1.57	0
ENST00000252519	TBX2	AAGCTGTTAAA	-1	708	719	-292	-281	7.63	0.001	24.77	>0.1	5.6	5.56	0	1.17	0	4.81	0
ENST00000252519	RBPJ	CTAGGGAAAG	1	1003	1013	3	13	1.76	0.01	24.77	>0.1	5.61	9.12	0	1.87	0	1.46	4.95
ENST00000252519	ESRRG	ACAAGGGCAA	1	506	516	-494	-484	10.12	0.001	24.74	>0.1	2.98	4.98	0	0.98	0	5.68	0
ENST00000252519	HES2	TAACCAAAAGTAC	1	732	745	-268	-255	6.34	0.01	24.73	>0.1	5.57	5.66	0	1.24	0	5.92	0
ENST00000252519	NFATC3	ATTTTCCTAG	-1	720	730	-280	-270	7.32	0.01	24.72	>0.1	5.61	5.6	0	1.2	0	4.99	0
ENST00000252519	NR2F6	AAGTTCAAAGGCTG	1	956	970	-44	-30	7.92	0.001	24.71	>0.1	5.56	7.62	0	1.88	0	1.74	0
ENST00000252519	HSF4	TCCTGGCTCCTTC	1	1061	1074	61	74	5.94	0.001	24.71	>0.1	5.57	7.33	0	1.86	1.79	2.21	0
ENST00000252519	NFKB2	CGGGGTTTCACCG	-1	273	286	-727	-714	10.88	0.0001	24.69	>0.1	2.76	4.57	0	1.28	0	5.19	0
ENST00000252519	TFAP2C(VAR.2)	TGCCTCAGCCT	-1	353	364	-647	-636	9.97	0.001	24.69	>0.1	2.53	4.69	0	1.1	0	6.4	0
ENST00000252519	ETV3	AGTGGATGTG	1	1019	1029	19	29	7.17	0.001	24.69	>0.1	5.61	8.74	0	1.86	0	1.31	0
ENST00000252519	VAX2	CTCATGAG	1	984	992	-16	-8	7.15	0.001	24.67	>0.1	5.64	8.43	0	1.87	0	1.57	0
ENST00000252519	VAX2	CTCATGAG	-1	984	992	-16	-8	7.15	0.001	24.67	>0.1	5.64	8.43	0	1.87	0	1.57	0
ENST00000252519	HOXB13	CCAATATAAA	-1	877	887	-123	-113	7.7	0.001	24.66	>0.1	5.61	6.5	0	1.9	0	2.95	0
ENST00000252519	MEIS2	TGGACAAG	1	1134	1142	134	142	4.57	0.01	24.66	>0.1	5.64	6.42	0	1.84	3.22	2.97	0
ENST00000252519	STAT1	TTTCTGGGAAT	1	557	568	-443	-432	15.33	0.0001	24.64	>0.1	3.22	5.1	0	0.99	0	0	0
ENST00000252519	SRY	TTGGACAAG	1	1133	1142	133	142	4.54	0.01	24.64	>0.1	5.62	6.43	0	1.84	3.22	2.98	0
ENST00000252519	NFATC3	TAATTCCAAG	-1	1188	1198	188	198	5.97	0.01	24.64	>0.1	5.61	6.04	0	1.53	1.79	3.7	0
ENST00000252519	NKX3-1	GTCACTTTA	-1	762	771	-238	-229	5.81	0.01	24.63	>0.1	5.62	5.77	0	1.32	0	6.1	0
ENST00000252519	HES2	AAGAAGCAAGTGA	-1	1178	1191	178	191	6.21	0.01	24.62	>0.1	5.57	6.1	0	1.6	1.79	3.34	0
ENST00000252519	NKX6-1	ACCATTGA	1	1106	1114	106	114	4.7	0.01	24.62	>0.1	5.64	6.69	0	1.85	3.22	2.52	0
ENST00000252519	PBX3	TCTTGGCTCACAGGGGA	1	1030	1047	30	47	7.69	0.001	24.61	>0.1	5.52	8.24	0	1.86	0	1.31	0
ENST00000252519	LBX1	GTAACTGC	1	1088	1096	88	96	6.2	0.01	24.6	>0.1	5.64	6.9	0	1.85	1.79	2.21	0
ENST00000252519	RBPJ	GCTGTTAAAG	-1	707	717	-293	-283	2.5	0.01	24.59	>0.1	5.61	5.55	0	1.17	0	4.81	4.95
ENST00000252519	VAX1	TCAATGGT	-1	1106	1114	106	114	4.67	0.01	24.59	>0.1	5.64	6.69	0	1.85	3.22	2.52	0
ENST00000252519	GFI1	AAAATCTCAT	1	979	989	-21	-11	7.31	0.01	24.59	>0.1	5.61	8.27	0	1.87	0	1.53	0
ENST00000252519	SPIB	AGAGGTA	1	774	781	-226	-219	5.83	0.01	24.58	>0.1	5.65	5.82	0	1.36	0	5.92	0
ENST00000252519	TEAD1	TGAATTCCAT	1	492	502	-508	-498	9.44	0.001	24.57	>0.1	2.93	4.95	0	0.98	0	6.27	0
ENST00000252519	NKX2-5	ATAAGAG	1	970	977	-30	-23	7.53	0.001	24.56	>0.1	5.65	7.81	0	1.87	0	1.7	0
ENST00000252519	FOXD3	TTATATTGGCTC	1	878	890	-122	-110	7.36	0.01	24.56	>0.1	5.58	6.53	0	1.9	0	3.19	0
ENST00000252519	NEUROG1	ACAATCTGCT	-1	890	900	-110	-100	7.48	0.001	24.54	>0.1	5.61	6.61	0	1.89	0	2.95	0
ENST00000252519	HNF4G	CCAATATAAAGTTCA	-1	872	887	-128	-113	7.64	0.001	24.54	>0.1	5.54	6.5	0	1.9	0	2.95	0
ENST00000252519	MAFG::NFE2L1	AGTGAC	1	765	771	-235	-229	5.86	0.01	24.54	>0.1	5.67	5.77	0	1.32	0	5.92	0
ENST00000252519	NR4A2	AAGGTCAG	1	240	248	-760	-752	11.3	0.0001	24.53	>0.1	2.88	4.52	0	1.41	0	4.42	0
ENST00000252519	NFIX	AATTCCAAG	-1	1188	1197	188	197	6	0.01	24.53	>0.1	5.62	6.04	0	1.53	1.79	3.55	0
ENST00000252519	HAND1::TCF3	GATCTGCCTT	-1	90	100	-910	-900	9.99	0.001	24.52	>0.1	3.69	4.34	0	1.88	0	0	4.62
ENST00000252519	RORC	ATCACAAGGTCA	1	235	247	-765	-753	5.11	0.01	24.52	>0.1	2.89	4.52	0	1.43	0	4.63	5.94
ENST00000252519	RBPJ	GCTGGGACTA	-1	335	345	-665	-655	5.17	0.01	24.52	>0.1	2.58	4.66	0	1.13	0	6.03	4.95
ENST00000252519	NR1H3::RXRA	TGAACTTTGATAGAACAGG	-1	1162	1181	162	181	6.39	0.001	24.51	>0.1	5.5	6.21	0	1.74	1.79	2.88	0
ENST00000252519	NKX2-5	ATAATTC	-1	1192	1199	192	199	5.73	0.01	24.51	>0.1	5.65	6.02	0	1.5	1.79	3.82	0
ENST00000252519	VAX2	TCAATGGT	-1	1106	1114	106	114	4.59	0.01	24.51	>0.1	5.64	6.69	0	1.85	3.22	2.52	0
ENST00000252519	FEV	CACGGAAAAT	-1	694	704	-306	-296	3.41	0.01	24.51	>0.1	5.61	5.5	0	1.14	0	3.07	5.78
ENST00000252519	OLIG3	ACAATCTGCT	-1	890	900	-110	-100	7.43	0.001	24.49	>0.1	5.61	6.61	0	1.89	0	2.95	0
ENST00000252519	POU2F1	ATTATTCTAAAA	1	833	845	-167	-155	7.71	0.001	24.49	>0.1	5.58	6.19	0	1.73	0	3.28	0
ENST00000252519	PPARA::RXRA	CATTGAGGAACAGGCCAA	1	1108	1126	108	126	4.7	0.01	24.49	>0.1	5.51	6.67	0	1.85	3.22	2.54	0
ENST00000252519	RHOXF1	ATGATCCC	1	649	657	-351	-343	10.36	0.0001	24.47	>0.1	3.87	5.34	0	1.06	0	3.83	0
ENST00000252519	STAT3	GAGCCAGGAAG	-1	1059	1070	59	70	7.48	0.001	24.47	>0.1	5.6	7.37	0	1.86	0	2.16	0
ENST00000252519	NRL	ACAAGGCTGAG	-1	1073	1084	73	84	5.83	0.01	24.47	>0.1	5.6	7.12	0	1.85	1.79	2.27	0
ENST00000252519	OTX2	ATAATTCC	-1	1191	1199	191	199	5.69	0.01	24.47	>0.1	5.64	6.02	0	1.5	1.79	3.82	0
ENST00000252519	ELF5	ACAAGGCTGAG	-1	1073	1084	73	84	-0.13	0.01	24.46	>0.1	5.6	7.12	0	1.85	1.79	2.27	5.95
ENST00000252519	IRF1	GTGTTCTTCTTCTTTTTCTTT	1	905	926	-95	-74	9.04	0.001	24.44	>0.1	5.47	6.88	0	1.89	0	1.15	0
ENST00000252519	FOSL1::JUND	CGTGGTTAAA	-1	1142	1152	142	152	4.04	0.01	24.44	>0.1	5.61	6.36	0	1.84	3.22	3.37	0
ENST00000252519	TFEC	GCAACAAGGC	-1	1077	1087	77	87	0.77	0.01	24.43	>0.1	5.61	7.06	0	1.85	1.79	2.21	5.13
ENST00000252519	ISX	CTCATGAG	1	984	992	-16	-8	0.46	0.01	24.43	>0.1	5.64	8.43	0	1.87	0	1.57	6.45
ENST00000252519	ISX	CTCATGAG	-1	984	992	-16	-8	0.46	0.01	24.43	>0.1	5.64	8.43	0	1.87	0	1.57	6.45
ENST00000252519	PPARG::RXRA	TTGGCTCACAGGGGA	1	1032	1047	32	47	7.57	0.01	24.43	>0.1	5.54	8.15	0	1.86	0	1.31	0
ENST00000252519	HLTF	AGACATTTTT	1	1125	1135	125	135	4.47	0.01	24.42	>0.1	5.61	6.5	0	1.84	3.22	2.77	0
ENST00000252519	STAT3	TTTCTGGGAAT	1	557	568	-443	-432	15.1	0.0001	24.41	>0.1	3.22	5.1	0	0.99	0	0	0
ENST00000252519	POU5F1B	TATTCTAAA	1	835	844	-165	-156	7.59	0.001	24.4	>0.1	5.62	6.18	0	1.72	0	3.28	0
ENST00000252519	HOXC11	GGCCATAAAGT	1	757	768	-243	-232	5.6	0.001	24.37	>0.1	5.6	5.76	0	1.31	0	6.1	0
ENST00000252519	HMBOX1	TTTGGTTAAT	-1	730	740	-270	-260	6.37	0.001	24.37	>0.1	5.61	5.64	0	1.23	0	5.52	0
ENST00000252519	ZBTB33	TCCTCATGAGATTTT	-1	979	994	-21	-6	6.85	0.0001	24.36	>0.1	5.54	8.57	0	1.87	0	1.53	0
ENST00000252519	GSC2	TATAATTCCA	-1	1190	1200	190	200	5.6	0.01	24.36	>0.1	5.61	6.03	0	1.51	1.79	3.82	0
ENST00000252519	GSC	TATAATTCCA	-1	1190	1200	190	200	5.6	0.01	24.36	>0.1	5.61	6.03	0	1.51	1.79	3.82	0
ENST00000252519	RXRA::VDR	GGCTCACAGGGGACG	1	1034	1049	34	49	7.55	0.001	24.35	>0.1	5.54	8.06	0	1.86	0	1.34	0
ENST00000252519	HNF1A	AGTCATTCAGTGGAT	1	1011	1026	11	26	-0.92	0.01	24.34	>0.1	5.54	8.95	0	1.86	0	1.42	7.48
ENST00000252519	EHF	AAACCGGTACTT	-1	739	751	-261	-249	0.98	0.01	24.33	>0.1	5.58	5.68	0	1.26	0	5.92	4.91
ENST00000252519	IRF1	TTCTTCTTTTTCTTTTTTTGG	1	911	932	-89	-68	8.85	0.001	24.29	>0.1	5.47	6.96	0	1.89	0	1.12	0
ENST00000252519	ELF3	TACACGGAAAATG	-1	693	706	-307	-294	4.52	0.001	24.29	>0.1	5.57	5.51	0	1.15	0	3.07	4.47
ENST00000252519	NFATC2	CTTTCCC	-1	1006	1013	6	13	6.23	0.01	24.29	>0.1	5.65	9.12	0	1.87	0	1.42	0
ENST00000252519	ETS1	CCAGGATGAA	1	866	876	-134	-124	3.4	0.01	24.28	>0.1	5.61	6.41	0	1.9	0	2.75	4.2
ENST00000252519	CDX1	CCAATATAA	-1	878	887	-122	-113	7.31	0.01	24.28	>0.1	5.62	6.5	0	1.9	0	2.95	0
ENST00000252519	STAT6	AGCTTTCTAGGAAAA	1	714	729	-286	-271	6.74	0.001	24.25	>0.1	5.54	5.6	0	1.2	0	5.17	0
ENST00000252519	TAL1::TCF3	CGAAGACCTGTT	1	1156	1168	156	168	7.66	0.001	24.24	>0.1	4.4	6.25	0	1.8	1.79	2.34	0
ENST00000252519	TBX4	AGGCGTGA	-1	192	200	-808	-800	10.89	0.001	24.24	>0.1	3.08	4.45	0	1.69	0	4.13	0
ENST00000252519	EVX2	CGTGGTTAAA	-1	1142	1152	142	152	3.84	0.01	24.24	>0.1	5.61	6.36	0	1.84	3.22	3.37	0
ENST00000252519	FIGLA	AGCAGCAGTT	-1	1090	1100	90	100	5.83	0.01	24.24	>0.1	5.61	6.88	0	1.85	1.79	2.27	0
ENST00000252519	GATA5	AGATCACA	-1	1025	1033	25	33	6.96	0.01	24.23	>0.1	5.64	8.52	0	1.86	0	1.25	0
ENST00000252519	SPZ1	TGAGGAACAGG	1	1111	1122	111	122	4.38	0.01	24.23	>0.1	5.6	6.64	0	1.85	3.22	2.54	0
ENST00000252519	HOXD9	CCAATATAAA	-1	877	887	-123	-113	7.27	0.01	24.23	>0.1	5.61	6.5	0	1.9	0	2.95	0
ENST00000252519	SRY	CAAATCAAA	-1	749	758	-251	-242	5.69	0.01	24.22	>0.1	5.62	5.71	0	1.28	0	5.92	0
ENST00000252519	TBX2	AAAGTGACAGG	1	763	774	-237	-226	5.59	0.01	24.22	>0.1	5.6	5.79	0	1.34	0	5.92	0
ENST00000252519	FOXD1	TTAACCAC	1	1143	1151	143	151	3.79	0.01	24.21	>0.1	5.64	6.35	0	1.84	3.22	3.37	0
ENST00000252519	MYOD1	CTCTCCTGTCACT	-1	765	778	-235	-222	5.56	0.001	24.2	>0.1	5.57	5.81	0	1.35	0	5.92	0
ENST00000252519	HAND1::TCF3	ATCCTGGAGA	-1	863	873	-137	-127	3.01	0.01	24.2	>0.1	5.61	6.39	0	1.9	0	2.67	4.62
ENST00000252519	PAX4	ATAATTCC	-1	1191	1199	191	199	5.42	0.01	24.2	>0.1	5.64	6.02	0	1.5	1.79	3.82	0
ENST00000252519	CEBPE	ATGGCCAAAT	-1	753	763	-247	-237	5.24	0.01	24.2	>0.1	5.61	5.74	0	1.3	0	6.32	0
ENST00000252519	FEV	TGAGGAACAG	1	1111	1121	111	121	-1.44	0.01	24.2	>0.1	5.61	6.64	0	1.85	3.22	2.54	5.78
ENST00000252519	TBR1	AGCTGTTAAA	-1	708	718	-292	-282	7.04	0.001	24.19	>0.1	5.61	5.55	0	1.17	0	4.81	0
ENST00000252519	HLTF	AGCCTTGTTG	1	1076	1086	76	86	5.58	0.01	24.19	>0.1	5.61	7.07	0	1.85	1.79	2.27	0
ENST00000252519	GATA5	TGATTTGG	1	751	759	-249	-241	5.44	0.01	24.18	>0.1	5.64	5.72	0	1.28	0	6.1	0
ENST00000252519	TCF7L2	CCAAATCAAAACCG	-1	745	759	-255	-241	5.52	0.01	24.18	>0.1	5.56	5.72	0	1.28	0	6.1	0
ENST00000252519	DMRT3	GCTGTAACTGC	1	1085	1096	85	96	5.77	0.001	24.17	>0.1	5.6	6.94	0	1.85	1.79	2.21	0
ENST00000252519	TFEC	GTGACAGGAG	1	766	776	-234	-224	0.38	0.01	24.17	>0.1	5.61	5.8	0	1.34	0	5.92	5.13
ENST00000252519	ZNF263	AAAGGCTGATAAGAGAGAAAA	1	962	983	-38	-17	7.11	0.01	24.17	>0.1	5.47	8.02	0	1.87	0	1.7	0
ENST00000252519	RUNX1	ACTTTTGGTTA	-1	732	743	-268	-257	5.77	0.01	24.17	>0.1	5.6	5.65	0	1.24	0	5.92	0
ENST00000252519	KLF4	TCACATCCACT	-1	1019	1030	19	30	6.66	0.01	24.17	>0.1	5.6	8.74	0	1.86	0	1.31	0
ENST00000252519	ZNF24	AAGTCATTCAGTG	1	1010	1023	10	23	6.33	0.001	24.15	>0.1	5.57	8.99	0	1.86	0	1.39	0
ENST00000252519	NR4A2	AAGAACAC	-1	905	913	-95	-87	8.68	0.001	24.15	>0.1	5.64	6.73	0	1.89	0	1.21	0
ENST00000252519	KLF9	GATCACATCCACT	-1	1019	1032	19	32	6.67	0.01	24.15	>0.1	5.57	8.74	0	1.86	0	1.31	0
ENST00000252519	NKX6-2	ACCATTGA	1	1106	1114	106	114	4.23	0.01	24.15	>0.1	5.64	6.69	0	1.85	3.22	2.52	0
ENST00000252519	AHR::ARNT	TTCGTG	-1	1148	1154	148	154	6.37	0.001	24.14	>0.1	5.67	6.31	0	1.84	1.79	2.16	0
ENST00000252519	ZBTB7C	GCGCCCAACCCA	1	945	957	-55	-43	7.51	0.001	24.11	>0.1	5.58	7.34	0	1.88	0	1.8	0
ENST00000252519	GRHL1	TGGACAAGTTTA	1	1134	1146	134	146	4.02	0.001	24.11	>0.1	5.58	6.42	0	1.84	3.22	3.02	0
ENST00000252519	PAX2	AGACATTT	1	1125	1133	125	133	4.11	0.01	24.11	>0.1	5.64	6.5	0	1.84	3.22	2.79	0
ENST00000252519	NKX2-5	GCAAGTG	-1	1179	1186	179	186	5.7	0.01	24.1	>0.1	5.65	6.1	0	1.59	1.79	3.26	0
ENST00000252519	HNF4G	GAGAGGTAAGGTTCT	1	773	788	-227	-212	4.99	0.01	24.1	>0.1	5.54	5.85	0	1.39	0	6.32	0
ENST00000252519	SOX17	TATATTGGC	1	879	888	-121	-112	6.99	0.01	24.09	>0.1	5.62	6.51	0	1.9	0	3.07	0
ENST00000252519	TBX4	AAGTGACA	1	764	772	-236	-228	5.43	0.01	24.09	>0.1	5.64	5.78	0	1.33	0	5.92	0
ENST00000252519	GABPA	GAGGAACAGGC	1	1112	1123	112	123	4.25	0.001	24.08	>0.1	5.6	6.63	0	1.85	3.22	2.54	0
ENST00000252519	MECOM	TGGACAAGTTTAAC	1	1134	1148	134	148	3.93	0.01	24.07	>0.1	5.56	6.42	0	1.84	3.22	3.09	0
ENST00000252519	FOXD2	GAAAATA	1	724	731	-276	-269	6.45	0.01	24.07	>0.1	5.65	5.6	0	1.2	0	5.17	0
ENST00000252519	ARID5A	AAAATATTAACCAA	1	725	739	-275	-261	6.32	0.01	24.06	>0.1	5.56	5.63	0	1.23	0	5.32	0
ENST00000252519	PBX2	GAGCTTGACATC	-1	1048	1060	48	60	7.52	0.001	24.05	>0.1	5.58	7.62	0	1.86	0	1.46	0
ENST00000252519	NFATC2	TCTTCCT	1	1058	1065	58	65	6.93	0.01	24.05	>0.1	5.65	7.39	0	1.86	0	2.21	0
ENST00000252519	HOXA5	CTTTAATC	-1	792	800	-208	-200	5.73	0.01	24.05	>0.1	5.64	5.92	0	1.44	0	5.32	0
ENST00000252519	ISX	AAAATTAT	1	830	838	-170	-162	0.85	0.01	24.04	>0.1	5.64	6.14	0	1.67	0	3.28	6.45
ENST00000252519	DMRT3	CGTGTATCTTT	1	700	711	-300	-289	8.56	0.001	24.03	>0.1	5.6	5.53	0	1.16	0	3.19	0
ENST00000252519	HLTF	GAACTTGGGT	-1	952	962	-48	-38	7.41	0.01	24.03	>0.1	5.61	7.44	0	1.88	0	1.7	0
ENST00000252519	RHOXF1	AGGAGCCA	-1	1064	1072	64	72	5.18	0.01	24.02	>0.1	5.64	7.28	0	1.85	1.79	2.27	0
ENST00000252519	NR2F2	CCAAGTTCAAA	1	954	965	-46	-35	7.34	0.001	24.01	>0.1	5.6	7.51	0	1.88	0	1.7	0
ENST00000252519	HOXD13	CCAATATAAA	-1	877	887	-123	-113	7.05	0.001	24.01	>0.1	5.61	6.5	0	1.9	0	2.95	0
ENST00000252519	HMBOX1	ACAAGTTTAA	1	1137	1147	137	147	3.87	0.01	24.01	>0.1	5.61	6.4	0	1.84	3.22	3.07	0
ENST00000252519	TEAD4	GACATTTTTG	1	1126	1136	126	136	4.09	0.01	24.01	>0.1	5.61	6.49	0	1.84	3.22	2.75	0
ENST00000252519	ASCL2	AACAGCTTTC	1	711	721	-289	-279	6.66	0.001	24	>0.1	5.61	5.56	0	1.18	0	4.99	0
ENST00000252519	VAX1	CTCATGAG	1	984	992	-16	-8	6.48	0.01	24	>0.1	5.64	8.43	0	1.87	0	1.57	0
ENST00000252519	VAX1	CTCATGAG	-1	984	992	-16	-8	6.48	0.01	24	>0.1	5.64	8.43	0	1.87	0	1.57	0
ENST00000252519	FOS::JUN(VAR.2)	GAATACGTTATTCTTT	-1	796	812	-204	-188	7.41	0.001	23.98	>0.1	5.53	5.98	0	1.51	0	3.55	0
ENST00000252519	POU3F3	ATTATTCTAAAAT	1	833	846	-167	-154	7.18	0.001	23.97	>0.1	5.57	6.2	0	1.74	0	3.28	0
ENST00000252519	FIGLA	GGCACCTGTA	1	327	337	-673	-663	10	0.001	23.96	>0.1	2.6	4.65	0	1.14	0	5.56	0
ENST00000252519	MZF1(VAR.2)	CAAGGCTGAG	-1	1073	1083	73	83	5.31	0.01	23.96	>0.1	5.61	7.12	0	1.85	1.79	2.27	0
ENST00000252519	PITX3	TATAATTCC	-1	1191	1200	191	200	5.19	0.01	23.95	>0.1	5.62	6.02	0	1.5	1.79	3.82	0
ENST00000252519	SPIB	TAGGGAA	1	1004	1011	4	11	5.83	0.01	23.93	>0.1	5.65	9.12	0	1.87	0	1.46	0
ENST00000252519	EMX1	CTCAATGGTG	-1	1105	1115	105	115	4.03	0.01	23.93	>0.1	5.61	6.7	0	1.85	3.22	2.52	0
ENST00000252519	MSC	AGCAGCAGTT	-1	1090	1100	90	100	5.51	0.001	23.92	>0.1	5.61	6.88	0	1.85	1.79	2.27	0
ENST00000252519	ISL2	TCACTTTA	1	821	829	-179	-171	6.89	0.01	23.92	>0.1	5.64	6.08	0	1.61	0	3.7	0
ENST00000252519	ZBTB7A	ACCACGAAGCCGA	1	1146	1159	146	159	6.17	0.01	23.91	>0.1	5.57	6.33	0	1.84	1.79	2.21	0
ENST00000252519	HOXA5	CAAAAATG	-1	1128	1136	128	136	3.91	0.01	23.91	>0.1	5.64	6.48	0	1.84	3.22	2.82	0
ENST00000252519	LHX9	CTCATGAG	1	984	992	-16	-8	6.38	0.01	23.9	>0.1	5.64	8.43	0	1.87	0	1.57	0
ENST00000252519	LHX9	CTCATGAG	-1	984	992	-16	-8	6.38	0.01	23.9	>0.1	5.64	8.43	0	1.87	0	1.57	0
ENST00000252519	TEAD4	ATAATTCCAA	-1	1189	1199	189	199	5.27	0.01	23.9	>0.1	5.61	6.03	0	1.52	1.79	3.67	0
ENST00000252519	ISX	TCTATTAA	1	288	296	-712	-704	3.7	0.01	23.89	>0.1	2.72	4.58	0	1.24	0	5.19	6.45
ENST00000252519	POU2F3	ACGTATTCTTATTTGA	1	804	820	-196	-180	7.48	0.001	23.88	>0.1	5.53	6.03	0	1.55	0	3.28	0
ENST00000252519	TFCP2	AAACTTGTCC	-1	1135	1145	135	145	3.77	0.01	23.88	>0.1	5.61	6.41	0	1.84	3.22	3.02	0
ENST00000252519	BARX1	GCAGTTAC	-1	1088	1096	88	96	5.47	0.01	23.87	>0.1	5.64	6.9	0	1.85	1.79	2.21	0
ENST00000252519	HOXB2	CGTGGTTAAA	-1	1142	1152	142	152	3.46	0.01	23.86	>0.1	5.61	6.36	0	1.84	3.22	3.37	0
ENST00000252519	RELB	GACTTTCCCTA	-1	1004	1015	4	15	5.86	0.01	23.86	>0.1	5.6	9.12	0	1.87	0	1.42	0
ENST00000252519	GFI1B	CAAGCTCTGCC	-1	386	397	-614	-603	9.34	0.001	23.85	>0.1	2.59	4.75	0	1.05	0	6.13	0
ENST00000252519	AHR::ARNT	GGCGTG	1	315	321	-685	-679	9.28	0.001	23.84	>0.1	2.64	4.62	0	1.17	0	6.13	0
ENST00000252519	BARHL1	TGTAACTGCT	1	1087	1097	87	97	5.45	0.01	23.84	>0.1	5.61	6.92	0	1.85	1.79	2.21	0
ENST00000252519	ELF3	AGCCAGGAAGAGC	-1	1056	1069	56	69	2.22	0.001	23.83	>0.1	5.57	7.44	0	1.86	0	2.27	4.47
ENST00000252519	PPARG::RXRA	GAGAGGTAAGGTTCT	1	773	788	-227	-212	4.72	0.01	23.83	>0.1	5.54	5.85	0	1.39	0	6.32	0
ENST00000252519	TEAD2	GCTCAGTCCACCA	1	1097	1110	97	110	4.05	0.01	23.83	>0.1	5.57	6.79	0	1.85	3.22	2.35	0
ENST00000252519	BARHL2	CAAAAATGTC	-1	1126	1136	126	136	3.91	0.01	23.83	>0.1	5.61	6.49	0	1.84	3.22	2.75	0
ENST00000252519	MECOM	CTGATAAGAGAGAA	1	967	981	-33	-19	6.75	0.001	23.82	>0.1	5.56	7.94	0	1.87	0	1.7	0
ENST00000252519	FOXD3	GATTGTTTACTG	1	894	906	-106	-94	6.73	0.01	23.82	>0.1	5.58	6.67	0	1.89	0	2.95	0
ENST00000252519	CDX1	ACAGTAAAC	-1	898	907	-102	-93	6.77	0.01	23.82	>0.1	5.62	6.67	0	1.89	0	2.86	0
ENST00000252519	SHOX	ATAATTCC	-1	1191	1199	191	199	5.04	0.01	23.82	>0.1	5.64	6.02	0	1.5	1.79	3.82	0
ENST00000252519	NR2E3	TAAACTT	-1	1139	1146	139	146	3.65	0.01	23.82	>0.1	5.65	6.38	0	1.84	3.22	3.07	0
ENST00000252519	E2F1	CTCAGCGCCCAA	1	941	953	-59	-47	8.25	0.0001	23.81	>0.1	5.58	7.27	0	1.88	0	0.83	0
ENST00000252519	SOX17	ACCATTGAG	1	1106	1115	106	115	3.91	0.01	23.81	>0.1	5.62	6.69	0	1.85	3.22	2.52	0
ENST00000252519	FOXI1	ATCAAAA	-1	748	755	-252	-245	0.88	0.01	23.81	>0.1	5.65	5.7	0	1.27	0	5.92	4.39
ENST00000252519	ZBTB7C	CAGTCCACCATT	1	1100	1112	100	112	4.02	0.01	23.81	>0.1	5.58	6.76	0	1.85	3.22	2.38	0
ENST00000252519	NR2F2	GAGAGGTAAGG	1	773	784	-227	-216	4.89	0.01	23.8	>0.1	5.6	5.83	0	1.37	0	6.1	0
ENST00000252519	HNF1A	CTTTAAAAAATTATT	1	824	839	-176	-161	-0.61	0.01	23.8	>0.1	5.54	6.15	0	1.68	0	3.55	7.48
ENST00000252519	NKX2-8	CCTCTCCAG	1	861	870	-139	-130	7.04	0.01	23.8	>0.1	5.62	6.37	0	1.9	0	2.86	0
ENST00000252519	PAX4	GGAATTAT	1	1191	1199	191	199	5.02	0.01	23.8	>0.1	5.64	6.02	0	1.5	1.79	3.82	0
ENST00000252519	TFEC	CTCAGCAGAT	1	887	897	-113	-103	1.5	0.01	23.79	>0.1	5.61	6.59	0	1.89	0	3.07	5.13
ENST00000252519	PRRX2	GGAATTAT	1	1191	1199	191	199	5.01	0.01	23.79	>0.1	5.64	6.02	0	1.5	1.79	3.82	0
ENST00000252519	HOXA10	GCCAATATAAA	-1	877	888	-123	-112	6.84	0.01	23.79	>0.1	5.6	6.51	0	1.9	0	2.95	0
ENST00000252519	SMAD2::SMAD3::SMAD4	CTGCCTCCCAGGT	-1	378	391	-622	-609	8.75	0.001	23.78	>0.1	2.57	4.74	0	1.06	0	6.66	0
ENST00000252519	NR2E1	ACAGGCCAA	1	1117	1126	117	126	3.9	0.01	23.78	>0.1	5.62	6.58	0	1.85	3.22	2.6	0
ENST00000252519	STAT6	ATTTTCCTAGAAAGC	-1	715	730	-285	-270	6.26	0.001	23.77	>0.1	5.54	5.6	0	1.2	0	5.17	0
ENST00000252519	ASCL1	CGAGTAGCTGGGA	-1	338	351	-662	-649	8.88	0.001	23.76	>0.1	2.57	4.67	0	1.12	0	6.52	0
ENST00000252519	GRHL1	TAAACTTGTCCA	-1	1134	1146	134	146	3.67	0.001	23.76	>0.1	5.58	6.42	0	1.84	3.22	3.02	0
ENST00000252519	RFX4	TGTTGCTGTAACTGCT	1	1081	1097	81	97	5.41	0.001	23.75	>0.1	5.53	7	0	1.85	1.79	2.16	0
ENST00000252519	AHR::ARNT	GGCGTG	1	371	377	-629	-623	9.28	0.001	23.75	>0.1	2.54	4.71	0	1.07	0	6.15	0
ENST00000252519	MAFG	AATCTGCTGAGCCAATATAAA	-1	877	898	-123	-102	6.71	0.001	23.75	>0.1	5.47	6.6	0	1.9	0	3.07	0
ENST00000252519	HNF1A	GACAGATATGTAACA	-1	847	862	-153	-138	-0.34	0.01	23.75	>0.1	5.54	6.31	0	1.88	0	2.86	7.48
ENST00000252519	MAFB	ACAAGGCTGAGA	-1	1072	1084	72	84	5.1	0.01	23.74	>0.1	5.58	7.14	0	1.85	1.79	2.27	0
ENST00000252519	ESR2	ATGTGATCTTGGCTC	1	1024	1039	24	39	6.46	0.001	23.73	>0.1	5.54	8.59	0	1.86	0	1.28	0
ENST00000252519	EMX2	TCTCATGAGG	1	983	993	-17	-7	6.18	0.01	23.73	>0.1	5.61	8.5	0	1.87	0	1.57	0
ENST00000252519	TEF	AGATATGTAACA	-1	847	859	-153	-141	7.04	0.001	23.72	>0.1	5.58	6.29	0	1.85	0	2.95	0
ENST00000252519	HEY2	GGCACCTGTA	1	327	337	-673	-663	9.76	0.001	23.72	>0.1	2.6	4.65	0	1.14	0	5.56	0
ENST00000252519	HOXB2	GGCCATAAAG	1	757	767	-243	-233	4.94	0.01	23.72	>0.1	5.61	5.75	0	1.31	0	6.1	0
ENST00000252519	ARID5A	TTAATATTTTCCTA	-1	721	735	-279	-265	6.16	0.01	23.72	>0.1	5.56	5.62	0	1.22	0	5.17	0
ENST00000252519	HOXA13	CTATTAAAAA	1	289	299	-711	-701	10.09	0.001	23.71	>0.1	2.71	4.59	0	1.24	0	5.09	0
ENST00000252519	PBX3	CACTGAATGACTTTCCC	-1	1006	1023	6	23	5.74	0.01	23.71	>0.1	5.52	9.12	0	1.87	0	1.46	0
ENST00000252519	SIX1	AGAACCTTACC	-1	777	788	-223	-212	4.31	0.01	23.7	>0.1	5.6	5.85	0	1.39	0	6.54	0
ENST00000252519	NFATC2	AATTCCA	-1	1190	1197	190	197	5.02	0.01	23.7	>0.1	5.65	6.03	0	1.51	1.79	3.7	0
ENST00000252519	EGR4	CCACGCCCAGCTAAGT	-1	306	322	-694	-678	8.96	0.001	23.69	>0.1	2.65	4.62	0	1.19	0	6.26	0
ENST00000252519	NR4A2	AGGAACAG	1	1113	1121	113	121	3.82	0.01	23.69	>0.1	5.64	6.62	0	1.85	3.22	2.54	0
ENST00000252519	TEAD1	ATAATTCCAA	-1	1189	1199	189	199	5.06	0.01	23.69	>0.1	5.61	6.03	0	1.52	1.79	3.67	0
ENST00000252519	GATA2	TACATATCTGT	1	850	861	-150	-139	7.16	0.001	23.68	>0.1	5.6	6.3	0	1.87	0	2.75	0
ENST00000252519	RORC	AAGACAAGGGCA	1	503	515	-497	-485	2.95	0.01	23.68	>0.1	2.98	4.98	0	0.98	0	5.86	5.94
ENST00000252519	NR4A1	CAAAGTTCAC	1	1172	1182	172	182	5.51	0.001	23.67	>0.1	5.61	6.14	0	1.65	1.79	2.97	0
ENST00000252519	VDR	TCAGTCCA	1	1099	1107	99	107	3.84	0.01	23.67	>0.1	5.64	6.77	0	1.85	3.22	2.35	0
ENST00000252519	ETV5	ACCGGTACTT	-1	739	749	-261	-251	5.21	0.01	23.66	>0.1	5.61	5.68	0	1.25	0	5.92	0
ENST00000252519	GSC2	CCTGTTCCTC	-1	1112	1122	112	122	3.8	0.01	23.65	>0.1	5.61	6.63	0	1.85	3.22	2.54	0
ENST00000252519	BARX1	GGAATTAT	1	1191	1199	191	199	4.87	0.01	23.65	>0.1	5.64	6.02	0	1.5	1.79	3.82	0
ENST00000252519	ALX3	CCAAATCAAA	-1	749	759	-251	-241	5.12	0.01	23.65	>0.1	5.61	5.72	0	1.28	0	5.92	0
ENST00000252519	GATA6	GGCTGAGAAGGAG	-1	1067	1080	67	80	4.99	0.01	23.64	>0.1	5.57	7.22	0	1.85	1.79	2.21	0
ENST00000252519	HLTF	TTACATATCT	1	849	859	-151	-141	7.01	0.01	23.62	>0.1	5.61	6.29	0	1.85	0	2.86	0
ENST00000252519	HOXA13	ACTTTAAAAA	1	823	833	-177	-167	6.57	0.01	23.62	>0.1	5.61	6.11	0	1.64	0	3.7	0
ENST00000252519	ETV1	ACCGGTACTT	-1	739	749	-261	-251	5.16	0.001	23.61	>0.1	5.61	5.68	0	1.25	0	5.92	0
ENST00000252519	MLXIPL	TACAGGTGCC	-1	327	337	-673	-663	5.37	0.001	23.61	>0.1	2.6	4.65	0	1.14	0	5.56	4.28
ENST00000252519	ASCL2	GAAAGCTGTT	-1	711	721	-289	-279	6.27	0.01	23.61	>0.1	5.61	5.56	0	1.18	0	4.99	0
ENST00000252519	PRRX1	GGAATTAT	1	1191	1199	191	199	4.83	0.01	23.61	>0.1	5.64	6.02	0	1.5	1.79	3.82	0
ENST00000252519	MAFG::NFE2L1	CATGAG	1	986	992	-14	-8	6.11	0.01	23.61	>0.1	5.67	8.43	0	1.87	0	1.53	0
ENST00000252519	BARHL1	CAAAAATGTC	-1	1126	1136	126	136	3.69	0.01	23.61	>0.1	5.61	6.49	0	1.84	3.22	2.75	0
ENST00000252519	ETV3	ACCGGTACTT	-1	739	749	-261	-251	5.15	0.001	23.6	>0.1	5.61	5.68	0	1.25	0	5.92	0
ENST00000252519	HAND1::TCF3	CGCCTGTAAT	1	195	205	-805	-795	5.42	0.01	23.6	>0.1	3.06	4.46	0	1.67	0	4.37	4.62
ENST00000252519	LHX9	ACCATTGA	1	1106	1114	106	114	3.66	0.01	23.58	>0.1	5.64	6.69	0	1.85	3.22	2.52	0
ENST00000252519	PITX1	TTCATCCT	-1	868	876	-132	-124	6.88	0.01	23.58	>0.1	5.64	6.41	0	1.9	0	2.75	0
ENST00000252519	FIGLA	AACAGCTTTC	1	711	721	-289	-279	6.24	0.01	23.58	>0.1	5.61	5.56	0	1.18	0	4.99	0
ENST00000252519	MLXIPL	TTCACTTGCT	1	1177	1187	177	187	0.92	0.01	23.58	>0.1	5.61	6.11	0	1.61	1.79	3.26	4.28
ENST00000252519	MAFF	GGGAGGCTGAGGCAGGAGAAT	1	350	371	-650	-629	9.2	0.001	23.57	>0.1	2.53	4.7	0	1.11	0	6.03	0
ENST00000252519	PDX1	AAAATTAT	1	683	691	-317	-309	3.59	0.01	23.57	>0.1	4.34	5.46	0	1.12	0	3.07	6.01
ENST00000252519	ETS1	ACAGTAAACA	-1	897	907	-103	-93	2.33	0.01	23.57	>0.1	5.61	6.68	0	1.89	0	2.86	4.2
ENST00000252519	HOXD11	GTGGTTAAAC	-1	1141	1151	141	151	3.12	0.01	23.57	>0.1	5.61	6.37	0	1.84	3.22	3.4	0
ENST00000252519	TFDP1	TGGCGTGAACC	1	370	381	-630	-619	8.96	0.001	23.56	>0.1	2.54	4.72	0	1.07	0	6.27	0
ENST00000252519	EMX2	CCTCATGAGA	-1	983	993	-17	-7	6.01	0.01	23.56	>0.1	5.61	8.5	0	1.87	0	1.57	0
ENST00000252519	HNF1A	TGTTATAATTTTACA	-1	680	695	-320	-305	2.06	0.01	23.56	>0.1	4.35	5.47	0	1.13	0	3.07	7.48
ENST00000252519	NOBOX	TTATGGCC	-1	757	765	-243	-235	4.55	0.01	23.56	>0.1	5.64	5.75	0	1.3	0	6.32	0
ENST00000252519	FEV	ACCGGTTTTG	1	743	753	-257	-247	-0.71	0.01	23.55	>0.1	5.61	5.69	0	1.26	0	5.92	5.78
ENST00000252519	GATA6	ATCAAATAAGAAT	-1	808	821	-192	-179	7.1	0.001	23.54	>0.1	5.57	6.03	0	1.56	0	3.28	0
ENST00000252519	SOX3	CCATTCTCCT	-1	363	373	-637	-627	8.62	0.001	23.54	>0.1	2.52	4.7	0	1.08	0	6.61	0
ENST00000252519	EHF	TTCCAAGAAGCA	-1	1183	1195	183	195	-0.05	0.01	23.54	>0.1	5.58	6.07	0	1.56	1.79	3.67	4.91
ENST00000252519	HOXD9	ACAGTAAACA	-1	897	907	-103	-93	6.5	0.01	23.54	>0.1	5.61	6.68	0	1.89	0	2.86	0
ENST00000252519	MEOX2	TCTCATGAGG	1	983	993	-17	-7	5.99	0.01	23.54	>0.1	5.61	8.5	0	1.87	0	1.57	0
ENST00000252519	NKX6-2	GGAATTAT	1	1191	1199	191	199	4.76	0.01	23.54	>0.1	5.64	6.02	0	1.5	1.79	3.82	0
ENST00000252519	DLX1	AAAAATTATT	1	829	839	-171	-161	6.82	0.01	23.54	>0.1	5.61	6.15	0	1.68	0	3.28	0
ENST00000252519	NR1A4::RXRA	AAGTTCACTTGCTTC	1	1174	1189	174	189	5.17	0.01	23.54	>0.1	5.54	6.13	0	1.63	1.79	3.28	0
ENST00000252519	PAX2	TGTCAAGC	1	1050	1058	50	58	7	0.001	23.53	>0.1	5.64	7.57	0	1.86	0	1.46	0
ENST00000252519	NKX2-8	CCTCTCCTG	-1	770	779	-230	-221	5.05	0.01	23.53	>0.1	5.62	5.81	0	1.35	0	5.69	0
ENST00000252519	RORC	GTAGCTGGGACT	-1	336	348	-664	-652	3.31	0.01	23.53	>0.1	2.58	4.66	0	1.13	0	5.92	5.94
ENST00000252519	MIXL1	CCAAATCAAA	-1	749	759	-251	-241	5	0.01	23.53	>0.1	5.61	5.72	0	1.28	0	5.92	0
ENST00000252519	TFEC	ATCAGGAGAG	1	97	107	-903	-893	7.76	0.001	23.52	>0.1	3.64	4.35	0	1.88	0	0.77	5.13
ENST00000252519	SOX15	CCATTGAGGA	1	1107	1117	107	117	3.69	0.01	23.52	>0.1	5.61	6.68	0	1.85	3.22	2.47	0
ENST00000252519	ARID5A	CCAATATAAAGTTC	-1	873	887	-127	-113	6.61	0.01	23.52	>0.1	5.56	6.5	0	1.9	0	2.95	0
ENST00000252519	RORC	GGGACGATGTCA	1	1043	1055	43	55	1.76	0.01	23.52	>0.1	5.58	7.76	0	1.86	0	0.62	5.94
ENST00000252519	HAND1::TCF3	GGTCTAGAAC	-1	659	669	-341	-331	4.45	0.01	23.52	>0.1	4	5.38	0	1.08	0	3.99	4.62
ENST00000252519	RBPJ	CCTGGGAGGC	1	379	389	-621	-611	3.54	0.01	23.51	>0.1	2.57	4.73	0	1.06	0	6.66	4.95
ENST00000252519	NR2E3	TAAGGTT	1	779	786	-221	-214	4.09	0.01	23.51	>0.1	5.65	5.84	0	1.38	0	6.54	0
ENST00000252519	TBX15	AGGCGTGA	-1	192	200	-808	-800	10.15	0.001	23.5	>0.1	3.08	4.45	0	1.69	0	4.13	0
ENST00000252519	GSX1	AGCAGTTACA	-1	1087	1097	87	97	5.11	0.01	23.5	>0.1	5.61	6.92	0	1.85	1.79	2.21	0
ENST00000252519	HES2	CTAGGGAAAGTCA	1	1003	1016	3	16	5.53	0.01	23.5	>0.1	5.57	9.12	0	1.87	0	1.42	0
ENST00000252519	ZBTB7C	TTAACCACGAAG	1	1143	1155	143	155	4.34	0.01	23.5	>0.1	5.58	6.35	0	1.84	3.22	2.16	0
ENST00000252519	MAFG::NFE2L1	CATGAG	-1	984	990	-16	-10	6.11	0.01	23.5	>0.1	5.67	8.32	0	1.87	0	1.53	0
ENST00000252519	PRRX1	CAAATCAA	-1	750	758	-250	-242	4.94	0.01	23.49	>0.1	5.64	5.71	0	1.28	0	5.92	0
ENST00000252519	RBPJ	TCTTGGAATT	1	1187	1197	187	197	0.01	0.01	23.49	>0.1	5.61	6.05	0	1.53	1.79	3.55	4.95
ENST00000252519	DLX3	GGAATTAT	1	1191	1199	191	199	4.71	0.01	23.49	>0.1	5.64	6.02	0	1.5	1.79	3.82	0
ENST00000252519	GSX2	CCAAATCAAA	-1	749	759	-251	-241	4.95	0.01	23.48	>0.1	5.61	5.72	0	1.28	0	5.92	0
ENST00000252519	REL	TGAGATTTTC	-1	978	988	-22	-12	6.25	0.01	23.48	>0.1	5.61	8.22	0	1.87	0	1.53	0
ENST00000252519	ZNF263	TGAGCAGGAAAGACCAAAAAA	-1	924	945	-76	-55	7.96	0.01	23.48	>0.1	5.47	7.14	0	1.88	0	1.03	0
ENST00000252519	REL	CGGGGTTTCA	-1	276	286	-724	-714	9.79	0.001	23.47	>0.1	2.75	4.57	0	1.27	0	5.09	0
ENST00000252519	ZBTB7A	TTGAGGAACAGGC	1	1110	1123	110	123	3.64	0.01	23.47	>0.1	5.57	6.65	0	1.85	3.22	2.54	0
ENST00000252519	GSX2	GGCCATAAAG	1	757	767	-243	-233	4.68	0.01	23.46	>0.1	5.61	5.75	0	1.31	0	6.1	0
ENST00000252519	MZF1	TGGTGG	-1	1104	1110	104	110	3.59	0.01	23.46	>0.1	5.67	6.71	0	1.85	3.22	2.41	0
ENST00000252519	FOXA2	TTTTGATTTGGC	1	748	760	-252	-240	-0.23	0.01	23.46	>0.1	5.58	5.72	0	1.29	0	5.92	5.18
ENST00000252519	MEOX1	CCTCATGAGA	-1	983	993	-17	-7	5.91	0.01	23.46	>0.1	5.61	8.5	0	1.87	0	1.57	0
ENST00000252519	ISL2	GCAGTTAC	-1	1088	1096	88	96	5.06	0.01	23.46	>0.1	5.64	6.9	0	1.85	1.79	2.21	0
ENST00000252519	HNF1A	AAGAACACAGTAAAC	-1	898	913	-102	-87	-0.96	0.01	23.45	>0.1	5.54	6.74	0	1.89	0	2.75	7.48
ENST00000252519	FOSL1::JUNB	CATTGAGGAACAG	1	1108	1121	108	121	3.62	0.01	23.45	>0.1	5.57	6.67	0	1.85	3.22	2.52	0
ENST00000252519	NFATC3	CTGTTCCTCA	-1	1111	1121	111	121	3.59	0.01	23.45	>0.1	5.61	6.64	0	1.85	3.22	2.54	0
ENST00000252519	THAP1	TGGCCATAA	1	756	765	-244	-235	4.45	0.01	23.44	>0.1	5.62	5.75	0	1.3	0	6.32	0
ENST00000252519	PPARA::RXRA	TGTTCTATCAAAGTTCAC	1	1164	1182	164	182	5.39	0.01	23.44	>0.1	5.51	6.19	0	1.72	1.79	2.84	0
ENST00000252519	FOXK2	GTTTAACCACG	1	1141	1152	141	152	3	0.01	23.43	>0.1	5.6	6.37	0	1.84	3.22	3.4	0
ENST00000252519	NR1H4	ACAGTGACCAA	-1	672	683	-328	-317	9.01	0.001	23.42	>0.1	4.18	5.43	0	1.1	0	3.7	0
ENST00000252519	HES2	TGTCCAAAAATGT	-1	1127	1140	127	140	3.49	0.01	23.41	>0.1	5.57	6.48	0	1.84	3.22	2.79	0
ENST00000252519	ALX3	TATAATTCCA	-1	1190	1200	190	200	4.65	0.01	23.41	>0.1	5.61	6.03	0	1.51	1.79	3.82	0
ENST00000252519	TBX5	AAGTGACA	1	764	772	-236	-228	4.75	0.01	23.41	>0.1	5.64	5.78	0	1.33	0	5.92	0
ENST00000252519	E2F1	TTGGGCGCTGAG	-1	941	953	-59	-47	7.84	0.0001	23.4	>0.1	5.58	7.27	0	1.88	0	0.83	0
ENST00000252519	TP73	TTCGTGGTTAAACTTGTC	-1	1136	1154	136	154	3.12	0.001	23.4	>0.1	5.51	6.41	0	1.84	3.22	3.29	0
ENST00000252519	ERF	ACCGGTACTT	-1	739	749	-261	-251	4.95	0.001	23.4	>0.1	5.61	5.68	0	1.25	0	5.92	0
ENST00000252519	RELA	TGGTCTTTCC	1	929	939	-71	-61	7.83	0.001	23.4	>0.1	5.61	7.05	0	1.88	0	1.03	0
ENST00000252519	SOX10	GCAACAAGGCT	-1	1076	1087	76	87	4.81	0.01	23.4	>0.1	5.6	7.07	0	1.85	1.79	2.27	0
ENST00000252519	NKX2-5	ATAATTT	-1	831	838	-169	-162	6.65	0.01	23.4	>0.1	5.65	6.14	0	1.67	0	3.28	0
ENST00000252519	DLX2	GGAATTAT	1	1191	1199	191	199	4.62	0.01	23.4	>0.1	5.64	6.02	0	1.5	1.79	3.82	0
ENST00000252519	PAX5	TGGCGTGAACCT	1	370	382	-630	-618	8.65	0.001	23.39	>0.1	2.55	4.72	0	1.07	0	6.4	0
ENST00000252519	MGA	TGGCGTGA	1	370	378	-630	-622	8.92	0.001	23.39	>0.1	2.54	4.71	0	1.07	0	6.15	0
ENST00000252519	SNAI2	GTAAGGTTC	1	778	787	-222	-213	3.99	0.01	23.39	>0.1	5.62	5.85	0	1.39	0	6.54	0
ENST00000252519	PDX1	GAAATTAA	1	154	162	-846	-838	6.16	0.01	23.39	>0.1	3.27	4.41	0	1.9	0	1.65	6.01
ENST00000252519	NKX2-5	TTAATAT	-1	728	735	-272	-265	5.59	0.01	23.39	>0.1	5.65	5.62	0	1.21	0	5.32	0
ENST00000252519	VDR	AAGGTTCT	1	780	788	-220	-212	3.96	0.01	23.39	>0.1	5.64	5.85	0	1.39	0	6.54	0
ENST00000252519	TBX2	ATGGCGTGAAC	1	369	380	-631	-620	8.9	0.001	23.38	>0.1	2.54	4.72	0	1.07	0	6.15	0
ENST00000252519	FOSL1::JUND	AGTGAATCAA	-1	816	826	-184	-174	6.57	0.01	23.38	>0.1	5.61	6.06	0	1.59	0	3.55	0
ENST00000252519	NFAT5	ATTTTCTCTC	-1	974	984	-26	-16	6.24	0.01	23.38	>0.1	5.61	8.05	0	1.87	0	1.61	0
ENST00000252519	BARHL2	AGTAAACAAT	-1	895	905	-105	-95	6.27	0.01	23.38	>0.1	5.61	6.66	0	1.89	0	2.95	0
ENST00000252519	ID4	AGCAGCAGTT	-1	1090	1100	90	100	4.97	0.01	23.38	>0.1	5.61	6.88	0	1.85	1.79	2.27	0
ENST00000252519	IRF5	GCCAAATCAAAACC	-1	746	760	-254	-240	4.89	0.001	23.37	>0.1	5.56	5.72	0	1.29	0	5.92	0
ENST00000252519	HAND1::TCF3	AGGCTGGAGC	-1	422	432	-578	-568	4.68	0.01	23.37	>0.1	2.69	4.81	0	1.02	0	5.56	4.62
ENST00000252519	RELA	ATGACTTTCC	-1	1007	1017	7	17	5.3	0.001	23.36	>0.1	5.61	9.12	0	1.87	0	1.46	0
ENST00000252519	RORA	ATAAAGTTCA	-1	872	882	-128	-118	6.53	0.001	23.36	>0.1	5.61	6.46	0	1.9	0	2.86	0
ENST00000252519	TBX1	AGGCGTGA	-1	192	200	-808	-800	10.01	0.001	23.36	>0.1	3.08	4.45	0	1.69	0	4.13	0
ENST00000252519	TCF7	TAGGATTAAAGA	1	789	801	-211	-199	5.08	0.001	23.35	>0.1	5.58	5.92	0	1.45	0	5.32	0
ENST00000252519	HES2	TAAAGACAAGGGC	1	501	514	-499	-486	8.73	0.001	23.34	>0.1	2.97	4.97	0	0.99	0	5.68	0
ENST00000252519	OTX2	GTAATCCT	1	200	208	-800	-792	9.73	0.001	23.34	>0.1	3.04	4.46	0	1.63	0	4.48	0
ENST00000252519	ZNF354C	CTCCAG	1	864	870	-136	-130	6.65	0.01	23.34	>0.1	5.67	6.37	0	1.9	0	2.75	0
ENST00000252519	ARID3B	TCTTTAATCCT	-1	790	801	-210	-199	5.05	0.01	23.34	>0.1	5.6	5.92	0	1.45	0	5.32	0
ENST00000252519	OTX2	TTAAACTT	-1	1139	1147	139	147	3.12	0.01	23.34	>0.1	5.64	6.38	0	1.84	3.22	3.13	0
ENST00000252519	ISL2	GTACTTTT	-1	737	745	-263	-255	4.88	0.01	23.33	>0.1	5.64	5.66	0	1.24	0	5.92	0
ENST00000252519	JUN::JUNB	ATTGAGGAAC	1	1109	1119	109	119	3.47	0.01	23.33	>0.1	5.61	6.66	0	1.85	3.22	2.52	0
ENST00000252519	NFIC	AGCTTGACATC	-1	1048	1059	48	59	6.83	0.01	23.33	>0.1	5.6	7.62	0	1.86	0	1.42	0
ENST00000252519	LHX8	CTGATCAG	1	479	487	-521	-513	9.18	0.001	23.32	>0.1	2.88	4.92	0	0.98	0	5.36	0
ENST00000252519	LHX8	CTGATCAG	-1	479	487	-521	-513	9.18	0.001	23.32	>0.1	2.88	4.92	0	0.98	0	5.36	0
ENST00000252519	GSX2	AGCAGTTACA	-1	1087	1097	87	97	4.93	0.01	23.32	>0.1	5.61	6.92	0	1.85	1.79	2.21	0
ENST00000252519	HOXB3	GGCCATAAAG	1	757	767	-243	-233	4.54	0.01	23.32	>0.1	5.61	5.75	0	1.31	0	6.1	0
ENST00000252519	PBX2	CTGAATGACTTT	-1	1009	1021	9	21	5.43	0.01	23.32	>0.1	5.58	9.03	0	1.86	0	1.42	0
ENST00000252519	GRHL2	TTTGGACAAGTTTAA	1	1132	1147	132	147	3.23	0.01	23.32	>0.1	5.54	6.44	0	1.84	3.22	3.03	0
ENST00000252519	EVX2	CACCATTGAG	1	1105	1115	105	115	3.41	0.01	23.31	>0.1	5.61	6.7	0	1.85	3.22	2.52	0
ENST00000252519	RHOXF1	GTGATCTT	1	1026	1034	26	34	6.1	0.01	23.3	>0.1	5.64	8.45	0	1.86	0	1.25	0
ENST00000252519	EVX1	CGTGGTTAAA	-1	1142	1152	142	152	2.89	0.01	23.29	>0.1	5.61	6.36	0	1.84	3.22	3.37	0
ENST00000252519	PBX3	GACTGAGCAGCAGTTAC	-1	1088	1105	88	105	3.45	0.01	23.29	>0.1	5.52	6.9	0	1.85	3.22	2.34	0
ENST00000252519	MEIS3	AAGACATT	1	1124	1132	124	132	3.35	0.01	23.29	>0.1	5.64	6.51	0	1.84	3.22	2.72	0
ENST00000252519	TBX5	AGGCGTGA	-1	192	200	-808	-800	9.93	0.001	23.28	>0.1	3.08	4.45	0	1.69	0	4.13	0
ENST00000252519	FOSL2	CAGTGGCTCAC	1	185	196	-815	-804	10.13	0.001	23.28	>0.1	3.1	4.45	0	1.75	0	3.86	0
ENST00000252519	ESRRB	CCAAGTTCAAA	1	954	965	-46	-35	6.61	0.001	23.28	>0.1	5.6	7.51	0	1.88	0	1.7	0
ENST00000252519	SP3	GCCCAACCCAA	1	947	958	-53	-42	6.7	0.01	23.27	>0.1	5.6	7.36	0	1.88	0	1.74	0
ENST00000252519	NR2F2	GGAAAGTCATT	1	1007	1018	7	18	5.22	0.01	23.27	>0.1	5.6	9.12	0	1.87	0	1.46	0
ENST00000252519	SMAD2::SMAD3::SMAD4	GTGGCTCACGCCT	1	187	200	-813	-800	10.04	0.001	23.26	>0.1	3.09	4.45	0	1.73	0	3.95	0
ENST00000252519	HMX2	AGCAGCAGTTACAGCAA	-1	1083	1100	83	100	4.91	0.001	23.26	>0.1	5.52	6.97	0	1.85	1.79	2.21	0
ENST00000252519	NEUROG1	AGAATACGTT	-1	803	813	-197	-187	6.72	0.01	23.26	>0.1	5.61	5.99	0	1.51	0	3.43	0
ENST00000252519	SIX2	TTCTAAAATCTGTTAC	1	837	853	-163	-147	6.48	0.001	23.25	>0.1	5.53	6.25	0	1.8	0	3.19	0
ENST00000252519	HIC2	GCGCCCAAC	1	945	954	-55	-46	6.66	0.01	23.25	>0.1	5.62	7.29	0	1.88	0	1.8	0
ENST00000252519	ARNT	CACTTG	1	1179	1185	179	185	4.84	0.01	23.25	>0.1	5.67	6.1	0	1.59	1.79	3.26	0
ENST00000252519	ARNT	CAAGTG	-1	1179	1185	179	185	4.84	0.01	23.25	>0.1	5.67	6.1	0	1.59	1.79	3.26	0
ENST00000252519	HAND1::TCF3	AACCTGGGAG	1	377	387	-623	-613	3.88	0.01	23.25	>0.1	2.56	4.73	0	1.06	0	6.4	4.62
ENST00000252519	LBX2	ACCATTGAGG	1	1106	1116	106	116	3.4	0.01	23.25	>0.1	5.61	6.69	0	1.85	3.22	2.48	0
ENST00000252519	LIN54	CTTTAAAAA	1	824	833	-176	-167	6.18	0.01	23.25	>0.1	5.62	6.11	0	1.64	0	3.7	0
ENST00000252519	FOXP3	GTTAATA	-1	729	736	-271	-264	5.44	0.01	23.25	>0.1	5.65	5.62	0	1.21	0	5.32	0
ENST00000252519	MLXIPL	ATCTCATGAG	1	982	992	-18	-8	1.52	0.01	23.25	>0.1	5.61	8.43	0	1.87	0	1.53	4.28
ENST00000252519	OLIG3	AACGTATTCT	1	803	813	-197	-187	6.7	0.001	23.24	>0.1	5.61	5.99	0	1.51	0	3.43	0
ENST00000252519	E2F6	GGGAGGCAGAG	1	382	393	-618	-607	8.96	0.001	23.24	>0.1	2.58	4.74	0	1.06	0	5.91	0
ENST00000252519	NFAT5	ATTTTCCCTT	-1	530	540	-470	-460	10.43	0.001	23.23	>0.1	3.09	5.03	0	0.98	0	3.7	0
ENST00000252519	POU5F1B	TATTCTTAT	1	807	816	-193	-184	6.79	0.01	23.23	>0.1	5.62	6	0	1.53	0	3.28	0
ENST00000252519	PRRX2	CAAATCAA	-1	750	758	-250	-242	4.68	0.01	23.23	>0.1	5.64	5.71	0	1.28	0	5.92	0
ENST00000252519	GSX1	CCAAATCAAA	-1	749	759	-251	-241	4.69	0.01	23.22	>0.1	5.61	5.72	0	1.28	0	5.92	0
ENST00000252519	SPDEF	AACCGGTACTT	-1	739	750	-261	-250	-0.66	0.01	23.22	>0.1	5.6	5.68	0	1.26	0	5.92	5.43
ENST00000252519	NR2F2	TAAAGTTCATC	-1	870	881	-130	-119	6.41	0.01	23.22	>0.1	5.6	6.45	0	1.9	0	2.86	0
ENST00000252519	PITX3	GTTAAACTT	-1	1139	1148	139	148	3.02	0.01	23.22	>0.1	5.62	6.38	0	1.84	3.22	3.13	0
ENST00000252519	HOXD9	GCAGTTACAG	-1	1086	1096	86	96	4.82	0.01	23.22	>0.1	5.61	6.93	0	1.85	1.79	2.21	0
ENST00000252519	GFI1B	AAATCTCATGA	1	980	991	-20	-9	5.84	0.001	23.21	>0.1	5.6	8.37	0	1.87	0	1.53	0
ENST00000252519	HNF4G	TTCTATCAAAGTTCA	1	1166	1181	166	181	5.15	0.01	23.21	>0.1	5.54	6.18	0	1.7	1.79	2.84	0
ENST00000252519	ISL2	GCACTTTG	1	209	217	-791	-783	9.45	0.001	23.2	>0.1	3	4.47	0	1.57	0	4.7	0
ENST00000252519	POU4F3	ATTCTTATTTGATTCA	1	808	824	-192	-176	6.61	0.001	23.2	>0.1	5.53	6.05	0	1.58	0	3.43	0
ENST00000252519	NRL	CAAAGGCTGAT	1	961	972	-39	-28	6.36	0.01	23.2	>0.1	5.6	7.67	0	1.88	0	1.7	0
ENST00000252519	SPIB	ACCGGTA	-1	742	749	-258	-251	4.7	0.01	23.19	>0.1	5.65	5.68	0	1.25	0	5.92	0
ENST00000252519	NFIC	AACTTGTCCAA	-1	1133	1144	133	144	3.13	0.01	23.19	>0.1	5.6	6.43	0	1.84	3.22	2.97	0
ENST00000252519	NFIC	GACTGAGCAGC	-1	1094	1105	94	105	3.35	0.01	23.19	>0.1	5.6	6.83	0	1.85	3.22	2.34	0
ENST00000252519	HIC2	CTGCCCAAC	-1	226	235	-774	-765	9.02	0.001	23.18	>0.1	2.93	4.5	0	1.47	0	5.26	0
ENST00000252519	PAX5	GAGCTTGACATC	-1	1048	1060	48	60	6.65	0.001	23.18	>0.1	5.58	7.62	0	1.86	0	1.46	0
ENST00000252519	ARID3A	GTTAAA	-1	1142	1148	142	148	2.79	0.01	23.18	>0.1	5.67	6.36	0	1.84	3.22	3.29	0
ENST00000252519	NKX6-1	GCCATAAA	1	758	766	-242	-234	4.38	0.01	23.18	>0.1	5.64	5.75	0	1.31	0	6.1	0
ENST00000252519	ESR2	AGGGGACGATGTCAA	1	1041	1056	41	56	7.32	0.001	23.17	>0.1	5.54	7.82	0	1.86	0	0.62	0
ENST00000252519	HAND1::TCF3	CTCCTGCCTC	-1	358	368	-642	-632	3.99	0.01	23.17	>0.1	2.52	4.7	0	1.09	0	6.26	4.62
ENST00000252519	TAL1::TCF3	CTAAAATCTGTT	1	839	851	-161	-149	6.37	0.001	23.16	>0.1	5.58	6.24	0	1.78	0	3.19	0
ENST00000252519	MEOX2	CCTCATGAGA	-1	983	993	-17	-7	5.61	0.01	23.16	>0.1	5.61	8.5	0	1.87	0	1.57	0
ENST00000252519	NEUROD1	CAGCAGATTGTTT	1	889	902	-111	-98	6.12	0.01	23.16	>0.1	5.57	6.63	0	1.89	0	2.95	0
ENST00000252519	UNCX	CAAATCAA	-1	750	758	-250	-242	4.61	0.01	23.16	>0.1	5.64	5.71	0	1.28	0	5.92	0
ENST00000252519	FOXD2	GTTAATA	-1	729	736	-271	-264	5.34	0.01	23.15	>0.1	5.65	5.62	0	1.21	0	5.32	0
ENST00000252519	PITX1	CTCAGCCT	1	1073	1081	73	81	4.47	0.01	23.15	>0.1	5.64	7.12	0	1.85	1.79	2.27	0
ENST00000252519	GATA5	TGATAGAA	-1	1166	1174	166	174	6.16	0.01	23.14	>0.1	4.51	6.18	0	1.7	1.79	2.79	0
ENST00000252519	EVX1	CACCATTGAG	1	1105	1115	105	115	3.24	0.01	23.14	>0.1	5.61	6.7	0	1.85	3.22	2.52	0
ENST00000252519	STAT3	TTCCTAGAAAG	-1	716	727	-284	-273	5.6	0.01	23.14	>0.1	5.6	5.59	0	1.19	0	5.17	0
ENST00000252519	FOXD3	TAATATTTTCCT	-1	722	734	-278	-266	5.56	0.01	23.14	>0.1	5.58	5.61	0	1.21	0	5.17	0
ENST00000252519	POU3F1	TTATTCTAAAAT	1	834	846	-166	-154	6.33	0.01	23.13	>0.1	5.58	6.2	0	1.74	0	3.28	0
ENST00000252519	RORC	TAAAATCTGTTA	1	840	852	-160	-148	2.17	0.01	23.13	>0.1	5.58	6.24	0	1.79	0	1.41	5.94
ENST00000252519	PPARG::RXRA	TTCTATCAAAGTTCA	1	1166	1181	166	181	5.07	0.01	23.13	>0.1	5.54	6.18	0	1.7	1.79	2.84	0
ENST00000252519	MYF6	AACAGGTCTT	-1	1158	1168	158	168	6.53	0.001	23.12	>0.1	4.38	6.24	0	1.78	1.79	2.4	0
ENST00000252519	RHOXF1	GTGAGCCG	1	399	407	-601	-593	8.79	0.001	23.12	>0.1	2.62	4.76	0	1.04	0	5.91	0
ENST00000252519	OTX1	GTAATCCT	1	200	208	-800	-792	9.5	0.001	23.11	>0.1	3.04	4.46	0	1.63	0	4.48	0
ENST00000252519	SOX15	GTTTTGATTT	1	747	757	-253	-243	4.41	0.01	23.11	>0.1	5.61	5.71	0	1.28	0	6.1	0
ENST00000252519	NR2E1	TAAAGTGAA	-1	820	829	-180	-171	6.24	0.01	23.11	>0.1	5.62	6.08	0	1.61	0	3.55	0
ENST00000252519	SOX15	TTATTCTTTA	-1	795	805	-205	-195	4.76	0.01	23.1	>0.1	5.61	5.94	0	1.47	0	5.32	0
ENST00000252519	SOX5	ATTTTTG	1	1129	1136	129	136	3.09	0.01	23.1	>0.1	5.65	6.47	0	1.84	3.22	2.82	0
ENST00000252519	TFAP2A	TGCCTCAGCCT	-1	353	364	-647	-636	8.37	0.001	23.09	>0.1	2.53	4.69	0	1.1	0	6.4	0
ENST00000252519	ETV4	CCAGGAAGAG	-1	1057	1067	57	67	5.93	0.001	23.09	>0.1	5.61	7.42	0	1.86	0	2.27	0
ENST00000252519	HOXB3	AGCAGTTACA	-1	1087	1097	87	97	4.7	0.01	23.09	>0.1	5.61	6.92	0	1.85	1.79	2.21	0
ENST00000252519	ISX	CCACTGAA	-1	1016	1024	16	24	-1.07	0.01	23.09	>0.1	5.64	8.81	0	1.86	0	1.39	6.45
ENST00000252519	NFYA	CACCATTGAGG	1	1105	1116	105	116	3.2	0.01	23.09	>0.1	5.6	6.7	0	1.85	3.22	2.52	0
ENST00000252519	NR5A2	GATGTCAAGCTCTTC	1	1048	1063	48	63	1.1	0.01	23.08	>0.1	5.54	7.62	0	1.86	0	1.46	5.49
ENST00000252519	NR4A2	GATGTCAA	1	1048	1056	48	56	6.53	0.01	23.07	>0.1	5.64	7.62	0	1.86	0	1.42	0
ENST00000252519	POU4F1	ATTCTTATTTGATT	1	808	822	-192	-178	6.63	0.01	23.07	>0.1	5.56	6.04	0	1.57	0	3.28	0
ENST00000252519	FOSL1::JUND(VAR.2)	ATAACGTATT	1	801	811	-199	-189	6.55	0.001	23.06	>0.1	5.61	5.98	0	1.5	0	3.43	0
ENST00000252519	ZNF354C	CACCAC	-1	318	324	-682	-676	8.51	0.001	23.06	>0.1	2.63	4.63	0	1.16	0	6.13	0
ENST00000252519	HLTF	GCCCTTGTCT	-1	504	514	-496	-486	8.27	0.001	23.06	>0.1	2.98	4.97	0	0.98	0	5.86	0
ENST00000252519	CREB3L1	TAACCACGAAGCCG	1	1144	1158	144	158	-1.57	0.01	23.06	>0.1	5.56	6.34	0	1.84	3.22	2.16	5.5
ENST00000252519	EOMES	ATGGCGTGAACCT	1	369	382	-631	-618	8.44	0.001	23.05	>0.1	2.54	4.72	0	1.07	0	6.27	0
ENST00000252519	ETV5	CCAGGAAGAG	-1	1057	1067	57	67	5.89	0.001	23.05	>0.1	5.61	7.42	0	1.86	0	2.27	0
ENST00000252519	FOXD3	TCTTATTTGATT	1	810	822	-190	-178	6.43	0.01	23.05	>0.1	5.58	6.04	0	1.57	0	3.43	0
ENST00000252519	RAX2	CAAATCAA	-1	750	758	-250	-242	4.5	0.01	23.05	>0.1	5.64	5.71	0	1.28	0	5.92	0
ENST00000252519	FEV	AGTGGATGTG	1	1019	1029	19	29	-0.25	0.01	23.05	>0.1	5.61	8.74	0	1.86	0	1.31	5.78
ENST00000252519	SPIC	ACGAAGCCGAAGAC	1	1149	1163	149	163	6.35	0.001	23.03	>0.1	4.53	6.3	0	1.84	1.79	2.21	0
ENST00000252519	ZNF384	AAAAAAAAAACT	1	469	481	-531	-519	9.34	0.01	23.03	>0.1	2.85	4.9	0	0.99	0	4.95	0
ENST00000252519	FOSL1::JUND	CCTGGCTCCT	1	1062	1072	62	72	4.24	0.01	23.03	>0.1	5.61	7.31	0	1.86	1.79	2.21	0
ENST00000252519	ZBTB7C	ACATCCACTGAA	-1	1016	1028	16	28	5.44	0.01	23.03	>0.1	5.58	8.81	0	1.86	0	1.34	0
ENST00000252519	SP1	GCTCTGCCTCC	-1	383	394	-617	-606	8.63	0.001	23.02	>0.1	2.58	4.74	0	1.06	0	6.02	0
ENST00000252519	MZF1(VAR.2)	GGAGGCTGAG	1	351	361	-649	-639	8.3	0.001	23.02	>0.1	2.54	4.68	0	1.1	0	6.4	0
ENST00000252519	FOXD1	TTAACCAA	1	731	739	-269	-261	5	0.01	23.02	>0.1	5.64	5.63	0	1.22	0	5.52	0
ENST00000252519	PLAG1	GAGGCCGAGTTGGG	1	218	232	-782	-768	8.52	0.001	23.01	>0.1	2.96	4.5	0	1.52	0	5.52	0
ENST00000252519	PBX2	AGCAGTTACAGC	-1	1085	1097	85	97	4.63	0.01	23.01	>0.1	5.58	6.94	0	1.85	1.79	2.21	0
ENST00000252519	ELF5	GAGAGGACAGA	-1	856	867	-144	-133	0.26	0.01	23.01	>0.1	5.6	6.35	0	1.9	0	2.95	5.95
ENST00000252519	ONECUT2	GCCAAATCAAAACC	-1	746	760	-254	-240	4.52	0.001	23	>0.1	5.56	5.72	0	1.29	0	5.92	0
ENST00000252519	SNAI2	AACCGGTAC	-1	741	750	-259	-250	4.53	0.01	23	>0.1	5.62	5.68	0	1.25	0	5.92	0
ENST00000252519	LEF1	TAGGATTAAAGAATA	1	789	804	-211	-196	4.72	0.001	22.99	>0.1	5.54	5.94	0	1.47	0	5.32	0
ENST00000252519	PAX2	GGTCACTG	1	674	682	-326	-318	8.73	0.001	22.99	>0.1	4.19	5.42	0	1.1	0	3.55	0
ENST00000252519	HNF1B	TTTAAAAAATTAT	1	825	838	-175	-162	1.65	0.01	22.99	>0.1	5.57	6.14	0	1.68	0	3.55	4.41
ENST00000252519	LMX1B	GCCATAAA	1	758	766	-242	-234	4.19	0.01	22.99	>0.1	5.64	5.75	0	1.31	0	6.1	0
ENST00000252519	ARID3A	ATTAAA	1	291	297	-709	-703	9.38	>0.1	22.99	>0.1	2.71	4.58	0	1.23	0	5.09	0
ENST00000252519	CLOCK	GACAAGTTTA	1	1136	1146	136	146	2.81	0.01	22.98	>0.1	5.61	6.41	0	1.84	3.22	3.09	0
ENST00000252519	RAX2	GGAATTAT	1	1191	1199	191	199	4.2	0.01	22.98	>0.1	5.64	6.02	0	1.5	1.79	3.82	0
ENST00000252519	EOMES	AAGCTGTTAAAGA	-1	706	719	-294	-281	5.86	0.001	22.97	>0.1	5.57	5.56	0	1.18	0	4.81	0
ENST00000252519	TFEC	ACCTTGTGAT	-1	235	245	-765	-755	4.26	0.01	22.97	>0.1	2.9	4.51	0	1.43	0	4.74	5.13
ENST00000252519	MAFK	GGAGGCTGAGGCAGGAGAA	1	351	370	-649	-630	8.59	0.001	22.96	>0.1	2.53	4.7	0	1.11	0	6.03	0
ENST00000252519	BARX1	GTGGTTAA	-1	1143	1151	143	151	2.54	0.01	22.96	>0.1	5.64	6.35	0	1.84	3.22	3.37	0
ENST00000252519	HOXA2	AGCAGTTACA	-1	1087	1097	87	97	4.57	0.01	22.96	>0.1	5.61	6.92	0	1.85	1.79	2.21	0
ENST00000252519	TFEB	CTCATGAGAT	-1	982	992	-18	-8	5.52	0.01	22.96	>0.1	5.61	8.43	0	1.87	0	1.53	0
ENST00000252519	HOXD12	GGCCATAAAGT	1	757	768	-243	-232	4.18	0.001	22.95	>0.1	5.6	5.76	0	1.31	0	6.1	0
ENST00000252519	RORC	CCAACTCGGCCT	-1	219	231	-781	-769	2.53	0.01	22.95	>0.1	2.96	4.49	0	1.51	0	5.52	5.94
ENST00000252519	RELB	TCAGTCCACCA	1	1099	1110	99	110	3.1	0.01	22.94	>0.1	5.6	6.77	0	1.85	3.22	2.4	0
ENST00000252519	ETS1	CCACGAAGCC	1	1147	1157	147	157	0.96	0.01	22.94	>0.1	5.61	6.32	0	1.84	1.79	2.21	4.2
ENST00000252519	UNCX	GGAATTAT	1	1191	1199	191	199	4.16	0.01	22.94	>0.1	5.64	6.02	0	1.5	1.79	3.82	0
ENST00000252519	MGA	AGCTGTTA	-1	710	718	-290	-282	5.77	0.01	22.94	>0.1	5.64	5.55	0	1.17	0	4.81	0
ENST00000252519	JUN::JUNB(VAR.2)	GGAGAGGTAAGG	1	772	784	-228	-216	4.05	0.01	22.94	>0.1	5.58	5.83	0	1.37	0	6.1	0
ENST00000252519	NOTO	CCTCATGAGA	-1	983	993	-17	-7	5.39	0.01	22.94	>0.1	5.61	8.5	0	1.87	0	1.57	0
ENST00000252519	HOXC13	CGTGGTTAAAC	-1	1141	1152	141	152	2.5	0.01	22.93	>0.1	5.6	6.37	0	1.84	3.22	3.4	0
ENST00000252519	BACH2	GTGGACTGAGCAGC	-1	1094	1108	94	108	3.15	0.01	22.93	>0.1	5.56	6.83	0	1.85	3.22	2.32	0
ENST00000252519	FOXC2	TACAGCAACAAG	-1	1079	1091	79	91	4.46	0.01	22.93	>0.1	5.58	7.03	0	1.85	1.79	2.21	0
ENST00000252519	FOS::JUN(VAR.2)	GGCCAAGACATTTTTG	1	1120	1136	120	136	3.06	0.01	22.93	>0.1	5.53	6.55	0	1.85	3.22	2.72	0
ENST00000252519	LHX4	CAAATCAA	-1	750	758	-250	-242	4.37	0.01	22.92	>0.1	5.64	5.71	0	1.28	0	5.92	0
ENST00000252519	RREB1	CCCACCACCACGCCCAGCTA	-1	309	329	-691	-671	8.31	0.001	22.9	>0.1	2.64	4.63	0	1.19	0	6.13	0
ENST00000252519	FOXO4	GAAAATA	1	724	731	-276	-269	5.28	0.01	22.9	>0.1	5.65	5.6	0	1.2	0	5.17	0
ENST00000252519	DLX4	GGAATTAT	1	1191	1199	191	199	4.12	0.01	22.9	>0.1	5.64	6.02	0	1.5	1.79	3.82	0
ENST00000252519	FOS::JUN(VAR.2)	GGGAAAGTCATTCAGT	1	1006	1022	6	22	4.92	0.01	22.9	>0.1	5.53	9.12	0	1.87	0	1.46	0
ENST00000252519	HOXA5	CAGATATG	-1	852	860	-148	-140	6.42	0.01	22.89	>0.1	5.64	6.3	0	1.86	0	2.67	0
ENST00000252519	OTX1	ATAATTCC	-1	1191	1199	191	199	4.1	0.01	22.88	>0.1	5.64	6.02	0	1.5	1.79	3.82	0
ENST00000252519	STAT5A::STAT5B	TATTCCCAGAA	-1	558	569	-442	-431	13.55	0.0001	22.87	>0.1	3.23	5.1	0	0.99	0	0	0
ENST00000252519	ESX1	CCAAATCAAA	-1	749	759	-251	-241	4.34	0.01	22.87	>0.1	5.61	5.72	0	1.28	0	5.92	0
ENST00000252519	NR4A2	AAGACCAA	-1	928	936	-72	-64	7.32	0.01	22.87	>0.1	5.64	7	0	1.88	0	1.03	0
ENST00000252519	NFAT5	CTTTCCCTAG	-1	1003	1013	3	13	4.81	0.01	22.87	>0.1	5.61	9.12	0	1.87	0	1.46	0
ENST00000252519	CDX1	TCCATAAAG	1	497	506	-503	-494	7.54	0.001	22.86	>0.1	2.94	4.96	0	0.98	0	6.44	0
ENST00000252519	MEIS1	AGGACAG	-1	857	864	-143	-136	6.12	0.01	22.86	>0.1	5.65	6.32	0	1.9	0	2.86	0
ENST00000252519	SHOX	TTGATTTG	1	750	758	-250	-242	4.31	0.01	22.86	>0.1	5.64	5.71	0	1.28	0	5.92	0
ENST00000252519	HLTF	AGCCTTTGAA	-1	959	969	-41	-31	6.07	0.01	22.85	>0.1	5.61	7.6	0	1.88	0	1.7	0
ENST00000252519	NEUROG1	ACTTTATGGC	-1	758	768	-242	-232	4.07	0.01	22.85	>0.1	5.61	5.76	0	1.31	0	6.1	0
ENST00000252519	LMX1B	CAAATCAA	-1	750	758	-250	-242	4.3	0.01	22.85	>0.1	5.64	5.71	0	1.28	0	5.92	0
ENST00000252519	PITX1	GTAATCCT	1	200	208	-800	-792	9.23	0.001	22.84	>0.1	3.04	4.46	0	1.63	0	4.48	0
ENST00000252519	ETV1	CCAGGAAGAG	-1	1057	1067	57	67	5.68	0.001	22.84	>0.1	5.61	7.42	0	1.86	0	2.27	0
ENST00000252519	HOXB2	AGCAGTTACA	-1	1087	1097	87	97	4.45	0.01	22.84	>0.1	5.61	6.92	0	1.85	1.79	2.21	0
ENST00000252519	SPDEF	GCCAGGAAGAG	-1	1057	1068	57	68	0.26	0.01	22.84	>0.1	5.6	7.42	0	1.86	0	2.27	5.43
ENST00000252519	POU3F1	GTATTCTTATTT	1	806	818	-194	-182	6.42	0.01	22.84	>0.1	5.58	6.02	0	1.54	0	3.28	0
ENST00000252519	NR4A2	GAGGTAAG	1	775	783	-225	-217	3.9	0.01	22.84	>0.1	5.64	5.83	0	1.37	0	6.1	0
ENST00000252519	TEAD2	AGACATTTTTGGA	1	1125	1138	125	138	2.95	0.01	22.84	>0.1	5.57	6.5	0	1.84	3.22	2.75	0
ENST00000252519	GATA4	TTTTCTCTCTT	-1	972	983	-28	-17	5.65	0.001	22.83	>0.1	5.6	8.01	0	1.87	0	1.7	0
ENST00000252519	MYB	TGTAACTGCT	1	1087	1097	87	97	4.44	0.001	22.83	>0.1	5.61	6.92	0	1.85	1.79	2.21	0
ENST00000252519	SOX17	TTTACTGTG	1	899	908	-101	-92	5.77	0.01	22.83	>0.1	5.62	6.68	0	1.89	0	2.86	0
ENST00000252519	NRL	TGGGCGCTGAG	-1	941	952	-59	-48	7.32	0.01	22.83	>0.1	5.6	7.25	0	1.88	0	0.79	0
ENST00000252519	ARID3B	AAATTATTCTA	1	831	842	-169	-158	5.93	0.01	22.83	>0.1	5.6	6.17	0	1.71	0	3.43	0
ENST00000252519	SOX13	CAAAAATGTCT	-1	1125	1136	125	136	2.9	0.01	22.83	>0.1	5.6	6.5	0	1.84	3.22	2.77	0
ENST00000252519	REST	CCCACCACCACGCCCAGCTAA	-1	308	329	-692	-671	8.22	0.0001	22.82	>0.1	2.64	4.63	0	1.19	0	6.13	0
ENST00000252519	FOSL1::JUND(VAR.2)	ATGACTTTCC	-1	1007	1017	7	17	4.76	0.01	22.82	>0.1	5.61	9.12	0	1.87	0	1.46	0
ENST00000252519	HOXA5	AGCAAGTG	-1	1179	1187	179	187	4.33	0.01	22.82	>0.1	5.64	6.1	0	1.59	1.79	3.37	0
ENST00000252519	FOSL1::JUND	AGTCATTCAG	1	1011	1021	11	21	5	0.01	22.82	>0.1	5.61	8.95	0	1.86	0	1.39	0
ENST00000252519	TFEB	ATCTCATGAG	1	982	992	-18	-8	5.38	0.01	22.82	>0.1	5.61	8.43	0	1.87	0	1.53	0
ENST00000252519	IRF2	CCAAATCAAAACCGGTAC	-1	741	759	-259	-241	4.38	0.001	22.81	>0.1	5.51	5.72	0	1.29	0	5.92	0
ENST00000252519	IRF1	CTTCTTTTTCTTTTTTTGGTC	1	913	934	-87	-66	7.35	0.001	22.81	>0.1	5.47	6.98	0	1.89	0	1.12	0
ENST00000252519	CEBPB	ATGGCCAAAT	-1	753	763	-247	-237	3.85	0.01	22.81	>0.1	5.61	5.74	0	1.3	0	6.32	0
ENST00000252519	MIXL1	TATAATTCCA	-1	1190	1200	190	200	4.05	0.01	22.81	>0.1	5.61	6.03	0	1.51	1.79	3.82	0
ENST00000252519	PRRX2	GCAGTTAC	-1	1088	1096	88	96	4.4	0.01	22.8	>0.1	5.64	6.9	0	1.85	1.79	2.21	0
ENST00000252519	TBX4	AGCTGTTA	-1	710	718	-290	-282	5.63	0.01	22.8	>0.1	5.64	5.55	0	1.17	0	4.81	0
ENST00000252519	MEOX2	GGCCATAAAG	1	757	767	-243	-233	4.02	0.01	22.8	>0.1	5.61	5.75	0	1.31	0	6.1	0
ENST00000252519	NR2E3	CAAGCTC	1	1053	1060	53	60	6.31	0.001	22.79	>0.1	5.65	7.5	0	1.86	0	1.46	0
ENST00000252519	ISX	TCACTTAC	-1	5	13	-995	-987	2.79	0.01	22.79	>0.1	5.64	4.26	0	1.86	1.79	0	6.45
ENST00000252519	GATA2	TTCTTATTTGA	1	809	820	-191	-180	6.32	0.001	22.78	>0.1	5.6	6.03	0	1.55	0	3.28	0
ENST00000252519	FOXC1	TACAGCAACAA	-1	1080	1091	80	91	4.31	0.01	22.78	>0.1	5.6	7.01	0	1.85	1.79	2.21	0
ENST00000252519	OLIG3	AGAATACGTT	-1	803	813	-197	-187	6.24	0.01	22.78	>0.1	5.61	5.99	0	1.51	0	3.43	0
ENST00000252519	PDX1	AATATTAA	1	727	735	-273	-265	-1.01	0.01	22.78	>0.1	5.64	5.62	0	1.21	0	5.32	6.01
ENST00000252519	NR4A2	CAGTCCAC	1	1100	1108	100	108	2.9	0.01	22.77	>0.1	5.64	6.76	0	1.85	3.22	2.4	0
ENST00000252519	MEOX1	TCTCATGAGG	1	983	993	-17	-7	5.22	0.01	22.77	>0.1	5.61	8.5	0	1.87	0	1.57	0
ENST00000252519	TEAD2	TGACTTTCCCTAG	-1	1003	1016	3	16	4.8	0.01	22.77	>0.1	5.57	9.12	0	1.87	0	1.42	0
ENST00000252519	TEAD4	GACTTTCCCT	-1	1005	1015	5	15	4.76	0.01	22.77	>0.1	5.61	9.12	0	1.87	0	1.42	0
ENST00000252519	MEF2C	CTATTAAAAATACAA	1	289	304	-711	-696	9.77	0.001	22.76	>0.1	2.71	4.6	0	1.24	0	4.45	0
ENST00000252519	TBX21	ATGGCGTGAA	1	369	379	-631	-621	8.28	0.001	22.76	>0.1	2.54	4.71	0	1.07	0	6.15	0
ENST00000252519	ESR2	TGGGCACAGTGGCTC	1	179	194	-821	-806	9.54	0.001	22.76	>0.1	3.12	4.45	0	1.8	0	3.86	0
ENST00000252519	SOX9	CTTTTGGTT	-1	733	742	-267	-258	4.34	0.01	22.76	>0.1	5.62	5.65	0	1.23	0	5.92	0
ENST00000252519	HOXD8	TGTATCTTTAACAGCTT	1	702	719	-298	-281	5.52	0.01	22.76	>0.1	5.52	5.56	0	1.18	0	4.99	0
ENST00000252519	NFYA	GCCAAATCAAA	-1	749	760	-251	-240	4.24	0.01	22.76	>0.1	5.6	5.72	0	1.29	0	5.92	0
ENST00000252519	E2F1	GATCGCGCCACT	1	408	420	-592	-580	8.76	0.0001	22.75	>0.1	2.65	4.79	0	1.03	0	5.52	0
ENST00000252519	ELK3	CCAGGAAGAG	-1	1057	1067	57	67	5.59	0.001	22.75	>0.1	5.61	7.42	0	1.86	0	2.27	0
ENST00000252519	SOX17	CAGATTGTT	1	892	901	-108	-99	5.75	0.01	22.75	>0.1	5.62	6.62	0	1.89	0	2.86	0
ENST00000252519	PAX6	TTCGTGGTTAAACT	-1	1140	1154	140	154	2.38	0.01	22.75	>0.1	5.56	6.37	0	1.84	3.22	3.37	0
ENST00000252519	CTCF	CATCCTGGAGAGGACAGAT	-1	855	874	-145	-126	6.08	0.001	22.74	>0.1	5.5	6.4	0	1.9	0	2.86	0
ENST00000252519	LHX2	CCTCATGAGA	-1	983	993	-17	-7	5.19	0.01	22.74	>0.1	5.61	8.5	0	1.87	0	1.57	0
ENST00000252519	SOX10	GCCATAAAGTG	1	758	769	-242	-231	3.96	0.01	22.74	>0.1	5.6	5.76	0	1.32	0	6.1	0
ENST00000252519	CRX	TCTAGGATTAA	1	787	798	-213	-202	4.28	0.01	22.74	>0.1	5.6	5.91	0	1.44	0	5.52	0
ENST00000252519	NKX2-5	TTAATCC	-1	791	798	-209	-202	4.23	0.01	22.74	>0.1	5.65	5.91	0	1.43	0	5.52	0
ENST00000252519	THAP1	CTGCCCAAC	-1	226	235	-774	-765	8.57	0.001	22.73	>0.1	2.93	4.5	0	1.47	0	5.26	0
ENST00000252519	HMBOX1	AGCAGTTACA	-1	1087	1097	87	97	4.34	0.01	22.73	>0.1	5.61	6.92	0	1.85	1.79	2.21	0
ENST00000252519	HOXB2	CCAAATCAAA	-1	749	759	-251	-241	4.19	0.01	22.72	>0.1	5.61	5.72	0	1.28	0	5.92	0
ENST00000252519	THAP1	TCTCCAGGA	1	863	872	-137	-128	6.06	0.01	22.72	>0.1	5.62	6.38	0	1.9	0	2.75	0
ENST00000252519	SOX9	CAATGGTGG	-1	1104	1113	104	113	2.84	0.01	22.72	>0.1	5.62	6.71	0	1.85	3.22	2.47	0
ENST00000252519	NEUROG1	AGCAGATTGT	1	890	900	-110	-100	5.66	0.01	22.72	>0.1	5.61	6.61	0	1.89	0	2.95	0
ENST00000252519	NFIX	TTGGCCATA	1	755	764	-245	-236	3.73	0.01	22.72	>0.1	5.62	5.74	0	1.3	0	6.32	0
ENST00000252519	NFAT5	AATTTCCATG	-1	150	160	-850	-840	11.48	0.001	22.71	>0.1	3.28	4.41	0	1.9	0	1.65	0
ENST00000252519	MAFG	GGGAGGCTGAGGCAGGAGAAT	1	350	371	-650	-629	8.34	0.001	22.71	>0.1	2.53	4.7	0	1.11	0	6.03	0
ENST00000252519	FOXK1	TACAGCAACAAGGC	-1	1077	1091	77	91	4.23	0.01	22.71	>0.1	5.56	7.06	0	1.85	1.79	2.21	0
ENST00000252519	TEAD1	GACTTTCCCT	-1	1005	1015	5	15	4.69	0.01	22.7	>0.1	5.61	9.12	0	1.87	0	1.42	0
ENST00000252519	NR2E1	AGGAGCCAG	-1	1063	1072	63	72	3.92	0.01	22.7	>0.1	5.62	7.3	0	1.85	1.79	2.21	0
ENST00000252519	GSX1	GGCCATAAAG	1	757	767	-243	-233	3.91	0.01	22.69	>0.1	5.61	5.75	0	1.31	0	6.1	0
ENST00000252519	POU2F1	CGTATTCTTATT	1	805	817	-195	-183	6.28	0.01	22.69	>0.1	5.58	6.01	0	1.54	0	3.28	0
ENST00000252519	HAND1::TCF3	TAGCTGGGAC	-1	337	347	-663	-653	3.79	0.01	22.69	>0.1	2.58	4.66	0	1.12	0	5.92	4.62
ENST00000252519	DLX1	AATAATTTTT	-1	829	839	-171	-161	5.97	0.01	22.69	>0.1	5.61	6.15	0	1.68	0	3.28	0
ENST00000252519	NOTO	TCTCATGAGG	1	983	993	-17	-7	5.14	0.01	22.69	>0.1	5.61	8.5	0	1.87	0	1.57	0
ENST00000252519	HIC1	AGGCCAAGA	1	1119	1128	119	128	2.76	0.01	22.68	>0.1	5.62	6.56	0	1.85	3.22	2.67	0
ENST00000252519	BARX1	AGGATTAA	1	790	798	-210	-202	4.18	0.01	22.68	>0.1	5.64	5.91	0	1.43	0	5.52	0
ENST00000252519	NFATC2	TTTTCCG	1	695	702	-305	-298	8.39	0.01	22.68	>0.1	4.6	5.49	0	1.14	0	3.07	0
ENST00000252519	SOX9	AGATTGTTT	1	893	902	-107	-98	5.67	0.01	22.68	>0.1	5.62	6.63	0	1.89	0	2.86	0
ENST00000252519	TBX5	AGGAGCCA	-1	1064	1072	64	72	3.84	0.01	22.68	>0.1	5.64	7.28	0	1.85	1.79	2.27	0
ENST00000252519	ELF5	AGGATGAACTT	1	868	879	-132	-121	-0.07	0.01	22.68	>0.1	5.6	6.44	0	1.9	0	2.86	5.95
ENST00000252519	RFX4	AGTAGCTGGGACTACA	-1	333	349	-667	-651	8.38	0.001	22.67	>0.1	2.58	4.67	0	1.14	0	5.92	0
ENST00000252519	LHX9	CAAATCAA	-1	750	758	-250	-242	4.12	0.01	22.67	>0.1	5.64	5.71	0	1.28	0	5.92	0
ENST00000252519	NFIC	GATTTGGCCAT	1	752	763	-248	-237	3.5	0.01	22.67	>0.1	5.6	5.74	0	1.3	0	6.54	0
ENST00000252519	SP2	CTCCTGCCTCAGCCT	-1	353	368	-647	-632	8.3	0.001	22.66	>0.1	2.53	4.7	0	1.1	0	6.03	0
ENST00000252519	THAP1	TTTCCCTAG	-1	1003	1012	3	12	4.58	0.01	22.66	>0.1	5.62	9.12	0	1.87	0	1.46	0
ENST00000252519	SNAI2	AGGAGGTTT	1	990	999	-10	-1	4.87	0.01	22.66	>0.1	5.62	8.69	0	1.87	0	1.61	0
ENST00000252519	RUNX1	TACTGTGTTCT	1	901	912	-99	-88	7.17	0.01	22.66	>0.1	5.6	6.72	0	1.89	0	1.28	0
ENST00000252519	PPARG::RXRA	GCTGAGAAGGAGCCA	-1	1064	1079	64	79	3.92	0.01	22.66	>0.1	5.54	7.28	0	1.85	1.79	2.27	0
ENST00000252519	RUNX1	TTCTGTGGCTG	-1	38	49	-962	-951	12.18	0.001	22.65	>0.1	4.31	4.29	0	1.87	0	0	0
ENST00000252519	HOXA10	CACAGTAAACA	-1	897	908	-103	-92	5.62	0.01	22.65	>0.1	5.6	6.69	0	1.89	0	2.86	0
ENST00000252519	UNCX	ATAATTCC	-1	1191	1199	191	199	3.87	0.01	22.65	>0.1	5.64	6.02	0	1.5	1.79	3.82	0
ENST00000252519	ELF5	CAGGGGACGAT	1	1040	1051	40	51	0.02	0.01	22.65	>0.1	5.6	7.85	0	1.86	0	1.36	5.95
ENST00000252519	SOX13	GGAGAATGGCG	1	364	375	-636	-625	7.71	0.001	22.64	>0.1	2.53	4.71	0	1.08	0	6.61	0
ENST00000252519	NKX3-2	AGCACTTTG	1	208	217	-792	-783	8.88	0.001	22.64	>0.1	3.01	4.48	0	1.58	0	4.7	0
ENST00000252519	LHX2	TCTCATGAGG	1	983	993	-17	-7	5.08	0.01	22.63	>0.1	5.61	8.5	0	1.87	0	1.57	0
ENST00000252519	RAX2	ATAATTCC	-1	1191	1199	191	199	3.85	0.01	22.63	>0.1	5.64	6.02	0	1.5	1.79	3.82	0
ENST00000252519	DLX4	ATAATTCC	-1	1191	1199	191	199	3.85	0.01	22.63	>0.1	5.64	6.02	0	1.5	1.79	3.82	0
ENST00000252519	NR2E1	CCAAATCAA	-1	750	759	-250	-241	4.09	0.01	22.63	>0.1	5.62	5.72	0	1.28	0	5.92	0
ENST00000252519	AHR::ARNT	GGCGTG	-1	193	199	-807	-801	9.28	0.001	22.62	>0.1	3.08	4.45	0	1.68	0	4.13	0
ENST00000252519	PDX1	AACCTTAC	-1	778	786	-222	-214	-2.79	0.01	22.62	>0.1	5.64	5.84	0	1.38	0	6.54	6.01
ENST00000252519	NKX6-1	GTCATTCA	1	1012	1020	12	20	4.8	0.01	22.62	>0.1	5.64	8.92	0	1.86	0	1.39	0
ENST00000252519	MSX2	GGAATTAT	1	1191	1199	191	199	3.84	0.01	22.62	>0.1	5.64	6.02	0	1.5	1.79	3.82	0
ENST00000252519	NFATC2	TTTTCCC	-1	532	539	-468	-461	9.81	0.001	22.61	>0.1	3.09	5.03	0	0.98	0	3.7	0
ENST00000252519	SIX1	TAAACTTGTCC	-1	1135	1146	135	146	2.51	0.01	22.61	>0.1	5.6	6.41	0	1.84	3.22	3.02	0
ENST00000252519	ARNT	AACTTG	-1	1138	1144	138	144	2.4	0.01	22.61	>0.1	5.67	6.39	0	1.84	3.22	3.09	0
ENST00000252519	FOSL1::JUND(VAR.2)	GTCACTTTAT	-1	761	771	-239	-229	3.79	0.01	22.6	>0.1	5.61	5.77	0	1.32	0	6.1	0
ENST00000252519	HOXA5	CGGTACTT	-1	739	747	-261	-253	4.13	0.01	22.6	>0.1	5.64	5.67	0	1.25	0	5.92	0
ENST00000252519	JUN::JUNB	AATGACTTTC	-1	1008	1018	8	18	4.64	0.01	22.6	>0.1	5.61	9.07	0	1.87	0	1.42	0
ENST00000252519	NEUROG1	GCAACAAGGC	-1	1077	1087	77	87	4.07	0.01	22.6	>0.1	5.61	7.06	0	1.85	1.79	2.21	0
ENST00000252519	NR1H4	CAAGTGAACTT	-1	1174	1185	174	185	4.24	0.01	22.59	>0.1	5.6	6.13	0	1.63	1.79	3.2	0
ENST00000252519	ISX	ATAATTTT	-1	683	691	-317	-309	2.16	0.01	22.59	>0.1	4.34	5.46	0	1.12	0	3.07	6.45
ENST00000252519	RORC	TTTGGGAGGCCG	1	213	225	-787	-775	2.12	0.01	22.59	>0.1	2.98	4.49	0	1.55	0	5.52	5.94
ENST00000252519	HIC1	GTGCCCAGC	-1	177	186	-823	-814	9.95	0.001	22.58	>0.1	3.15	4.44	0	1.81	0	3.24	0
ENST00000252519	NR4A2	ATGGCCAA	-1	755	763	-245	-237	3.58	0.01	22.57	>0.1	5.64	5.74	0	1.3	0	6.32	0
ENST00000252519	FOSL2::JUN	GTGTTAGTCAGG	-1	262	274	-738	-726	9.44	0.001	22.56	>0.1	2.8	4.55	0	1.32	0	4.45	0
ENST00000252519	NKX2-8	CTCCTTCTC	1	1067	1076	67	76	3.79	0.01	22.56	>0.1	5.62	7.22	0	1.85	1.79	2.27	0
ENST00000252519	HOXA2	CCAAATCAAA	-1	749	759	-251	-241	4.03	0.01	22.56	>0.1	5.61	5.72	0	1.28	0	5.92	0
ENST00000252519	SOX5	CTTGTTG	1	1079	1086	79	86	4.02	0.01	22.56	>0.1	5.65	7.03	0	1.85	1.79	2.21	0
ENST00000252519	TFE3	CTCATGAG	1	984	992	-16	-8	5.04	0.01	22.56	>0.1	5.64	8.43	0	1.87	0	1.57	0
ENST00000252519	TFE3	CTCATGAG	-1	984	992	-16	-8	5.04	0.01	22.56	>0.1	5.64	8.43	0	1.87	0	1.57	0
ENST00000252519	RORB	GATTTGGCCAT	1	752	763	-248	-237	3.38	0.01	22.55	>0.1	5.6	5.74	0	1.3	0	6.54	0
ENST00000252519	HNF1B	GTGTATCTTTAAC	1	701	714	-299	-286	1.06	0.01	22.55	>0.1	5.57	5.54	0	1.16	0	4.81	4.41
ENST00000252519	EN2	TCTCATGAGG	1	983	993	-17	-7	4.99	0.01	22.54	>0.1	5.61	8.5	0	1.87	0	1.57	0
ENST00000252519	FOXK1	AGTTTAACCACGAA	1	1140	1154	140	154	2.17	0.01	22.54	>0.1	5.56	6.37	0	1.84	3.22	3.37	0
ENST00000252519	BACH2	GCTGAGGCAGGAGA	1	355	369	-645	-631	8.08	0.001	22.53	>0.1	2.52	4.7	0	1.1	0	6.13	0
ENST00000252519	HOXA10	AGCAGTTACAG	-1	1086	1097	86	97	4.14	0.01	22.53	>0.1	5.6	6.93	0	1.85	1.79	2.21	0
ENST00000252519	DLX3	ATAATTCC	-1	1191	1199	191	199	3.75	0.01	22.53	>0.1	5.64	6.02	0	1.5	1.79	3.82	0
ENST00000252519	FOXI1	GCCAATA	-1	881	888	-119	-112	0.88	0.01	22.52	>0.1	5.65	6.51	0	1.89	0	3.19	4.39
ENST00000252519	PRRX2	ATAATTCC	-1	1191	1199	191	199	3.74	0.01	22.52	>0.1	5.64	6.02	0	1.5	1.79	3.82	0
ENST00000252519	FOXD2	GCCAATA	-1	881	888	-119	-112	5.27	0.01	22.52	>0.1	5.65	6.51	0	1.89	0	3.19	0
ENST00000252519	NFAT5	CCTTACCTCT	-1	774	784	-226	-216	3.6	0.01	22.52	>0.1	5.61	5.83	0	1.37	0	6.1	0
ENST00000252519	SPIB	AGAGAAA	1	975	982	-25	-18	5.36	0.01	22.51	>0.1	5.65	7.98	0	1.87	0	1.65	0
ENST00000252519	ARID5A	TTTATATTGGCTCA	1	877	891	-123	-109	5.33	0.01	22.51	>0.1	5.56	6.54	0	1.9	0	3.19	0
ENST00000252519	MZF1	AGAGGA	-1	860	866	-140	-134	5.74	0.01	22.51	>0.1	5.67	6.34	0	1.9	0	2.86	0
ENST00000252519	BCL6	ATTTTTGGACAAGT	1	1129	1143	129	143	2.51	0.01	22.51	>0.1	5.56	6.47	0	1.84	3.22	2.91	0
ENST00000252519	THAP1	GTGCCCACC	-1	323	332	-677	-668	8.53	0.001	22.5	>0.1	2.62	4.64	0	1.15	0	5.56	0
ENST00000252519	ASCL1	GTAACTGCTGCTC	1	1088	1101	88	101	4.17	0.01	22.5	>0.1	5.57	6.9	0	1.85	1.79	2.21	0
ENST00000252519	GFI1	TTAATCCTAG	-1	788	798	-212	-202	4.23	0.01	22.5	>0.1	5.61	5.91	0	1.44	0	5.32	0
ENST00000252519	NR4A2	CAGATCAC	1	232	240	-768	-760	8.62	0.001	22.49	>0.1	2.91	4.51	0	1.44	0	5.01	0
ENST00000252519	TEF	TGTTACATATCT	1	847	859	-153	-141	5.81	0.001	22.49	>0.1	5.58	6.29	0	1.85	0	2.95	0
ENST00000252519	TFEC	CCCCTGTGAG	-1	1036	1046	36	46	0.57	0.01	22.49	>0.1	5.61	7.99	0	1.86	0	1.34	5.13
ENST00000252519	MAFK	AGCAGCAGTTACAGCAACA	-1	1081	1100	81	100	4.14	0.01	22.49	>0.1	5.5	7	0	1.85	1.79	2.21	0
ENST00000252519	ZNF354C	CACCAC	-1	321	327	-679	-673	8.51	0.001	22.48	>0.1	2.63	4.63	0	1.15	0	5.56	0
ENST00000252519	EMX1	CTTTATGGCC	-1	757	767	-243	-233	3.7	0.01	22.48	>0.1	5.61	5.75	0	1.31	0	6.1	0
ENST00000252519	RORA	GAACAGGCCA	1	1115	1125	115	125	2.66	0.01	22.48	>0.1	5.61	6.6	0	1.85	3.22	2.54	0
ENST00000252519	PAX2	GTTCACTT	1	1176	1184	176	184	4.02	0.01	22.48	>0.1	5.64	6.11	0	1.62	1.79	3.29	0
ENST00000252519	FIGLA	AACTGCTGCT	1	1090	1100	90	100	4.07	0.01	22.48	>0.1	5.61	6.88	0	1.85	1.79	2.27	0
ENST00000252519	NFIC	TTCCTGGCTCC	1	1060	1071	60	71	5.51	0.01	22.48	>0.1	5.6	7.35	0	1.86	0	2.16	0
ENST00000252519	RFX4	AGCAGTTACAGCAACA	-1	1081	1097	81	97	4.13	0.001	22.47	>0.1	5.53	7	0	1.85	1.79	2.16	0
ENST00000252519	FOSL1::JUN	TCCTGACTAACAC	1	261	274	-739	-726	9.26	0.001	22.47	>0.1	2.8	4.55	0	1.33	0	4.53	0
ENST00000252519	HOXD13	CTATTAAAAA	1	289	299	-711	-701	8.85	0.001	22.47	>0.1	2.71	4.59	0	1.24	0	5.09	0
ENST00000252519	NFIL3	TGCTGTAACTG	1	1084	1095	84	95	4.11	0.01	22.47	>0.1	5.6	6.96	0	1.85	1.79	2.16	0
ENST00000252519	THAP1	GCGCCCAAC	1	945	954	-55	-46	5.88	0.01	22.47	>0.1	5.62	7.29	0	1.88	0	1.8	0
ENST00000252519	EN2	CCTCATGAGA	-1	983	993	-17	-7	4.92	0.01	22.47	>0.1	5.61	8.5	0	1.87	0	1.57	0
ENST00000252519	RUNX1	TTTTTTGGTCT	1	924	935	-76	-65	6.94	0.01	22.47	>0.1	5.6	6.99	0	1.88	0	1.06	0
ENST00000252519	HOXD8	TTGTCCAAAAATGTCTT	-1	1124	1141	124	141	2.55	0.01	22.47	>0.1	5.52	6.51	0	1.84	3.22	2.82	0
ENST00000252519	BARHL1	CTTTATGGCC	-1	757	767	-243	-233	3.69	0.01	22.47	>0.1	5.61	5.75	0	1.31	0	6.1	0
ENST00000252519	HES2	GGTGGGCACCTGT	1	323	336	-677	-664	8.6	0.001	22.46	>0.1	2.61	4.64	0	1.15	0	5.46	0
ENST00000252519	FOXD3	GTTTTTTTTTTT	-1	468	480	-532	-520	8.9	0.001	22.46	>0.1	2.84	4.9	0	0.99	0	4.83	0
ENST00000252519	EN1	CAAATCAA	-1	750	758	-250	-242	3.91	0.01	22.46	>0.1	5.64	5.71	0	1.28	0	5.92	0
ENST00000252519	MZF1(VAR.2)	CTAGGGAAAG	1	1003	1013	3	13	4.4	0.01	22.46	>0.1	5.61	9.12	0	1.87	0	1.46	0
ENST00000252519	NR2E1	TAAAGTGAC	1	762	771	-238	-229	3.64	0.01	22.46	>0.1	5.62	5.77	0	1.32	0	6.1	0
ENST00000252519	LBX2	CCTCATGAGA	-1	983	993	-17	-7	4.9	0.01	22.45	>0.1	5.61	8.5	0	1.87	0	1.57	0
ENST00000252519	NKX3-2	GGTACTTTT	-1	737	746	-263	-254	4	0.01	22.45	>0.1	5.62	5.66	0	1.24	0	5.92	0
ENST00000252519	FIGLA	TCCACCATTG	1	1103	1113	103	113	2.57	0.01	22.45	>0.1	5.61	6.72	0	1.85	3.22	2.47	0
ENST00000252519	GFI1	ACAATCTGCT	-1	890	900	-110	-100	5.39	0.01	22.45	>0.1	5.61	6.61	0	1.89	0	2.95	0
ENST00000252519	SP3	CCCACCACCAC	-1	318	329	-682	-671	7.76	0.01	22.44	>0.1	2.63	4.63	0	1.16	0	6.26	0
ENST00000252519	PPARA::RXRA	CAGGAGAGGTAAGGTTCT	1	770	788	-230	-212	3.58	0.01	22.44	>0.1	5.51	5.86	0	1.39	0	6.1	0
ENST00000252519	CREB1	GACGATGTCAAG	1	1045	1057	45	57	5.83	0.01	22.44	>0.1	5.58	7.7	0	1.86	0	1.46	0
ENST00000252519	CREB1	CTTGACATCGTC	-1	1045	1057	45	57	5.83	0.01	22.44	>0.1	5.58	7.7	0	1.86	0	1.46	0
ENST00000252519	NFIX	AGCGCCCAA	1	944	953	-56	-47	5.87	0.01	22.44	>0.1	5.62	7.27	0	1.88	0	1.8	0
ENST00000252519	ISX	CCTATTAA	1	600	608	-400	-392	4.93	0.01	22.43	>0.1	3.47	5.2	0	1.01	0	1.36	6.45
ENST00000252519	ISX	CTTATTTG	1	811	819	-189	-181	-0.51	0.01	22.43	>0.1	5.64	6.02	0	1.55	0	3.28	6.45
ENST00000252519	PBX1	AAGTCATTCAGT	1	1010	1022	10	22	4.6	0.01	22.43	>0.1	5.58	8.99	0	1.86	0	1.39	0
ENST00000252519	FOSL1::JUND	TTTGATTCAC	1	815	825	-185	-175	5.75	0.01	22.43	>0.1	5.61	6.06	0	1.58	0	3.43	0
ENST00000252519	FOXP3	GAAAATA	1	724	731	-276	-269	4.81	0.01	22.43	>0.1	5.65	5.6	0	1.2	0	5.17	0
ENST00000252519	NKX3-2	TTCACTTTA	1	820	829	-180	-171	5.56	0.01	22.43	>0.1	5.62	6.08	0	1.61	0	3.55	0
ENST00000252519	MYOD1	AACTGCTGCTCAG	1	1090	1103	90	103	3.99	0.001	22.42	>0.1	5.57	6.88	0	1.85	1.79	2.34	0
ENST00000252519	FOS::JUND	GTGTTAGTCAGGA	-1	261	274	-739	-726	9.21	0.001	22.42	>0.1	2.8	4.55	0	1.33	0	4.53	0
ENST00000252519	FOSL1::JUND(VAR.2)	ATGGCCAAAT	-1	753	763	-247	-237	3.46	0.01	22.42	>0.1	5.61	5.74	0	1.3	0	6.32	0
ENST00000252519	THAP1	GAGCCAGGA	-1	1061	1070	61	70	5.45	0.01	22.42	>0.1	5.62	7.33	0	1.86	0	2.16	0
ENST00000252519	NFATC1	GAATTCCATA	1	493	503	-507	-497	7.12	0.01	22.42	>0.1	2.93	4.95	0	0.98	0	6.44	0
ENST00000252519	RHOXF1	AAAATCTC	1	979	987	-21	-13	5.2	0.01	22.42	>0.1	5.64	8.18	0	1.87	0	1.53	0
ENST00000252519	MAFF	ATTCTCCTGCCTCAGCCTCCC	-1	350	371	-650	-629	8.04	0.001	22.41	>0.1	2.53	4.7	0	1.11	0	6.03	0
ENST00000252519	HES1	GACAGGAGAG	1	768	778	-232	-222	3.73	0.01	22.41	>0.1	5.61	5.81	0	1.35	0	5.92	0
ENST00000252519	NR2F2	AACAGGCCAAG	1	1116	1127	116	127	2.55	0.01	22.41	>0.1	5.6	6.59	0	1.85	3.22	2.6	0
ENST00000252519	HNF1A	TTTAAAAAATTATTC	1	825	840	-175	-160	-1.89	0.01	22.41	>0.1	5.54	6.16	0	1.69	0	3.43	7.48
ENST00000252519	ALX3	TTTGATTTGG	1	749	759	-251	-241	3.88	0.01	22.41	>0.1	5.61	5.72	0	1.28	0	5.92	0
ENST00000252519	FOSL1::JUND	CTTGGCTCAC	1	1031	1041	31	41	5.44	0.01	22.41	>0.1	5.61	8.19	0	1.86	0	1.31	0
ENST00000252519	ZBTB7C	TCCACCATTGAG	1	1103	1115	103	115	2.5	0.01	22.41	>0.1	5.58	6.72	0	1.85	3.22	2.53	0
ENST00000252519	FOSL1::JUNB	TCCTGACTAACAC	1	261	274	-739	-726	9.19	0.001	22.4	>0.1	2.8	4.55	0	1.33	0	4.53	0
ENST00000252519	SPIC	TCACAGGGGACGAT	1	1037	1051	37	51	5.67	0.01	22.4	>0.1	5.56	7.95	0	1.86	0	1.36	0
ENST00000252519	RAX	ATCAAATAAG	-1	811	821	-189	-179	5.77	0.01	22.4	>0.1	5.61	6.03	0	1.56	0	3.43	0
ENST00000252519	MAX::MYC	AAGCAAGTGAA	-1	1177	1188	177	188	4.03	0.01	22.4	>0.1	5.6	6.11	0	1.61	1.79	3.26	0
ENST00000252519	FOS::JUN	GTGAATCAAA	-1	815	825	-185	-175	5.72	0.01	22.4	>0.1	5.61	6.06	0	1.58	0	3.43	0
ENST00000252519	DUXA	ATGGCCAAATCAA	-1	750	763	-250	-237	3.48	0.01	22.4	>0.1	5.57	5.74	0	1.3	0	6.32	0
ENST00000252519	SPIC	AAAAAGAAGAAGAA	-1	908	922	-92	-78	6.96	0.001	22.39	>0.1	5.56	6.83	0	1.89	0	1.15	0
ENST00000252519	RFX1	GCAGTTACAGCAAC	-1	1082	1096	82	96	4.04	0.001	22.39	>0.1	5.56	6.99	0	1.85	1.79	2.16	0
ENST00000252519	YY2	TCACGCCATTC	-1	367	378	-633	-622	7.34	0.001	22.39	>0.1	2.54	4.71	0	1.08	0	6.73	0
ENST00000252519	HIC2	CTGCTCAGT	1	1095	1104	95	104	2.53	0.01	22.39	>0.1	5.62	6.82	0	1.85	3.22	2.34	0
ENST00000252519	HAND1::TCF3	GCTCTGCCTC	-1	384	394	-616	-606	3.37	0.01	22.38	>0.1	2.58	4.74	0	1.05	0	6.02	4.62
ENST00000252519	ASCL1	TGGGCACCTGTAG	1	325	338	-675	-662	8.51	0.001	22.37	>0.1	2.6	4.65	0	1.15	0	5.46	0
ENST00000252519	TBX21	AAGCTGTTAA	-1	709	719	-291	-281	5.22	0.001	22.37	>0.1	5.61	5.56	0	1.17	0	4.81	0
ENST00000252519	ELF1	AGCCAGGAAGAG	-1	1057	1069	57	69	5.3	0.001	22.37	>0.1	5.58	7.42	0	1.86	0	2.21	0
ENST00000252519	ISX	TTCATTAA	-1	604	612	-396	-388	4.78	0.01	22.37	>0.1	3.49	5.21	0	1.02	0	1.41	6.45
ENST00000252519	ARID3B	GGATTAAAGAA	1	791	802	-209	-198	4.07	0.01	22.37	>0.1	5.6	5.93	0	1.45	0	5.32	0
ENST00000252519	HOXA11	CGTGGTTAAACT	-1	1140	1152	140	152	1.93	0.01	22.36	>0.1	5.58	6.37	0	1.84	3.22	3.4	0
ENST00000252519	FOXP3	ATAAAGA	1	500	507	-500	-493	7.03	0.01	22.36	>0.1	2.95	4.96	0	0.98	0	6.44	0
ENST00000252519	NFIX	GGTGCCCAC	-1	324	333	-676	-667	8.39	0.01	22.36	>0.1	2.61	4.64	0	1.15	0	5.56	0
ENST00000252519	FOSL2::JUN	ATTTGATTCACT	1	814	826	-186	-174	5.68	0.001	22.35	>0.1	5.58	6.06	0	1.59	0	3.43	0
ENST00000252519	TFAP2A	TCGCCCAGGCT	-1	427	438	-573	-562	8.01	0.001	22.35	>0.1	2.71	4.82	0	1.01	0	5.8	0
ENST00000252519	STAT1::STAT2	CCGGTTTTGATTTGG	1	744	759	-256	-241	3.89	0.01	22.35	>0.1	5.54	5.72	0	1.29	0	5.92	0
ENST00000252519	FOSL1::JUND	TGTGAGCCAA	-1	1032	1042	32	42	5.46	0.01	22.35	>0.1	5.61	8.15	0	1.86	0	1.28	0
ENST00000252519	FOXK2	GGTTAAACTTG	-1	1138	1149	138	149	2.17	0.01	22.35	>0.1	5.6	6.39	0	1.84	3.22	3.13	0
ENST00000252519	AHR::ARNT	GGCCTG	-1	1118	1124	118	124	2.43	0.01	22.34	>0.1	5.67	6.57	0	1.85	3.22	2.6	0
ENST00000252519	LBX1	GCAACAAG	-1	1079	1087	79	87	3.81	0.01	22.34	>0.1	5.64	7.03	0	1.85	1.79	2.21	0
ENST00000252519	MEIS1	ATGACTT	-1	1010	1017	10	17	4.42	0.01	22.34	>0.1	5.65	8.99	0	1.86	0	1.42	0
ENST00000252519	MAFF	GAGCAGCAGTTACAGCAACAA	-1	1080	1101	80	101	3.99	0.01	22.34	>0.1	5.47	7.01	0	1.85	1.79	2.21	0
ENST00000252519	NKX6-2	CAAATCAA	-1	750	758	-250	-242	3.79	0.01	22.34	>0.1	5.64	5.71	0	1.28	0	5.92	0
ENST00000252519	ESRRB	ACAAGGTCAGG	1	238	249	-762	-751	8.98	0.0001	22.33	>0.1	2.88	4.52	0	1.42	0	4.53	0
ENST00000252519	THAP1	TTGCCCTTG	-1	507	516	-493	-484	7.7	0.01	22.33	>0.1	2.98	4.98	0	0.98	0	5.68	0
ENST00000252519	SNAI2	TACCGGTTT	1	742	751	-258	-249	3.66	0.01	22.33	>0.1	5.62	5.68	0	1.26	0	6.1	0
ENST00000252519	CEBPD	ATGGCCAAAT	-1	753	763	-247	-237	3.37	0.01	22.33	>0.1	5.61	5.74	0	1.3	0	6.32	0
ENST00000252519	MAFG	TTTATATTGGCTCAGCAGATT	1	877	898	-123	-102	5.28	0.001	22.32	>0.1	5.47	6.6	0	1.9	0	3.07	0
ENST00000252519	OLIG3	AGCAGATTGT	1	890	900	-110	-100	5.25	0.01	22.31	>0.1	5.61	6.61	0	1.89	0	2.95	0
ENST00000252519	PAX4	CAAATCAA	-1	750	758	-250	-242	3.76	0.01	22.31	>0.1	5.64	5.71	0	1.28	0	5.92	0
ENST00000252519	MIXL1	TTTGATTTGG	1	749	759	-251	-241	3.78	0.01	22.31	>0.1	5.61	5.72	0	1.28	0	5.92	0
ENST00000252519	FOSL2::JUNB	AGTGAATCAA	-1	816	826	-184	-174	5.49	0.001	22.3	>0.1	5.61	6.06	0	1.59	0	3.55	0
ENST00000252519	E2F1	AGTGGCGCGATC	-1	408	420	-592	-580	8.3	0.0001	22.29	>0.1	2.65	4.79	0	1.03	0	5.52	0
ENST00000252519	TFAP2B(VAR.2)	TGCCTCAGCCT	-1	353	364	-647	-636	7.57	0.001	22.29	>0.1	2.53	4.69	0	1.1	0	6.4	0
ENST00000252519	NR2E1	CAAAGTCAT	1	513	522	-487	-478	10.36	0.001	22.29	>0.1	3.01	4.99	0	0.98	0	2.95	0
ENST00000252519	LHX2	CACCATTGAG	1	1105	1115	105	115	2.39	0.01	22.29	>0.1	5.61	6.7	0	1.85	3.22	2.52	0
ENST00000252519	SPZ1	AGGATTAAAGA	1	790	801	-210	-199	4	0.01	22.29	>0.1	5.6	5.92	0	1.45	0	5.32	0
ENST00000252519	ELF5	AATAGGAAATG	1	60	71	-940	-929	6.16	0.01	22.29	>0.1	3.99	4.31	0	1.88	0	0	5.95
ENST00000252519	NKX3-1	AGCACTTTG	1	208	217	-792	-783	8.52	0.001	22.28	>0.1	3.01	4.48	0	1.58	0	4.7	0
ENST00000252519	GSC2	CTTTATGGCC	-1	757	767	-243	-233	3.5	0.01	22.28	>0.1	5.61	5.75	0	1.31	0	6.1	0
ENST00000252519	REL	GGCCTGTTCC	-1	1114	1124	114	124	2.43	0.01	22.28	>0.1	5.61	6.61	0	1.85	3.22	2.56	0
ENST00000252519	FEV	ACAGGAGAGG	1	769	779	-231	-221	-1.97	0.01	22.28	>0.1	5.61	5.81	0	1.35	0	5.69	5.78
ENST00000252519	DLX6	GGAATTAT	1	1191	1199	191	199	3.49	0.01	22.27	>0.1	5.64	6.02	0	1.5	1.79	3.82	0
ENST00000252519	SOX9	GCCTTGTTG	1	1077	1086	77	86	3.67	0.01	22.27	>0.1	5.62	7.06	0	1.85	1.79	2.27	0
ENST00000252519	HMX1	CCTGTCACTTTATGGCC	-1	757	774	-243	-226	3.71	0.01	22.27	>0.1	5.52	5.79	0	1.34	0	5.92	0
ENST00000252519	MYF6	AACAGCTTTC	1	711	721	-289	-279	4.92	0.001	22.26	>0.1	5.61	5.56	0	1.18	0	4.99	0
ENST00000252519	MYBL2	CGTGGTTAAACTTGT	-1	1137	1152	137	152	2.04	0.001	22.26	>0.1	5.54	6.4	0	1.84	3.22	3.21	0
ENST00000252519	BHLHE40	AGCAAGTGAA	-1	1177	1187	177	187	3.88	0.001	22.26	>0.1	5.61	6.11	0	1.61	1.79	3.26	0
ENST00000252519	ETV4	GCAGGAAAGA	-1	932	942	-68	-58	6.75	0.001	22.26	>0.1	5.61	7.09	0	1.88	0	0.93	0
ENST00000252519	SOX5	ATTCTTT	-1	796	803	-204	-197	4.05	0.01	22.26	>0.1	5.65	5.93	0	1.46	0	5.17	0
ENST00000252519	TEAD1	CTCAGTCCAC	1	1098	1108	98	108	2.45	0.01	22.26	>0.1	5.61	6.78	0	1.85	3.22	2.35	0
ENST00000252519	JUN(VAR.2)	TTAAAGTGAATCAA	-1	816	830	-184	-170	5.56	0.001	22.25	>0.1	5.56	6.09	0	1.62	0	3.43	0
ENST00000252519	HES2	AAGTGACAGGAGA	1	764	777	-236	-223	3.62	0.01	22.25	>0.1	5.57	5.8	0	1.35	0	5.92	0
ENST00000252519	FOS::JUN	TTGATTCACT	1	816	826	-184	-174	5.44	0.01	22.25	>0.1	5.61	6.06	0	1.59	0	3.55	0
ENST00000252519	FOXA2	TCTTGGCTCACA	1	1030	1042	30	42	0.08	0.01	22.25	>0.1	5.58	8.24	0	1.86	0	1.31	5.18
ENST00000252519	MSX1	ATAATTCC	-1	1191	1199	191	199	3.47	0.01	22.25	>0.1	5.64	6.02	0	1.5	1.79	3.82	0
ENST00000252519	FOSL2	TATTGGCTCAG	1	881	892	-119	-108	5.13	0.001	22.24	>0.1	5.6	6.55	0	1.89	0	3.07	0
ENST00000252519	TFE3	CTTGTGAT	-1	235	243	-765	-757	8.5	0.001	22.24	>0.1	2.9	4.51	0	1.43	0	4.9	0
ENST00000252519	TCF21	GTAACTGCTGCTCA	1	1088	1102	88	102	3.86	0.001	22.24	>0.1	5.56	6.9	0	1.85	1.79	2.27	0
ENST00000252519	RUNX1	GTCTTCGGCTT	-1	1152	1163	152	163	5.57	0.01	22.24	>0.1	4.5	6.28	0	1.84	1.79	2.26	0
ENST00000252519	TBP	CTTTATATTGGCTCA	1	876	891	-124	-109	5.19	0.01	22.24	>0.1	5.54	6.54	0	1.9	0	3.07	0
ENST00000252519	EN2	CACCATTGAG	1	1105	1115	105	115	2.33	0.01	22.23	>0.1	5.61	6.7	0	1.85	3.22	2.52	0
ENST00000252519	SRY	TTAAAGAAT	1	794	803	-206	-197	3.9	0.01	22.23	>0.1	5.62	5.93	0	1.46	0	5.32	0
ENST00000252519	HMX3	AGCAGCAGTTACAGCAA	-1	1083	1100	83	100	3.88	0.01	22.23	>0.1	5.52	6.97	0	1.85	1.79	2.21	0
ENST00000252519	NR1A4::RXRA	CAGGTCTTCGGCTTC	-1	1151	1166	151	166	5.49	0.01	22.23	>0.1	4.47	6.29	0	1.84	1.79	2.34	0
ENST00000252519	STAT4	GAGCCAGGAAGAGC	-1	1056	1070	56	70	5.16	0.001	22.22	>0.1	5.56	7.44	0	1.86	0	2.21	0
ENST00000252519	TCFL5	ACCACGAAGC	1	1146	1156	146	156	4.49	0.01	22.22	>0.1	5.61	6.33	0	1.84	1.79	2.16	0
ENST00000252519	TCFL5	GCTTCGTGGT	-1	1146	1156	146	156	4.49	0.01	22.22	>0.1	5.61	6.33	0	1.84	1.79	2.16	0
ENST00000252519	SOX6	GTTTTGATTT	1	747	757	-253	-243	-1.33	0.01	22.22	>0.1	5.61	5.71	0	1.28	0	6.1	4.85
ENST00000252519	LBX2	TCTCATGAGG	1	983	993	-17	-7	4.67	0.01	22.22	>0.1	5.61	8.5	0	1.87	0	1.57	0
ENST00000252519	FIGLA	CTCTCCTGTC	-1	768	778	-232	-222	3.54	0.01	22.22	>0.1	5.61	5.81	0	1.35	0	5.92	0
ENST00000252519	HES1	ACCACGCCCA	-1	313	323	-687	-677	7.64	0.001	22.21	>0.1	2.64	4.62	0	1.17	0	6.13	0
ENST00000252519	TBX2	CAGGCGTGAGC	-1	190	201	-810	-799	8.84	0.001	22.21	>0.1	3.08	4.46	0	1.71	0	4.13	0
ENST00000252519	SPIB	AGGGAAA	1	1005	1012	5	12	4.11	0.01	22.21	>0.1	5.65	9.12	0	1.87	0	1.46	0
ENST00000252519	NEUROD2	AACGTATTCT	1	803	813	-197	-187	5.67	0.01	22.21	>0.1	5.61	5.99	0	1.51	0	3.43	0
ENST00000252519	ELK4	GTCTTTCCTGC	1	931	942	-69	-58	6.68	0.001	22.2	>0.1	5.6	7.09	0	1.88	0	0.95	0
ENST00000252519	FOSL2::JUND(VAR.2)	GCTTGACATCGTCCC	-1	1043	1058	43	58	6.39	0.001	22.2	>0.1	5.54	7.76	0	1.86	0	0.65	0
ENST00000252519	HIC2	GTCCCCTGT	-1	1039	1048	39	48	5.5	0.01	22.2	>0.1	5.62	7.88	0	1.86	0	1.34	0
ENST00000252519	SOX5	ATTATTC	1	833	840	-167	-160	5.28	0.01	22.2	>0.1	5.65	6.16	0	1.69	0	3.43	0
ENST00000252519	MAFK	TGCTGCTCAGTCCACCATT	1	1093	1112	93	112	2.43	0.01	22.2	>0.1	5.5	6.84	0	1.85	3.22	2.36	0
ENST00000252519	VDR	AGAGGTAA	1	774	782	-226	-218	3.27	0.01	22.2	>0.1	5.64	5.82	0	1.37	0	6.1	0
ENST00000252519	THAP1	CTGTCCTCT	1	857	866	-143	-134	5.37	0.01	22.19	>0.1	5.62	6.34	0	1.9	0	2.95	0
ENST00000252519	ZNF263	GAGGCTGAGGCAGGAGAATGG	1	352	373	-648	-627	7.73	0.01	22.19	>0.1	2.52	4.71	0	1.1	0	6.13	0
ENST00000252519	FOSL1::JUND	GCTGAGCCAA	-1	883	893	-117	-107	5.06	0.01	22.19	>0.1	5.61	6.56	0	1.89	0	3.07	0
ENST00000252519	LBX2	AGCAGTTACA	-1	1087	1097	87	97	3.8	0.01	22.19	>0.1	5.61	6.92	0	1.85	1.79	2.21	0
ENST00000252519	FOXD3	GAATAATTTTTT	-1	828	840	-172	-160	5.48	0.01	22.19	>0.1	5.58	6.16	0	1.69	0	3.28	0
ENST00000252519	GFI1	TGAATCAAAT	-1	814	824	-186	-176	5.52	0.01	22.19	>0.1	5.61	6.05	0	1.58	0	3.43	0
ENST00000252519	SIX2	AAGTGAACTTTGATAG	-1	1168	1184	168	184	3.98	0.01	22.18	>0.1	5.53	6.17	0	1.68	1.79	3.02	0
ENST00000252519	POU3F1	TTATGGAATTCA	-1	492	504	-508	-496	6.88	0.01	22.18	>0.1	2.93	4.95	0	0.99	0	6.44	0
ENST00000252519	FOXD1	TTAAACTT	-1	1139	1147	139	147	1.96	0.01	22.18	>0.1	5.64	6.38	0	1.84	3.22	3.13	0
ENST00000252519	LHX4	TTCTTTAA	-1	794	802	-206	-198	3.83	0.01	22.17	>0.1	5.64	5.93	0	1.45	0	5.32	0
ENST00000252519	HOXB2	AGTCATTCAG	1	1011	1021	11	21	4.35	0.01	22.17	>0.1	5.61	8.95	0	1.86	0	1.39	0
ENST00000252519	FOSL1::JUNB	GAATGACTTTCCC	-1	1006	1019	6	19	4.15	0.01	22.17	>0.1	5.57	9.12	0	1.87	0	1.46	0
ENST00000252519	BARHL2	CTTTAACAGC	1	707	717	-293	-283	5.03	0.01	22.17	>0.1	5.61	5.55	0	1.17	0	4.81	0
ENST00000252519	NR2F6	TCTATCAAAGTTCA	1	1167	1181	167	181	4	0.001	22.16	>0.1	5.56	6.17	0	1.69	1.79	2.94	0
ENST00000252519	HIC1	GTCCCAGCT	1	337	346	-663	-654	7.88	0.01	22.16	>0.1	2.58	4.66	0	1.12	0	5.92	0
ENST00000252519	FOXI1	ATAAAGA	1	500	507	-500	-493	2.44	0.01	22.16	>0.1	2.95	4.96	0	0.98	0	6.44	4.39
ENST00000252519	TP73	GACATTTTTGGACAAGTT	1	1126	1144	126	144	2.22	0.001	22.15	>0.1	5.51	6.49	0	1.84	3.22	2.86	0
ENST00000252519	GATA5	AGATATGT	-1	851	859	-149	-141	5.62	0.01	22.15	>0.1	5.64	6.29	0	1.85	0	2.75	0
ENST00000252519	MNX1	AGCAACAAGG	-1	1078	1088	78	88	3.64	0.01	22.15	>0.1	5.61	7.04	0	1.85	1.79	2.21	0
ENST00000252519	MEOX2	AGTCATTCAG	1	1011	1021	11	21	4.33	0.01	22.15	>0.1	5.61	8.95	0	1.86	0	1.39	0
ENST00000252519	EMX1	CCTCATGAGA	-1	983	993	-17	-7	4.59	0.01	22.14	>0.1	5.61	8.5	0	1.87	0	1.57	0
ENST00000252519	FOXL1	TTAACCA	1	1143	1150	143	150	1.67	0.01	22.14	>0.1	5.65	6.35	0	1.84	3.22	3.4	0
ENST00000252519	ARNTL	GTTCACTTGC	1	1176	1186	176	186	3.72	0.01	22.13	>0.1	5.61	6.11	0	1.62	1.79	3.28	0
ENST00000252519	REL	ATGACTTTCC	-1	1007	1017	7	17	4.07	0.01	22.13	>0.1	5.61	9.12	0	1.87	0	1.46	0
ENST00000252519	PAX6	TCAATGGTGGACTG	-1	1100	1114	100	114	2.33	0.01	22.13	>0.1	5.56	6.76	0	1.85	3.22	2.41	0
ENST00000252519	TBX2	AGGCTGAGAAG	-1	1070	1081	70	81	3.44	0.01	22.13	>0.1	5.6	7.17	0	1.85	1.79	2.27	0
ENST00000252519	POU4F1	ATAATTTTTTAAAG	-1	824	838	-176	-162	5.21	0.01	22.13	>0.1	5.56	6.14	0	1.68	0	3.55	0
ENST00000252519	HIC2	ACGCCCAGC	-1	311	320	-689	-680	7.54	0.01	22.12	>0.1	2.65	4.62	0	1.18	0	6.13	0
ENST00000252519	NFATC1	TCTTTCCTGC	1	932	942	-68	-58	6.61	0.01	22.12	>0.1	5.61	7.09	0	1.88	0	0.93	0
ENST00000252519	NR2F2	ACAAGGGCAAA	1	506	517	-494	-483	7.48	0.001	22.11	>0.1	2.98	4.98	0	0.98	0	5.68	0
ENST00000252519	HIC2	ATTCCAAGA	-1	1187	1196	187	196	3.51	0.01	22.11	>0.1	5.62	6.05	0	1.53	1.79	3.61	0
ENST00000252519	PHOX2A	GAATCAAATAA	-1	812	823	-188	-177	5.47	0.01	22.11	>0.1	5.6	6.05	0	1.57	0	3.43	0
ENST00000252519	RELB	ATCGTCCCCTG	-1	1040	1051	40	51	5.44	0.01	22.11	>0.1	5.6	7.85	0	1.86	0	1.36	0
ENST00000252519	NKX2-8	GTACTTTTG	-1	736	745	-264	-255	3.67	0.01	22.11	>0.1	5.62	5.66	0	1.24	0	5.92	0
ENST00000252519	SOX10	AGTTCAAAGGC	1	957	968	-43	-32	5.33	0.01	22.11	>0.1	5.6	7.57	0	1.88	0	1.74	0
ENST00000252519	DLX3	GCAGTTAC	-1	1088	1096	88	96	3.71	0.01	22.11	>0.1	5.64	6.9	0	1.85	1.79	2.21	0
ENST00000252519	NFKB1	CGGGGTTTCACCG	-1	273	286	-727	-714	8.29	0.0001	22.1	>0.1	2.76	4.57	0	1.28	0	5.19	0
ENST00000252519	PAX4	CAAATAAG	-1	811	819	-189	-181	5.61	0.01	22.1	>0.1	5.64	6.02	0	1.55	0	3.28	0
ENST00000252519	POU3F3	CGTATTCTTATTT	1	805	818	-195	-182	5.69	0.01	22.1	>0.1	5.57	6.02	0	1.54	0	3.28	0
ENST00000252519	SREBF1	TTCACGCCAT	-1	369	379	-631	-621	7.61	0.001	22.09	>0.1	2.54	4.71	0	1.07	0	6.15	0
ENST00000252519	TAL1::TCF3	AAACAATCTGCT	-1	890	902	-110	-98	5.12	0.01	22.09	>0.1	5.58	6.63	0	1.89	0	2.86	0
ENST00000252519	LBX2	CCAAATCAAA	-1	749	759	-251	-241	3.56	0.01	22.09	>0.1	5.61	5.72	0	1.28	0	5.92	0
ENST00000252519	JUN::JUNB(VAR.2)	GAATACGTTATT	-1	800	812	-200	-188	5.59	0.01	22.09	>0.1	5.58	5.98	0	1.51	0	3.43	0
ENST00000252519	TFDP1	GAGCAGGAAAG	-1	933	944	-67	-56	6.56	0.001	22.08	>0.1	5.6	7.12	0	1.88	0	0.93	0
ENST00000252519	GATA3	TGATAGAA	-1	1166	1174	166	174	5.1	0.01	22.08	>0.1	4.51	6.18	0	1.7	1.79	2.79	0
ENST00000252519	NR1H4	TTTATGGCCAA	-1	755	766	-245	-234	3.11	0.01	22.08	>0.1	5.6	5.75	0	1.31	0	6.32	0
ENST00000252519	NKX2-8	TCACTTGCT	1	1178	1187	178	187	3.7	0.01	22.08	>0.1	5.62	6.1	0	1.6	1.79	3.26	0
ENST00000252519	MAX::MYC	AACCACGAAGC	1	1145	1156	145	156	2.92	0.01	22.08	>0.1	5.6	6.33	0	1.84	3.22	2.16	0
ENST00000252519	PITX1	CTGAGCCA	-1	884	892	-116	-108	4.93	0.01	22.08	>0.1	5.64	6.55	0	1.89	0	3.07	0
ENST00000252519	MAFK	TGTTGCTGTAACTGCTGCT	1	1081	1100	81	100	3.73	0.01	22.08	>0.1	5.5	7	0	1.85	1.79	2.21	0
ENST00000252519	NFATC3	TCTTTCCTGC	1	932	942	-68	-58	6.57	0.01	22.08	>0.1	5.61	7.09	0	1.88	0	0.93	0
ENST00000252519	ZFX	GTGGCTCACGCCTG	1	187	201	-813	-799	8.76	0.001	22.07	>0.1	3.09	4.46	0	1.73	0	4.04	0
ENST00000252519	TFEC	ATCTCCTGAC	-1	243	253	-757	-747	3.83	0.01	22.07	>0.1	2.87	4.52	0	1.39	0	4.33	5.13
ENST00000252519	HNF1B	TTAAAAAATTATT	1	826	839	-174	-161	0.83	0.01	22.07	>0.1	5.57	6.15	0	1.68	0	3.43	4.41
ENST00000252519	FOXA2	TGTTTGTATGGT	-1	623	635	-377	-365	5.42	0.01	22.07	>0.1	3.65	5.28	0	1.04	0	1.5	5.18
ENST00000252519	JUN::JUNB(VAR.2)	TGTCACTTTATG	-1	760	772	-240	-228	3.28	0.01	22.07	>0.1	5.58	5.78	0	1.33	0	6.1	0
ENST00000252519	TAL1::TCF3	GTAACAGATTTT	-1	841	853	-159	-147	5.24	0.001	22.06	>0.1	5.58	6.25	0	1.8	0	3.19	0
ENST00000252519	HOXD8	TAGGAAAATATTAACCA	1	721	738	-279	-262	4.52	0.01	22.06	>0.1	5.52	5.63	0	1.22	0	5.17	0
ENST00000252519	SRY	TGAATCAAA	-1	815	824	-185	-176	5.38	0.01	22.06	>0.1	5.62	6.05	0	1.58	0	3.43	0
ENST00000252519	JUNB(VAR.2)	GAGAGGTAAG	1	773	783	-227	-217	3.15	0.01	22.06	>0.1	5.61	5.83	0	1.37	0	6.1	0
ENST00000252519	ISL2	GAACTTTG	-1	1172	1180	172	180	3.82	0.01	22.06	>0.1	5.64	6.14	0	1.65	1.79	3.02	0
ENST00000252519	NFIC	CTCCTGTCACT	-1	765	776	-235	-224	3.41	0.01	22.06	>0.1	5.6	5.8	0	1.34	0	5.92	0
ENST00000252519	FOXD3	TAATGTTGGTGT	-1	632	644	-368	-356	10.36	0.001	22.05	>0.1	3.73	5.31	0	1.05	0	1.61	0
ENST00000252519	HOXD8	CAAGACATTTTTGGACA	1	1123	1140	123	140	2.19	0.01	22.05	>0.1	5.52	6.52	0	1.85	3.22	2.75	0
ENST00000252519	MEOX2	CCAAATCAAA	-1	749	759	-251	-241	3.52	0.01	22.05	>0.1	5.61	5.72	0	1.28	0	5.92	0
ENST00000252519	ETV6	AGTGGATGTG	1	1019	1029	19	29	4.53	0.01	22.05	>0.1	5.61	8.74	0	1.86	0	1.31	0
ENST00000252519	FEV	TAGGGAAAGT	1	1004	1014	4	14	-1.74	0.01	22.05	>0.1	5.61	9.12	0	1.87	0	1.42	5.78
ENST00000252519	MSX1	GGAATTAT	1	1191	1199	191	199	3.27	0.01	22.05	>0.1	5.64	6.02	0	1.5	1.79	3.82	0
ENST00000252519	MAFK	TTCTCCTGCCTCAGCCTCC	-1	351	370	-649	-630	7.67	0.001	22.04	>0.1	2.53	4.7	0	1.11	0	6.03	0
ENST00000252519	GSC2	TCTTATCAGC	-1	966	976	-34	-24	5.08	0.01	22.04	>0.1	5.61	7.78	0	1.87	0	1.7	0
ENST00000252519	PITX3	GCTGAGCCA	-1	884	893	-116	-107	4.9	0.01	22.04	>0.1	5.62	6.55	0	1.89	0	3.07	0
ENST00000252519	HOXA10	TTCCATAAAGA	1	496	507	-504	-493	6.72	0.01	22.04	>0.1	2.94	4.96	0	0.98	0	6.44	0
ENST00000252519	ARID3B	AAAATATTAAC	1	725	736	-275	-264	4.29	0.01	22.04	>0.1	5.6	5.62	0	1.22	0	5.32	0
ENST00000252519	CEBPE	ATTTGGCCAT	1	753	763	-247	-237	3.08	0.01	22.04	>0.1	5.61	5.74	0	1.3	0	6.32	0
ENST00000252519	SOX13	CAACAAGGCTG	-1	1075	1086	75	86	3.43	0.01	22.04	>0.1	5.6	7.09	0	1.85	1.79	2.27	0
ENST00000252519	VSX1	CAAATCAA	-1	750	758	-250	-242	3.48	0.01	22.03	>0.1	5.64	5.71	0	1.28	0	5.92	0
ENST00000252519	TWIST1	AGGACAGATATGT	-1	851	864	-149	-136	5.56	0.01	22.03	>0.1	5.57	6.33	0	1.9	0	2.67	0
ENST00000252519	RFX1	GTGGACTGAGCAGC	-1	1094	1108	94	108	2.25	0.01	22.03	>0.1	5.56	6.83	0	1.85	3.22	2.32	0
ENST00000252519	JUN::JUNB	AGTGAATCAA	-1	816	826	-184	-174	5.22	0.01	22.03	>0.1	5.61	6.06	0	1.59	0	3.55	0
ENST00000252519	RHOXF1	GTGAGCCA	-1	188	196	-812	-804	8.9	0.001	22.02	>0.1	3.1	4.45	0	1.72	0	3.86	0
ENST00000252519	ZBTB7A	TCCAAGAAGCAAG	-1	1181	1194	181	194	3.43	0.01	22.02	>0.1	5.57	6.08	0	1.58	1.79	3.57	0
ENST00000252519	PRRX1	ATAATTCC	-1	1191	1199	191	199	3.24	0.01	22.02	>0.1	5.64	6.02	0	1.5	1.79	3.82	0
ENST00000252519	ARID3B	ACTTTAAAAAA	1	823	834	-177	-166	4.97	0.01	22.02	>0.1	5.6	6.12	0	1.65	0	3.7	0
ENST00000252519	RHOXF1	GTAATCCT	1	200	208	-800	-792	8.41	0.01	22.02	>0.1	3.04	4.46	0	1.63	0	4.48	0
ENST00000252519	FOSB::JUNB	TTTGATTCAC	1	815	825	-185	-175	5.33	0.001	22.01	>0.1	5.61	6.06	0	1.58	0	3.43	0
ENST00000252519	HOXB13	CAAATCAAAA	-1	748	758	-252	-242	3.49	0.01	22.01	>0.1	5.61	5.71	0	1.28	0	5.92	0
ENST00000252519	FOXO4	AGCAACA	-1	1081	1088	81	88	3.5	0.01	22.01	>0.1	5.65	7	0	1.85	1.79	2.21	0
ENST00000252519	ARID3B	AGAATAATTTT	-1	830	841	-170	-159	5.27	0.01	22.01	>0.1	5.6	6.16	0	1.7	0	3.28	0
ENST00000252519	UNCX	TTGATTTG	1	750	758	-250	-242	3.46	0.1	22.01	>0.1	5.64	5.71	0	1.28	0	5.92	0
ENST00000252519	PROX1	AAAAATGTCTTG	-1	1123	1135	123	135	2.03	0.001	22	>0.1	5.58	6.52	0	1.85	3.22	2.79	0
ENST00000252519	SOX6	TCTTTTTCTT	1	915	925	-85	-75	1.64	0.01	22	>0.1	5.61	6.87	0	1.89	0	1.15	4.85
ENST00000252519	ELF3	TTCCAAGAAGCAA	-1	1182	1195	182	195	-1	0.01	22	>0.1	5.57	6.08	0	1.57	1.79	3.52	4.47
ENST00000252519	SP8	GCTCAGTCCACC	1	1097	1109	97	109	2.19	0.01	21.99	>0.1	5.58	6.79	0	1.85	3.22	2.35	0
ENST00000252519	PBX1	AAGTGAATCAAA	-1	815	827	-185	-173	5.19	0.01	21.99	>0.1	5.58	6.07	0	1.6	0	3.55	0
ENST00000252519	JUNB(VAR.2)	CTTACCTCTC	-1	773	783	-227	-217	3.08	0.01	21.99	>0.1	5.61	5.83	0	1.37	0	6.1	0
ENST00000252519	ZBTB7C	ACCACCACGCCC	-1	314	326	-686	-674	7.42	0.01	21.99	>0.1	2.64	4.63	0	1.17	0	6.13	0
ENST00000252519	FOS::JUN	GTTAGTCAGG	-1	262	272	-738	-728	8.78	0.001	21.98	>0.1	2.8	4.55	0	1.32	0	4.53	0
ENST00000252519	SPZ1	AGGTTTTAGTC	1	993	1004	-7	4	4.14	0.01	21.98	>0.1	5.6	8.84	0	1.87	0	1.53	0
ENST00000252519	SOX9	TTATTCTTT	-1	796	805	-204	-195	3.63	0.01	21.98	>0.1	5.62	5.94	0	1.47	0	5.32	0
ENST00000252519	MEIS3	AGGACAGA	-1	856	864	-144	-136	5.25	0.01	21.98	>0.1	5.64	6.32	0	1.9	0	2.86	0
ENST00000252519	CTCF	TGGCCATAAAGTGACAGGA	1	756	775	-244	-225	3.42	0.001	21.97	>0.1	5.5	5.79	0	1.34	0	5.92	0
ENST00000252519	ASCL2	GGCACCTGTA	1	327	337	-673	-663	8.01	0.001	21.97	>0.1	2.6	4.65	0	1.14	0	5.56	0
ENST00000252519	ATOH1	ACAATCTGCT	-1	890	900	-110	-100	4.91	0.01	21.97	>0.1	5.61	6.61	0	1.89	0	2.95	0
ENST00000252519	TEAD1	ACCTTACCTC	-1	775	785	-225	-215	2.82	0.01	21.97	>0.1	5.61	5.84	0	1.38	0	6.32	0
ENST00000252519	MAFF	TTGTTGCTGTAACTGCTGCTC	1	1080	1101	80	101	3.62	0.01	21.97	>0.1	5.47	7.01	0	1.85	1.79	2.21	0
ENST00000252519	FOSL1::JUND	CCTGACTAAC	1	262	272	-738	-728	8.76	0.001	21.96	>0.1	2.8	4.55	0	1.32	0	4.53	0
ENST00000252519	SP3	ATCACATCCAC	-1	1020	1031	20	31	4.47	0.01	21.96	>0.1	5.6	8.72	0	1.86	0	1.31	0
ENST00000252519	LBX1	TTAACAGC	1	709	717	-291	-283	4.79	0.01	21.96	>0.1	5.64	5.55	0	1.17	0	4.81	0
ENST00000252519	NKX6-2	GTCATTCA	1	1012	1020	12	20	4.14	0.01	21.96	>0.1	5.64	8.92	0	1.86	0	1.39	0
ENST00000252519	LMX1A	CAAATCAA	-1	750	758	-250	-242	3.41	0.01	21.96	>0.1	5.64	5.71	0	1.28	0	5.92	0
ENST00000252519	FOSL2::JUNB	TTTGATTCAC	1	815	825	-185	-175	5.27	0.001	21.95	>0.1	5.61	6.06	0	1.58	0	3.43	0
ENST00000252519	DLX3	AAAATTAT	1	830	838	-170	-162	5.22	0.01	21.95	>0.1	5.64	6.14	0	1.67	0	3.28	0
ENST00000252519	ELF5	ATCATGAAGAT	-1	643	654	-357	-346	2.07	0.01	21.95	>0.1	3.83	5.34	0	1.06	0	3.7	5.95
ENST00000252519	ONECUT3	GCCAAATCAAAACC	-1	746	760	-254	-240	3.46	0.001	21.94	>0.1	5.56	5.72	0	1.29	0	5.92	0
ENST00000252519	RORB	TATTGGCTCAG	1	881	892	-119	-108	4.83	0.01	21.94	>0.1	5.6	6.55	0	1.89	0	3.07	0
ENST00000252519	PBX2	ATGGTGGACTGA	-1	1099	1111	99	111	2.14	0.01	21.94	>0.1	5.58	6.77	0	1.85	3.22	2.38	0
ENST00000252519	ARNT::HIF1A	CTTCGTGG	-1	1147	1155	147	155	4.18	0.001	21.93	>0.1	5.64	6.32	0	1.84	1.79	2.16	0
ENST00000252519	TP53	AACTTGTCCAAAAATGTC	-1	1126	1144	126	144	2	0.001	21.93	>0.1	5.51	6.49	0	1.84	3.22	2.86	0
ENST00000252519	FOSL2::JUND	AGTGAATCAA	-1	816	826	-184	-174	5.12	0.001	21.93	>0.1	5.61	6.06	0	1.59	0	3.55	0
ENST00000252519	HOXB3	CCAAATCAAA	-1	749	759	-251	-241	3.4	0.01	21.93	>0.1	5.61	5.72	0	1.28	0	5.92	0
ENST00000252519	ATOH1	AGCAGATTGT	1	890	900	-110	-100	4.87	0.01	21.93	>0.1	5.61	6.61	0	1.89	0	2.95	0
ENST00000252519	SIX2	TCCTGTCACTTTATGG	-1	759	775	-241	-225	3.35	0.01	21.93	>0.1	5.53	5.79	0	1.34	0	5.92	0
ENST00000252519	OTX2	TTAATATT	-1	727	735	-273	-265	4.14	0.01	21.93	>0.1	5.64	5.62	0	1.21	0	5.32	0
ENST00000252519	JUN::JUNB	GCTGAGGCAG	1	355	365	-645	-635	7.57	0.001	21.92	>0.1	2.53	4.69	0	1.09	0	6.03	0
ENST00000252519	RUNX1	CCTTGTTGCTG	1	1078	1089	78	89	3.42	0.01	21.92	>0.1	5.6	7.04	0	1.85	1.79	2.21	0
ENST00000252519	PITX3	GAAAATCTC	1	978	987	-22	-13	4.67	0.01	21.92	>0.1	5.62	8.18	0	1.87	0	1.57	0
ENST00000252519	OLIG2	AACGTATTCT	1	803	813	-197	-187	5.37	0.001	21.91	>0.1	5.61	5.99	0	1.51	0	3.43	0
ENST00000252519	SIX2	ATCAGAAATATGAATT	1	482	498	-518	-502	6.95	0.001	21.91	>0.1	2.9	4.94	0	0.99	0	6.13	0
ENST00000252519	NFATC3	ATTTTCCCTT	-1	530	540	-470	-460	9.11	0.001	21.91	>0.1	3.09	5.03	0	0.98	0	3.7	0
ENST00000252519	TBR1	TGGCGTGAAC	1	370	380	-630	-620	7.31	0.001	21.91	>0.1	2.54	4.72	0	1.07	0	6.27	0
ENST00000252519	FOS::JUN	CTGCCTCAGC	-1	355	365	-645	-635	7.55	0.001	21.9	>0.1	2.53	4.69	0	1.09	0	6.03	0
ENST00000252519	FEV	CCAAGAAGCA	-1	1183	1193	183	193	-2.44	0.01	21.9	>0.1	5.61	6.07	0	1.56	1.79	3.52	5.78
ENST00000252519	SOX3	TTTTTCTTTT	1	917	927	-83	-73	6.39	0.01	21.9	>0.1	5.61	6.89	0	1.89	0	1.12	0
ENST00000252519	NFIL3	TTATGGAATTC	-1	493	504	-507	-496	6.58	0.001	21.89	>0.1	2.93	4.95	0	0.98	0	6.44	0
ENST00000252519	EHF	ATTGAGGAACAG	1	1109	1121	109	121	-2.9	0.01	21.89	>0.1	5.58	6.66	0	1.85	3.22	2.56	4.91
ENST00000252519	DLX6	ATAATTCC	-1	1191	1199	191	199	3.11	0.01	21.89	>0.1	5.64	6.02	0	1.5	1.79	3.82	0
ENST00000252519	HOXA10	GACCAAAAAAA	-1	923	934	-77	-66	6.34	0.01	21.89	>0.1	5.6	6.98	0	1.88	0	1.09	0
ENST00000252519	BARHL1	GATAAGAGAG	1	969	979	-31	-21	4.83	0.01	21.89	>0.1	5.61	7.88	0	1.87	0	1.7	0
ENST00000252519	TFCP2	AGACCTGTTC	1	1159	1169	159	169	5.23	0.001	21.88	>0.1	4.38	6.23	0	1.77	1.79	2.48	0
ENST00000252519	SPZ1	GTGGACTGAGC	-1	1097	1108	97	108	2.06	0.01	21.88	>0.1	5.6	6.79	0	1.85	3.22	2.36	0
ENST00000252519	HAND1::TCF3	TATTTGGAAG	1	523	533	-477	-467	5.02	0.01	21.88	>0.1	3.06	5.02	0	0.98	0	3.19	4.62
ENST00000252519	JUN::JUNB	GCTGAGCCAA	-1	883	893	-117	-107	4.75	0.01	21.88	>0.1	5.61	6.56	0	1.89	0	3.07	0
ENST00000252519	LMX1B	TCAAATAA	-1	812	820	-188	-180	5.23	0.01	21.88	>0.1	5.64	6.03	0	1.55	0	3.43	0
ENST00000252519	POU5F1::SOX2	TTTTGATTTGGCCAT	1	748	763	-252	-237	3.19	0.01	21.87	>0.1	5.54	5.74	0	1.3	0	6.1	0
ENST00000252519	HOXD9	ACCAAAAAAA	-1	923	933	-77	-67	6.32	0.01	21.87	>0.1	5.61	6.97	0	1.88	0	1.09	0
ENST00000252519	RAX2	GCAGTTAC	-1	1088	1096	88	96	3.47	0.01	21.87	>0.1	5.64	6.9	0	1.85	1.79	2.21	0
ENST00000252519	ETV5	ACCGGTTTTG	1	743	753	-257	-247	3.39	0.01	21.87	>0.1	5.61	5.69	0	1.26	0	5.92	0
ENST00000252519	ETV5	TGAGGAACAG	1	1111	1121	111	121	2.01	0.01	21.87	>0.1	5.61	6.64	0	1.85	3.22	2.54	0
ENST00000252519	NRL	CACTTGCTTCT	1	1179	1190	179	190	3.44	0.01	21.86	>0.1	5.6	6.1	0	1.59	1.79	3.34	0
ENST00000252519	FIGLA	GTCCCCTGTG	-1	1038	1048	38	48	5.14	0.01	21.86	>0.1	5.61	7.92	0	1.86	0	1.34	0
ENST00000252519	HMX1	GGAGGCACTCAAAGAAG	1	20	37	-980	-963	10.18	0.0001	21.85	>0.1	5.52	4.28	0	1.87	0	0	0
ENST00000252519	GATA3	TGATTTGG	1	751	759	-249	-241	3.11	0.01	21.85	>0.1	5.64	5.72	0	1.28	0	6.1	0
ENST00000252519	PPARG::RXRA	GGAGAGGTAAGGTTC	1	772	787	-228	-213	2.97	0.01	21.85	>0.1	5.54	5.85	0	1.39	0	6.1	0
ENST00000252519	USF1	ACCTTGTGATC	-1	234	245	-766	-755	8.09	0.001	21.84	>0.1	2.9	4.51	0	1.44	0	4.9	0
ENST00000252519	ARID3B	TTTTTAATAGA	-1	288	299	-712	-701	8.21	0.001	21.84	>0.1	2.71	4.59	0	1.24	0	5.09	0
ENST00000252519	POU6F2	TCCTCATGAG	-1	984	994	-16	-6	4.26	0.01	21.84	>0.1	5.61	8.57	0	1.87	0	1.53	0
ENST00000252519	NFIC::TLX1	TGAGAAGGAGCCAG	-1	1063	1077	63	77	3.06	0.01	21.84	>0.1	5.56	7.3	0	1.85	1.79	2.27	0
ENST00000252519	NFAT5	GGTTTTGATT	1	746	756	-254	-244	3.33	0.01	21.84	>0.1	5.61	5.71	0	1.27	0	5.92	0
ENST00000252519	EN2	GCTGCTCAGT	1	1094	1104	94	104	1.98	0.01	21.83	>0.1	5.61	6.83	0	1.85	3.22	2.34	0
ENST00000252519	CEBPE	CTTGTCCAAA	-1	1132	1142	132	142	1.74	0.01	21.83	>0.1	5.61	6.44	0	1.84	3.22	2.98	0
ENST00000252519	MAFK	AATGGTGGACTGAGCAGCA	-1	1093	1112	93	112	2.06	0.01	21.83	>0.1	5.5	6.84	0	1.85	3.22	2.36	0
ENST00000252519	RUNX1	CTCTTTGGTCA	1	668	679	-332	-321	7.49	0.01	21.82	>0.1	4.12	5.42	0	1.1	0	3.7	0
ENST00000252519	EVX2	CCTCATGAGA	-1	983	993	-17	-7	4.27	0.01	21.82	>0.1	5.61	8.5	0	1.87	0	1.57	0
ENST00000252519	VDR	CAAGATCA	-1	1027	1035	27	35	4.65	0.01	21.82	>0.1	5.64	8.39	0	1.86	0	1.28	0
ENST00000252519	GATA6	GACAGATATGTAA	-1	849	862	-151	-138	5.3	0.01	21.81	>0.1	5.57	6.31	0	1.88	0	2.75	0
ENST00000252519	MNX1	TCTCATGAGG	1	983	993	-17	-7	4.26	0.01	21.81	>0.1	5.61	8.5	0	1.87	0	1.57	0
ENST00000252519	TCF3	AGCAGCAGTT	-1	1090	1100	90	100	3.4	0.01	21.81	>0.1	5.61	6.88	0	1.85	1.79	2.27	0
ENST00000252519	HAND1::TCF3	GATCTGCCCA	-1	228	238	-772	-762	3.18	0.01	21.81	>0.1	2.92	4.5	0	1.46	0	5.12	4.62
ENST00000252519	BSX	TTGGTTAA	-1	731	739	-269	-261	3.78	0.01	21.8	>0.1	5.64	5.63	0	1.22	0	5.52	0
ENST00000252519	RUNX3	TAACCAAAAG	1	732	742	-268	-258	3.4	0.01	21.8	>0.1	5.61	5.65	0	1.23	0	5.92	0
ENST00000252519	NR2F2	ACAAGTTTAAC	1	1137	1148	137	148	1.66	0.01	21.79	>0.1	5.6	6.4	0	1.84	3.22	3.07	0
ENST00000252519	FOSL1::JUN(VAR.2)	ATTTGGCCAT	1	753	763	-247	-237	2.83	0.01	21.79	>0.1	5.61	5.74	0	1.3	0	6.32	0
ENST00000252519	SNAI2	CAATGGTGG	-1	1104	1113	104	113	1.91	0.01	21.79	>0.1	5.62	6.71	0	1.85	3.22	2.47	0
ENST00000252519	CUX2	AAATCAAAAC	-1	747	757	-253	-243	3.09	0.01	21.79	>0.1	5.61	5.71	0	1.28	0	6.1	0
ENST00000252519	PITX3	CATGATCCC	1	648	657	-352	-343	7.67	0.001	21.78	>0.1	3.87	5.34	0	1.06	0	3.83	0
ENST00000252519	YY1	AAAAATGGCCAT	1	141	153	-859	-847	10.51	0.001	21.78	>0.1	3.33	4.4	0	1.9	0	1.65	0
ENST00000252519	HNF4G	CAAGGGCAAAGTCAT	1	507	522	-493	-478	10.05	0.001	21.78	>0.1	3	4.99	0	0.99	0	2.75	0
ENST00000252519	JUNB(VAR.2)	ATTTGGCCAT	1	753	763	-247	-237	2.82	0.01	21.78	>0.1	5.61	5.74	0	1.3	0	6.32	0
ENST00000252519	DLX2	AAAATTAT	1	830	838	-170	-162	5.05	0.01	21.78	>0.1	5.64	6.14	0	1.67	0	3.28	0
ENST00000252519	TFAP2B(VAR.2)	AGGCTGAGGCA	1	353	364	-647	-636	7.05	0.001	21.77	>0.1	2.53	4.69	0	1.1	0	6.4	0
ENST00000252519	SPIB	AGAAGAA	-1	911	918	-89	-82	6.24	0.01	21.77	>0.1	5.65	6.79	0	1.89	0	1.21	0
ENST00000252519	NKX2-8	CTTCTTGGA	1	1185	1194	185	194	3.07	0.01	21.77	>0.1	5.62	6.06	0	1.55	1.79	3.67	0
ENST00000252519	FOSL1::JUND	ATTGGCTCAG	1	882	892	-118	-108	4.65	0.01	21.77	>0.1	5.61	6.55	0	1.89	0	3.07	0
ENST00000252519	NKX6-1	TTCTTTAA	-1	794	802	-206	-198	3.43	0.01	21.77	>0.1	5.64	5.93	0	1.45	0	5.32	0
ENST00000252519	FOSB::JUNB	CCTGACTAAC	1	262	272	-738	-728	8.56	0.001	21.76	>0.1	2.8	4.55	0	1.32	0	4.53	0
ENST00000252519	MEF2C	AGTCTCAAAAAAAAA	1	451	466	-549	-534	7.71	0.001	21.75	>0.1	2.79	4.87	0	1	0	5.38	0
ENST00000252519	NR1H3::RXRA	TGGACAAGTTTAACCACGA	1	1134	1153	134	153	1.63	0.01	21.75	>0.1	5.5	6.42	0	1.84	3.22	3.13	0
ENST00000252519	SOX9	CCTTTGAAC	-1	958	967	-42	-33	4.96	0.01	21.75	>0.1	5.62	7.55	0	1.88	0	1.74	0
ENST00000252519	TEAD2	TATAATTCCAAGA	-1	1187	1200	187	200	3.11	0.01	21.75	>0.1	5.57	6.05	0	1.53	1.79	3.7	0
ENST00000252519	PITX3	TGTAATCCT	1	199	208	-801	-792	8.12	0.001	21.74	>0.1	3.04	4.46	0	1.64	0	4.48	0
ENST00000252519	SPIB	AGAAGAA	-1	908	915	-92	-85	6.24	0.01	21.74	>0.1	5.65	6.75	0	1.89	0	1.21	0
ENST00000252519	PDX1	TCTATTAA	1	288	296	-712	-704	2	0.01	21.74	>0.1	2.72	4.58	0	1.24	0	5.19	6.01
ENST00000252519	DLX6	AAAATTAT	1	830	838	-170	-162	5.01	0.01	21.74	>0.1	5.64	6.14	0	1.67	0	3.28	0
ENST00000252519	ARID3B	TTCTTATTTGA	1	809	820	-191	-180	5.28	0.01	21.74	>0.1	5.6	6.03	0	1.55	0	3.28	0
ENST00000252519	ZIC4	GGCCTCCCAAAGTGC	-1	209	224	-791	-776	8.09	0.001	21.73	>0.1	2.99	4.48	0	1.57	0	4.59	0
ENST00000252519	ARNT::HIF1A	AGGCGTGA	-1	192	200	-808	-800	8.38	0.001	21.73	>0.1	3.08	4.45	0	1.69	0	4.13	0
ENST00000252519	NR1H3::RXRA	GGCCATAAAGTGACAGGAG	1	757	776	-243	-224	2.99	0.01	21.73	>0.1	5.5	5.8	0	1.35	0	6.1	0
ENST00000252519	NR4A2	AAGTTCAA	1	956	964	-44	-36	5.04	0.01	21.73	>0.1	5.64	7.48	0	1.88	0	1.7	0
ENST00000252519	HOXD8	TAAAAAATTATTCTAAA	1	827	844	-173	-156	5.02	0.01	21.73	>0.1	5.52	6.19	0	1.72	0	3.28	0
ENST00000252519	FOSL2::JUN	AAGTGAATCAAA	-1	815	827	-185	-173	4.93	0.01	21.73	>0.1	5.58	6.07	0	1.6	0	3.55	0
ENST00000252519	JUNB(VAR.2)	ATGGCCAAAT	-1	753	763	-247	-237	2.77	0.01	21.73	>0.1	5.61	5.74	0	1.3	0	6.32	0
ENST00000252519	MYC	GTTCACTTGCTT	1	1176	1188	176	188	3.36	0.01	21.73	>0.1	5.58	6.11	0	1.62	1.79	3.26	0
ENST00000252519	HES1	ACCACGAAGC	1	1146	1156	146	156	3.99	0.01	21.72	>0.1	5.61	6.33	0	1.84	1.79	2.16	0
ENST00000252519	ESX1	AGCAGTTACA	-1	1087	1097	87	97	3.32	0.01	21.71	>0.1	5.61	6.92	0	1.85	1.79	2.21	0
ENST00000252519	SHOX2	GGAATTAT	1	1191	1199	191	199	2.93	0.01	21.71	>0.1	5.64	6.02	0	1.5	1.79	3.82	0
ENST00000252519	NR4A1	GGAAAGTCAT	1	1007	1017	7	17	3.65	0.01	21.71	>0.1	5.61	9.12	0	1.87	0	1.46	0
ENST00000252519	VDR	CAAGTGAA	-1	1177	1185	177	185	3.27	0.01	21.7	>0.1	5.64	6.11	0	1.61	1.79	3.28	0
ENST00000252519	DDIT3::CEBPA	AAGTTTAACCAC	1	1139	1151	139	151	1.37	0.01	21.7	>0.1	5.58	6.38	0	1.84	3.22	3.29	0
ENST00000252519	MAFG	GAGCAGCAGTTACAGCAACAA	-1	1080	1101	80	101	3.35	0.01	21.7	>0.1	5.47	7.01	0	1.85	1.79	2.21	0
ENST00000252519	TP53	GACATTTTTGGACAAGTT	1	1126	1144	126	144	1.76	0.001	21.69	>0.1	5.51	6.49	0	1.84	3.22	2.86	0
ENST00000252519	HIC1	ATTCCAAGA	-1	1187	1196	187	196	3.09	0.01	21.69	>0.1	5.62	6.05	0	1.53	1.79	3.61	0
ENST00000252519	EMX1	CTGAATGACT	-1	1011	1021	11	21	3.87	0.01	21.69	>0.1	5.61	8.95	0	1.86	0	1.39	0
ENST00000252519	PPARG	CTGCTGCTCAGTCCACCATT	1	1092	1112	92	112	1.92	0.01	21.69	>0.1	5.48	6.85	0	1.85	3.22	2.36	0
ENST00000252519	TFCP2	GAACAGGTCT	-1	1159	1169	159	169	5.04	0.01	21.69	>0.1	4.38	6.23	0	1.77	1.79	2.48	0
ENST00000252519	DLX4	AAAATTAT	1	830	838	-170	-162	4.96	0.01	21.69	>0.1	5.64	6.14	0	1.67	0	3.28	0
ENST00000252519	EHF	CTCCAGGATGAA	1	864	876	-136	-124	0.2	0.01	21.68	>0.1	5.58	6.41	0	1.9	0	2.67	4.91
ENST00000252519	MZF1	TAGGGA	1	1004	1010	4	10	3.56	0.01	21.68	>0.1	5.67	9.12	0	1.87	0	1.46	0
ENST00000252519	FOSL1::JUND	GCTGAGGCAG	1	355	365	-645	-635	7.33	0.01	21.68	>0.1	2.53	4.69	0	1.09	0	6.03	0
ENST00000252519	HLF	TGTTACATATCT	1	847	859	-153	-141	5	0.01	21.68	>0.1	5.58	6.29	0	1.85	0	2.95	0
ENST00000252519	TCF7	AAAGACCAAAAA	-1	925	937	-75	-63	6.12	0.001	21.67	>0.1	5.58	7.02	0	1.88	0	1.06	0
ENST00000252519	SOX13	GCACAGTGGCG	-1	413	424	-587	-576	8.1	0.001	21.67	>0.1	2.66	4.79	0	1.02	0	5.09	0
ENST00000252519	GATA5	GGATTAAA	1	791	799	-209	-201	3.36	0.01	21.67	>0.1	5.64	5.91	0	1.44	0	5.32	0
ENST00000252519	RELB	CCATTCTCCTG	-1	362	373	-638	-627	6.87	0.01	21.67	>0.1	2.52	4.7	0	1.08	0	6.49	0
ENST00000252519	NFATC2	CTTTCCT	1	933	940	-67	-60	6.13	0.01	21.67	>0.1	5.65	7.06	0	1.88	0	0.95	0
ENST00000252519	NKX2-8	GCCCTTGTC	-1	505	514	-495	-486	6.88	0.01	21.67	>0.1	2.98	4.97	0	0.98	0	5.86	0
ENST00000252519	ALX3	TCTTATCAGC	-1	966	976	-34	-24	4.71	0.01	21.67	>0.1	5.61	7.78	0	1.87	0	1.7	0
ENST00000252519	NR4A1	TAAAGTTCAT	-1	871	881	-129	-119	4.76	0.01	21.67	>0.1	5.61	6.45	0	1.9	0	2.95	0
ENST00000252519	FOSL1::JUNB	ATTTGATTCACTT	1	814	827	-186	-173	5	0.01	21.67	>0.1	5.57	6.07	0	1.6	0	3.43	0
ENST00000252519	FOSL1::JUNB	AAGTGAATCAAAT	-1	814	827	-186	-173	5	0.01	21.67	>0.1	5.57	6.07	0	1.6	0	3.43	0
ENST00000252519	CEBPE	GTGGTTAAAC	-1	1141	1151	141	151	1.22	0.01	21.67	>0.1	5.61	6.37	0	1.84	3.22	3.4	0
ENST00000252519	FOSL1::JUND	AGTGGCTCAC	1	186	196	-814	-804	8.52	0.001	21.66	>0.1	3.1	4.45	0	1.74	0	3.86	0
ENST00000252519	PROP1	GAATCAAATAA	-1	812	823	-188	-177	5.02	0.01	21.66	>0.1	5.6	6.05	0	1.57	0	3.43	0
ENST00000252519	CEBPE	ATTGAGGAAC	1	1109	1119	109	119	1.8	0.01	21.66	>0.1	5.61	6.66	0	1.85	3.22	2.52	0
ENST00000252519	FOSL1::JUN(VAR.2)	ATGGCCAAAT	-1	753	763	-247	-237	2.69	0.01	21.65	>0.1	5.61	5.74	0	1.3	0	6.32	0
ENST00000252519	TBP	ATATAAAGTTCATCC	-1	869	884	-131	-116	4.78	0.01	21.65	>0.1	5.54	6.48	0	1.9	0	2.95	0
ENST00000252519	NR2E3	AAAGCTG	-1	713	720	-287	-280	4.28	0.01	21.65	>0.1	5.65	5.56	0	1.18	0	4.99	0
ENST00000252519	HLTF	GACCTTGTGA	-1	236	246	-764	-754	8.18	0.001	21.64	>0.1	2.89	4.51	0	1.43	0	4.63	0
ENST00000252519	PITX1	ATGATCCC	1	649	657	-351	-343	7.53	0.001	21.64	>0.1	3.87	5.34	0	1.06	0	3.83	0
ENST00000252519	TBR1	AGGCGTGAGC	-1	190	200	-810	-800	8.27	0.001	21.64	>0.1	3.08	4.45	0	1.7	0	4.13	0
ENST00000252519	RARA::RXRG	CCTGTCACTTTATGGCCA	-1	756	774	-244	-226	3.09	0.01	21.64	>0.1	5.51	5.79	0	1.34	0	5.92	0
ENST00000252519	SOX10	ACCACGAAGCC	1	1146	1157	146	157	3.92	0.01	21.64	>0.1	5.6	6.33	0	1.84	1.79	2.16	0
ENST00000252519	ELF5	GTCAGGACGGT	-1	257	268	-743	-732	2.36	0.01	21.64	>0.1	2.82	4.54	0	1.34	0	4.63	5.95
ENST00000252519	GRHL2	TCTTGGCCTGTTCCT	-1	1113	1128	113	128	1.87	0.01	21.64	>0.1	5.54	6.62	0	1.85	3.22	2.54	0
ENST00000252519	IRF7	GCCAAATCAAAACC	-1	746	760	-254	-240	3.15	0.001	21.63	>0.1	5.56	5.72	0	1.29	0	5.92	0
ENST00000252519	ARID5A	ATAATTTTTTAAAG	-1	824	838	-176	-162	4.71	0.01	21.63	>0.1	5.56	6.14	0	1.68	0	3.55	0
ENST00000252519	NKX2-5	TTAATAG	-1	289	296	-711	-704	7.89	0.001	21.62	>0.1	2.72	4.58	0	1.23	0	5.19	0
ENST00000252519	RORC	TTAGTCAGGACG	-1	259	271	-741	-729	2.47	0.01	21.62	>0.1	2.81	4.55	0	1.33	0	4.53	5.94
ENST00000252519	NFATC3	GAATTCCATA	1	493	503	-507	-497	6.32	0.01	21.62	>0.1	2.93	4.95	0	0.98	0	6.44	0
ENST00000252519	GATA4	CTCTATCTCCT	-1	246	257	-754	-743	7.54	0.001	21.61	>0.1	2.85	4.53	0	1.38	0	5.3	0
ENST00000252519	MSC	AACAGGTCTT	-1	1158	1168	158	168	5.02	0.001	21.61	>0.1	4.38	6.24	0	1.78	1.79	2.4	0
ENST00000252519	SREBF1	ATCGCGCCAC	1	409	419	-591	-581	7.62	0.001	21.61	>0.1	2.65	4.78	0	1.03	0	5.52	0
ENST00000252519	BARX1	AAAATTAT	1	830	838	-170	-162	4.88	0.01	21.61	>0.1	5.64	6.14	0	1.67	0	3.28	0
ENST00000252519	EGR4	CAGCGCCCAACCCAAG	1	943	959	-57	-41	5.02	0.01	21.61	>0.1	5.53	7.38	0	1.88	0	1.8	0
ENST00000252519	OLIG3	AAAATCTGTT	1	841	851	-159	-149	6.56	0.001	21.6	>0.1	5.61	6.24	0	1.78	0	1.41	0
ENST00000252519	SREBF2	GTGGCGCGAT	-1	409	419	-591	-581	7.61	0.001	21.6	>0.1	2.65	4.78	0	1.03	0	5.52	0
ENST00000252519	GATA5	AGGTAAGG	1	776	784	-224	-216	2.43	0.01	21.6	>0.1	5.64	5.83	0	1.37	0	6.32	0
ENST00000252519	ERG	CCAGGAAGAG	-1	1057	1067	57	67	4.44	0.01	21.6	>0.1	5.61	7.42	0	1.86	0	2.27	0
ENST00000252519	SIX1	GAAAGCTGTTA	-1	710	721	-290	-279	4.45	0.01	21.6	>0.1	5.6	5.56	0	1.18	0	4.81	0
ENST00000252519	SPZ1	AGGTCTTCGGC	-1	1154	1165	154	165	4.96	0.01	21.6	>0.1	4.45	6.27	0	1.82	1.79	2.31	0
ENST00000252519	E2F6	GAGAAGGAGCC	-1	1065	1076	65	76	2.82	0.01	21.6	>0.1	5.6	7.26	0	1.85	1.79	2.27	0
ENST00000252519	SOX15	CCTTTGAACT	-1	957	967	-43	-33	4.82	0.01	21.59	>0.1	5.61	7.55	0	1.88	0	1.74	0
ENST00000252519	MSX1	CTCATGAG	1	984	992	-16	-8	4.07	0.01	21.59	>0.1	5.64	8.43	0	1.87	0	1.57	0
ENST00000252519	MSX1	CTCATGAG	-1	984	992	-16	-8	4.07	0.01	21.59	>0.1	5.64	8.43	0	1.87	0	1.57	0
ENST00000252519	TCF7L1	AGTGACCAAAGA	-1	669	681	-331	-319	7.22	0.001	21.58	>0.1	4.14	5.42	0	1.1	0	3.7	0
ENST00000252519	FOSL2::JUND	TTTGATTCAC	1	815	825	-185	-175	4.9	0.001	21.58	>0.1	5.61	6.06	0	1.58	0	3.43	0
ENST00000252519	CUX1	AAATCAAAAC	-1	747	757	-253	-243	2.88	0.01	21.58	>0.1	5.61	5.71	0	1.28	0	6.1	0
ENST00000252519	PRRX1	AAAATTAT	1	830	838	-170	-162	4.85	0.01	21.58	>0.1	5.64	6.14	0	1.67	0	3.28	0
ENST00000252519	VAX1	TGAATGAC	-1	1012	1020	12	20	3.76	0.01	21.58	>0.1	5.64	8.92	0	1.86	0	1.39	0
ENST00000252519	JUN::JUNB(VAR.2)	GATTTGGCCATA	1	752	764	-248	-236	2.63	0.01	21.58	>0.1	5.58	5.74	0	1.3	0	6.32	0
ENST00000252519	RHOXF1	CGAAGCCG	1	1150	1158	150	158	4.83	0.01	21.58	>0.1	4.58	6.3	0	1.84	1.79	2.24	0
ENST00000252519	LHX3	AGAATAATTTTTT	-1	828	841	-172	-159	4.86	0.01	21.57	>0.1	5.57	6.16	0	1.7	0	3.28	0
ENST00000252519	TCFL5	CTCATGAGGA	1	984	994	-16	-6	3.99	0.01	21.57	>0.1	5.61	8.57	0	1.87	0	1.53	0
ENST00000252519	TCFL5	TCCTCATGAG	-1	984	994	-16	-6	3.99	0.01	21.57	>0.1	5.61	8.57	0	1.87	0	1.53	0
ENST00000252519	SIX2	CCTAGAAAGCTGTTAA	-1	709	725	-291	-275	4.28	0.01	21.57	>0.1	5.53	5.58	0	1.19	0	4.99	0
ENST00000252519	FOS::JUN	GTTCCTCAAT	-1	1109	1119	109	119	1.71	0.01	21.57	>0.1	5.61	6.66	0	1.85	3.22	2.52	0
ENST00000252519	EVX2	AGCAGTTACA	-1	1087	1097	87	97	3.18	0.01	21.57	>0.1	5.61	6.92	0	1.85	1.79	2.21	0
ENST00000252519	ETV4	CCAGGATGAA	1	866	876	-134	-124	4.9	0.01	21.57	>0.1	5.61	6.41	0	1.9	0	2.75	0
ENST00000252519	ZIC3	GGCCTCCCAAAGTGC	-1	209	224	-791	-776	7.92	0.001	21.56	>0.1	2.99	4.48	0	1.57	0	4.59	0
ENST00000252519	ARNT::HIF1A	GGATGTGA	1	1022	1030	22	30	4.07	0.001	21.56	>0.1	5.64	8.68	0	1.86	0	1.31	0
ENST00000252519	SOX15	TTTTTGTATT	-1	297	307	-703	-693	8.61	0.01	21.56	>0.1	2.69	4.6	0	1.21	0	4.45	0
ENST00000252519	SPDEF	TACCGGTTTTG	1	742	753	-258	-247	-2.34	0.01	21.56	>0.1	5.6	5.69	0	1.26	0	5.92	5.43
ENST00000252519	FOSL1::JUND(VAR.2)	GTTACATATC	1	848	858	-152	-142	4.87	0.01	21.56	>0.1	5.61	6.28	0	1.84	0	2.95	0
ENST00000252519	EVX1	GCTGATAAGA	1	966	976	-34	-24	4.6	0.01	21.56	>0.1	5.61	7.78	0	1.87	0	1.7	0
ENST00000252519	ETS1	AGCCGAAGAC	1	1153	1163	153	163	0.63	0.01	21.56	>0.1	4.48	6.27	0	1.83	1.79	2.34	4.2
ENST00000252519	NFATC3	AATTTCCATG	-1	150	160	-850	-840	10.32	0.001	21.55	>0.1	3.28	4.41	0	1.9	0	1.65	0
ENST00000252519	SOX15	CTTTTGGTTA	-1	732	742	-268	-258	3.15	0.01	21.55	>0.1	5.61	5.65	0	1.23	0	5.92	0
ENST00000252519	POU6F1	AAAAATTATT	1	829	839	-171	-161	4.83	0.01	21.55	>0.1	5.61	6.15	0	1.68	0	3.28	0
ENST00000252519	POU6F1	AATAATTTTT	-1	829	839	-171	-161	4.83	0.01	21.55	>0.1	5.61	6.15	0	1.68	0	3.28	0
ENST00000252519	MEIS2	AGGACAGA	-1	856	864	-144	-136	4.82	0.01	21.55	>0.1	5.64	6.32	0	1.9	0	2.86	0
ENST00000252519	POU3F4	TATTCTAAA	1	835	844	-165	-156	4.74	0.01	21.55	>0.1	5.62	6.18	0	1.72	0	3.28	0
ENST00000252519	HMX1	AGCAGCAGTTACAGCAA	-1	1083	1100	83	100	3.2	0.01	21.55	>0.1	5.52	6.97	0	1.85	1.79	2.21	0
ENST00000252519	VSX2	CAAATCAA	-1	750	758	-250	-242	2.99	0.01	21.54	>0.1	5.64	5.71	0	1.28	0	5.92	0
ENST00000252519	SOX13	AAACAATCTGC	-1	891	902	-109	-98	4.56	0.01	21.54	>0.1	5.6	6.63	0	1.89	0	2.86	0
ENST00000252519	MSX2	CAAATCAA	-1	750	758	-250	-242	2.99	0.01	21.54	>0.1	5.64	5.71	0	1.28	0	5.92	0
ENST00000252519	NR2E3	AGAGCTT	-1	1054	1061	54	61	4.28	0.01	21.54	>0.1	5.65	7.48	0	1.86	0	2.27	0
ENST00000252519	ARID3A	ATTAAA	1	157	163	-843	-837	9.38	>0.1	21.54	>0.1	3.25	4.41	0	1.9	0	2.6	0
ENST00000252519	MYBL1	AAGTTTAACCAC	1	1139	1151	139	151	1.2	0.001	21.53	>0.1	5.58	6.38	0	1.84	3.22	3.29	0
ENST00000252519	MAFG::NFE2L1	CATGAC	-1	517	523	-483	-477	9.68	0.001	21.53	>0.1	3.02	4.99	0	0.98	0	2.86	0
ENST00000252519	TCFL5	ATCTCATGAG	1	982	992	-18	-8	4.09	0.01	21.53	>0.1	5.61	8.43	0	1.87	0	1.53	0
ENST00000252519	TCFL5	CTCATGAGAT	-1	982	992	-18	-8	4.09	0.01	21.53	>0.1	5.61	8.43	0	1.87	0	1.53	0
ENST00000252519	PBX3	GGTGGACTGAGCAGCAG	-1	1092	1109	92	109	1.74	0.01	21.53	>0.1	5.52	6.85	0	1.85	3.22	2.34	0
ENST00000252519	PPARG::RXRA	CAAGTTCAAAGGCTG	1	955	970	-45	-30	4.75	0.01	21.53	>0.1	5.54	7.62	0	1.88	0	1.74	0
ENST00000252519	VAX2	TGAATGAC	-1	1012	1020	12	20	3.71	0.01	21.53	>0.1	5.64	8.92	0	1.86	0	1.39	0
ENST00000252519	NKX3-2	AGCAGTTAC	-1	1088	1097	88	97	3.14	0.01	21.53	>0.1	5.62	6.9	0	1.85	1.79	2.21	0
ENST00000252519	GSC2	TGTAATCCTA	1	199	209	-801	-791	7.9	0.001	21.52	>0.1	3.04	4.46	0	1.64	0	4.48	0
ENST00000252519	E2F6	GAGCAGGAAAG	-1	933	944	-67	-56	6	0.001	21.52	>0.1	5.6	7.12	0	1.88	0	0.93	0
ENST00000252519	BSX	GCCATAAA	1	758	766	-242	-234	2.72	0.01	21.52	>0.1	5.64	5.75	0	1.31	0	6.1	0
ENST00000252519	HOXA10	AGCTGTTAAAG	-1	707	718	-293	-282	4.39	0.01	21.52	>0.1	5.6	5.55	0	1.17	0	4.81	0
ENST00000252519	MAFG	TTGTTGCTGTAACTGCTGCTC	1	1080	1101	80	101	3.17	0.01	21.52	>0.1	5.47	7.01	0	1.85	1.79	2.21	0
ENST00000252519	MEIS3	TTGATAGA	-1	1167	1175	167	175	4.45	0.01	21.52	>0.1	4.53	6.17	0	1.69	1.79	2.88	0
ENST00000252519	PAX5	GACCGAGACTCA	1	440	452	-560	-548	6.98	0.001	21.5	>0.1	2.75	4.85	0	1.01	0	5.92	0
ENST00000252519	NRL	TTGTTGCTGTA	1	1080	1091	80	91	3.03	0.01	21.5	>0.1	5.6	7.01	0	1.85	1.79	2.21	0
ENST00000252519	SRY	TCTATCAAA	1	1167	1176	167	176	4.42	0.01	21.5	>0.1	4.54	6.17	0	1.69	1.79	2.88	0
ENST00000252519	POU3F4	TATTCTTAT	1	807	816	-193	-184	5.06	0.01	21.5	>0.1	5.62	6	0	1.53	0	3.28	0
ENST00000252519	TBX4	TGGCGTGA	1	370	378	-630	-622	7.03	0.01	21.5	>0.1	2.54	4.71	0	1.07	0	6.15	0
ENST00000252519	OLIG2	AGAATACGTT	-1	803	813	-197	-187	4.95	0.001	21.49	>0.1	5.61	5.99	0	1.51	0	3.43	0
ENST00000252519	LHX6	ACTGAGCAGC	-1	1094	1104	94	104	1.64	0.01	21.49	>0.1	5.61	6.83	0	1.85	3.22	2.34	0
ENST00000252519	EVX2	TCTCATGAGG	1	983	993	-17	-7	3.94	0.01	21.49	>0.1	5.61	8.5	0	1.87	0	1.57	0
ENST00000252519	TEAD4	AGCTTTCTAG	1	714	724	-286	-276	4.13	0.01	21.49	>0.1	5.61	5.58	0	1.19	0	4.99	0
ENST00000252519	SHOX	ATAATTTT	-1	830	838	-170	-162	4.76	0.01	21.49	>0.1	5.64	6.14	0	1.67	0	3.28	0
ENST00000252519	SPZ1	TGAGAAGGAGC	-1	1066	1077	66	77	2.72	0.01	21.48	>0.1	5.6	7.24	0	1.85	1.79	2.27	0
ENST00000252519	HOXD8	CTGTCACTTTATGGCCA	-1	756	773	-244	-227	2.74	0.01	21.48	>0.1	5.52	5.78	0	1.33	0	6.1	0
ENST00000252519	ETV5	CCAGGATGAA	1	866	876	-134	-124	4.81	0.01	21.48	>0.1	5.61	6.41	0	1.9	0	2.75	0
ENST00000252519	SPZ1	AGGATTACAGG	-1	197	208	-803	-792	7.93	0.001	21.47	>0.1	3.05	4.46	0	1.65	0	4.37	0
ENST00000252519	GMEB2	ATACGTTA	-1	802	810	-198	-190	4.94	0.001	21.47	>0.1	5.64	5.97	0	1.49	0	3.43	0
ENST00000252519	RARA::RXRA	AGGAGAGGTAAGGTTCT	1	771	788	-229	-212	2.6	0.01	21.47	>0.1	5.52	5.85	0	1.39	0	6.1	0
ENST00000252519	ZNF354C	GCCCAC	-1	324	330	-676	-670	7.51	0.01	21.47	>0.1	2.62	4.63	0	1.15	0	5.56	0
ENST00000252519	SRY	TAGAATAAT	-1	833	842	-167	-158	4.42	0.01	21.47	>0.1	5.62	6.17	0	1.7	0	3.55	0
ENST00000252519	NR2E3	ACAGCTT	1	712	719	-288	-281	4.28	0.01	21.47	>0.1	5.65	5.56	0	1.17	0	4.81	0
ENST00000252519	SIX1	AAAAACTGATC	1	474	485	-526	-515	7.75	0.001	21.46	>0.1	2.86	4.91	0	0.99	0	4.95	0
ENST00000252519	RELA	CGGGGTTTCA	-1	276	286	-724	-714	7.78	0.001	21.46	>0.1	2.75	4.57	0	1.27	0	5.09	0
ENST00000252519	NKX2-8	GCACTCAAA	1	24	33	-976	-967	9.7	0.001	21.46	>0.1	5.62	4.27	0	1.87	0	0	0
ENST00000252519	EBF1	GCTCACAGGGGACG	1	1035	1049	35	49	4.68	0.001	21.46	>0.1	5.56	8.03	0	1.86	0	1.34	0
ENST00000252519	ESRRB	CCAAGATCACA	-1	1025	1036	25	36	4.24	0.001	21.46	>0.1	5.6	8.52	0	1.86	0	1.25	0
ENST00000252519	OLIG2	ACAATCTGCT	-1	890	900	-110	-100	4.4	0.01	21.46	>0.1	5.61	6.61	0	1.89	0	2.95	0
ENST00000252519	RAX	AAAAATTATT	1	829	839	-171	-161	4.74	0.01	21.46	>0.1	5.61	6.15	0	1.68	0	3.28	0
ENST00000252519	CTCFL	TCACAGGGGACGAT	1	1037	1051	37	51	4.73	0.01	21.46	>0.1	5.56	7.95	0	1.86	0	1.36	0
ENST00000252519	RARA::RXRA	CATTGAGGAACAGGCCA	1	1108	1125	108	125	1.65	0.01	21.45	>0.1	5.52	6.67	0	1.85	3.22	2.54	0
ENST00000252519	SMAD2::SMAD3::SMAD4	TTGGCTCACAGGG	1	1032	1045	32	45	4.57	0.01	21.45	>0.1	5.57	8.15	0	1.86	0	1.31	0
ENST00000252519	LMX1B	CCAATATA	-1	879	887	-121	-113	4.34	0.01	21.45	>0.1	5.64	6.5	0	1.9	0	3.07	0
ENST00000252519	MAFG::NFE2L1	GCTGAG	-1	1073	1079	73	79	2.74	0.1	21.45	>0.1	5.67	7.12	0	1.85	1.79	2.27	0
ENST00000252519	JUN::JUNB	CCTGACTAAC	1	262	272	-738	-728	8.24	0.001	21.44	>0.1	2.8	4.55	0	1.32	0	4.53	0
ENST00000252519	LHX4	CTTATCAG	-1	967	975	-33	-25	4.48	0.01	21.44	>0.1	5.64	7.76	0	1.87	0	1.7	0
ENST00000252519	SPIB	ACAGGAG	1	769	776	-231	-224	2.73	0.01	21.44	>0.1	5.65	5.8	0	1.34	0	5.92	0
ENST00000252519	PBX3	GCAGCAGTTACAGCAAC	-1	1082	1099	82	99	3.08	0.01	21.44	>0.1	5.52	6.99	0	1.85	1.79	2.21	0
ENST00000252519	DLX1	GGAAAATATT	1	723	733	-277	-267	3.84	0.01	21.44	>0.1	5.61	5.61	0	1.21	0	5.17	0
ENST00000252519	FOS::JUN(VAR.2)	AATGGCGTGAACCTGG	1	368	384	-632	-616	6.68	0.001	21.43	>0.1	2.55	4.72	0	1.08	0	6.4	0
ENST00000252519	HNF1B	GTAAACAATCTGC	-1	891	904	-109	-96	0.05	0.01	21.43	>0.1	5.57	6.65	0	1.89	0	2.86	4.41
ENST00000252519	SOX9	GTTTTGATT	1	747	756	-253	-244	2.91	0.01	21.43	>0.1	5.62	5.71	0	1.27	0	5.92	0
ENST00000252519	ALX3	TCAAATAAGA	-1	810	820	-190	-180	4.96	0.01	21.43	>0.1	5.61	6.03	0	1.55	0	3.28	0
ENST00000252519	RUNX3	AAACCGGTAC	-1	741	751	-259	-249	2.78	0.01	21.43	>0.1	5.61	5.68	0	1.26	0	6.1	0
ENST00000252519	HMX3	CCTGTCACTTTATGGCC	-1	757	774	-243	-226	2.87	0.01	21.43	>0.1	5.52	5.79	0	1.34	0	5.92	0
ENST00000252519	HOXB13	CTATTAAAAA	1	289	299	-711	-701	7.8	0.001	21.42	>0.1	2.71	4.59	0	1.24	0	5.09	0
ENST00000252519	GSC2	TCTCAGCCTT	1	1072	1082	72	82	2.75	0.01	21.42	>0.1	5.61	7.14	0	1.85	1.79	2.27	0
ENST00000252519	HIC1	GCGCCCAAC	1	945	954	-55	-46	4.83	0.01	21.42	>0.1	5.62	7.29	0	1.88	0	1.8	0
ENST00000252519	TAL1::TCF3	TTAACAGCTTTC	1	709	721	-291	-279	4.28	0.01	21.42	>0.1	5.58	5.56	0	1.18	0	4.81	0
ENST00000252519	PBX1	TGCTCAGTCCAC	1	1096	1108	96	108	1.6	0.01	21.42	>0.1	5.58	6.8	0	1.85	3.22	2.36	0
ENST00000252519	FOSL2::JUN	CTGTTCCTCAAT	-1	1109	1121	109	121	1.54	0.01	21.42	>0.1	5.58	6.66	0	1.85	3.22	2.56	0
ENST00000252519	POU4F3	ATAATTTTTTAAAGTG	-1	822	838	-178	-162	4.37	0.01	21.42	>0.1	5.53	6.14	0	1.68	0	3.7	0
ENST00000252519	PHOX2B	GAATCAAATAA	-1	812	823	-188	-177	4.77	0.01	21.41	>0.1	5.6	6.05	0	1.57	0	3.43	0
ENST00000252519	SOX10	CTATCAAAGTT	1	1168	1179	168	179	3.33	0.01	21.41	>0.1	5.6	6.17	0	1.68	1.79	2.84	0
ENST00000252519	OLIG3	AACAGATTTT	-1	841	851	-159	-149	6.36	0.001	21.4	>0.1	5.61	6.24	0	1.78	0	1.41	0
ENST00000252519	ZBTB7B	GCGCCCAACCCA	1	945	957	-55	-43	4.8	0.001	21.4	>0.1	5.58	7.34	0	1.88	0	1.8	0
ENST00000252519	SPIB	ACAGTAA	-1	900	907	-100	-93	4.32	0.01	21.4	>0.1	5.65	6.67	0	1.89	0	2.86	0
ENST00000252519	EMX1	TCTCATGAGG	1	983	993	-17	-7	3.85	0.01	21.4	>0.1	5.61	8.5	0	1.87	0	1.57	0
ENST00000252519	FOSL1::JUNB	GGCTGAGGCAGGA	1	354	367	-646	-633	7.05	0.01	21.4	>0.1	2.53	4.69	0	1.1	0	6.03	0
ENST00000252519	GSC	GTTAATATTT	-1	726	736	-274	-264	3.63	0.01	21.4	>0.1	5.61	5.62	0	1.22	0	5.32	0
ENST00000252519	ELF3	GAGCAGGAAAGAC	-1	931	944	-69	-56	1.42	0.001	21.39	>0.1	5.57	7.12	0	1.88	0	0.93	4.47
ENST00000252519	ZNF24	TATTCTTTAATCC	-1	791	804	-209	-196	3.1	0.01	21.39	>0.1	5.57	5.94	0	1.47	0	5.32	0
ENST00000252519	SOX10	AGAACACAGTA	-1	901	912	-99	-88	5.9	0.01	21.39	>0.1	5.6	6.72	0	1.89	0	1.28	0
ENST00000252519	PPARA::RXRA	AGGAGAGGTAAGGTTCTC	1	771	789	-229	-211	2.3	0.01	21.39	>0.1	5.51	5.86	0	1.4	0	6.32	0
ENST00000252519	BARHL1	GTTAATATTT	-1	726	736	-274	-264	3.62	0.01	21.39	>0.1	5.61	5.62	0	1.22	0	5.32	0
ENST00000252519	FEV	ACAGTAAACA	-1	897	907	-103	-93	-1.43	0.01	21.39	>0.1	5.61	6.68	0	1.89	0	2.86	5.78
ENST00000252519	LHX6	ACTGATCAGA	1	478	488	-522	-512	7.24	0.001	21.38	>0.1	2.88	4.92	0	0.99	0	5.36	0
ENST00000252519	ERG	GCAGGAAAGA	-1	932	942	-68	-58	5.87	0.001	21.38	>0.1	5.61	7.09	0	1.88	0	0.93	0
ENST00000252519	POU5F1B	TAGGAAAAT	1	721	730	-279	-270	3.97	0.01	21.38	>0.1	5.62	5.6	0	1.2	0	4.99	0
ENST00000252519	ISX	TTAATGAA	1	604	612	-396	-388	3.79	0.01	21.38	>0.1	3.49	5.21	0	1.02	0	1.41	6.45
ENST00000252519	POU3F3	TTTTGGTTAATAT	-1	728	741	-272	-259	3.41	0.01	21.38	>0.1	5.57	5.64	0	1.23	0	5.52	0
ENST00000252519	CEBPE	GTTCCTCAAT	-1	1109	1119	109	119	1.52	0.01	21.38	>0.1	5.61	6.66	0	1.85	3.22	2.52	0
ENST00000252519	FOSL1::JUN	ATTTGATTCACTT	1	814	827	-186	-173	4.71	0.01	21.38	>0.1	5.57	6.07	0	1.6	0	3.43	0
ENST00000252519	GRHL2	TAGAAAGCTGTTAAA	-1	708	723	-292	-277	4.27	0.01	21.38	>0.1	5.54	5.57	0	1.19	0	4.81	0
ENST00000252519	MXI1	CCACCACGCCCAG	-1	312	325	-688	-675	6.79	0.001	21.37	>0.1	2.64	4.63	0	1.18	0	6.13	0
ENST00000252519	HNF1B	GTAAAATTATAAC	1	681	694	-319	-306	2.96	0.01	21.37	>0.1	4.35	5.47	0	1.12	0	3.07	4.41
ENST00000252519	DUXA	GAAAGTCATTCAG	1	1008	1021	8	21	3.4	0.01	21.37	>0.1	5.57	9.07	0	1.87	0	1.46	0
ENST00000252519	CTCFL	GAGAAGGAGCCAGG	-1	1062	1076	62	76	2.64	0.01	21.37	>0.1	5.56	7.31	0	1.86	1.79	2.21	0
ENST00000252519	FOS::JUN(VAR.2)	GAGAACCTTACCTCTC	-1	773	789	-227	-211	2.26	0.01	21.37	>0.1	5.53	5.86	0	1.4	0	6.32	0
ENST00000252519	ELF5	ATAGGTAAGTG	1	1	12	-999	-988	1.91	0.01	21.37	>0.1	5.6	4.26	0	1.86	1.79	0	5.95
ENST00000252519	NFATC1	AATTTCCATG	-1	150	160	-850	-840	10.13	0.001	21.36	>0.1	3.28	4.41	0	1.9	0	1.65	0
ENST00000252519	HMBOX1	CCTAGAAAGC	-1	715	725	-285	-275	3.82	0.01	21.36	>0.1	5.61	5.58	0	1.19	0	5.17	0
ENST00000252519	JUN::JUNB	CTTGGCTCAC	1	1031	1041	31	41	4.39	0.01	21.36	>0.1	5.61	8.19	0	1.86	0	1.31	0
ENST00000252519	DDIT3::CEBPA	TGCTGTAACTGC	1	1084	1096	84	96	2.96	0.01	21.36	>0.1	5.58	6.96	0	1.85	1.79	2.21	0
ENST00000252519	GATA4	CCTTACCTCTC	-1	773	784	-227	-216	2.44	0.01	21.35	>0.1	5.6	5.83	0	1.37	0	6.1	0
ENST00000252519	BSX	GGAATTAT	1	1191	1199	191	199	2.57	0.01	21.35	>0.1	5.64	6.02	0	1.5	1.79	3.82	0
ENST00000252519	EVX1	AGCAGTTACA	-1	1087	1097	87	97	2.96	0.01	21.35	>0.1	5.61	6.92	0	1.85	1.79	2.21	0
ENST00000252519	ZBTB7A	AGCAGGAAAGACC	-1	930	943	-70	-57	5.84	0.01	21.35	>0.1	5.57	7.11	0	1.88	0	0.95	0
ENST00000252519	PITX1	TTAATATT	-1	727	735	-273	-265	3.56	0.01	21.35	>0.1	5.64	5.62	0	1.21	0	5.32	0
ENST00000252519	NFE2L2	CTGAATGACTTTCCC	-1	1006	1021	6	21	3.39	0.001	21.34	>0.1	5.54	9.12	0	1.87	0	1.42	0
ENST00000252519	RORB	AAAGAGGTCTA	-1	663	674	-337	-326	6.8	0.01	21.34	>0.1	4.05	5.4	0	1.09	0	3.99	0
ENST00000252519	HOXC10	GCTGTTAAAG	-1	707	717	-293	-283	4.2	0.01	21.34	>0.1	5.61	5.55	0	1.17	0	4.81	0
ENST00000252519	RBPJ	GCCAGGAAGA	-1	1058	1068	58	68	-0.68	0.01	21.34	>0.1	5.61	7.39	0	1.86	0	2.21	4.95
ENST00000252519	EVX1	CAAAAGTACC	1	736	746	-264	-254	2.9	0.01	21.33	>0.1	5.61	5.66	0	1.24	0	5.92	0
ENST00000252519	EVX1	CCTCATGAGA	-1	983	993	-17	-7	3.78	0.01	21.33	>0.1	5.61	8.5	0	1.87	0	1.57	0
ENST00000252519	RAX	CCAAATCAAA	-1	749	759	-251	-241	2.8	0.01	21.33	>0.1	5.61	5.72	0	1.28	0	5.92	0
ENST00000252519	HOXA5	CTCTTATC	-1	969	977	-31	-23	4.31	0.01	21.33	>0.1	5.64	7.81	0	1.87	0	1.7	0
ENST00000252519	PRDM1	TCACTTTATG	-1	760	770	-240	-230	2.72	0.01	21.33	>0.1	5.61	5.77	0	1.32	0	5.92	0
ENST00000252519	ETV4	ACCGGTACTT	-1	739	749	-261	-251	2.88	0.01	21.33	>0.1	5.61	5.68	0	1.25	0	5.92	0
ENST00000252519	FEV	AGAGGACAGA	-1	856	866	-144	-134	-1.25	0.01	21.33	>0.1	5.61	6.34	0	1.9	0	2.95	5.78
ENST00000252519	GLI2	CAGTCCACCATT	1	1100	1112	100	112	1.54	0.01	21.33	>0.1	5.58	6.76	0	1.85	3.22	2.38	0
ENST00000252519	NR2E1	CTGAGCCAA	-1	883	892	-117	-108	4.2	0.01	21.33	>0.1	5.62	6.55	0	1.89	0	3.07	0
ENST00000252519	NFIC	ATATTGGCTCA	1	880	891	-120	-109	4.23	0.01	21.33	>0.1	5.6	6.54	0	1.9	0	3.07	0
ENST00000252519	SCRT1	GGACTACAGGTGCCC	-1	326	341	-674	-659	7.36	0.0001	21.32	>0.1	2.6	4.65	0	1.15	0	5.56	0
ENST00000252519	FEV	ATAGGAAATG	1	61	71	-939	-929	5.37	0.001	21.32	>0.1	3.98	4.31	0	1.88	0	0	5.78
ENST00000252519	GSC2	GTTAATATTT	-1	726	736	-274	-264	3.55	0.01	21.32	>0.1	5.61	5.62	0	1.22	0	5.32	0
ENST00000252519	NR2F2	AAAATGTCTTG	-1	1123	1134	123	134	1.41	0.01	21.32	>0.1	5.6	6.52	0	1.85	3.22	2.72	0
ENST00000252519	NR2F2	GAGAGGACAGA	-1	856	867	-144	-133	4.53	0.01	21.32	>0.1	5.6	6.35	0	1.9	0	2.95	0
ENST00000252519	SIX1	ATAAAGTGACA	1	761	772	-239	-228	2.52	0.01	21.32	>0.1	5.6	5.78	0	1.33	0	6.1	0
ENST00000252519	IRF5	CTGTAACTGCTGCT	1	1086	1100	86	100	2.97	0.01	21.32	>0.1	5.56	6.93	0	1.85	1.79	2.21	0
ENST00000252519	PBX1	CAGTCCACCATT	1	1100	1112	100	112	1.53	0.01	21.32	>0.1	5.58	6.76	0	1.85	3.22	2.38	0
ENST00000252519	PBX1	CCAAGAAGCAAG	-1	1181	1193	181	193	2.71	0.01	21.32	>0.1	5.58	6.08	0	1.58	1.79	3.57	0
ENST00000252519	NRL	CTGCTGCTCAG	1	1092	1103	92	103	2.88	0.01	21.32	>0.1	5.6	6.85	0	1.85	1.79	2.34	0
ENST00000252519	ZFX	TCCTTCTCAGCCTT	1	1068	1082	68	82	2.64	0.01	21.32	>0.1	5.56	7.21	0	1.85	1.79	2.27	0
ENST00000252519	LBX2	TCCACTGAAT	-1	1015	1025	15	25	3.62	0.01	21.32	>0.1	5.61	8.84	0	1.86	0	1.39	0
ENST00000252519	TCF7L1	CAAGGGCAAAGT	1	507	519	-493	-481	7.98	0.001	21.31	>0.1	2.99	4.98	0	0.98	0	4.37	0
ENST00000252519	ESRRB	ACAAGGGCAAA	1	506	517	-494	-483	6.68	0.001	21.31	>0.1	2.98	4.98	0	0.98	0	5.68	0
ENST00000252519	FOSB::JUNB	AGTGAATCAA	-1	816	826	-184	-174	4.5	0.01	21.31	>0.1	5.61	6.06	0	1.59	0	3.55	0
ENST00000252519	STAT3	CTTTATGGAAT	-1	495	506	-505	-494	5.81	0.01	21.31	>0.1	2.94	4.96	0	0.98	0	6.62	0
ENST00000252519	RHOXF1	AAAATCTG	1	841	849	-159	-151	4.5	0.01	21.31	>0.1	5.64	6.22	0	1.76	0	3.19	0
ENST00000252519	GATA5	TGATCAGA	1	480	488	-520	-512	7	0.01	21.3	>0.1	2.88	4.92	0	0.98	0	5.52	0
ENST00000252519	NR4A2	AAGAATAC	-1	806	814	-194	-186	4.72	0.01	21.3	>0.1	5.64	5.99	0	1.52	0	3.43	0
ENST00000252519	PRRX2	AAAATTAT	1	830	838	-170	-162	4.57	0.01	21.3	>0.1	5.64	6.14	0	1.67	0	3.28	0
ENST00000252519	CDX1	GCAGTTACA	-1	1087	1096	87	96	2.9	0.01	21.3	>0.1	5.62	6.92	0	1.85	1.79	2.21	0
ENST00000252519	NKX2-3	ACCTCTCCTG	-1	770	780	-230	-220	2.6	0.01	21.3	>0.1	5.61	5.82	0	1.36	0	5.92	0
ENST00000252519	DDIT3::CEBPA	AAGTTCACTTGC	1	1174	1186	174	186	2.87	0.01	21.3	>0.1	5.58	6.13	0	1.63	1.79	3.29	0
ENST00000252519	VSX1	CTCATGAG	1	984	992	-16	-8	3.77	0.01	21.29	>0.1	5.64	8.43	0	1.87	0	1.57	0
ENST00000252519	VSX1	CTCATGAG	-1	984	992	-16	-8	3.77	0.01	21.29	>0.1	5.64	8.43	0	1.87	0	1.57	0
ENST00000252519	HOXB2	AAAAATTATT	1	829	839	-171	-161	4.57	0.01	21.29	>0.1	5.61	6.15	0	1.68	0	3.28	0
ENST00000252519	GLI2	GCGCCCAACCCA	1	945	957	-55	-43	4.68	0.001	21.28	>0.1	5.58	7.34	0	1.88	0	1.8	0
ENST00000252519	ISX	AAAATTAT	1	683	691	-317	-309	0.85	0.01	21.28	>0.1	4.34	5.46	0	1.12	0	3.07	6.45
ENST00000252519	PRDM1	TCACTTGCTT	1	1178	1188	178	188	2.8	0.01	21.28	>0.1	5.61	6.1	0	1.6	1.79	3.37	0
ENST00000252519	E2F8	TTTATGGCCAAA	-1	754	766	-246	-234	2.31	0.001	21.27	>0.1	5.58	5.75	0	1.31	0	6.32	0
ENST00000252519	DUXA	AAAAACTGATCAG	1	474	487	-526	-513	7.41	0.001	21.27	>0.1	2.87	4.92	0	0.99	0	5.09	0
ENST00000252519	SHOX2	CAAATCAA	-1	750	758	-250	-242	2.72	0.01	21.27	>0.1	5.64	5.71	0	1.28	0	5.92	0
ENST00000252519	NFATC2	TTTCCCT	-1	1005	1012	5	12	3.17	0.01	21.27	>0.1	5.65	9.12	0	1.87	0	1.46	0
ENST00000252519	FOXL1	GCCAATA	-1	881	888	-119	-112	4.02	0.01	21.27	>0.1	5.65	6.51	0	1.89	0	3.19	0
ENST00000252519	TBX5	TGGCGTGA	1	370	378	-630	-622	6.8	0.01	21.27	>0.1	2.54	4.71	0	1.07	0	6.15	0
ENST00000252519	CDX2	GACCAAAAAAA	-1	923	934	-77	-66	-0.95	0.01	21.27	>0.1	5.6	6.98	0	1.88	0	1.09	6.67
ENST00000252519	SOX13	AGACAAGGGCA	1	504	515	-496	-485	6.48	0.01	21.27	>0.1	2.98	4.98	0	0.98	0	5.86	0
ENST00000252519	NR2E1	AGAAGTCAG	1	32	41	-968	-959	10.66	0.001	21.26	>0.1	4.45	4.28	0	1.87	0	0	0
ENST00000252519	NKX2-8	CTACTCGGG	1	344	353	-656	-647	6.4	0.01	21.26	>0.1	2.56	4.67	0	1.11	0	6.52	0
ENST00000252519	HOXD13	TCCATAAAGA	1	497	507	-503	-493	5.94	0.01	21.26	>0.1	2.95	4.96	0	0.98	0	6.44	0
ENST00000252519	GATA3	AGATATGT	-1	851	859	-149	-141	4.72	0.01	21.25	>0.1	5.64	6.29	0	1.85	0	2.75	0
ENST00000252519	ARNT	AAAGTG	1	763	769	-237	-231	2.4	0.01	21.25	>0.1	5.67	5.76	0	1.32	0	6.1	0
ENST00000252519	POU6F1	ATTAAAGAAT	1	793	803	-207	-197	2.93	0.01	21.25	>0.1	5.61	5.93	0	1.46	0	5.32	0
ENST00000252519	POU6F1	ATTCTTTAAT	-1	793	803	-207	-197	2.93	0.01	21.25	>0.1	5.61	5.93	0	1.46	0	5.32	0
ENST00000252519	PPARG::RXRA	CTGGAGCACAGTGGC	-1	414	429	-586	-571	7.56	0.01	21.25	>0.1	2.67	4.8	0	1.03	0	5.19	0
ENST00000252519	MEIS1	CTCACAG	1	1036	1043	36	43	4.44	0.01	21.25	>0.1	5.65	7.99	0	1.86	0	1.31	0
ENST00000252519	POU5F1	ATATGTAACAG	-1	846	857	-154	-143	4.68	0.01	21.25	>0.1	5.6	6.28	0	1.83	0	2.86	0
ENST00000252519	CTCFL	CTGGAGAGGACAGA	-1	856	870	-144	-130	4.56	0.01	21.25	>0.1	5.56	6.37	0	1.9	0	2.86	0
ENST00000252519	NFAT5	GCTTTCTAGG	1	715	725	-285	-275	3.71	0.01	21.25	>0.1	5.61	5.58	0	1.19	0	5.17	0
ENST00000252519	SIX3	GACGGGGTTTCACCGTG	-1	271	288	-729	-712	7.42	0.001	21.24	>0.1	2.76	4.57	0	1.29	0	5.19	0
ENST00000252519	FOS::JUN(VAR.2)	AACCTCCTCATGAGAT	-1	982	998	-18	-2	3.6	0.01	21.24	>0.1	5.53	8.66	0	1.87	0	1.57	0
ENST00000252519	ZBTB7B	GTGCCCACCACC	-1	320	332	-680	-668	7.25	0.001	21.23	>0.1	2.62	4.64	0	1.16	0	5.56	0
ENST00000252519	GATA6	CCAAGATCACATC	-1	1023	1036	23	36	3.88	0.01	21.23	>0.1	5.57	8.67	0	1.86	0	1.25	0
ENST00000252519	HOXB13	TCCATAAAGA	1	497	507	-503	-493	5.91	0.01	21.23	>0.1	2.95	4.96	0	0.98	0	6.44	0
ENST00000252519	MECOM	GTGACAGGAGAGGT	1	766	780	-234	-220	2.58	0.01	21.23	>0.1	5.56	5.82	0	1.36	0	5.92	0
ENST00000252519	SOX9	CCATTCTCC	-1	364	373	-636	-627	6.31	0.01	21.23	>0.1	2.53	4.7	0	1.08	0	6.61	0
ENST00000252519	NKX2-8	CCACTCCAC	-1	114	123	-886	-877	10.69	0.001	21.22	>0.1	3.51	4.36	0	1.89	0	0.77	0
ENST00000252519	ETV1	GCAGGAAAGA	-1	932	942	-68	-58	5.71	0.001	21.22	>0.1	5.61	7.09	0	1.88	0	0.93	0
ENST00000252519	GSC2	GTTCATCCTG	-1	867	877	-133	-123	4.54	0.01	21.22	>0.1	5.61	6.42	0	1.9	0	2.75	0
ENST00000252519	SNAI2	GAGAGGTAA	1	773	782	-227	-218	2.49	0.01	21.22	>0.1	5.62	5.82	0	1.37	0	5.92	0
ENST00000252519	PPARA::RXRA	AGTGACAGGAGAGGTAAG	1	765	783	-235	-217	2.82	0.01	21.22	>0.1	5.51	5.83	0	1.37	0	5.69	0
ENST00000252519	PAX2	ATTCACTT	1	819	827	-181	-173	4.49	0.01	21.22	>0.1	5.64	6.07	0	1.6	0	3.43	0
ENST00000252519	ZFX	TGTGCTCCAGCCTG	1	419	433	-581	-567	7.27	0.001	21.21	>0.1	2.69	4.81	0	1.02	0	5.42	0
ENST00000252519	GSX1	TCTTATCAGC	-1	966	976	-34	-24	4.25	0.01	21.21	>0.1	5.61	7.78	0	1.87	0	1.7	0
ENST00000252519	ETS1	CACGGAAAAT	-1	694	704	-306	-296	1.68	0.01	21.21	>0.1	5.61	5.5	0	1.14	0	3.07	4.2
ENST00000252519	STAT6	TTTTTAAAGTGAATC	-1	818	833	-182	-167	4.22	0.01	21.21	>0.1	5.54	6.11	0	1.64	0	3.7	0
ENST00000252519	NFAT5	CTTTTTCTTT	1	916	926	-84	-74	5.71	0.01	21.21	>0.1	5.61	6.88	0	1.89	0	1.12	0
ENST00000252519	ETV1	AGTGGATGTG	1	1019	1029	19	29	3.69	0.01	21.21	>0.1	5.61	8.74	0	1.86	0	1.31	0
ENST00000252519	BATF::JUN	AGACTGAGTCT	-1	445	456	-555	-544	7.57	0.001	21.2	>0.1	2.76	4.85	0	1	0	5.01	0
ENST00000252519	KLF9	GCCCACCACCACG	-1	317	330	-683	-670	6.52	0.01	21.2	>0.1	2.63	4.64	0	1.17	0	6.26	0
ENST00000252519	PHOX2A	TGATTCACTTT	1	817	828	-183	-172	4.37	0.01	21.2	>0.1	5.6	6.08	0	1.6	0	3.55	0
ENST00000252519	PAX5	GGCCAAGACATT	1	1120	1132	120	132	1.33	0.01	21.2	>0.1	5.58	6.55	0	1.85	3.22	2.67	0
ENST00000252519	NFIC::TLX1	TGGCTCCTTCTCAG	1	1064	1078	64	78	2.44	0.01	21.2	>0.1	5.56	7.28	0	1.85	1.79	2.27	0
ENST00000252519	LMX1B	AAAATTAT	1	830	838	-170	-162	4.47	0.01	21.2	>0.1	5.64	6.14	0	1.67	0	3.28	0
ENST00000252519	HESX1	TATAATTCCA	-1	1190	1200	190	200	2.44	0.01	21.2	>0.1	5.61	6.03	0	1.51	1.79	3.82	0
ENST00000252519	HLTF	AAACTTAGCT	1	304	314	-696	-686	7.82	0.001	21.19	>0.1	2.67	4.61	0	1.2	0	4.9	0
ENST00000252519	MAFG::NFE2L1	CATGAT	1	648	654	-352	-346	7.11	0.001	21.19	>0.1	3.85	5.33	0	1.06	0	3.83	0
ENST00000252519	HMX2	GGAGGCACTCAAAGAAG	1	20	37	-980	-963	9.52	0.001	21.19	>0.1	5.52	4.28	0	1.87	0	0	0
ENST00000252519	SNAI2	CCCAGGTTC	-1	376	385	-624	-615	6.45	0.01	21.19	>0.1	2.56	4.72	0	1.06	0	6.4	0
ENST00000252519	ESR2	ATGTCAAGCTCTTCC	1	1049	1064	49	64	4.73	0.01	21.19	>0.1	5.54	7.6	0	1.86	0	1.46	0
ENST00000252519	FOXD3	TTTTTTTTTTTT	-1	467	479	-533	-521	6.54	0.01	21.19	>0.1	2.84	4.9	0	0.99	0	5.92	0
ENST00000252519	NFIX	CTCTCCAGG	1	862	871	-138	-129	4.54	0.01	21.19	>0.1	5.62	6.38	0	1.9	0	2.75	0
ENST00000252519	NR1H3::RXRA	TCCTCAATGGTGGACTGAG	-1	1098	1117	98	117	1.42	0.01	21.18	>0.1	5.5	6.78	0	1.85	3.22	2.41	0
ENST00000252519	NFATC2	CTCTCCA	1	862	869	-138	-131	4.4	0.01	21.18	>0.1	5.65	6.36	0	1.9	0	2.86	0
ENST00000252519	HOXA13	GGATTAAAGA	1	791	801	-209	-199	2.88	0.01	21.18	>0.1	5.61	5.92	0	1.45	0	5.32	0
ENST00000252519	ESRRG	CCAAGTTCAA	1	954	964	-46	-36	4.51	0.01	21.18	>0.1	5.61	7.48	0	1.88	0	1.7	0
ENST00000252519	TFCP2	GGACAAGTTT	1	1135	1145	135	145	1.07	0.01	21.18	>0.1	5.61	6.41	0	1.84	3.22	3.02	0
ENST00000252519	MAFF	CTGCTGCTCAGTCCACCATTG	1	1092	1113	92	113	1.42	0.01	21.18	>0.1	5.47	6.85	0	1.85	3.22	2.36	0
ENST00000252519	HES2	GGACTACAGGTGC	-1	328	341	-672	-659	7.32	0.001	21.17	>0.1	2.6	4.65	0	1.14	0	5.46	0
ENST00000252519	FOSL2::JUN	TCCTGCCTCAGC	-1	355	367	-645	-633	6.73	0.001	21.17	>0.1	2.52	4.69	0	1.1	0	6.13	0
ENST00000252519	RARA::RXRG	AAGTTCATCCTGGAGAGG	-1	861	879	-139	-121	4.65	0.01	21.17	>0.1	5.51	6.44	0	1.9	0	2.67	0
ENST00000252519	HOXA13	CTGTTAAAGA	-1	706	716	-294	-284	3.86	0.01	21.17	>0.1	5.61	5.55	0	1.17	0	4.99	0
ENST00000252519	HMX2	ACATCCACTGAATGACT	-1	1011	1028	11	28	3.44	0.01	21.17	>0.1	5.52	8.95	0	1.86	0	1.39	0
ENST00000252519	HOXB3	AGTCATTCAG	1	1011	1021	11	21	3.34	0.01	21.16	>0.1	5.61	8.95	0	1.86	0	1.39	0
ENST00000252519	RELB	ACTTTCCCTAG	-1	1003	1014	3	14	3.11	0.01	21.16	>0.1	5.6	9.12	0	1.87	0	1.46	0
ENST00000252519	NKX2-5	ATAAGAA	-1	809	816	-191	-184	4.69	0.01	21.16	>0.1	5.65	6	0	1.53	0	3.28	0
ENST00000252519	MAFB	CAAAGGCTGATA	1	961	973	-39	-27	4.31	0.01	21.16	>0.1	5.58	7.7	0	1.88	0	1.7	0
ENST00000252519	GFI1	AAAATCTGTT	1	841	851	-159	-149	6.12	0.01	21.16	>0.1	5.61	6.24	0	1.78	0	1.41	0
ENST00000252519	FOS	TGTTAGTCAGG	-1	262	273	-738	-727	7.95	0.001	21.15	>0.1	2.8	4.55	0	1.32	0	4.53	0
ENST00000252519	FOSL2::JUNB	CCTGACTAAC	1	262	272	-738	-728	7.95	0.001	21.15	>0.1	2.8	4.55	0	1.32	0	4.53	0
ENST00000252519	GSC	CATGATCCCT	1	648	658	-352	-342	7.03	0.001	21.15	>0.1	3.87	5.35	0	1.07	0	3.83	0
ENST00000252519	FOSL2::JUND	GCTGAGGCAG	1	355	365	-645	-635	6.8	0.001	21.15	>0.1	2.53	4.69	0	1.09	0	6.03	0
ENST00000252519	TCF3	AACTGCTGCT	1	1090	1100	90	100	2.74	0.01	21.15	>0.1	5.61	6.88	0	1.85	1.79	2.27	0
ENST00000252519	ISX	TTAATTTC	-1	154	162	-846	-838	3.48	0.01	21.15	>0.1	3.27	4.41	0	1.9	0	1.65	6.45
ENST00000252519	CDX1	GCTGTTAAA	-1	708	717	-292	-283	3.99	0.01	21.14	>0.1	5.62	5.55	0	1.17	0	4.81	0
ENST00000252519	NKX3-1	GGTACTTTT	-1	737	746	-263	-254	2.69	0.01	21.14	>0.1	5.62	5.66	0	1.24	0	5.92	0
ENST00000252519	MSX1	CCACTGAA	-1	1016	1024	16	24	3.44	0.01	21.14	>0.1	5.64	8.81	0	1.86	0	1.39	0
ENST00000252519	CUX2	TAAACAATCT	-1	893	903	-107	-97	4.13	0.001	21.13	>0.1	5.61	6.64	0	1.89	0	2.86	0
ENST00000252519	TAL1::TCF3	GTAACTGCTGCT	1	1088	1100	88	100	2.79	0.01	21.13	>0.1	5.58	6.9	0	1.85	1.79	2.21	0
ENST00000252519	NFIC::TLX1	TTGCAGTGAGCCGA	1	394	408	-606	-592	6.93	0.001	21.12	>0.1	2.61	4.76	0	1.04	0	5.76	0
ENST00000252519	HNF1A	GATAACCTATTAATG	1	595	610	-405	-390	2.54	0.01	21.12	>0.1	3.46	5.21	0	1.02	0	1.41	7.48
ENST00000252519	DLX6	ATAATTTT	-1	830	838	-170	-162	4.39	0.01	21.12	>0.1	5.64	6.14	0	1.67	0	3.28	0
ENST00000252519	NFAT5	TATTTTCCTA	-1	721	731	-279	-269	3.54	0.01	21.12	>0.1	5.61	5.6	0	1.2	0	5.17	0
ENST00000252519	DLX4	ATAATTTT	-1	830	838	-170	-162	4.39	0.01	21.12	>0.1	5.64	6.14	0	1.67	0	3.28	0
ENST00000252519	LMX1B	CAAATAAG	-1	811	819	-189	-181	4.63	0.01	21.12	>0.1	5.64	6.02	0	1.55	0	3.28	0
ENST00000252519	MLXIPL	GGCACCTGTA	1	327	337	-673	-663	2.88	0.01	21.12	>0.1	2.6	4.65	0	1.14	0	5.56	4.28
ENST00000252519	LHX8	CTGATCAG	1	164	172	-836	-828	9.18	0.001	21.11	>0.1	3.21	4.42	0	1.9	0	2.4	0
ENST00000252519	LHX8	CTGATCAG	-1	164	172	-836	-828	9.18	0.001	21.11	>0.1	3.21	4.42	0	1.9	0	2.4	0
ENST00000252519	GATA6	AAGAGAGAAAATC	1	972	985	-28	-15	3.93	0.01	21.11	>0.1	5.57	8.09	0	1.87	0	1.65	0
ENST00000252519	HOXB13	ACTTTAAAAA	1	823	833	-177	-167	4.06	0.01	21.11	>0.1	5.61	6.11	0	1.64	0	3.7	0
ENST00000252519	FOXD1	TTAAAAAA	1	826	834	-174	-166	4.01	0.01	21.11	>0.1	5.64	6.12	0	1.64	0	3.7	0
ENST00000252519	RBPJ	CCTAGAAAGC	-1	715	725	-285	-275	-1.38	0.01	21.11	>0.1	5.61	5.58	0	1.19	0	5.17	4.95
ENST00000252519	MAFG	CAATGGTGGACTGAGCAGCAG	-1	1092	1113	92	113	1.35	0.01	21.11	>0.1	5.47	6.85	0	1.85	3.22	2.36	0
ENST00000252519	JUN::JUNB(VAR.2)	GACGATGTCAAG	1	1045	1057	45	57	4.5	0.01	21.11	>0.1	5.58	7.7	0	1.86	0	1.46	0
ENST00000252519	E2F6	AGGCAGGAGAA	1	359	370	-641	-630	6.43	0.001	21.1	>0.1	2.52	4.7	0	1.09	0	6.36	0
ENST00000252519	ISL2	GCACTCAA	1	24	32	-976	-968	9.32	0.001	21.1	>0.1	5.64	4.27	0	1.87	0	0	0
ENST00000252519	PAX2	GTTCACGC	-1	372	380	-628	-620	6.37	0.01	21.1	>0.1	2.55	4.72	0	1.07	0	6.4	0
ENST00000252519	BARHL1	TTTAACAGCT	1	708	718	-292	-282	3.95	0.01	21.1	>0.1	5.61	5.55	0	1.17	0	4.81	0
ENST00000252519	SHOX	CTCATGAG	1	984	992	-16	-8	3.58	0.01	21.1	>0.1	5.64	8.43	0	1.87	0	1.57	0
ENST00000252519	SHOX	CTCATGAG	-1	984	992	-16	-8	3.58	0.01	21.1	>0.1	5.64	8.43	0	1.87	0	1.57	0
ENST00000252519	NEUROG1	AAAATCTGTT	1	841	851	-159	-149	6.06	0.01	21.1	>0.1	5.61	6.24	0	1.78	0	1.41	0
ENST00000252519	FOSL1::JUNB	CAGTGGCTCACGC	1	185	198	-815	-802	7.94	0.001	21.09	>0.1	3.1	4.45	0	1.75	0	3.86	0
ENST00000252519	HOXB3	AAATATTAAC	1	726	736	-274	-264	3.32	0.01	21.09	>0.1	5.61	5.62	0	1.22	0	5.32	0
ENST00000252519	RHOXF1	AAGAGCTT	-1	1054	1062	54	62	3.9	0.01	21.09	>0.1	5.64	7.48	0	1.86	0	2.21	0
ENST00000252519	MYF6	GAAAGCTGTT	-1	711	721	-289	-279	3.74	0.001	21.08	>0.1	5.61	5.56	0	1.18	0	4.99	0
ENST00000252519	TEF	GAATACGTTATT	-1	800	812	-200	-188	4.58	0.001	21.08	>0.1	5.58	5.98	0	1.51	0	3.43	0
ENST00000252519	POU5F1B	TAGGGAAAG	1	1004	1013	4	13	3	0.01	21.08	>0.1	5.62	9.12	0	1.87	0	1.46	0
ENST00000252519	HOXA5	CAGAAATG	1	169	177	-831	-823	9.11	0.001	21.07	>0.1	3.19	4.43	0	1.89	0	2.46	0
ENST00000252519	YY1	GAGAATGGCGTG	1	365	377	-635	-623	6.13	0.001	21.07	>0.1	2.53	4.71	0	1.08	0	6.61	0
ENST00000252519	STAT4	TTTCTGGGAATATG	1	557	571	-443	-429	11.74	0.001	21.07	>0.1	3.23	5.11	0	1	0	0	0
ENST00000252519	HIC2	GTCCCAGCT	1	337	346	-663	-654	6.79	0.01	21.07	>0.1	2.58	4.66	0	1.12	0	5.92	0
ENST00000252519	ESX1	TCTTATCAGC	-1	966	976	-34	-24	4.11	0.01	21.07	>0.1	5.61	7.78	0	1.87	0	1.7	0
ENST00000252519	GBX2	AGCAGTTACA	-1	1087	1097	87	97	2.68	0.01	21.07	>0.1	5.61	6.92	0	1.85	1.79	2.21	0
ENST00000252519	NEUROG1	GAAAGCTGTT	-1	711	721	-289	-279	3.73	0.01	21.07	>0.1	5.61	5.56	0	1.18	0	4.99	0
ENST00000252519	PBX2	TTGGCTCACAGG	1	1032	1044	32	44	4.18	0.01	21.07	>0.1	5.58	8.15	0	1.86	0	1.31	0
ENST00000252519	NFATC1	ATTTTCCCTT	-1	530	540	-470	-460	8.26	0.001	21.06	>0.1	3.09	5.03	0	0.98	0	3.7	0
ENST00000252519	KLF1	CGCCCAACCCA	1	946	957	-54	-43	4.44	0.01	21.06	>0.1	5.6	7.34	0	1.88	0	1.8	0
ENST00000252519	FOXB1	TTGGTTAATAT	-1	728	739	-272	-261	3.29	0.01	21.06	>0.1	5.6	5.63	0	1.22	0	5.32	0
ENST00000252519	POU6F2	GGCTCCTTCT	1	1065	1075	65	75	2.27	0.01	21.06	>0.1	5.61	7.26	0	1.85	1.79	2.27	0
ENST00000252519	MYC	GGCTTCGTGGTT	-1	1145	1157	145	157	1.92	0.01	21.06	>0.1	5.58	6.33	0	1.84	3.22	2.16	0
ENST00000252519	NOBOX	TAATTTTT	-1	829	837	-171	-163	4.18	0.01	21.05	>0.1	5.64	6.14	0	1.67	0	3.43	0
ENST00000252519	IRF1	TTTTTTTTTTTTTTTTTTTTT	-1	458	479	-542	-521	6.55	0.01	21.05	>0.1	2.82	4.9	0	1	0	5.78	0
ENST00000252519	AHR::ARNT	AGCTTG	-1	1053	1059	53	59	4.56	0.01	21.05	>0.1	5.67	7.5	0	1.86	0	1.46	0
ENST00000252519	FOSL1::JUNB	CCGAGACTCAGTC	1	442	455	-558	-545	6.52	0.01	21.05	>0.1	2.76	4.85	0	1	0	5.92	0
ENST00000252519	VAX1	TTAAAGAT	-1	705	713	-295	-287	3.91	0.01	21.05	>0.1	5.64	5.53	0	1.16	0	4.81	0
ENST00000252519	MGA	GGCTGAGA	-1	1072	1080	72	80	2.35	0.01	21.05	>0.1	5.64	7.14	0	1.85	1.79	2.27	0
ENST00000252519	MYBL2	ACAAGTTTAACCACG	1	1137	1152	137	152	0.82	0.001	21.04	>0.1	5.54	6.4	0	1.84	3.22	3.21	0
ENST00000252519	SOX15	CCATTCTCCT	-1	363	373	-637	-627	6.12	0.01	21.04	>0.1	2.52	4.7	0	1.08	0	6.61	0
ENST00000252519	NFATC2	TTTTACA	-1	680	687	-320	-313	6.93	0.01	21.04	>0.1	4.28	5.44	0	1.11	0	3.28	0
ENST00000252519	FOSL1::JUNB	TCTTGGCTCACAG	1	1030	1043	30	43	4.07	0.01	21.04	>0.1	5.57	8.24	0	1.86	0	1.31	0
ENST00000252519	FOXD3	TTTTTTTTTTTT	-1	466	478	-534	-522	6.54	0.01	21.04	>0.1	2.83	4.9	0	0.99	0	5.78	0
ENST00000252519	RBPJ	GCTGATAAGA	1	966	976	-34	-24	-0.87	0.01	21.04	>0.1	5.61	7.78	0	1.87	0	1.7	4.95
ENST00000252519	MYCN	AACCACGAAGCC	1	1145	1157	145	157	1.9	0.01	21.04	>0.1	5.58	6.33	0	1.84	3.22	2.16	0
ENST00000252519	MYCN	GGCTTCGTGGTT	-1	1145	1157	145	157	1.9	0.01	21.04	>0.1	5.58	6.33	0	1.84	3.22	2.16	0
ENST00000252519	NR1H3::RXRA	TAACACGGTGAAACCCCGT	1	268	287	-732	-713	7.4	0.001	21.03	>0.1	2.77	4.57	0	1.3	0	4.99	0
ENST00000252519	GCM1	CGTGGTGGTGG	1	317	328	-683	-672	6.35	0.001	21.03	>0.1	2.63	4.63	0	1.17	0	6.26	0
ENST00000252519	HMX3	GGAGGCACTCAAAGAAG	1	20	37	-980	-963	9.36	0.001	21.03	>0.1	5.52	4.28	0	1.87	0	0	0
ENST00000252519	FOXD3	TTTTTTTTTTTT	-1	464	476	-536	-524	6.54	0.01	21.03	>0.1	2.83	4.89	0	0.99	0	5.78	0
ENST00000252519	FOXD3	TTTTTTTTTTTT	-1	463	475	-537	-525	6.54	0.01	21.03	>0.1	2.83	4.89	0	0.99	0	5.78	0
ENST00000252519	NEUROD1	TAACAGATTTTAG	-1	839	852	-161	-148	4.24	0.01	21.03	>0.1	5.57	6.24	0	1.79	0	3.19	0
ENST00000252519	PITX1	AAAATCTC	1	979	987	-21	-13	3.81	0.01	21.03	>0.1	5.64	8.18	0	1.87	0	1.53	0
ENST00000252519	ARID3A	ATTAAC	1	730	736	-270	-264	3.21	0.01	21.03	>0.1	5.67	5.62	0	1.21	0	5.32	0
ENST00000252519	JUN::JUNB	TTTGATTCAC	1	815	825	-185	-175	4.35	0.01	21.03	>0.1	5.61	6.06	0	1.58	0	3.43	0
ENST00000252519	DLX3	ATAATTTT	-1	830	838	-170	-162	4.3	0.01	21.03	>0.1	5.64	6.14	0	1.67	0	3.28	0
ENST00000252519	RFX4	TGTAGTCCCAGCTACT	1	333	349	-667	-651	6.73	0.001	21.02	>0.1	2.58	4.67	0	1.14	0	5.92	0
ENST00000252519	RFX3	TGTTGCTGTAACTGCT	1	1081	1097	81	97	2.68	0.001	21.02	>0.1	5.53	7	0	1.85	1.79	2.16	0
ENST00000252519	ARNTL	GCTCACAGGG	1	1035	1045	35	45	4.22	0.01	21.02	>0.1	5.61	8.03	0	1.86	0	1.31	0
ENST00000252519	HLTF	AACCTTACCT	-1	776	786	-224	-214	1.86	0.01	21.02	>0.1	5.61	5.84	0	1.38	0	6.32	0
ENST00000252519	FOXD3	TTTTTTTTTTTT	-1	462	474	-538	-526	6.54	0.01	21.02	>0.1	2.82	4.89	0	0.99	0	5.78	0
ENST00000252519	JUNB(VAR.2)	TTGACATCGT	-1	1046	1056	46	56	4.41	0.01	21.02	>0.1	5.61	7.68	0	1.86	0	1.46	0
ENST00000252519	NR5A2	CAACCCAAGTTCAAA	1	950	965	-50	-35	-1.09	0.01	21.02	>0.1	5.54	7.51	0	1.88	0	1.7	5.49
ENST00000252519	MIXL1	CCTCATGAGA	-1	983	993	-17	-7	3.47	0.01	21.02	>0.1	5.61	8.5	0	1.87	0	1.57	0
ENST00000252519	PROP1	AAATCTCATGA	1	980	991	-20	-9	3.64	0.01	21.01	>0.1	5.6	8.37	0	1.87	0	1.53	0
ENST00000252519	TCF4	AGCAGCAGTT	-1	1090	1100	90	100	2.6	0.01	21.01	>0.1	5.61	6.88	0	1.85	1.79	2.27	0
ENST00000252519	NRL	AGATTGTTTAC	1	893	904	-107	-96	4.01	0.01	21.01	>0.1	5.6	6.65	0	1.89	0	2.86	0
ENST00000252519	JUNB(VAR.2)	AATACGTTAT	-1	801	811	-199	-189	4.5	0.01	21.01	>0.1	5.61	5.98	0	1.5	0	3.43	0
ENST00000252519	KLF4	CAGCGCCCAAC	1	943	954	-57	-46	4.45	0.01	21.01	>0.1	5.6	7.29	0	1.88	0	1.8	0
ENST00000252519	LHX6	GCTGCTCAGT	1	1094	1104	94	104	1.15	0.01	21	>0.1	5.61	6.83	0	1.85	3.22	2.34	0
ENST00000252519	PBX3	GGCTGAGAAGGAGCCAG	-1	1063	1080	63	80	2.26	0.01	21	>0.1	5.52	7.3	0	1.85	1.79	2.27	0
ENST00000252519	JUN::JUNB	TGTGAGCCAA	-1	1032	1042	32	42	4.11	0.01	21	>0.1	5.61	8.15	0	1.86	0	1.28	0
ENST00000252519	ETV5	AGTGGATGTG	1	1019	1029	19	29	3.48	0.01	21	>0.1	5.61	8.74	0	1.86	0	1.31	0
ENST00000252519	RHOXF1	GAAAGCTG	-1	713	721	-287	-279	3.63	0.01	21	>0.1	5.64	5.56	0	1.18	0	4.99	0
ENST00000252519	MEF2C	GAAATAAAAATAAAT	1	576	591	-424	-409	11.49	0.001	20.99	>0.1	3.34	5.16	0	1.01	0	0	0
ENST00000252519	FOSL2::JUND	CCTGACTAAC	1	262	272	-738	-728	7.79	0.001	20.99	>0.1	2.8	4.55	0	1.32	0	4.53	0
ENST00000252519	FOXQ1	TATTCTTTAAT	-1	793	804	-207	-196	2.67	0.01	20.99	>0.1	5.6	5.94	0	1.46	0	5.32	0
ENST00000252519	HNF1B	GCCATAAAGTGAC	1	758	771	-242	-229	-2.19	0.01	20.99	>0.1	5.57	5.77	0	1.33	0	6.1	4.41
ENST00000252519	ETV5	GCAGGAAAGA	-1	932	942	-68	-58	5.48	0.01	20.99	>0.1	5.61	7.09	0	1.88	0	0.93	0
ENST00000252519	HOXD8	AATTTCATTAATAGGTT	-1	598	615	-402	-385	9.84	0.001	20.98	>0.1	3.48	5.22	0	1.03	0	1.41	0
ENST00000252519	SP8	ATCACATCCACT	-1	1019	1031	19	31	3.49	0.01	20.98	>0.1	5.58	8.74	0	1.86	0	1.31	0
ENST00000252519	MYF6	AACTGCTGCT	1	1090	1100	90	100	2.57	0.01	20.98	>0.1	5.61	6.88	0	1.85	1.79	2.27	0
ENST00000252519	EVX1	TCTCATGAGG	1	983	993	-17	-7	3.43	0.01	20.98	>0.1	5.61	8.5	0	1.87	0	1.57	0
ENST00000252519	HOXD3	TTGCTGTAACTGCTGC	1	1083	1099	83	99	2.62	0.01	20.98	>0.1	5.53	6.97	0	1.85	1.79	2.21	0
ENST00000252519	JUNB(VAR.2)	ATAACGTATT	1	801	811	-199	-189	4.47	0.01	20.98	>0.1	5.61	5.98	0	1.5	0	3.43	0
ENST00000252519	MYBL1	GTGGTTAAACTT	-1	1139	1151	139	151	0.64	0.001	20.97	>0.1	5.58	6.38	0	1.84	3.22	3.29	0
ENST00000252519	ZNF263	AAAAAAAGAAAAAGAAGAAGA	-1	909	930	-91	-70	5.53	0.01	20.97	>0.1	5.47	6.93	0	1.89	0	1.15	0
ENST00000252519	NKX2-8	TCACTTTAA	1	821	830	-179	-170	3.94	0.01	20.97	>0.1	5.62	6.09	0	1.62	0	3.7	0
ENST00000252519	ISX	ACAATTTC	-1	609	617	-391	-383	3.19	0.01	20.97	>0.1	3.53	5.23	0	1.02	0	1.55	6.45
ENST00000252519	MAX::MYC	GGCTTCGTGGT	-1	1146	1157	146	157	3.25	0.01	20.97	>0.1	5.6	6.33	0	1.84	1.79	2.16	0
ENST00000252519	FOSL1::JUNB	TATTGGCTCAGCA	1	881	894	-119	-106	3.87	0.01	20.97	>0.1	5.57	6.57	0	1.89	0	3.07	0
ENST00000252519	HNF1B	TCCACTGAATGAC	-1	1012	1025	12	25	-1.22	0.01	20.96	>0.1	5.57	8.92	0	1.86	0	1.42	4.41
ENST00000252519	ISL2	GAACTTTA	1	873	881	-127	-119	4.11	0.01	20.96	>0.1	5.64	6.45	0	1.9	0	2.86	0
ENST00000252519	FOS::JUN(VAR.2)	GATTTGGCCATAAAGT	1	752	768	-248	-232	2.03	0.01	20.96	>0.1	5.53	5.76	0	1.32	0	6.32	0
ENST00000252519	ETV4	TGAGGAACAG	1	1111	1121	111	121	1.1	0.01	20.96	>0.1	5.61	6.64	0	1.85	3.22	2.54	0
ENST00000252519	RFX1	CCAGCCTGGGCGAC	1	425	439	-575	-561	6.6	0.001	20.95	>0.1	2.7	4.82	0	1.02	0	5.8	0
ENST00000252519	FOS::JUN(VAR.2)	GATCGCGCCACTGTGC	1	408	424	-592	-576	6.7	0.001	20.95	>0.1	2.66	4.79	0	1.03	0	5.76	0
ENST00000252519	FOS::JUNB	TGTTAGTCAGGA	-1	261	273	-739	-727	7.74	0.001	20.95	>0.1	2.8	4.55	0	1.32	0	4.53	0
ENST00000252519	SPIC	GTCTAGGGAAAGTC	1	1001	1015	1	15	2.94	0.01	20.95	>0.1	5.56	9.12	0	1.87	0	1.46	0
ENST00000252519	POU5F1B	TATGGAATT	-1	494	503	-506	-497	5.65	0.01	20.95	>0.1	2.93	4.95	0	0.98	0	6.44	0
ENST00000252519	ETS1	TGAGGAGGTT	1	988	998	-12	-2	-1	0.01	20.95	>0.1	5.61	8.66	0	1.87	0	1.61	4.2
ENST00000252519	TBX5	GGGCGTGG	1	314	322	-686	-678	6.38	0.01	20.95	>0.1	2.64	4.62	0	1.17	0	6.13	0
ENST00000252519	POU3F2	TTATGGAATTCA	-1	492	504	-508	-496	5.65	0.01	20.95	>0.1	2.93	4.95	0	0.99	0	6.44	0
ENST00000252519	ETV3	GCTGTAACTG	1	1085	1095	85	95	2.54	0.01	20.95	>0.1	5.61	6.94	0	1.85	1.79	2.21	0
ENST00000252519	SOX13	GCACAGTGGCT	1	182	193	-818	-807	7.75	0.001	20.94	>0.1	3.12	4.45	0	1.77	0	3.86	0
ENST00000252519	NFIC	GGCTGGGCACA	1	176	187	-824	-813	8.3	0.001	20.94	>0.1	3.15	4.44	0	1.82	0	3.24	0
ENST00000252519	RUNX1	GGATGTGATCT	1	1022	1033	22	33	3.52	0.01	20.94	>0.1	5.6	8.68	0	1.86	0	1.28	0
ENST00000252519	EOMES	AAAGTGACAGGAG	1	763	776	-237	-224	2.13	0.01	20.94	>0.1	5.57	5.8	0	1.34	0	6.1	0
ENST00000252519	PAX6	CTCCAGGATGAACT	1	864	878	-136	-122	4.3	0.01	20.94	>0.1	5.56	6.43	0	1.9	0	2.75	0
ENST00000252519	ARID3B	TTAATATTTTC	-1	724	735	-276	-265	3.34	0.01	20.94	>0.1	5.6	5.62	0	1.21	0	5.17	0
ENST00000252519	RORB	ATAAAGTTCAT	-1	871	882	-129	-118	4.02	0.01	20.93	>0.1	5.6	6.46	0	1.9	0	2.95	0
ENST00000252519	PAX4	TGAATTCC	1	492	500	-508	-500	5.95	0.01	20.93	>0.1	2.92	4.94	0	0.98	0	6.13	0
ENST00000252519	HLTF	GCACTTTGGG	1	209	219	-791	-781	7.18	0.01	20.93	>0.1	3	4.48	0	1.57	0	4.7	0
ENST00000252519	TFDP1	GAGAGGTAAGG	1	773	784	-227	-216	2.02	0.01	20.93	>0.1	5.6	5.83	0	1.37	0	6.1	0
ENST00000252519	NFAT5	TTTTTCTTTT	1	917	927	-83	-73	5.42	0.01	20.93	>0.1	5.61	6.89	0	1.89	0	1.12	0
ENST00000252519	ZNF740	CCACCACCAC	-1	318	328	-682	-672	6.25	0.01	20.93	>0.1	2.63	4.63	0	1.16	0	6.26	0
ENST00000252519	MSX2	ATAATTCC	-1	1191	1199	191	199	2.15	0.01	20.93	>0.1	5.64	6.02	0	1.5	1.79	3.82	0
ENST00000252519	FOSL2::JUN(VAR.2)	GGAGAGGTAAG	1	772	783	-228	-217	2.21	0.01	20.92	>0.1	5.6	5.83	0	1.37	0	5.92	0
ENST00000252519	CREB1	GGAGAGGTAAGG	1	772	784	-228	-216	2.03	0.01	20.92	>0.1	5.58	5.83	0	1.37	0	6.1	0
ENST00000252519	CREB1	CCTTACCTCTCC	-1	772	784	-228	-216	2.03	0.01	20.92	>0.1	5.58	5.83	0	1.37	0	6.1	0
ENST00000252519	POU3F2	GTATTCTTATTT	1	806	818	-194	-182	4.5	0.01	20.92	>0.1	5.58	6.02	0	1.54	0	3.28	0
ENST00000252519	NR2E1	GCAAGTGAA	-1	1177	1186	177	186	2.51	0.01	20.92	>0.1	5.62	6.11	0	1.61	1.79	3.28	0
ENST00000252519	EOMES	CAGGCGTGAGCCA	-1	188	201	-812	-799	7.61	0.001	20.91	>0.1	3.08	4.46	0	1.72	0	4.04	0
ENST00000252519	LHX2	CTCAATGGTG	-1	1105	1115	105	115	1.01	0.01	20.91	>0.1	5.61	6.7	0	1.85	3.22	2.52	0
ENST00000252519	RUNX2	AAACCTCCT	-1	990	999	-10	-1	3.12	0.01	20.91	>0.1	5.62	8.69	0	1.87	0	1.61	0
ENST00000252519	IRF1	TTTTTTTTTTTTTTTTTTTTT	-1	457	478	-543	-522	6.55	0.01	20.91	>0.1	2.82	4.9	0	1	0	5.63	0
ENST00000252519	POU5F1	TTATTCTAAAA	1	834	845	-166	-155	4.11	0.01	20.91	>0.1	5.6	6.19	0	1.73	0	3.28	0
ENST00000252519	RAX2	CTCATGAG	1	984	992	-16	-8	3.39	0.1	20.91	>0.1	5.64	8.43	0	1.87	0	1.57	0
ENST00000252519	RAX2	CTCATGAG	-1	984	992	-16	-8	3.39	0.1	20.91	>0.1	5.64	8.43	0	1.87	0	1.57	0
ENST00000252519	POU6F1	TCTCATGAGG	1	983	993	-17	-7	3.35	0.01	20.9	>0.1	5.61	8.5	0	1.87	0	1.57	0
ENST00000252519	POU6F1	CCTCATGAGA	-1	983	993	-17	-7	3.35	0.01	20.9	>0.1	5.61	8.5	0	1.87	0	1.57	0
ENST00000252519	NR1A4::RXRA	GAAGCCGAAGACCTG	1	1151	1166	151	166	4.16	0.01	20.9	>0.1	4.47	6.29	0	1.84	1.79	2.34	0
ENST00000252519	ERF	GCAGGAAAGA	-1	932	942	-68	-58	5.38	0.001	20.89	>0.1	5.61	7.09	0	1.88	0	0.93	0
ENST00000252519	MYC	CTACAGGTGCCC	-1	326	338	-674	-662	6.93	0.001	20.89	>0.1	2.6	4.65	0	1.15	0	5.56	0
ENST00000252519	FOXA1	CAATGGTGGACTGAG	-1	1098	1113	98	113	-4.37	0.01	20.89	>0.1	5.54	6.78	0	1.85	3.22	2.38	5.49
ENST00000252519	FOXD3	TTTTTTTTTTTT	-1	465	477	-535	-523	6.54	0.01	20.89	>0.1	2.83	4.9	0	0.99	0	5.63	0
ENST00000252519	CEBPE	GTTTAACCAC	1	1141	1151	141	151	0.44	0.01	20.89	>0.1	5.61	6.37	0	1.84	3.22	3.4	0
ENST00000252519	FEV	GACAGATATG	-1	852	862	-148	-138	-1.36	0.01	20.89	>0.1	5.61	6.31	0	1.88	0	2.67	5.78
ENST00000252519	ARID3B	CTATTAATGAA	1	601	612	-399	-388	9.75	0.001	20.88	>0.1	3.48	5.21	0	1.02	0	1.41	0
ENST00000252519	HOXB3	AAAAATTATT	1	829	839	-171	-161	4.16	0.01	20.88	>0.1	5.61	6.15	0	1.68	0	3.28	0
ENST00000252519	ATOH1	CAAAAATGTC	-1	1126	1136	126	136	0.96	0.01	20.88	>0.1	5.61	6.49	0	1.84	3.22	2.75	0
ENST00000252519	EVX1	AAAAATTATT	1	829	839	-171	-161	4.16	0.01	20.88	>0.1	5.61	6.15	0	1.68	0	3.28	0
ENST00000252519	JUNB(VAR.2)	ATGGCGTGAA	1	369	379	-631	-621	6.39	0.001	20.87	>0.1	2.54	4.71	0	1.07	0	6.15	0
ENST00000252519	HNF1A	CATTAATAGGTTATC	-1	595	610	-405	-390	2.29	0.01	20.87	>0.1	3.46	5.21	0	1.02	0	1.41	7.48
ENST00000252519	PHOX2A	TTATTTGATTC	1	812	823	-188	-177	4.23	0.01	20.87	>0.1	5.6	6.05	0	1.57	0	3.43	0
ENST00000252519	PAX6	TTTTTGGACAAGTT	1	1130	1144	130	144	0.81	0.01	20.87	>0.1	5.56	6.46	0	1.84	3.22	2.98	0
ENST00000252519	FOXD3	TTTTTTTTTTTT	-1	461	473	-539	-527	6.54	0.01	20.87	>0.1	2.82	4.89	0	0.99	0	5.63	0
ENST00000252519	FOXD3	TTTTTTTTTTTT	-1	460	472	-540	-528	6.54	0.01	20.87	>0.1	2.81	4.89	0	0.99	0	5.63	0
ENST00000252519	SPIB	AGTGGAT	1	1019	1026	19	26	3.27	0.01	20.86	>0.1	5.65	8.74	0	1.86	0	1.34	0
ENST00000252519	HNF1B	GTCATTCAGTGGA	1	1012	1025	12	25	-1.32	0.01	20.86	>0.1	5.57	8.92	0	1.86	0	1.42	4.41
ENST00000252519	MZF1	CTGGGA	1	380	386	-620	-614	5.98	0.01	20.86	>0.1	2.56	4.73	0	1.06	0	6.53	0
ENST00000252519	NKX3-1	TTCACTTTA	1	820	829	-180	-171	3.99	0.01	20.86	>0.1	5.62	6.08	0	1.61	0	3.55	0
ENST00000252519	NKX2-3	AGCACTTTGG	1	208	218	-792	-782	7.09	0.001	20.85	>0.1	3	4.48	0	1.58	0	4.7	0
ENST00000252519	THAP1	TCGCCCAGG	-1	429	438	-571	-562	6.51	0.01	20.85	>0.1	2.71	4.82	0	1.01	0	5.8	0
ENST00000252519	FOXD3	TTTTTTTTTTTT	-1	457	469	-543	-531	6.54	0.01	20.85	>0.1	2.8	4.88	0	1	0	5.63	0
ENST00000252519	NEUROG1	AACGTATTCT	1	803	813	-197	-187	4.31	0.01	20.85	>0.1	5.61	5.99	0	1.51	0	3.43	0
ENST00000252519	PBX2	TTTTTGGACAAG	1	1130	1142	130	142	0.83	0.01	20.85	>0.1	5.58	6.46	0	1.84	3.22	2.91	0
ENST00000252519	TFAP2A(VAR.2)	CCCCTGTGAGCC	-1	1034	1046	34	46	4.04	0.01	20.85	>0.1	5.58	8.06	0	1.86	0	1.31	0
ENST00000252519	ZNF354C	CTCCAC	-1	114	120	-886	-880	10.32	>0.1	20.85	>0.1	3.52	4.36	0	1.89	0	0.77	0
ENST00000252519	NKX2-3	GGCACTCAAA	1	23	33	-977	-967	9.09	0.001	20.84	>0.1	5.61	4.27	0	1.87	0	0	0
ENST00000252519	TGIF2	AGAAAGCTGTTA	-1	710	722	-290	-278	3.52	0.001	20.84	>0.1	5.58	5.57	0	1.18	0	4.99	0
ENST00000252519	PDX1	AAAATTAT	-1	132	140	-868	-860	3.59	0.01	20.84	>0.1	3.4	4.38	0	1.89	0	1.57	6.01
ENST00000252519	PITX3	CCAAATCAA	-1	750	759	-250	-241	2.3	0.01	20.84	>0.1	5.62	5.72	0	1.28	0	5.92	0
ENST00000252519	HOXD8	GAATCAAATAAGAATAC	-1	806	823	-194	-177	4.42	0.01	20.84	>0.1	5.52	6.05	0	1.57	0	3.28	0
ENST00000252519	TEAD4	AACAATCTGC	-1	891	901	-109	-99	3.85	0.01	20.84	>0.1	5.61	6.62	0	1.89	0	2.86	0
ENST00000252519	JUN::JUNB	CCTGGCTCCT	1	1062	1072	62	72	2.05	0.01	20.84	>0.1	5.61	7.31	0	1.86	1.79	2.21	0
ENST00000252519	ETV5	ACAGGAGAGG	1	769	779	-231	-221	2.37	0.01	20.84	>0.1	5.61	5.81	0	1.35	0	5.69	0
ENST00000252519	JUN::JUNB(VAR.2)	GGGAAAGTCATT	1	1006	1018	6	18	2.81	0.01	20.84	>0.1	5.58	9.12	0	1.87	0	1.46	0
ENST00000252519	REL	GGGAAAGTCA	1	1006	1016	6	16	2.77	0.01	20.83	>0.1	5.61	9.12	0	1.87	0	1.46	0
ENST00000252519	SIX2	TGGTTAAACTTGTCCA	-1	1134	1150	134	150	0.74	0.01	20.83	>0.1	5.53	6.42	0	1.84	3.22	3.07	0
ENST00000252519	PITX3	ACTAAAACC	-1	994	1003	-6	3	3	0.01	20.83	>0.1	5.62	8.81	0	1.87	0	1.53	0
ENST00000252519	ETV1	CCAGGATGAA	1	866	876	-134	-124	4.16	0.01	20.83	>0.1	5.61	6.41	0	1.9	0	2.75	0
ENST00000252519	HES1	GGCTCACGCC	1	189	199	-811	-801	7.53	0.001	20.82	>0.1	3.09	4.45	0	1.71	0	4.04	0
ENST00000252519	FOSL2	TCTTGGCTCAC	1	1030	1041	30	41	3.79	0.001	20.82	>0.1	5.6	8.24	0	1.86	0	1.34	0
ENST00000252519	DDIT3::CEBPA	GCCTGTAATCCT	1	196	208	-804	-792	7.27	0.001	20.82	>0.1	3.05	4.46	0	1.66	0	4.37	0
ENST00000252519	ELF4	AGCCAGGAAGAG	-1	1057	1069	57	69	3.75	0.001	20.82	>0.1	5.58	7.42	0	1.86	0	2.21	0
ENST00000252519	NR2E3	CAAGCTC	-1	390	397	-610	-603	6.31	0.001	20.82	>0.1	2.59	4.74	0	1.05	0	6.13	0
ENST00000252519	LHX3	GGATTAAAGAATA	1	791	804	-209	-196	2.53	0.01	20.82	>0.1	5.57	5.94	0	1.47	0	5.32	0
ENST00000252519	LHX9	AAAATTAT	1	830	838	-170	-162	4.09	0.01	20.82	>0.1	5.64	6.14	0	1.67	0	3.28	0
ENST00000252519	GATA5	AGATCACA	1	233	241	-767	-759	6.96	0.01	20.82	>0.1	2.91	4.51	0	1.44	0	5.01	0
ENST00000252519	NFATC2	TGTTACA	1	847	854	-153	-146	4.16	0.01	20.82	>0.1	5.65	6.26	0	1.81	0	2.95	0
ENST00000252519	CEBPB	GTTCCTCAAT	-1	1109	1119	109	119	0.96	0.01	20.82	>0.1	5.61	6.66	0	1.85	3.22	2.52	0
ENST00000252519	NKX6-2	TCTATCAA	1	1167	1175	167	175	3.75	0.01	20.82	>0.1	4.53	6.17	0	1.69	1.79	2.88	0
ENST00000252519	OTX2	AAAATCTC	1	979	987	-21	-13	3.6	0.01	20.82	>0.1	5.64	8.18	0	1.87	0	1.53	0
ENST00000252519	REL	GGAGGTTTTA	1	991	1001	-9	1	3.01	0.01	20.81	>0.1	5.61	8.74	0	1.87	0	1.57	0
ENST00000252519	POU6F2	ATCTCATGAG	1	982	992	-18	-8	3.37	0.01	20.81	>0.1	5.61	8.43	0	1.87	0	1.53	0
ENST00000252519	MEIS1	TTGATAG	-1	1168	1175	168	175	3.74	0.01	20.81	>0.1	4.54	6.17	0	1.68	1.79	2.88	0
ENST00000252519	NEUROD2	CAGATATGTA	-1	850	860	-150	-140	4.29	0.01	20.81	>0.1	5.61	6.3	0	1.86	0	2.75	0
ENST00000252519	JUNB(VAR.2)	ACGATGTCAA	1	1046	1056	46	56	4.2	0.01	20.81	>0.1	5.61	7.68	0	1.86	0	1.46	0
ENST00000252519	KLF16	GCCCAACCCAA	1	947	958	-53	-42	4.24	0.01	20.81	>0.1	5.6	7.36	0	1.88	0	1.74	0
ENST00000252519	CEBPE	TTTGGACAAG	1	1132	1142	132	142	0.72	0.01	20.81	>0.1	5.61	6.44	0	1.84	3.22	2.98	0
ENST00000252519	MYB	ATCCACTGAA	-1	1016	1026	16	26	3.16	0.01	20.81	>0.1	5.61	8.81	0	1.86	0	1.36	0
ENST00000252519	FOS::JUN(VAR.2)	CCTTACCTCTCCTGTC	-1	768	784	-232	-216	1.97	0.01	20.81	>0.1	5.53	5.84	0	1.38	0	6.1	0
ENST00000252519	ZNF354C	CTCCAC	-1	119	125	-881	-875	10.32	>0.1	20.81	>0.1	3.49	4.36	0	1.89	0	0.75	0
ENST00000252519	ETV2	AGCAGGAAAGA	-1	932	943	-68	-57	5.29	0.001	20.8	>0.1	5.6	7.11	0	1.88	0	0.93	0
ENST00000252519	HOXD9	CCAAAAAAAG	-1	922	932	-78	-68	5.27	0.01	20.8	>0.1	5.61	6.95	0	1.88	0	1.09	0
ENST00000252519	PRRX2	CAAATAAG	-1	811	819	-189	-181	4.31	0.01	20.8	>0.1	5.64	6.02	0	1.55	0	3.28	0
ENST00000252519	DUXA	TGGATGTGATCTT	1	1021	1034	21	34	3.39	0.01	20.8	>0.1	5.57	8.7	0	1.86	0	1.28	0
ENST00000252519	ISL2	TCACTTAC	-1	5	13	-995	-987	7.25	0.01	20.8	>0.1	5.64	4.26	0	1.86	1.79	0	0
ENST00000252519	NFIC	GGCTCAGCAGA	1	885	896	-115	-104	3.66	0.01	20.8	>0.1	5.6	6.58	0	1.89	0	3.07	0
ENST00000252519	TWIST1	GTAACAGATTTTA	-1	840	853	-160	-147	5.76	0.01	20.79	>0.1	5.57	6.25	0	1.8	0	1.41	0
ENST00000252519	RELB	TAATTCCAAGA	-1	1187	1198	187	198	2.27	0.01	20.79	>0.1	5.6	6.05	0	1.53	1.79	3.55	0
ENST00000252519	PDX1	AACATTAT	1	637	645	-363	-355	3.01	0.01	20.79	>0.1	3.76	5.31	0	1.05	0	1.66	6.01
ENST00000252519	NRL	AAGCCGAAGAC	1	1152	1163	152	163	4.12	0.01	20.79	>0.1	4.5	6.28	0	1.84	1.79	2.26	0
ENST00000252519	MAFB	CTGCTGCTCAGT	1	1092	1104	92	104	0.94	0.01	20.79	>0.1	5.58	6.85	0	1.85	3.22	2.34	0
ENST00000252519	NR2E1	GTGAGCCAA	-1	1032	1041	32	41	3.85	0.01	20.79	>0.1	5.62	8.15	0	1.86	0	1.31	0
ENST00000252519	ATF3	AGTGACAG	1	765	773	-235	-227	1.94	0.01	20.79	>0.1	5.64	5.78	0	1.33	0	6.1	0
ENST00000252519	GSC	TGTAATCCTA	1	199	209	-801	-791	7.16	0.001	20.78	>0.1	3.04	4.46	0	1.64	0	4.48	0
ENST00000252519	GATA2	TCCTTCTCAGC	1	1068	1079	68	79	2.12	0.01	20.78	>0.1	5.6	7.21	0	1.85	1.79	2.21	0
ENST00000252519	SOX17	GCCACTGTG	1	414	423	-586	-577	7.22	0.01	20.78	>0.1	2.66	4.79	0	1.02	0	5.09	0
ENST00000252519	ALX3	TCTTATTTGA	1	810	820	-190	-180	4.31	0.01	20.78	>0.1	5.61	6.03	0	1.55	0	3.28	0
ENST00000252519	NR4A2	TAGAACAG	-1	1163	1171	163	171	4.01	0.01	20.78	>0.1	4.44	6.2	0	1.73	1.79	2.61	0
ENST00000252519	OTX1	TTAAACTT	-1	1139	1147	139	147	0.56	0.01	20.78	>0.1	5.64	6.38	0	1.84	3.22	3.13	0
ENST00000252519	TFAP2C(VAR.2)	TCGCCCAGGCT	-1	427	438	-573	-562	6.44	0.01	20.78	>0.1	2.71	4.82	0	1.01	0	5.8	0
ENST00000252519	ELF5	GAAGGGAAAAT	1	529	540	-471	-460	2.18	0.01	20.78	>0.1	3.08	5.03	0	0.98	0	3.55	5.95
ENST00000252519	GATA3	AGATAATG	-1	639	647	-361	-353	9.02	0.001	20.77	>0.1	3.77	5.31	0	1.05	0	1.61	0
ENST00000252519	FOSL1::JUN(VAR.2)	GTGGCGCGAT	-1	409	419	-591	-581	6.78	0.001	20.77	>0.1	2.65	4.78	0	1.03	0	5.52	0
ENST00000252519	EGR2	TCGCCCAGGCT	-1	427	438	-573	-562	6.43	0.001	20.77	>0.1	2.71	4.82	0	1.01	0	5.8	0
ENST00000252519	BACH1::MAFK	AGGCTGAGGCAGGAG	1	353	368	-647	-632	6.41	0.001	20.77	>0.1	2.53	4.7	0	1.1	0	6.03	0
ENST00000252519	FOXQ1	CAAAGTTCACT	1	1172	1183	172	183	2.62	0.01	20.77	>0.1	5.6	6.14	0	1.65	1.79	2.97	0
ENST00000252519	FOSL1::JUN(VAR.2)	ATAACGTATT	1	801	811	-199	-189	4.26	0.01	20.77	>0.1	5.61	5.98	0	1.5	0	3.43	0
ENST00000252519	FOSL1::JUN(VAR.2)	AATACGTTAT	-1	801	811	-199	-189	4.26	0.01	20.77	>0.1	5.61	5.98	0	1.5	0	3.43	0
ENST00000252519	IRF1	GTTTTTTTTTTTTTTTTTTTT	-1	459	480	-541	-520	6.26	0.01	20.77	>0.1	2.83	4.9	0	1	0	5.78	0
ENST00000252519	YY2	CTCAGCCTTGT	1	1073	1084	73	84	2.13	0.01	20.77	>0.1	5.6	7.12	0	1.85	1.79	2.27	0
ENST00000252519	MLXIPL	ATGGCGTGAA	1	369	379	-631	-621	2.01	0.01	20.77	>0.1	2.54	4.71	0	1.07	0	6.15	4.28
ENST00000252519	ATOH1	AACAGATTTT	-1	841	851	-159	-149	5.72	0.01	20.76	>0.1	5.61	6.24	0	1.78	0	1.41	0
ENST00000252519	IRF1	TACCGGTTTTGATTTGGCCAT	1	742	763	-258	-237	2.15	0.01	20.76	>0.1	5.47	5.74	0	1.3	0	6.1	0
ENST00000252519	PPARA::RXRA	TAGTCTAGGGAAAGTCAT	1	999	1017	-1	17	2.8	0.01	20.76	>0.1	5.51	9.12	0	1.87	0	1.46	0
ENST00000252519	PPARG::RXRA	TGTGAGCCAAGATCA	-1	1027	1042	27	42	3.62	0.01	20.76	>0.1	5.54	8.39	0	1.86	0	1.34	0
ENST00000252519	ESRRG	GGAAAGTCAT	1	1007	1017	7	17	2.7	0.01	20.76	>0.1	5.61	9.12	0	1.87	0	1.46	0
ENST00000252519	NKX6-2	TCCATAAA	1	497	505	-503	-495	5.45	0.01	20.76	>0.1	2.94	4.95	0	0.98	0	6.44	0
ENST00000252519	DLX2	ATAATTTT	-1	830	838	-170	-162	4.03	0.01	20.76	>0.1	5.64	6.14	0	1.67	0	3.28	0
ENST00000252519	HNF4G	TGTGAGCCAAGATCA	-1	1027	1042	27	42	3.62	0.01	20.76	>0.1	5.54	8.39	0	1.86	0	1.34	0
ENST00000252519	MGA	AAGTGACA	1	764	772	-236	-228	2.1	0.01	20.76	>0.1	5.64	5.78	0	1.33	0	5.92	0
ENST00000252519	FIGLA	AACAGGTCTT	-1	1158	1168	158	168	4.17	0.01	20.76	>0.1	4.38	6.24	0	1.78	1.79	2.4	0
ENST00000252519	NR2E3	CAGCCTT	1	1075	1082	75	82	2.1	0.01	20.76	>0.1	5.65	7.09	0	1.85	1.79	2.27	0
ENST00000252519	JUNB(VAR.2)	TTCACGCCAT	-1	369	379	-631	-621	6.27	0.001	20.75	>0.1	2.54	4.71	0	1.07	0	6.15	0
ENST00000252519	DMBX1	TGGACAAGTTTAACCAC	1	1134	1151	134	151	0.67	0.01	20.75	>0.1	5.52	6.42	0	1.84	3.22	3.07	0
ENST00000252519	PRRX2	CCAATATA	-1	879	887	-121	-113	3.64	0.01	20.75	>0.1	5.64	6.5	0	1.9	0	3.07	0
ENST00000252519	FOXD3	TTTTTTTTTTTT	-1	459	471	-541	-529	6.54	0.01	20.75	>0.1	2.81	4.88	0	1	0	5.52	0
ENST00000252519	FOXD3	TTTTTTTTTTTT	-1	458	470	-542	-530	6.54	0.01	20.75	>0.1	2.81	4.88	0	1	0	5.52	0
ENST00000252519	HLF	AGATATGTAACA	-1	847	859	-153	-141	4.07	0.01	20.75	>0.1	5.58	6.29	0	1.85	0	2.95	0
ENST00000252519	ZBTB7B	CCCACCACCACG	-1	317	329	-683	-671	6.06	0.001	20.74	>0.1	2.63	4.63	0	1.17	0	6.26	0
ENST00000252519	RXRA::VDR	GGTTCTCTAGGATTA	1	782	797	-218	-203	1.95	0.01	20.74	>0.1	5.54	5.9	0	1.43	0	5.92	0
ENST00000252519	PAX6	ATCAAAGTTCACTT	1	1170	1184	170	184	2.6	0.01	20.74	>0.1	5.56	6.15	0	1.67	1.79	2.97	0
ENST00000252519	MNT	TACAGGTGCC	-1	327	337	-673	-663	6.77	0.001	20.73	>0.1	2.6	4.65	0	1.14	0	5.56	0
ENST00000252519	PBX3	TCCTGACTAACACGGTG	1	261	278	-739	-722	7.6	0.001	20.73	>0.1	2.79	4.56	0	1.33	0	4.45	0
ENST00000252519	FOXC1	TGAGCCAAGAT	-1	1029	1040	29	40	3.65	0.01	20.73	>0.1	5.6	8.29	0	1.86	0	1.34	0
ENST00000252519	HOXB13	ACAGTAAACA	-1	897	907	-103	-93	3.69	0.01	20.73	>0.1	5.61	6.68	0	1.89	0	2.86	0
ENST00000252519	HOXA2	AGTCATTCAG	1	1011	1021	11	21	2.91	0.01	20.73	>0.1	5.61	8.95	0	1.86	0	1.39	0
ENST00000252519	NKX3-2	TTCACTTGC	1	1177	1186	177	186	2.32	0.01	20.73	>0.1	5.62	6.11	0	1.61	1.79	3.28	0
ENST00000252519	ZIC3	AACCTCCTCATGAGA	-1	983	998	-17	-2	3.07	0.001	20.72	>0.1	5.54	8.66	0	1.87	0	1.57	0
ENST00000252519	IRF7	TTTAAAGTGAATCA	-1	817	831	-183	-169	3.89	0.001	20.72	>0.1	5.56	6.1	0	1.63	0	3.55	0
ENST00000252519	CTCF	GTGACAGGAGAGGTAAGGT	1	766	785	-234	-215	2.09	0.01	20.72	>0.1	5.5	5.84	0	1.38	0	5.92	0
ENST00000252519	ESX1	GCTGATAAGA	1	966	976	-34	-24	3.76	0.01	20.72	>0.1	5.61	7.78	0	1.87	0	1.7	0
ENST00000252519	TBX4	AAGTGCTA	-1	207	215	-793	-785	6.95	0.01	20.72	>0.1	3.01	4.47	0	1.58	0	4.7	0
ENST00000252519	SP3	TCAGCGCCCAA	1	942	953	-58	-47	5.14	0.01	20.71	>0.1	5.6	7.27	0	1.88	0	0.83	0
ENST00000252519	HOXB2	GCTGATAAGA	1	966	976	-34	-24	3.75	0.01	20.71	>0.1	5.61	7.78	0	1.87	0	1.7	0
ENST00000252519	CUX1	TCCTCAATGG	-1	1107	1117	107	117	0.88	0.01	20.71	>0.1	5.61	6.68	0	1.85	3.22	2.47	0
ENST00000252519	EN1	CTCATGAG	1	984	992	-16	-8	3.19	0.01	20.71	>0.1	5.64	8.43	0	1.87	0	1.57	0
ENST00000252519	EN1	CTCATGAG	-1	984	992	-16	-8	3.19	0.01	20.71	>0.1	5.64	8.43	0	1.87	0	1.57	0
ENST00000252519	SOX6	CTTTTGGTTA	-1	732	742	-268	-258	-2.54	0.01	20.71	>0.1	5.61	5.65	0	1.23	0	5.92	4.85
ENST00000252519	HOXD9	TCCATAAAGA	1	497	507	-503	-493	5.39	0.01	20.71	>0.1	2.95	4.96	0	0.98	0	6.44	0
ENST00000252519	POU3F2	TTATTCTAAAAT	1	834	846	-166	-154	3.91	0.01	20.71	>0.1	5.58	6.2	0	1.74	0	3.28	0
ENST00000252519	TFE3	CCTGTGAG	-1	1036	1044	36	44	3.92	0.01	20.71	>0.1	5.64	7.99	0	1.86	0	1.31	0
ENST00000252519	GRHL2	CTAAAACCTCCTCAT	-1	987	1002	-13	2	2.91	0.01	20.71	>0.1	5.54	8.77	0	1.87	0	1.61	0
ENST00000252519	NFIC	TCCTTCTCAGC	1	1068	1079	68	79	2.05	0.01	20.71	>0.1	5.6	7.21	0	1.85	1.79	2.21	0
ENST00000252519	FOSL1::JUN(VAR.2)	ATCGCGCCAC	1	409	419	-591	-581	6.71	0.001	20.7	>0.1	2.65	4.78	0	1.03	0	5.52	0
ENST00000252519	FOSL1::JUND	CGAGACTCAG	1	443	453	-557	-547	6.17	0.01	20.7	>0.1	2.75	4.85	0	1	0	5.92	0
ENST00000252519	HOXA11	AGCTGTTAAAGA	-1	706	718	-294	-282	3.58	0.01	20.7	>0.1	5.58	5.55	0	1.17	0	4.81	0
ENST00000252519	FOSB::JUNB(VAR.2)	ATGGCCAAAT	-1	753	763	-247	-237	1.74	0.01	20.7	>0.1	5.61	5.74	0	1.3	0	6.32	0
ENST00000252519	SREBF1(VAR.2)	ATCTCCTGAC	-1	243	253	-757	-747	7.58	0.001	20.69	>0.1	2.87	4.52	0	1.39	0	4.33	0
ENST00000252519	VSX1	CAAATAAG	-1	811	819	-189	-181	4.2	0.01	20.69	>0.1	5.64	6.02	0	1.55	0	3.28	0
ENST00000252519	PDX1	CCTATTAA	1	600	608	-400	-392	3.64	0.01	20.69	>0.1	3.47	5.2	0	1.01	0	1.36	6.01
ENST00000252519	ASCL2	ACAATCTGCT	-1	890	900	-110	-100	3.63	0.01	20.69	>0.1	5.61	6.61	0	1.89	0	2.95	0
ENST00000252519	ZNF354C	CTCCTC	-1	989	995	-11	-5	3.98	0.01	20.69	>0.1	4.64	8.59	0	1.87	0	1.61	0
ENST00000252519	PRRX2	CTGATAAG	1	967	975	-33	-25	3.73	0.01	20.69	>0.1	5.64	7.76	0	1.87	0	1.7	0
ENST00000252519	NR5A2	TGAGCCAAGATCACA	-1	1025	1040	25	40	-2.02	0.01	20.69	>0.1	5.54	8.52	0	1.86	0	1.31	5.49
ENST00000252519	MXI1	GAAGCAAGTGAAC	-1	1176	1189	176	189	2.33	0.01	20.69	>0.1	5.57	6.11	0	1.62	1.79	3.26	0
ENST00000252519	BHLHE22	AGAATACGTT	-1	803	813	-197	-187	4.14	0.001	20.68	>0.1	5.61	5.99	0	1.51	0	3.43	0
ENST00000252519	GLI2	TCGCCCAGGCTG	-1	426	438	-574	-562	6.34	0.001	20.68	>0.1	2.7	4.82	0	1.01	0	5.8	0
ENST00000252519	GATA6	TAAAGACAAGGGC	1	501	514	-499	-486	6.07	0.01	20.68	>0.1	2.97	4.97	0	0.99	0	5.68	0
ENST00000252519	TFEC	GGCTCACGCC	1	189	199	-811	-801	2.26	0.01	20.68	>0.1	3.09	4.45	0	1.71	0	4.04	5.13
ENST00000252519	NR2F2	ACGATGTCAAG	1	1046	1057	46	57	4.08	0.01	20.68	>0.1	5.6	7.68	0	1.86	0	1.46	0
ENST00000252519	FOXP1	AAGAACACAGTA	-1	901	913	-99	-87	5.2	0.01	20.68	>0.1	5.58	6.74	0	1.89	0	1.28	0
ENST00000252519	NRL	TAACAGCTTTC	1	710	721	-290	-279	3.53	0.01	20.68	>0.1	5.6	5.56	0	1.18	0	4.81	0
ENST00000252519	TEAD2	TTACATATCTGTC	1	849	862	-151	-138	4.17	0.01	20.68	>0.1	5.57	6.31	0	1.88	0	2.75	0
ENST00000252519	SPIB	TGAGGAG	1	988	995	-12	-5	2.99	0.01	20.67	>0.1	5.65	8.59	0	1.87	0	1.57	0
ENST00000252519	NFATC1	CCTCTCCAGG	1	861	871	-139	-129	4.03	0.01	20.67	>0.1	5.61	6.38	0	1.9	0	2.75	0
ENST00000252519	NRL	AGAAAGCTGTT	-1	711	722	-289	-278	3.34	0.01	20.67	>0.1	5.6	5.57	0	1.18	0	4.99	0
ENST00000252519	LBX1	TCAATGGT	-1	1106	1114	106	114	0.75	0.01	20.67	>0.1	5.64	6.69	0	1.85	3.22	2.52	0
ENST00000252519	PAX2	AGTCTCGG	-1	442	450	-558	-550	6.16	0.01	20.67	>0.1	2.75	4.84	0	1	0	5.92	0
ENST00000252519	MIXL1	GTGAATCAAA	-1	815	825	-185	-175	3.99	0.01	20.67	>0.1	5.61	6.06	0	1.58	0	3.43	0
ENST00000252519	NFIX	CACGCCCAG	-1	312	321	-688	-679	6.19	0.01	20.67	>0.1	2.65	4.62	0	1.18	0	6.03	0
ENST00000252519	LHX3	TAAAAAATTATTC	1	827	840	-173	-160	3.82	0.01	20.66	>0.1	5.57	6.16	0	1.69	0	3.43	0
ENST00000252519	SOX17	GACATCGTC	-1	1045	1054	45	54	4.85	0.01	20.66	>0.1	5.62	7.7	0	1.86	0	0.62	0
ENST00000252519	NFATC2	TTCTCCT	-1	363	370	-637	-630	5.87	0.01	20.66	>0.1	2.52	4.7	0	1.08	0	6.49	0
ENST00000252519	ISX	GAAATTAA	1	154	162	-846	-838	2.99	0.01	20.66	>0.1	3.27	4.41	0	1.9	0	1.65	6.45
ENST00000252519	HAND1::TCF3	GGTCAGGAGA	1	242	252	-758	-748	2.92	0.01	20.66	>0.1	2.87	4.52	0	1.4	0	4.33	4.62
ENST00000252519	NKX2-5	ACAATCT	-1	893	900	-107	-100	3.64	0.01	20.66	>0.1	5.65	6.61	0	1.89	0	2.86	0
ENST00000252519	NEUROD2	AAGACATTTT	1	1124	1134	124	134	0.68	0.01	20.66	>0.1	5.61	6.51	0	1.84	3.22	2.79	0
ENST00000252519	TEAD2	ATGAATTCCATAA	1	491	504	-509	-496	5.52	0.01	20.66	>0.1	2.93	4.95	0	0.99	0	6.27	0
ENST00000252519	ARID3A	ACTAAA	-1	997	1003	-3	3	2.79	0.01	20.66	>0.1	5.67	8.8	0	1.87	0	1.53	0
ENST00000252519	ARID3B	CTATTAAAAAT	1	289	300	-711	-700	7.04	0.01	20.66	>0.1	2.71	4.59	0	1.24	0	5.09	0
ENST00000252519	GATA2	ACATTATCTTC	1	638	649	-362	-351	8.88	0.001	20.65	>0.1	3.78	5.32	0	1.06	0	1.61	0
ENST00000252519	TCFL5	GGCTCACGCC	1	189	199	-811	-801	7.36	0.001	20.65	>0.1	3.09	4.45	0	1.71	0	4.04	0
ENST00000252519	TCFL5	GGCGTGAGCC	-1	189	199	-811	-801	7.36	0.001	20.65	>0.1	3.09	4.45	0	1.71	0	4.04	0
ENST00000252519	LHX8	ACCATTGA	1	1106	1114	106	114	0.73	0.01	20.65	>0.1	5.64	6.69	0	1.85	3.22	2.52	0
ENST00000252519	GATA5	AGATACAC	-1	701	709	-299	-291	5.15	0.01	20.65	>0.1	5.64	5.52	0	1.15	0	3.19	0
ENST00000252519	BSX	AGGATTAA	1	790	798	-210	-202	2.15	0.01	20.65	>0.1	5.64	5.91	0	1.43	0	5.52	0
ENST00000252519	GCM2	AATGGTGGAC	-1	1102	1112	102	112	0.82	0.01	20.65	>0.1	5.61	6.73	0	1.85	3.22	2.41	0
ENST00000252519	SIX2	GACTAAAACCTCCTCA	-1	988	1004	-12	4	2.83	0.01	20.65	>0.1	5.53	8.84	0	1.87	0	1.57	0
ENST00000252519	ZNF263	TAAAGTGACAGGAGAGGTAAG	1	762	783	-238	-217	2.06	0.01	20.65	>0.1	5.47	5.83	0	1.37	0	5.92	0
ENST00000252519	PPARA::RXRA	ATTTGGCCATAAAGTGAC	1	753	771	-247	-229	1.94	0.01	20.65	>0.1	5.51	5.77	0	1.33	0	6.1	0
ENST00000252519	UNCX	CTGATAAG	1	967	975	-33	-25	3.69	0.01	20.65	>0.1	5.64	7.76	0	1.87	0	1.7	0
ENST00000252519	MAFG::NFE2L1	GCTGAT	1	966	972	-34	-28	3.74	0.01	20.65	>0.1	5.67	7.67	0	1.87	0	1.7	0
ENST00000252519	NKX6-1	ATCTTTAA	1	705	713	-295	-287	3.51	0.01	20.65	>0.1	5.64	5.53	0	1.16	0	4.81	0
[truncated: 11,226 more rows]

## Sheet: ENST00000427411
Ensembl Transcript ID	binding prot.	motif	strand	start	end	TSS-relative start	TSS-relative end	PWM score	p-value	combined affinity score	combined affinity score p-value	species weights sum	cage weights sum	eqtls weights sum	atac weights sum	metacluster weights sum	cpg weight	corr. weight sum
ENST00000427411	ESRRA	GTCAAGGTCAC	-1	1089	1100	89	100	16.02	1e-05	31.79	0.0146	5.6	4.24	0	1.86	3.22	0.85	0
ENST00000427411	HNF4A	GGGTTCAAGGGCCTAC	-1	863	879	-137	-121	3.16	0.0001	28.76	0.0148	4.4	4.12	0	1.92	7.75	1.74	5.67
ENST00000427411	CDX2	CTGTAATAAAA	-1	110	121	-890	-879	12.42	0.0001	30.98	0.0192	1.93	3.39	0	1.66	0	4.91	6.67
ENST00000427411	CEBPA	GTTTCACAATC	1	844	855	-156	-145	12.96	0.0001	33.23	0.0251	5.6	4.06	0	1.93	7.9	0.79	0
ENST00000427411	ESRRB	TCAAGGTCACG	-1	1088	1099	88	99	15.6	1e-05	31.37	0.035	5.6	4.24	0	1.86	3.22	0.85	0
ENST00000427411	MEF2B	ACTTTAAATGGC	-1	880	892	-120	-108	1.47	0.001	22.31	0.0351	5.58	4.16	0	1.91	7.44	1.74	0
ENST00000427411	TCF7	ACAGATCAAAGA	-1	899	911	-101	-89	14.06	0.0001	34.68	0.0364	5.58	4.21	0	1.91	6.91	2.01	0
ENST00000427411	TCF7L2	ACAGATCAAAGAGA	-1	897	911	-103	-89	15.89	1e-05	36.42	0.0371	5.56	4.21	0	1.91	6.91	1.95	0
ENST00000427411	JUN	GCAATGAGGACAC	1	932	945	-68	-55	9.77	0.0001	27.23	0.0379	4.05	4.19	0	1.9	5.67	1.65	0
ENST00000427411	LEF1	ACAGATCAAAGAGAG	-1	896	911	-104	-89	14.12	0.0001	34.89	0.0391	5.54	4.21	0	1.91	7.1	2.01	0
ENST00000427411	SOX8	AAAAATGTCCACTGCT	-1	747	763	-253	-237	-4.09	0.0001	7.72	0.04	4.13	3.93	0	1.97	1.79	0	0
ENST00000427411	TCF7L1	ACAGATCAAAGA	-1	899	911	-101	-89	14.28	0.0001	34.9	0.0406	5.58	4.21	0	1.91	6.91	2.01	0
ENST00000427411	NR5A2	TCAGTCAAGGTCACG	-1	1088	1103	88	103	13.26	0.0001	34.47	0.0435	5.54	4.24	0	1.86	3.22	0.85	5.49
ENST00000427411	ISX	CCATTTAA	1	881	889	-119	-111	3.69	0.01	31.02	0.0457	5.64	4.15	0	1.91	7.44	1.74	6.45
ENST00000427411	NR5A2	GGGTTCAAGGGCCTA	-1	864	879	-136	-121	8.57	0.001	33.99	0.0483	4.41	4.12	0	1.92	7.75	1.74	5.49
ENST00000427411	IRF8	ATGATTGTGAAACT	-1	843	857	-157	-143	-3.26	0.0001	16.97	0.0498	5.56	4.07	0	1.93	7.9	0.79	0
ENST00000427411	PROP1	TAATCGTATTT	1	3	14	-997	-986	7.33	0.001	26.05	0.0562	1.8	3.33	0	1.14	0	12.46	0
ENST00000427411	ESRRA	TTCAAGGGCCT	-1	865	876	-135	-124	4.98	0.001	24.75	0.0624	4.41	4.11	0	1.92	7.6	1.74	0
ENST00000427411	CEBPD	GTTTCACAAT	1	844	854	-156	-146	9.13	0.0001	29.41	0.0635	5.61	4.06	0	1.93	7.9	0.79	0
ENST00000427411	FOXA1	CAGGAGTTGACATAG	1	1029	1044	29	44	4.56	0.01	26.61	0.0642	3.76	4.2	0	1.87	4.82	1.9	5.49
ENST00000427411	FOXA2	TATTTTCTCTGT	1	826	838	-174	-162	5.68	0.01	30.22	0.0645	5.58	4.03	0	1.93	6.91	0.9	5.18
ENST00000427411	CDX2	CACCCAGAAAA	-1	809	820	-191	-180	-0.3	0.01	24.21	0.0655	5.6	4	0	1.94	5.29	1	6.67
ENST00000427411	MLXIP	CCACGTGT	1	63	71	-937	-929	13.75	0.0001	29.52	0.0681	1.87	3.36	0	1.36	0	9.19	0
ENST00000427411	HNF4A	AATGGCAGGGTTCAAG	-1	870	886	-130	-114	-6.52	0.001	20.19	0.0688	5.53	4.14	0	1.92	7.75	1.7	5.67
ENST00000427411	CEBPD	ATTGTGAAAC	-1	844	854	-156	-146	8.53	0.001	28.81	0.0697	5.61	4.06	0	1.93	7.9	0.79	0
ENST00000427411	JUN(VAR.2)	AAACTCTGACACAG	-1	834	848	-166	-152	5.52	0.001	25.16	0.07	5.56	4.05	0	1.93	7.28	0.83	0
ENST00000427411	RXRA	GGGTTCAAGGGCCT	-1	865	879	-135	-121	0.37	0.001	20.31	0.0701	4.42	4.12	0	1.92	7.75	1.74	0
ENST00000427411	ISX	GCAATGAG	1	932	940	-68	-60	4.55	0.01	28.49	0.0716	4.09	4.19	0	1.9	5.67	1.65	6.45
ENST00000427411	HNF4G	AGGGTTCAAGGGCCT	-1	865	880	-135	-120	14.24	0.0001	34.2	0.0722	4.43	4.12	0	1.92	7.75	1.74	0
ENST00000427411	CEBPA	ATTTCTTCACC	-1	816	827	-184	-173	7.86	0.001	26.85	0.0756	5.6	4.01	0	1.94	6.49	0.95	0
ENST00000427411	ID2	ACACGTGG	-1	63	71	-937	-929	12.96	0.0001	28.73	0.08	1.87	3.36	0	1.36	0	9.19	0
ENST00000427411	DUX4	GAATTGAATTT	1	25	36	-975	-964	1.59	0.001	19.01	0.083	1.82	3.34	0	1.21	0	11.05	0
ENST00000427411	PROP1	GAATTGAATTT	1	25	36	-975	-964	6.44	0.001	23.86	0.0837	1.82	3.34	0	1.21	0	11.05	0
ENST00000427411	RARB(VAR.2)	AGGTCACGTGGAAGTAA	-1	1079	1096	79	96	1.83	0.0001	16.43	0.084	4.45	4.24	0	1.86	3.22	0.83	0
ENST00000427411	DUX4	TGATGGAATCA	-1	543	554	-457	-446	9.18	0.001	18.84	0.0851	2.82	3.71	0	1.34	1.79	0	0
ENST00000427411	HOXD13	CCATTTAAAG	1	881	891	-119	-109	5.97	0.01	26.83	0.089	5.61	4.16	0	1.91	7.44	1.74	0
ENST00000427411	ISX	GCCATTTA	1	880	888	-120	-112	-0.21	0.01	27.12	0.0894	5.64	4.15	0	1.91	7.44	1.74	6.45
ENST00000427411	CDX2	TAATAATAAAG	-1	297	308	-703	-692	8.19	0.001	22.13	0.0905	2.21	3.52	0	1.54	0	0	6.67
ENST00000427411	ID2	CCACGTGA	1	1085	1093	85	93	13.1	0.0001	27.75	0.0935	4.48	4.23	0	1.86	3.22	0.85	0
ENST00000427411	PHOX2B	AAATACGATTA	-1	3	14	-997	-986	7.02	0.001	25.74	0.0936	1.8	3.33	0	1.14	0	12.46	0
ENST00000427411	ESR1	AATGTCACCTGAACCTG	1	782	799	-218	-201	1.44	0.001	19.45	0.0939	5.52	3.97	0	1.95	5.29	1.28	0
ENST00000427411	DUX4	TGATTCCATCA	1	543	554	-457	-446	8.51	0.001	18.17	0.094	2.82	3.71	0	1.34	1.79	0	0
ENST00000427411	NR1H2::RXRA	AGGGTTCAAGGGCCTAC	-1	863	880	-137	-120	3.04	0.0001	22.98	0.094	4.41	4.12	0	1.92	7.75	1.74	0
ENST00000427411	SOX1	TTCACAATCATCGTC	1	846	861	-154	-139	-2.8	0.001	18.23	0.0944	5.54	4.08	0	1.92	7.75	1.74	0
ENST00000427411	ARID3A	ATCAAA	-1	901	907	-99	-93	8.97	0.01	29.41	0.095	5.67	4.2	0	1.91	6.71	1.95	0
ENST00000427411	HOXD9	GCCATTTAAA	1	880	890	-120	-110	8.51	0.001	29.37	0.0955	5.61	4.15	0	1.91	7.44	1.74	0
ENST00000427411	MLXIP	TCACGTGG	-1	1085	1093	85	93	12.76	0.0001	27.41	0.0956	4.48	4.23	0	1.86	3.22	0.85	0
ENST00000427411	PDX1	ACGATTAA	-1	2	10	-998	-990	4.31	0.01	26.18	0.0966	1.8	3.33	0	1.13	0	9.61	6.01
ENST00000427411	VENTX	TACGATTAA	-1	2	11	-998	-989	9.61	0.001	25.48	0.0969	1.8	3.33	0	1.13	0	9.61	0
ENST00000427411	MECOM	TTGACAAGATAACC	1	963	977	-37	-23	15.63	1e-05	28.06	0.0971	3.72	4.18	0	1.89	1.79	0.85	0
ENST00000427411	JUN	GTTGTGATCCCAT	1	1003	1016	3	16	7.45	0.001	20.71	0.0979	3.54	4.19	0	1.88	1.79	1.86	0
ENST00000427411	ID2	CCACGTGT	1	63	71	-937	-929	11.64	0.0001	27.41	0.0987	1.87	3.36	0	1.36	0	9.19	0
ENST00000427411	RXRG	GGGTTCAAGGGCCT	-1	865	879	-135	-121	-1.36	0.001	18.58	0.0991	4.42	4.12	0	1.92	7.75	1.74	0
ENST00000427411	HNF1A	GAGAAAATATTTCTT	-1	820	835	-180	-165	-2.33	0.01	24.5	0.1	5.54	4.03	0	1.93	6.91	0.93	7.48
ENST00000427411	NR1H3::RXRA	TTACCTGTGTAGAAATTTA	1	84	103	-916	-897	-1.22	0.01	13.16	>0.1	1.9	3.38	0	1.53	0	7.57	0
ENST00000427411	NR1H3::RXRA	TTTATTACAGTAACATTTC	1	111	130	-889	-870	2.27	0.01	14.54	>0.1	1.93	3.4	0	1.73	0	5.2	0
ENST00000427411	NR1H3::RXRA	TACCCTCATCTCACTTTCA	1	269	288	-731	-712	1.79	0.01	9.15	>0.1	2.17	3.51	0	1.68	0	0	0
ENST00000427411	NR1H3::RXRA	TGACTACAAGTTAGTTAAG	1	485	504	-515	-496	2.43	0.01	13.27	>0.1	2.65	3.67	0	1.29	3.22	0	0
ENST00000427411	NR1H3::RXRA	TGAACCTGGAAGACTTGTT	1	791	810	-209	-190	6.54	0.001	23.92	>0.1	5.5	3.99	0	1.95	4.82	1.12	0
ENST00000427411	NR1H3::RXRA	TGGCAATGAGGACACTGAG	1	930	949	-70	-51	-1.2	0.01	16.61	>0.1	4.04	4.2	0	1.9	5.98	1.7	0
ENST00000427411	NR1H3::RXRA	TACCATGTGGAGGCTTTCT	1	1061	1080	61	80	1.18	0.01	16.43	>0.1	4.15	4.23	0	1.87	4.18	0.83	0
ENST00000427411	NR1H3::RXRA	TGACCTTGACTGAGTTTTG	1	1090	1109	90	109	7.27	0.001	22.93	>0.1	5.5	4.25	0	1.86	3.22	0.83	0
ENST00000427411	NR1H3::RXRA	TGACTGAGTTTTGAATAGG	1	1096	1115	96	115	-0.68	0.01	13.57	>0.1	5.5	4.25	0	1.86	1.79	0.85	0
ENST00000427411	NR1H3::RXRA	CTTCTTTGAGTGCCTCCTT	-1	1127	1146	127	146	-0.92	0.01	11.89	>0.1	5.5	4.28	0	1.85	0	1.18	0
ENST00000427411	NR1H3::RXRA	TCTCCTTCACTTACCTATT	-1	1109	1128	109	128	4.32	0.01	18.71	>0.1	5.5	4.26	0	1.86	1.79	0.98	0
ENST00000427411	NR1H3::RXRA	TTACCTATTCAAAACTCAG	-1	1099	1118	99	118	0.34	0.01	14.6	>0.1	5.5	4.26	0	1.86	1.79	0.85	0
ENST00000427411	NR1H3::RXRA	TGGAAGTAAGAAAGCCTCC	-1	1069	1088	69	88	-0.42	0.01	14.03	>0.1	4.28	4.23	0	1.86	3.22	0.85	0
ENST00000427411	NR1H3::RXRA	TCAACTCCTGATCCTCTGT	-1	1020	1039	20	39	0.35	0.01	16.26	>0.1	3.7	4.2	0	1.88	4.18	1.95	0
ENST00000427411	NR1H3::RXRA	TGATCCTCTGTAGCCATGG	-1	1012	1031	12	31	6.03	0.001	21.87	>0.1	3.63	4.2	0	1.88	4.18	1.95	0
ENST00000427411	NR1H3::RXRA	TGACACAGAGAAAATATTT	-1	823	842	-177	-158	-0.09	0.01	19.19	>0.1	5.5	4.04	0	1.93	6.91	0.9	0
ENST00000427411	NR1H3::RXRA	TCACCCAGAAAAACAAGTC	-1	802	821	-198	-179	-0.48	0.01	17.32	>0.1	5.5	4.01	0	1.94	5.29	1.06	0
ENST00000427411	NR1H3::RXRA	TGCAATAATCAAGCCTTTA	-1	764	783	-236	-217	-1.14	0.01	14.77	>0.1	4.45	3.95	0	1.96	4.18	1.36	0
ENST00000427411	NR1H3::RXRA	TAACAAATGATGGAATCAG	-1	542	561	-458	-439	-0.22	0.01	9.48	>0.1	2.83	3.72	0	1.36	1.79	0	0
ENST00000427411	NR1H3::RXRA	GGCTCTTAACTAACTTGTA	-1	489	508	-511	-492	-0.4	0.01	10.45	>0.1	2.66	3.67	0	1.29	3.22	0	0
ENST00000427411	NR1H3::RXRA	TAACTTGTAGTCAACAGTC	-1	479	498	-521	-502	3.23	0.01	14.04	>0.1	2.63	3.67	0	1.29	3.22	0	0
ENST00000427411	NR1H3::RXRA	CAAAAAGAGGTGGACTCTT	-1	377	396	-623	-604	-0.5	0.01	6.8	>0.1	2.38	3.58	0	1.34	0	0	0
ENST00000427411	NR1H3::RXRA	GGACTCTTACTTCCCTTGA	-1	366	385	-634	-615	1.78	0.01	9.07	>0.1	2.35	3.58	0	1.35	0	0	0
ENST00000427411	NR1H3::RXRA	TCCCTTGATGTGAATCAAA	-1	355	374	-645	-626	0.61	0.01	7.88	>0.1	2.33	3.57	0	1.37	0	0	0
ENST00000427411	NR1H3::RXRA	TGAATCAAAATATACTCTC	-1	345	364	-655	-636	-1.28	0.01	5.99	>0.1	2.31	3.56	0	1.4	0	0	0
ENST00000427411	NR1H3::RXRA	TAAATGAAAGTGAGATGAG	-1	273	292	-727	-708	0.16	0.01	7.5	>0.1	2.18	3.51	0	1.66	0	0	0
ENST00000427411	NR1H3::RXRA	GAAACCTAGATCCACTCAC	-1	199	218	-801	-782	-0.18	0.01	11.78	>0.1	2.06	3.46	0	1.99	3.22	1.24	0
ENST00000427411	NR1H3::RXRA	TAGTCCAAATTCAATTCGC	-1	23	42	-977	-958	-1.24	0.01	16.46	>0.1	1.83	3.35	0	1.23	0	11.3	0
ENST00000427411	MNT	CCCACGTGTT	1	62	72	-938	-928	12.32	0.0001	28.1	>0.1	1.87	3.36	0	1.36	0	9.19	0
ENST00000427411	MNT	TACTCGTGTG	1	145	155	-855	-845	5	0.01	15.95	>0.1	1.97	3.42	0	1.95	0	3.6	0
ENST00000427411	MNT	GGAATGTGGG	1	220	230	-780	-770	0.88	0.01	12.92	>0.1	2.08	3.47	0	1.99	3.22	1.28	0
ENST00000427411	MNT	GTCACATTTT	1	444	454	-556	-546	-1.08	0.01	8.14	>0.1	2.52	3.63	0	1.27	1.79	0	0
ENST00000427411	MNT	TCCATGTTCT	1	534	544	-466	-456	2.42	0.01	13.46	>0.1	2.79	3.71	0	1.32	3.22	0	0
ENST00000427411	MNT	TTCTTGTGAT	1	638	648	-362	-352	-1.09	0.01	7.55	>0.1	3.22	3.8	0	1.63	0	0	0
ENST00000427411	MNT	GTCACCTGAA	1	785	795	-215	-205	-1.72	0.01	16.38	>0.1	5.61	3.97	0	1.95	5.29	1.28	0
ENST00000427411	MNT	ACCATGTGGA	1	1062	1072	62	72	7.22	0.001	22.42	>0.1	4.1	4.22	0	1.87	4.18	0.83	0
ENST00000427411	MNT	TCCACGTGAC	1	1084	1094	84	94	12.72	0.0001	27.37	>0.1	4.48	4.23	0	1.86	3.22	0.85	0
ENST00000427411	MNT	AGCTCATTTC	-1	1174	1184	174	184	-2.9	0.01	8.81	>0.1	3.94	4.31	0	1.85	0	1.61	0
ENST00000427411	MNT	GTCACGTGGA	-1	1084	1094	84	94	10.31	0.0001	24.96	>0.1	4.48	4.23	0	1.86	3.22	0.85	0
ENST00000427411	MNT	TCCACATGGT	-1	1062	1072	62	72	6.48	0.001	21.68	>0.1	4.1	4.22	0	1.87	4.18	0.83	0
ENST00000427411	MNT	GCCATGGGAT	-1	1009	1019	9	19	1.94	0.01	15.38	>0.1	3.57	4.18	0	1.88	1.79	2.01	0
ENST00000427411	MNT	TCCAGGTTCA	-1	791	801	-209	-199	1.28	0.01	18.79	>0.1	5.61	3.98	0	1.95	4.82	1.15	0
ENST00000427411	MNT	TTCAGGTGAC	-1	785	795	-215	-205	3.81	0.01	21.91	>0.1	5.61	3.97	0	1.95	5.29	1.28	0
ENST00000427411	MNT	AGAACATGGA	-1	534	544	-466	-456	1.82	0.01	12.86	>0.1	2.79	3.71	0	1.32	3.22	0	0
ENST00000427411	MNT	AAAATGTGAC	-1	444	454	-556	-546	2.02	0.01	11.24	>0.1	2.52	3.63	0	1.27	1.79	0	0
ENST00000427411	MNT	GCCTTGTGCC	-1	429	439	-571	-561	3.89	0.01	13.06	>0.1	2.49	3.62	0	1.27	1.79	0	0
ENST00000427411	MNT	CCCACATTCC	-1	220	230	-780	-770	3.37	0.01	15.41	>0.1	2.08	3.47	0	1.99	3.22	1.28	0
ENST00000427411	MNT	AAAACAGGCA	-1	168	178	-832	-822	-2.69	0.01	8.91	>0.1	2	3.43	0	1.97	1.79	2.4	0
ENST00000427411	MNT	CACACGAGTA	-1	145	155	-855	-845	-0.66	0.01	10.29	>0.1	1.97	3.42	0	1.95	0	3.6	0
ENST00000427411	MNT	TACACAGGTA	-1	85	95	-915	-905	-0.38	0.01	14.31	>0.1	1.89	3.38	0	1.48	0	7.93	0
ENST00000427411	MNT	AACACGTGGG	-1	62	72	-938	-928	11.74	0.0001	27.52	>0.1	1.87	3.36	0	1.36	0	9.19	0
ENST00000427411	SOX1	ACTACTCCCATTTTT	1	38	53	-962	-947	-19.55	0.01	-3.49	>0.1	1.84	3.35	0	1.28	0	9.59	0
ENST00000427411	SOX1	TACAGTAACATTTCA	1	116	131	-884	-869	-11.47	0.01	0.67	>0.1	1.94	3.4	0	1.74	0	5.07	0
ENST00000427411	SOX1	CTCACTTTCATTTAA	1	278	293	-722	-707	-8.31	0.01	-0.99	>0.1	2.18	3.51	0	1.63	0	0	0
ENST00000427411	SOX1	GCCTCCACTATTGCT	1	460	475	-540	-525	-15.77	0.01	-6.48	>0.1	2.57	3.65	0	1.27	1.79	0	0
ENST00000427411	SOX1	TACAATAATATACAC	1	714	729	-286	-271	-19.24	0.01	-9.62	>0.1	3.75	3.89	0	1.98	0	0	0
ENST00000427411	SOX1	AGGAAAAGCAGTGGA	1	741	756	-259	-244	-13.11	0.01	-1.39	>0.1	4.04	3.92	0	1.97	1.79	0	0
ENST00000427411	SOX1	GATTATTGCAATGTC	1	773	788	-227	-212	-16.7	0.01	0.89	>0.1	5.54	3.96	0	1.95	4.82	1.31	0
ENST00000427411	SOX1	AACCCTGCCATTTAA	1	874	889	-126	-111	-9.13	0.01	11.77	>0.1	5.54	4.15	0	1.91	7.6	1.7	0
ENST00000427411	SOX1	GCCATTTAAAGTGCT	1	880	895	-120	-105	-12.62	0.01	8.19	>0.1	5.54	4.18	0	1.91	7.44	1.74	0
ENST00000427411	SOX1	CACTCTGGCAATGAG	1	925	940	-75	-60	-10.39	0.01	7.75	>0.1	4.13	4.21	0	1.9	6.25	1.65	0
ENST00000427411	SOX1	GACACTGAGCTCGCT	1	940	955	-60	-45	-9.78	0.01	6.81	>0.1	3.94	4.19	0	1.89	4.82	1.74	0
ENST00000427411	SOX1	ACCACTAAAATCTCT	1	974	989	-26	-11	-16.7	0.01	-2.91	>0.1	3.62	4.18	0	1.89	3.22	0.88	0
ENST00000427411	SOX1	TTCTATGTTGTTGTG	1	994	1009	-6	9	-16.15	0.01	-1.48	>0.1	3.48	4.18	0	1.88	3.22	1.9	0
ENST00000427411	SOX1	CACAGAACCAGTGTG	1	1151	1166	151	166	-2.88	0.001	8.75	>0.1	4.21	4.3	0	1.85	0	1.28	0
ENST00000427411	SOX1	CACACTGGTTCTGTG	-1	1151	1166	151	166	-16.81	0.01	-5.18	>0.1	4.21	4.3	0	1.85	0	1.28	0
ENST00000427411	SOX1	ACTTCTTTGAGTGCC	-1	1132	1147	132	147	-20.56	0.01	-7.7	>0.1	5.54	4.28	0	1.85	0	1.18	0
ENST00000427411	SOX1	CACAACAACATAGAA	-1	994	1009	-6	9	-11.67	0.01	3	>0.1	3.48	4.18	0	1.88	3.22	1.9	0
ENST00000427411	SOX1	TTCAAAGAGATTTTA	-1	979	994	-21	-6	-15.26	0.01	-1.51	>0.1	3.58	4.18	0	1.88	3.22	0.88	0
ENST00000427411	SOX1	AGCGAGCTCAGTGTC	-1	940	955	-60	-45	-20.68	0.01	-4.09	>0.1	3.94	4.19	0	1.89	4.82	1.74	0
ENST00000427411	SOX1	CTCATTGCCAGAGTG	-1	925	940	-75	-60	-15.91	0.01	2.23	>0.1	4.13	4.21	0	1.9	6.25	1.65	0
ENST00000427411	SOX1	AGCACTTTAAATGGC	-1	880	895	-120	-105	-15.75	0.01	5.06	>0.1	5.54	4.18	0	1.91	7.44	1.74	0
ENST00000427411	SOX1	TTAAATGGCAGGGTT	-1	874	889	-126	-111	-15.38	0.01	5.52	>0.1	5.54	4.15	0	1.91	7.6	1.7	0
ENST00000427411	SOX1	CTGACGATGATTGTG	-1	848	863	-152	-137	-19.29	0.01	1.81	>0.1	5.54	4.08	0	1.92	7.75	1.8	0
ENST00000427411	SOX1	GTGTATATTATTGTA	-1	714	729	-286	-271	-14.3	0.01	-4.68	>0.1	3.75	3.89	0	1.98	0	0	0
ENST00000427411	SOX1	CTTACTTCCCTTGAT	-1	365	380	-635	-620	-18.04	0.01	-10.77	>0.1	2.35	3.57	0	1.35	0	0	0
ENST00000427411	SOX1	TTAAATGAAAGTGAG	-1	278	293	-722	-707	-18.78	0.01	-11.46	>0.1	2.18	3.51	0	1.63	0	0	0
ENST00000427411	SOX1	AAAAAAATCAGTGCA	-1	250	265	-750	-735	-6.5	0.001	0.93	>0.1	2.13	3.49	0	1.8	0	0	0
ENST00000427411	SOX1	AAAAATGGGAGTAGT	-1	38	53	-962	-947	-19.12	0.01	-3.06	>0.1	1.84	3.35	0	1.28	0	9.59	0
ENST00000427411	SOX1	GAAAATACGATTAAC	-1	1	16	-999	-984	-17.87	0.01	0.86	>0.1	1.8	3.33	0	1.14	0	12.46	0
ENST00000427411	HSF2	TAATCGTATTTTC	1	3	16	-997	-984	-5.42	0.01	12.77	>0.1	1.8	3.33	0	1.14	0	11.92	0
ENST00000427411	HSF2	GTGTAGAAATTTA	1	90	103	-910	-897	-4.7	0.01	9.59	>0.1	1.9	3.38	0	1.53	0	7.47	0
ENST00000427411	HSF2	TTACAGTAACATT	1	115	128	-885	-872	-8.26	0.01	3.86	>0.1	1.94	3.4	0	1.71	0	5.07	0
ENST00000427411	HSF2	TCCTGGAATGTGG	1	216	229	-784	-771	-1.64	0.01	10.43	>0.1	2.08	3.46	0	1.99	3.22	1.31	0
ENST00000427411	HSF2	TTCTGAAATTTCT	1	238	251	-762	-749	-2.18	0.01	6.72	>0.1	2.11	3.48	0	1.9	0	1.41	0
ENST00000427411	HSF2	ATCTGTCATCTTC	1	411	424	-589	-576	-4.12	0.01	3.22	>0.1	2.45	3.61	0	1.29	0	0	0
ENST00000427411	HSF2	CTCTGTCACATTT	1	440	453	-560	-547	-7.86	0.01	1.36	>0.1	2.52	3.63	0	1.27	1.79	0	0
ENST00000427411	HSF2	CTCTAGAATCAGA	1	512	525	-488	-475	-2.79	0.01	8.14	>0.1	2.72	3.69	0	1.3	3.22	0	0
ENST00000427411	HSF2	TTCTGATTCCATC	1	540	553	-460	-447	-8.7	0.01	2.39	>0.1	2.81	3.71	0	1.34	3.22	0	0
ENST00000427411	HSF2	ATATAGCAATTTA	1	571	584	-429	-416	-7.41	0.01	2.45	>0.1	2.92	3.74	0	1.4	1.79	0	0
ENST00000427411	HSF2	TGATAAAATATTT	1	615	628	-385	-372	-8.74	0.01	-0.31	>0.1	3.11	3.78	0	1.54	0	0	0
ENST00000427411	HSF2	TTCTACAATAATA	1	711	724	-289	-276	-4.52	0.01	5.06	>0.1	3.72	3.88	0	1.99	0	0	0
ENST00000427411	HSF2	ACCTGGAAGACTT	1	794	807	-206	-193	-4.95	0.01	12.5	>0.1	5.57	3.98	0	1.94	4.82	1.12	0
ENST00000427411	HSF2	TTCTGAAATTTGA	1	954	967	-46	-33	-5.26	0.01	8.61	>0.1	3.81	4.18	0	1.89	3.22	0.77	0
ENST00000427411	HSF2	ATGTGGAGGCTTT	1	1065	1078	65	78	-7.6	0.01	7.69	>0.1	4.16	4.22	0	1.87	4.18	0.85	0
ENST00000427411	HSF2	TGCCAGAGTGTAT	-1	922	935	-78	-65	-3.27	0.01	15.03	>0.1	4.19	4.21	0	1.9	6.25	1.74	0
ENST00000427411	HSF2	TTGTAGAATAGGA	-1	706	719	-294	-281	-6.96	0.01	2.58	>0.1	3.67	3.88	0	1.99	0	0	0
ENST00000427411	HSF2	TTCTAGAGTATAG	-1	507	520	-493	-480	2.07	0.001	12.98	>0.1	2.71	3.68	0	1.29	3.22	0	0
ENST00000427411	HSF2	GTGCAGAAATTTC	-1	242	255	-758	-745	-0.71	0.01	8.06	>0.1	2.12	3.48	0	1.86	0	1.31	0
ENST00000427411	HSF2	TTCCAGGAAACCT	-1	211	224	-789	-776	-7.02	0.01	5	>0.1	2.07	3.46	0	1.99	3.22	1.28	0
ENST00000427411	LHX2	GTTAATCGTA	1	1	11	-999	-989	0.2	0.01	16.06	>0.1	1.8	3.33	0	1.13	0	9.61	0
ENST00000427411	LHX2	GCGAATTGAA	1	23	33	-977	-967	0.6	0.01	18.44	>0.1	1.82	3.34	0	1.2	0	11.48	0
ENST00000427411	LHX2	TCCTATTGTG	1	181	191	-819	-809	0.07	0.01	13.05	>0.1	2.02	3.44	0	1.97	3.22	2.33	0
ENST00000427411	LHX2	CTTTATTATT	1	297	307	-703	-693	1	0.01	8.27	>0.1	2.21	3.52	0	1.54	0	0	0
ENST00000427411	LHX2	GTTAGTTAAG	1	494	504	-506	-496	0.72	0.01	11.56	>0.1	2.66	3.67	0	1.28	3.22	0	0
ENST00000427411	LHX2	AGCAATTTAC	1	575	585	-425	-415	2.29	0.01	12.16	>0.1	2.94	3.74	0	1.4	1.79	0	0
ENST00000427411	LHX2	TCAAATGAGA	1	650	660	-350	-340	0.17	0.01	8.96	>0.1	3.28	3.81	0	1.69	0	0	0
ENST00000427411	LHX2	TATAATTGTT	1	692	702	-308	-298	2.78	0.01	12.18	>0.1	3.55	3.86	0	2	0	0	0
ENST00000427411	LHX2	CTTGATTATT	1	770	780	-230	-220	0.39	0.01	16.33	>0.1	4.48	3.95	0	1.96	4.18	1.36	0
ENST00000427411	LHX2	CACAATCATC	1	848	858	-152	-142	1.08	0.01	22.17	>0.1	5.61	4.07	0	1.92	7.75	1.74	0
ENST00000427411	LHX2	GGCAATGAGG	1	931	941	-69	-59	5.35	0.01	23.15	>0.1	4.09	4.19	0	1.9	5.98	1.65	0
ENST00000427411	LHX2	TCCCATGGCT	1	1010	1020	10	20	0.2	0.01	15.02	>0.1	3.58	4.19	0	1.88	3.22	1.95	0
ENST00000427411	LHX2	GGAAATGAGC	1	1173	1183	173	183	0.71	0.01	12.36	>0.1	3.95	4.31	0	1.85	0	1.55	0
ENST00000427411	LHX2	GCTCATTTCC	-1	1173	1183	173	183	3.28	0.01	14.93	>0.1	3.95	4.31	0	1.85	0	1.55	0
ENST00000427411	LHX2	CCTCATTGCC	-1	931	941	-69	-59	7.19	0.001	24.99	>0.1	4.09	4.19	0	1.9	5.98	1.65	0
ENST00000427411	LHX2	AATAATCAAG	-1	770	780	-230	-220	3.24	0.01	19.18	>0.1	4.48	3.95	0	1.96	4.18	1.36	0
ENST00000427411	LHX2	AACAATTATA	-1	692	702	-308	-298	4.47	0.01	13.87	>0.1	3.55	3.86	0	2	0	0	0
ENST00000427411	LHX2	TCTCATTTGA	-1	650	660	-350	-340	0.99	0.01	9.78	>0.1	3.28	3.81	0	1.69	0	0	0
ENST00000427411	LHX2	ACAAATGATG	-1	549	559	-451	-441	1.06	0.01	10.75	>0.1	2.84	3.72	0	1.34	1.79	0	0
ENST00000427411	LHX2	AATAATAAAG	-1	297	307	-703	-693	0.64	0.01	7.91	>0.1	2.21	3.52	0	1.54	0	0	0
ENST00000427411	LHX3	AAATTTATTTCCG	1	96	109	-904	-891	4.76	0.01	18.61	>0.1	1.91	3.39	0	1.57	0	6.99	0
ENST00000427411	LHX3	TGATTTTTTTTTT	1	255	268	-745	-732	0.69	0.01	8.09	>0.1	2.14	3.49	0	1.77	0	0	0
ENST00000427411	LHX3	TCATTTAAAATTC	1	285	298	-715	-702	1.29	0.01	8.59	>0.1	2.19	3.51	0	1.59	0	0	0
ENST00000427411	LHX3	AAATTCTTTATTA	1	292	305	-708	-695	2	0.01	9.28	>0.1	2.2	3.52	0	1.56	0	0	0
ENST00000427411	LHX3	TTATTACTTATAT	1	305	318	-695	-682	1.36	0.01	8.62	>0.1	2.23	3.53	0	1.51	0	0	0
ENST00000427411	LHX3	TGCTTTATTTTTT	1	326	339	-674	-661	1.26	0.01	8.51	>0.1	2.27	3.54	0	1.44	0	0	0
ENST00000427411	LHX3	GCTTTATTTTTTT	1	327	340	-673	-660	-0.17	0.01	7.08	>0.1	2.27	3.54	0	1.44	0	0	0
ENST00000427411	LHX3	TCATTTGTTAGCT	1	551	564	-449	-436	2.85	0.01	12.57	>0.1	2.85	3.72	0	1.35	1.79	0	0
ENST00000427411	LHX3	AATTTACTTAAAC	1	578	591	-422	-409	5.1	0.01	15.01	>0.1	2.95	3.75	0	1.42	1.79	0	0
ENST00000427411	LHX3	TAATTCATAAAAT	1	600	613	-400	-387	1.35	0.01	9.64	>0.1	3.04	3.77	0	1.48	0	0	0
ENST00000427411	LHX3	TGATAAAATATTT	1	615	628	-385	-372	4.15	0.01	12.58	>0.1	3.11	3.78	0	1.54	0	0	0
ENST00000427411	LHX3	ACTTTGAATAGTT	1	676	689	-324	-311	0.02	0.01	9.22	>0.1	3.45	3.84	0	1.91	0	0	0
ENST00000427411	LHX3	TAGTTACTTATAA	1	684	697	-316	-303	0.11	0.01	9.45	>0.1	3.5	3.85	0	1.98	0	0	0
ENST00000427411	LHX3	TAATTGTTTTTTT	1	694	707	-306	-293	0.99	0.01	10.43	>0.1	3.58	3.86	0	1.99	0	0	0
ENST00000427411	LHX3	GGCTTGATTATTG	1	768	781	-232	-219	0.19	0.01	16.06	>0.1	4.47	3.95	0	1.96	4.18	1.31	0
ENST00000427411	LHX3	TCATTTCCTATTT	-1	1168	1181	168	181	1.14	0.01	12.83	>0.1	3.99	4.31	0	1.85	0	1.54	0
ENST00000427411	LHX3	AAAATATTTCTTC	-1	819	832	-181	-168	0.73	0.01	19.89	>0.1	5.57	4.02	0	1.93	6.71	0.93	0
ENST00000427411	LHX3	TAAGTAACTATTC	-1	681	694	-319	-306	8.59	0.001	17.87	>0.1	3.48	3.85	0	1.95	0	0	0
ENST00000427411	LHX3	AGTTTAAGTAAAT	-1	579	592	-421	-408	1.96	0.01	11.88	>0.1	2.96	3.75	0	1.42	1.79	0	0
ENST00000427411	LHX3	TAAGTAAATTGCT	-1	575	588	-425	-412	4.01	0.01	13.9	>0.1	2.94	3.74	0	1.41	1.79	0	0
ENST00000427411	LHX3	TAACTAACTTGTA	-1	489	502	-511	-498	2.83	0.01	13.66	>0.1	2.65	3.67	0	1.28	3.22	0	0
ENST00000427411	LHX3	AGATTTAGTTACA	-1	402	415	-598	-585	0.52	0.01	7.84	>0.1	2.43	3.6	0	1.3	0	0	0
ENST00000427411	LHX3	AAATATACTCTCC	-1	344	357	-656	-643	1.18	0.01	8.43	>0.1	2.3	3.56	0	1.39	0	0	0
ENST00000427411	LHX3	GAAATAAATTTCT	-1	94	107	-906	-893	3.51	0.01	17.35	>0.1	1.91	3.38	0	1.56	0	6.99	0
ENST00000427411	LHX3	AAATAAATTTCTA	-1	93	106	-907	-894	0.88	0.01	14.9	>0.1	1.91	3.38	0	1.55	0	7.17	0
ENST00000427411	LHX3	AATTCAATTCGCT	-1	22	35	-978	-965	2.14	0.01	19.99	>0.1	1.82	3.34	0	1.21	0	11.48	0
ENST00000427411	LHX4	TTAATCGT	1	2	10	-998	-990	3.16	0.01	19.02	>0.1	1.8	3.33	0	1.13	0	9.61	0
ENST00000427411	LHX4	TTCATTTA	1	71	79	-929	-921	3.63	0.01	18.58	>0.1	1.88	3.37	0	1.4	0	8.31	0
ENST00000427411	LHX4	TCATTTAG	1	72	80	-928	-920	4.8	0.01	19.81	>0.1	1.88	3.37	0	1.4	0	8.36	0
ENST00000427411	LHX4	TTTATTAC	1	111	119	-889	-881	5.76	0.01	17.63	>0.1	1.93	3.39	0	1.64	0	4.91	0
ENST00000427411	LHX4	TTCATTTA	1	284	292	-716	-708	3.63	0.01	10.92	>0.1	2.19	3.51	0	1.59	0	0	0
ENST00000427411	LHX4	TCATTTAA	1	285	293	-715	-707	4.92	0.01	12.21	>0.1	2.19	3.51	0	1.59	0	0	0
ENST00000427411	LHX4	TTTATTAT	1	298	306	-702	-694	4.56	0.01	11.82	>0.1	2.21	3.52	0	1.53	0	0	0
ENST00000427411	LHX4	ATTATTAC	1	304	312	-696	-688	4.3	0.01	11.55	>0.1	2.22	3.52	0	1.51	0	0	0
ENST00000427411	LHX4	GCAATTTA	1	576	584	-424	-416	3.99	0.01	13.85	>0.1	2.94	3.74	0	1.39	1.79	0	0
ENST00000427411	LHX4	ATAATTCA	1	599	607	-401	-393	3.15	0.01	11.4	>0.1	3.03	3.76	0	1.46	0	0	0
ENST00000427411	LHX4	ATAATTGT	1	693	701	-307	-299	3.9	0.01	13.3	>0.1	3.55	3.86	0	2	0	0	0
ENST00000427411	LHX4	TTGATTAT	1	771	779	-229	-221	5.33	0.01	21.26	>0.1	4.48	3.95	0	1.95	4.18	1.36	0
ENST00000427411	LHX4	ACAATCAT	1	849	857	-151	-143	3.23	0.01	24.35	>0.1	5.64	4.07	0	1.92	7.75	1.74	0
ENST00000427411	LHX4	CCATTTAA	1	881	889	-119	-111	4.91	0.01	25.79	>0.1	5.64	4.15	0	1.91	7.44	1.74	0
ENST00000427411	LHX4	GCAATGAG	1	932	940	-68	-60	3.13	0.01	20.62	>0.1	4.09	4.19	0	1.9	5.67	1.65	0
ENST00000427411	LHX4	CTATTCAA	-1	1106	1114	106	114	3.88	0.01	18.29	>0.1	5.64	4.25	0	1.86	1.79	0.88	0
ENST00000427411	LHX4	CTCATTGC	-1	932	940	-68	-60	4.29	0.01	21.78	>0.1	4.09	4.19	0	1.9	5.67	1.65	0
ENST00000427411	LHX4	ATAATCAA	-1	771	779	-229	-221	6.65	0.01	22.58	>0.1	4.48	3.95	0	1.95	4.18	1.36	0
ENST00000427411	LHX4	ACAATTAT	-1	693	701	-307	-299	5.43	0.01	14.83	>0.1	3.55	3.86	0	2	0	0	0
ENST00000427411	LHX4	CTATTCAA	-1	679	687	-321	-313	3.88	0.01	13.06	>0.1	3.45	3.84	0	1.89	0	0	0
ENST00000427411	LHX4	CTCATTTG	-1	651	659	-349	-341	3.5	0.01	12.28	>0.1	3.28	3.81	0	1.69	0	0	0
ENST00000427411	LHX4	TTTATCAC	-1	614	622	-386	-378	3.56	0.01	11.94	>0.1	3.1	3.78	0	1.51	0	0	0
ENST00000427411	LHX4	TCAATTCG	-1	24	32	-976	-968	3.32	0.01	21.15	>0.1	1.82	3.34	0	1.2	0	11.48	0
ENST00000427411	LHX4	ACGATTAA	-1	2	10	-998	-990	4.96	0.01	20.82	>0.1	1.8	3.33	0	1.13	0	9.61	0
ENST00000427411	LHX6	GTTAATCGTA	1	1	11	-999	-989	0.57	0.01	16.43	>0.1	1.8	3.33	0	1.13	0	9.61	0
ENST00000427411	LHX6	GCGAATTGAA	1	23	33	-977	-967	0.48	0.01	18.32	>0.1	1.82	3.34	0	1.2	0	11.48	0
ENST00000427411	LHX6	TGTAACTAAA	1	402	412	-598	-588	1	0.01	8.32	>0.1	2.42	3.6	0	1.29	0	0	0
ENST00000427411	LHX6	GTTGACTACA	1	483	493	-517	-507	0.81	0.01	11.6	>0.1	2.63	3.66	0	1.27	3.22	0	0
ENST00000427411	LHX6	TTTACTTAAA	1	580	590	-420	-410	-1.44	0.01	8.47	>0.1	2.96	3.75	0	1.41	1.79	0	0
ENST00000427411	LHX6	GTTACTTATA	1	686	696	-314	-304	-1.5	0.01	7.83	>0.1	3.51	3.85	0	1.97	0	0	0
ENST00000427411	LHX6	TATAATTGTT	1	692	702	-308	-298	-0.41	0.01	8.99	>0.1	3.55	3.86	0	2	0	0	0
ENST00000427411	LHX6	CTTGATTATT	1	770	780	-230	-220	4.06	0.01	20	>0.1	4.48	3.95	0	1.96	4.18	1.36	0
ENST00000427411	LHX6	CACAATCATC	1	848	858	-152	-142	0.28	0.01	21.37	>0.1	5.61	4.07	0	1.92	7.75	1.74	0
ENST00000427411	LHX6	GGCAATGAGG	1	931	941	-69	-59	2.69	0.01	20.49	>0.1	4.09	4.19	0	1.9	5.98	1.65	0
ENST00000427411	LHX6	GATAACCACT	1	970	980	-30	-20	1.5	0.01	13.82	>0.1	3.68	4.17	0	1.89	1.79	0.79	0
ENST00000427411	LHX6	GAGGATCAGG	1	1023	1033	23	33	-1.42	0.01	14.47	>0.1	3.69	4.19	0	1.87	4.18	1.95	0
ENST00000427411	LHX6	CCTCATTGCC	-1	931	941	-69	-59	2.35	0.01	20.15	>0.1	4.09	4.19	0	1.9	5.98	1.65	0
ENST00000427411	LHX6	GATGATTGTG	-1	848	858	-152	-142	-0.61	0.01	20.48	>0.1	5.61	4.07	0	1.92	7.75	1.74	0
ENST00000427411	LHX6	AATAATCAAG	-1	770	780	-230	-220	6.61	0.001	22.55	>0.1	4.48	3.95	0	1.96	4.18	1.36	0
ENST00000427411	LHX6	AACAATTATA	-1	692	702	-308	-298	1	0.01	10.4	>0.1	3.55	3.86	0	2	0	0	0
ENST00000427411	LHX6	TATAAGTAAC	-1	686	696	-314	-304	-0.68	0.01	8.65	>0.1	3.51	3.85	0	1.97	0	0	0
ENST00000427411	LHX6	AGTAACTATT	-1	682	692	-318	-308	2.17	0.01	11.43	>0.1	3.48	3.85	0	1.93	0	0	0
ENST00000427411	LHX6	ATGAATTATG	-1	598	608	-402	-392	0.17	0.01	8.42	>0.1	3.03	3.76	0	1.46	0	0	0
ENST00000427411	LHX6	TTTAAGTAAA	-1	580	590	-420	-410	-1.34	0.01	8.57	>0.1	2.96	3.75	0	1.41	1.79	0	0
ENST00000427411	LHX6	TGGAATCAGA	-1	541	551	-459	-449	-1.61	0.01	8.04	>0.1	2.81	3.71	0	1.33	1.79	0	0
ENST00000427411	LHX6	CTTAACTAAC	-1	494	504	-506	-496	5.48	0.01	16.32	>0.1	2.66	3.67	0	1.28	3.22	0	0
ENST00000427411	LHX6	GTGAATCAAA	-1	355	365	-645	-635	0.56	0.01	7.81	>0.1	2.32	3.56	0	1.37	0	0	0
ENST00000427411	LHX6	TATAAGTAAT	-1	307	317	-693	-683	-1.31	0.01	5.94	>0.1	2.23	3.53	0	1.5	0	0	0
ENST00000427411	LHX6	TACGATTAAC	-1	1	11	-999	-989	0.69	0.01	16.55	>0.1	1.8	3.33	0	1.13	0	9.61	0
ENST00000427411	LHX8	TTAATCGT	1	2	10	-998	-990	4.79	0.01	20.65	>0.1	1.8	3.33	0	1.13	0	9.61	0
ENST00000427411	LHX8	CTGATTCC	1	542	550	-458	-450	-5.06	0.01	4.58	>0.1	2.81	3.71	0	1.33	1.79	0	0
ENST00000427411	LHX8	TCCATCAT	1	547	555	-453	-445	0.35	0.01	10.02	>0.1	2.83	3.72	0	1.33	1.79	0	0
ENST00000427411	LHX8	ATAATTGT	1	693	701	-307	-299	4.36	0.01	13.76	>0.1	3.55	3.86	0	2	0	0	0
ENST00000427411	LHX8	TTGATTAT	1	771	779	-229	-221	5.38	0.01	21.31	>0.1	4.48	3.95	0	1.95	4.18	1.36	0
ENST00000427411	LHX8	ACAATCAT	1	849	857	-151	-143	3.61	0.01	24.73	>0.1	5.64	4.07	0	1.92	7.75	1.74	0
ENST00000427411	LHX8	ATCATCGT	1	852	860	-148	-140	-0.93	0.01	20.1	>0.1	5.64	4.07	0	1.92	7.6	1.8	0
ENST00000427411	LHX8	GCAATGAG	1	932	940	-68	-60	3.39	0.01	20.88	>0.1	4.09	4.19	0	1.9	5.67	1.65	0
ENST00000427411	LHX8	CCCATGGC	1	1011	1019	11	19	-1.42	0.01	11.97	>0.1	3.58	4.18	0	1.88	1.79	1.95	0
ENST00000427411	LHX8	GCCATGGG	-1	1011	1019	11	19	-2	0.01	11.39	>0.1	3.58	4.18	0	1.88	1.79	1.95	0
ENST00000427411	LHX8	CTCATTGC	-1	932	940	-68	-60	4.79	0.01	22.28	>0.1	4.09	4.19	0	1.9	5.67	1.65	0
ENST00000427411	LHX8	ACGATGAT	-1	852	860	-148	-140	-2.06	0.01	18.97	>0.1	5.64	4.07	0	1.92	7.6	1.8	0
ENST00000427411	LHX8	ATGATTGT	-1	849	857	-151	-143	3.24	0.01	24.36	>0.1	5.64	4.07	0	1.92	7.75	1.74	0
ENST00000427411	LHX8	ATAATCAA	-1	771	779	-229	-221	6.19	0.01	22.12	>0.1	4.48	3.95	0	1.95	4.18	1.36	0
ENST00000427411	LHX8	ACAATTAT	-1	693	701	-307	-299	4.41	0.01	13.81	>0.1	3.55	3.86	0	2	0	0	0
ENST00000427411	LHX8	ATGATGGA	-1	547	555	-453	-445	-0.39	0.01	9.28	>0.1	2.83	3.72	0	1.33	1.79	0	0
ENST00000427411	LHX8	ACGATTAA	-1	2	10	-998	-990	5.01	0.01	20.87	>0.1	1.8	3.33	0	1.13	0	9.61	0
ENST00000427411	LHX9	TTTATTAC	1	111	119	-889	-881	4.22	0.01	16.09	>0.1	1.93	3.39	0	1.64	0	4.91	0
ENST00000427411	LHX9	TTTATTAT	1	298	306	-702	-694	3.52	0.01	10.78	>0.1	2.21	3.52	0	1.53	0	0	0
ENST00000427411	LHX9	ATTATTAC	1	304	312	-696	-688	3.92	0.01	11.17	>0.1	2.22	3.52	0	1.51	0	0	0
ENST00000427411	LHX9	GCAATTTA	1	576	584	-424	-416	4.97	0.01	14.83	>0.1	2.94	3.74	0	1.39	1.79	0	0
ENST00000427411	LHX9	CAAATGAG	1	651	659	-349	-341	5.73	0.01	14.51	>0.1	3.28	3.81	0	1.69	0	0	0
ENST00000427411	LHX9	ACAATCAT	1	849	857	-151	-143	4.2	0.01	25.32	>0.1	5.64	4.07	0	1.92	7.75	1.74	0
ENST00000427411	LHX9	GCAATGAG	1	932	940	-68	-60	7.94	0.001	25.43	>0.1	4.09	4.19	0	1.9	5.67	1.65	0
ENST00000427411	LHX9	GAAATGAG	1	1174	1182	174	182	4.8	0.01	16.45	>0.1	3.95	4.31	0	1.85	0	1.55	0
ENST00000427411	LHX9	CTCATTGC	-1	932	940	-68	-60	3.72	0.01	21.21	>0.1	4.09	4.19	0	1.9	5.67	1.65	0
ENST00000427411	LHX9	ATAATCAA	-1	771	779	-229	-221	5.14	0.01	21.07	>0.1	4.48	3.95	0	1.95	4.18	1.36	0
ENST00000427411	LHX9	ACAATTAT	-1	693	701	-307	-299	7.22	0.01	16.62	>0.1	3.55	3.86	0	2	0	0	0
ENST00000427411	LHX9	CTCATTTG	-1	651	659	-349	-341	3.83	0.01	12.61	>0.1	3.28	3.81	0	1.69	0	0	0
ENST00000427411	LHX9	CAAATGAT	-1	550	558	-450	-442	3.77	0.01	13.46	>0.1	2.84	3.72	0	1.34	1.79	0	0
ENST00000427411	LHX9	ATAATAAA	-1	298	306	-702	-694	3.76	0.01	11.02	>0.1	2.21	3.52	0	1.53	0	0	0
ENST00000427411	LHX9	TAAATGAA	-1	284	292	-716	-708	4.11	0.01	11.4	>0.1	2.19	3.51	0	1.59	0	0	0
ENST00000427411	LHX9	GTAATAAA	-1	111	119	-889	-881	4.34	0.01	16.21	>0.1	1.93	3.39	0	1.64	0	4.91	0
ENST00000427411	LHX9	TAAATGAA	-1	71	79	-929	-921	4.11	0.01	19.06	>0.1	1.88	3.37	0	1.4	0	8.31	0
ENST00000427411	LHX9	TCAATTCG	-1	24	32	-976	-968	4.25	0.01	22.08	>0.1	1.82	3.34	0	1.2	0	11.48	0
ENST00000427411	LHX9	ACGATTAA	-1	2	10	-998	-990	5.26	0.01	21.12	>0.1	1.8	3.33	0	1.13	0	9.61	0
ENST00000427411	FOXQ1	ACCTGTGTAGA	1	86	97	-914	-903	1.9	0.01	16.41	>0.1	1.9	3.38	0	1.5	0	7.74	0
ENST00000427411	FOXQ1	AGAAATTTATT	1	94	105	-906	-895	2.54	0.01	16.55	>0.1	1.91	3.38	0	1.55	0	7.17	0
ENST00000427411	FOXQ1	GCCTGTTTTTT	1	169	180	-831	-820	3.31	0.01	14.91	>0.1	2.01	3.43	0	1.97	1.79	2.4	0
ENST00000427411	FOXQ1	TATTGTGTGCA	1	184	195	-816	-805	2.34	0.01	15.41	>0.1	2.03	3.44	0	1.97	3.22	2.4	0
ENST00000427411	FOXQ1	GATTTTTTTTT	1	256	267	-744	-733	1.12	0.01	8.51	>0.1	2.14	3.49	0	1.76	0	0	0
ENST00000427411	FOXQ1	AATTCTTTATT	1	293	304	-707	-696	7.94	0.001	15.22	>0.1	2.2	3.52	0	1.56	0	0	0
ENST00000427411	FOXQ1	TATTACTTATA	1	306	317	-694	-683	1.64	0.01	8.9	>0.1	2.23	3.53	0	1.5	0	0	0
ENST00000427411	FOXQ1	TATTGCTTTTA	1	468	479	-532	-521	2.22	0.01	12.95	>0.1	2.59	3.65	0	1.27	3.22	0	0
ENST00000427411	FOXQ1	GACTGTTGACT	1	479	490	-521	-510	3.73	0.01	14.51	>0.1	2.62	3.66	0	1.27	3.22	0	0
ENST00000427411	FOXQ1	AAATGGTGATA	1	609	620	-391	-380	0.75	0.01	9.11	>0.1	3.08	3.77	0	1.5	0	0	0
ENST00000427411	FOXQ1	AATTGTTTTTT	1	695	706	-305	-294	8.02	0.001	17.45	>0.1	3.58	3.86	0	1.99	0	0	0
ENST00000427411	FOXQ1	GCTTGATTATT	1	769	780	-231	-220	5.08	0.01	20.95	>0.1	4.47	3.95	0	1.96	4.18	1.31	0
ENST00000427411	FOXQ1	TACTCTTTGGA	1	1045	1056	45	56	1.8	0.01	17.97	>0.1	3.9	4.21	0	1.87	4.18	2.01	0
ENST00000427411	FOXQ1	CGATGATTGTG	-1	848	859	-152	-141	1.41	0.01	22.49	>0.1	5.6	4.07	0	1.92	7.75	1.74	0
ENST00000427411	FOXQ1	AGTTGTGTATA	-1	722	733	-278	-267	6.32	0.01	17.79	>0.1	3.81	3.89	0	1.98	1.79	0	0
ENST00000427411	FOXQ1	CTAAGTTTAAG	-1	584	595	-416	-405	1.06	0.01	9.21	>0.1	2.97	3.75	0	1.42	0	0	0
ENST00000427411	GSC2	GTTAATCGTA	1	1	11	-999	-989	7.42	0.001	23.28	>0.1	1.8	3.33	0	1.13	0	9.61	0
ENST00000427411	GSC2	ACTACTCCCA	1	38	48	-962	-952	4.24	0.01	20.64	>0.1	1.84	3.35	0	1.26	0	9.95	0
ENST00000427411	GSC2	CCTCATCTCA	1	272	282	-728	-718	5.58	0.01	12.91	>0.1	2.17	3.5	0	1.66	0	0	0
ENST00000427411	GSC2	CTAAATCTGT	1	407	417	-593	-583	4.69	0.01	12.02	>0.1	2.44	3.6	0	1.29	0	0	0
ENST00000427411	GSC2	TCTATGCCTC	1	455	465	-545	-535	3.99	0.01	13.24	>0.1	2.55	3.64	0	1.27	1.79	0	0
ENST00000427411	GSC2	ACTATTGCTT	1	466	476	-534	-524	2.78	0.01	12.07	>0.1	2.58	3.65	0	1.27	1.79	0	0
ENST00000427411	GSC2	GTTAAGAGCC	1	498	508	-502	-492	2.91	0.01	13.76	>0.1	2.67	3.67	0	1.28	3.22	0	0
ENST00000427411	GSC2	CATAATTCAT	1	598	608	-402	-392	4.62	0.01	12.87	>0.1	3.03	3.76	0	1.46	0	0	0
ENST00000427411	GSC2	CCTATTCTAC	1	707	717	-293	-283	4.66	0.01	14.19	>0.1	3.67	3.87	0	1.99	0	0	0
ENST00000427411	GSC2	AATCATCGTC	1	851	861	-149	-139	3.3	0.01	24.31	>0.1	5.61	4.08	0	1.92	7.6	1.8	0
ENST00000427411	GSC2	TTTGATCTGT	1	901	911	-99	-89	2.96	0.01	23.4	>0.1	5.61	4.21	0	1.91	6.71	2.01	0
ENST00000427411	GSC2	TGTGATCCCA	1	1005	1015	5	15	4.32	0.01	17.62	>0.1	3.54	4.18	0	1.88	1.79	1.9	0
ENST00000427411	GSC2	CCTATTTCTC	-1	1165	1175	165	175	4.67	0.01	16.28	>0.1	4.05	4.3	0	1.85	0	1.41	0
ENST00000427411	GSC2	CCTGATCCTC	-1	1023	1033	23	33	7.73	0.001	23.62	>0.1	3.69	4.19	0	1.87	4.18	1.95	0
ENST00000427411	GSC2	CCTCATTGCC	-1	931	941	-69	-59	3.39	0.01	21.19	>0.1	4.09	4.19	0	1.9	5.98	1.65	0
ENST00000427411	GSC2	GCTTTTCCTT	-1	740	750	-260	-250	3.38	0.01	15.05	>0.1	4	3.91	0	1.97	1.79	0	0
ENST00000427411	GSC2	CCTTATTCCA	-1	734	744	-266	-256	5.18	0.01	16.78	>0.1	3.93	3.9	0	1.97	1.79	0	0
ENST00000427411	GSC2	CTTATTCCAA	-1	733	743	-267	-257	5.27	0.01	16.86	>0.1	3.92	3.9	0	1.97	1.79	0	0
ENST00000427411	GSC2	TATAATATCT	-1	657	667	-343	-333	3.27	0.01	12.15	>0.1	3.32	3.82	0	1.74	0	0	0
ENST00000427411	GSC2	TTTTATCACC	-1	613	623	-387	-377	4.1	0.01	12.49	>0.1	3.1	3.78	0	1.51	0	0	0
ENST00000427411	SP1	TTTCTGCCTCA	1	12	23	-988	-977	1.25	0.01	19.75	>0.1	1.81	3.33	0	1.17	0	12.19	0
ENST00000427411	SP1	ACTACTCCCAT	1	38	49	-962	-951	-6.41	0.01	9.99	>0.1	1.84	3.35	0	1.26	0	9.95	0
ENST00000427411	SP1	TTTCCGCTTTT	1	103	114	-897	-886	-8.17	0.01	3.95	>0.1	1.92	3.39	0	1.61	0	5.2	0
ENST00000427411	SP1	TGTCCTCTTTC	1	156	167	-844	-833	-8.91	0.01	1.95	>0.1	1.99	3.42	0	1.96	0	3.49	0
ENST00000427411	SP1	TTTTCTCCTAT	1	176	187	-824	-813	-9.74	0.01	3.23	>0.1	2.02	3.44	0	1.97	3.22	2.33	0
ENST00000427411	SP1	AGTCCACCTCT	1	380	391	-620	-609	6.1	0.001	13.38	>0.1	2.38	3.58	0	1.32	0	0	0
ENST00000427411	SP1	TCTATGCCTCC	1	455	466	-545	-534	-9.01	0.01	0.25	>0.1	2.56	3.64	0	1.27	1.79	0	0
ENST00000427411	SP1	ACCCTGCCATT	1	875	886	-125	-114	-9.54	0.01	11.36	>0.1	5.6	4.14	0	1.91	7.6	1.65	0
ENST00000427411	SP1	AGTGCTCCTCT	1	889	900	-111	-100	-8.29	0.01	12.37	>0.1	5.6	4.2	0	1.91	7.1	1.86	0
ENST00000427411	SP1	GCTCCTCTCTT	1	892	903	-108	-97	-3.27	0.01	17.43	>0.1	5.6	4.2	0	1.91	7.1	1.9	0
ENST00000427411	SP1	GTGCCTCCTTC	-1	1126	1137	126	137	-2.96	0.01	9.85	>0.1	5.6	4.27	0	1.85	0	1.09	0
ENST00000427411	SP1	CCTCCTTCTCC	-1	1123	1134	123	134	-2.4	0.01	10.39	>0.1	5.6	4.27	0	1.85	0	1.07	0
ENST00000427411	SP1	CTCCTTCTCCT	-1	1122	1133	122	133	-9.08	0.01	3.72	>0.1	5.6	4.27	0	1.85	0	1.09	0
ENST00000427411	SP1	CCTTCTCCTTC	-1	1120	1131	120	131	-5.16	0.01	7.58	>0.1	5.6	4.26	0	1.86	0	1.03	0
ENST00000427411	SP1	TCTTCACCCAG	-1	813	824	-187	-176	-7.54	0.01	10.25	>0.1	5.6	4.01	0	1.94	5.29	0.95	0
ENST00000427411	SP1	TTACTTCCCTT	-1	368	379	-632	-621	-2.97	0.01	4.29	>0.1	2.35	3.57	0	1.34	0	0	0
ENST00000427411	SP1	GCTCCTCCCAC	-1	225	236	-775	-764	13.88	0.001	25.87	>0.1	2.09	3.47	0	2	3.22	1.21	0
ENST00000427411	SP1	CTCCCACATTC	-1	221	232	-779	-768	-6.11	0.01	5.9	>0.1	2.08	3.47	0	1.99	3.22	1.24	0
ENST00000427411	SP1	CTCACTCCTTG	-1	193	204	-807	-796	-7.85	0.01	5.41	>0.1	2.04	3.45	0	1.98	3.22	2.56	0
ENST00000427411	SP2	TTTCTGCCTCAGCGA	1	12	27	-988	-973	3.18	0.01	21.26	>0.1	1.81	3.34	0	1.18	0	11.76	0
ENST00000427411	SP2	TTTCCGCTTTTATTA	1	103	118	-897	-882	-1.83	0.01	10.32	>0.1	1.92	3.39	0	1.64	0	5.2	0
ENST00000427411	SP2	TGTCCTCTTTCTTGC	1	156	171	-844	-829	1.26	0.01	14.04	>0.1	1.99	3.43	0	1.96	1.79	3.6	0
ENST00000427411	SP2	AGTCCACCTCTTTTT	1	380	395	-620	-605	4.72	0.01	12.01	>0.1	2.38	3.58	0	1.33	0	0	0
ENST00000427411	SP2	CCACCTCTTTTTGAT	1	383	398	-617	-602	-2.58	0.01	4.72	>0.1	2.39	3.59	0	1.32	0	0	0
ENST00000427411	SP2	AGTGCTCCTCTCTTT	1	889	904	-111	-96	-2.4	0.01	18.25	>0.1	5.54	4.2	0	1.91	7.1	1.9	0
ENST00000427411	SP2	GCTCCTCTCTTTGAT	1	892	907	-108	-93	3.12	0.01	23.82	>0.1	5.54	4.2	0	1.91	7.1	1.95	0
ENST00000427411	SP2	TGAGTGCCTCCTTCT	-1	1125	1140	125	140	-3.57	0.01	9.22	>0.1	5.54	4.27	0	1.85	0	1.11	0
ENST00000427411	SP2	GTGCCTCCTTCTCCT	-1	1122	1137	122	137	4.37	0.01	17.1	>0.1	5.54	4.27	0	1.85	0	1.06	0
ENST00000427411	SP2	CCTCCTTCTCCTTCA	-1	1119	1134	119	134	-2.65	0.01	11.87	>0.1	5.54	4.27	0	1.86	1.79	1.06	0
ENST00000427411	SP2	CTCCTTCTCCTTCAC	-1	1118	1133	118	133	2.5	0.01	16.99	>0.1	5.54	4.27	0	1.86	1.79	1.03	0
ENST00000427411	SP2	CCACTGCTTTTCCTT	-1	740	755	-260	-245	-4.03	0.01	7.68	>0.1	4.03	3.92	0	1.97	1.79	0	0
ENST00000427411	SP2	TTACTTCCCTTGATG	-1	364	379	-636	-621	-2.82	0.01	4.45	>0.1	2.35	3.57	0	1.35	0	0	0
ENST00000427411	SP2	GCTCCTCCCACATTC	-1	221	236	-779	-764	9.83	0.001	21.81	>0.1	2.09	3.47	0	2	3.22	1.21	0
ENST00000427411	SP2	CTCCCACATTCCAGG	-1	217	232	-783	-768	-3.28	0.01	8.76	>0.1	2.08	3.47	0	1.99	3.22	1.28	0
ENST00000427411	SP2	GATCCACTCACTCCT	-1	195	210	-805	-790	1.96	0.01	15.23	>0.1	2.05	3.45	0	1.98	3.22	2.56	0
ENST00000427411	SP3	ACTACTCCCAT	1	38	49	-962	-951	7.69	0.01	24.09	>0.1	1.84	3.35	0	1.26	0	9.95	0
ENST00000427411	SP3	ACTAAACCCAC	1	56	67	-944	-933	4.51	0.01	20.63	>0.1	1.86	3.36	0	1.34	0	9.56	0
ENST00000427411	SP3	ACAAGGCCCTC	1	432	443	-568	-557	4.36	0.01	13.55	>0.1	2.5	3.62	0	1.27	1.79	0	0
ENST00000427411	SP3	TCTATGCCTCC	1	455	466	-545	-534	3.45	0.01	12.71	>0.1	2.56	3.64	0	1.27	1.79	0	0
ENST00000427411	SP3	GGCACTCATAC	1	911	922	-89	-78	2.86	0.01	22.2	>0.1	4.41	4.22	0	1.9	6.91	1.9	0
ENST00000427411	SP3	GCTCCTCCCAC	-1	225	236	-775	-764	9.59	0.001	21.58	>0.1	2.09	3.47	0	2	3.22	1.21	0
ENST00000427411	SP3	TCCACTCACTC	-1	197	208	-803	-792	5.38	0.01	18.65	>0.1	2.05	3.45	0	1.98	3.22	2.56	0
ENST00000427411	SP3	CTCACTCCTTG	-1	193	204	-807	-796	3.68	0.01	16.94	>0.1	2.04	3.45	0	1.98	3.22	2.56	0
ENST00000427411	SP4	TGGACTACTCCCATTTT	1	35	52	-965	-948	2.92	0.001	19.34	>0.1	1.84	3.35	0	1.27	0	9.95	0
ENST00000427411	SP4	TCCACTAAACCCACGTG	1	53	70	-947	-930	-14.94	0.01	1.2	>0.1	1.86	3.36	0	1.35	0	9.56	0
ENST00000427411	SP4	AAGAGTCCACCTCTTTT	1	377	394	-623	-606	-17.5	0.01	-10.21	>0.1	2.38	3.58	0	1.33	0	0	0
ENST00000427411	SP4	TTATCTATGCCTCCACT	1	452	469	-548	-531	-11.17	0.01	-1.9	>0.1	2.56	3.64	0	1.28	1.79	0	0
ENST00000427411	SP4	TTGAACCCTGCCATTTA	1	871	888	-129	-112	-3.69	0.001	17.29	>0.1	5.52	4.15	0	1.92	7.75	1.65	0
ENST00000427411	SP4	ATAATCAAGCCTTTAAA	-1	762	779	-238	-221	-18.6	0.01	-2.76	>0.1	4.39	3.95	0	1.96	4.18	1.36	0
ENST00000427411	SP4	ATGTCCACTGCTTTTCC	-1	742	759	-258	-241	-16.03	0.01	-4.28	>0.1	4.07	3.92	0	1.97	1.79	0	0
ENST00000427411	SP4	AAATATACTCTCCTTTT	-1	340	357	-660	-643	-18.31	0.01	-11.05	>0.1	2.3	3.56	0	1.41	0	0	0
ENST00000427411	SP4	AAAGCTCCTCCCACATT	-1	222	239	-778	-761	9.09	0.0001	21.08	>0.1	2.09	3.47	0	2	3.22	1.21	0
ENST00000427411	SP4	CTAGATCCACTCACTCC	-1	196	213	-804	-787	-10.29	0.01	2.99	>0.1	2.05	3.45	0	1.98	3.22	2.56	0
ENST00000427411	SP4	AGATCCACTCACTCCTT	-1	194	211	-806	-789	-13.17	0.01	0.1	>0.1	2.05	3.45	0	1.98	3.22	2.56	0
ENST00000427411	EHF	ATTTAGGAACTT	1	74	86	-926	-914	-4.62	0.01	15.58	>0.1	1.88	3.37	0	1.43	0	8.6	4.91
ENST00000427411	EHF	TTCCTGGAATGT	1	215	227	-785	-773	-4.84	0.01	12.14	>0.1	2.08	3.46	0	1.99	3.22	1.31	4.91
ENST00000427411	EHF	TCAAGGGAAGTA	1	366	378	-634	-622	1.91	0.01	14.09	>0.1	2.35	3.57	0	1.35	0	0	4.91
ENST00000427411	EHF	AATAAGGAAAAG	1	737	749	-263	-251	0.53	0.01	17.09	>0.1	3.97	3.91	0	1.97	1.79	0	4.91
ENST00000427411	EHF	AACCTGGAAGAC	1	793	805	-207	-195	5.19	0.001	27.52	>0.1	5.58	3.98	0	1.95	4.82	1.09	4.91
ENST00000427411	EHF	AATGAGGACACT	1	934	946	-66	-54	-3.33	0.01	18.64	>0.1	4.03	4.19	0	1.9	5.29	1.65	4.91
ENST00000427411	EHF	GATCAGGAGTTG	1	1026	1038	26	38	-1.92	0.01	18.92	>0.1	3.72	4.2	0	1.87	4.18	1.95	4.91
ENST00000427411	EHF	GAGAAGGAGGCA	1	1124	1136	124	136	-0.39	0.01	17.32	>0.1	5.58	4.27	0	1.85	0	1.1	4.91
ENST00000427411	EHF	AAGGAGGCACTC	1	1127	1139	127	139	-2.73	0.01	15.04	>0.1	5.58	4.27	0	1.85	0	1.15	4.91
ENST00000427411	EHF	CTCAAAGAAGTC	1	1136	1148	136	148	-2.81	0.01	13.97	>0.1	4.53	4.28	0	1.85	0	1.21	4.91
ENST00000427411	EHF	AAATAGGAAATG	1	1168	1180	168	180	1.8	0.01	18.41	>0.1	4	4.31	0	1.85	0	1.54	4.91
ENST00000427411	EHF	CACGTGGAAGTA	-1	1080	1092	80	92	9.21	0.0001	28.69	>0.1	4.42	4.23	0	1.86	3.22	0.83	4.91
ENST00000427411	EHF	CACCCAGAAAAA	-1	808	820	-192	-180	1.23	0.01	23.96	>0.1	5.58	4	0	1.94	5.29	1	4.91
ENST00000427411	EHF	GAATAGGAAAAA	-1	702	714	-298	-286	-3.76	0.01	10.65	>0.1	3.64	3.87	0	1.99	0	0	4.91
ENST00000427411	EHF	AACATGGATCTA	-1	530	542	-470	-458	-4.92	0.01	11.02	>0.1	2.78	3.7	0	1.32	3.22	0	4.91
ENST00000427411	EHF	AGTGCAGAAATT	-1	244	256	-756	-744	-4.51	0.01	7.86	>0.1	2.12	3.48	0	1.85	0	0	4.91
ENST00000427411	EHF	TTCCAGGAAACC	-1	212	224	-788	-776	4.5	0.001	21.44	>0.1	2.07	3.46	0	1.99	3.22	1.28	4.91
ENST00000427411	EHF	AAACAGGCAAGA	-1	165	177	-835	-823	-1.92	0.01	14.75	>0.1	2	3.43	0	1.97	1.79	2.56	4.91
ENST00000427411	EHF	AAAGAGGACAGC	-1	154	166	-846	-834	-4.85	0.01	10.92	>0.1	1.99	3.42	0	1.96	0	3.49	4.91
ENST00000427411	EHF	AAAGCGGAAATA	-1	101	113	-899	-887	11.5	0.0001	29.75	>0.1	1.92	3.39	0	1.6	0	6.44	4.91
ENST00000427411	EHF	TTAGTGGAAAAA	-1	49	61	-951	-939	-4.94	0.01	17.52	>0.1	1.85	3.36	0	1.31	0	11.02	4.91
ENST00000427411	EHF	AAAATGGGAGTA	-1	40	52	-960	-948	-4.06	0.01	17.02	>0.1	1.84	3.35	0	1.27	0	9.7	4.91
ENST00000427411	POU5F1::SOX2	CACTTTCATTTAAAA	1	280	295	-720	-705	3.67	0.01	10.98	>0.1	2.19	3.51	0	1.62	0	0	0
ENST00000427411	POU5F1::SOX2	CTTTATTTTTTTAAA	1	328	343	-672	-657	3.35	0.01	10.6	>0.1	2.27	3.54	0	1.44	0	0	0
ENST00000427411	POU5F1::SOX2	TTTTTAAAAGGAGAG	1	335	350	-665	-650	1.29	0.01	8.54	>0.1	2.29	3.55	0	1.42	0	0	0
ENST00000427411	POU5F1::SOX2	TATTTTGATTCACAT	1	352	367	-648	-633	7.01	0.001	14.27	>0.1	2.32	3.56	0	1.38	0	0	0
ENST00000427411	POU5F1::SOX2	CTTTTTGATGCAGTG	1	389	404	-611	-596	9.16	0.001	16.47	>0.1	2.4	3.59	0	1.32	0	0	0
ENST00000427411	POU5F1::SOX2	TCTTGTGATGCTCAA	1	639	654	-361	-346	8.42	0.001	17.13	>0.1	3.24	3.81	0	1.66	0	0	0
ENST00000427411	POU5F1::SOX2	TTTTCCTATTCTACA	1	703	718	-297	-282	0.86	0.01	10.38	>0.1	3.66	3.87	0	1.99	0	0	0
ENST00000427411	POU5F1::SOX2	CTTGATTATTGCAAT	1	770	785	-230	-215	2.25	0.01	19.25	>0.1	5.54	3.95	0	1.96	4.18	1.36	0
ENST00000427411	POU5F1::SOX2	CCCTGCCATTTAAAG	1	876	891	-124	-109	0.47	0.01	21.42	>0.1	5.54	4.16	0	1.91	7.6	1.74	0
ENST00000427411	POU5F1::SOX2	CTTTGATCTGTGGCA	1	900	915	-100	-85	0.34	0.01	20.66	>0.1	5.54	4.21	0	1.91	6.71	1.95	0
ENST00000427411	POU5F1::SOX2	CTTTGGATTTCATAC	1	1049	1064	49	64	1.97	0.01	17.08	>0.1	3.97	4.21	0	1.87	4.18	0.88	0
ENST00000427411	POU5F1::SOX2	TTTTGAATAGGTAAG	1	1104	1119	104	119	0.59	0.01	14.91	>0.1	5.54	4.25	0	1.86	1.79	0.87	0
ENST00000427411	POU5F1::SOX2	CCTTCTCCTTCACTT	-1	1116	1131	116	131	0.44	0.01	14.9	>0.1	5.54	4.27	0	1.86	1.79	1	0
ENST00000427411	POU5F1::SOX2	CTTACCTATTCAAAA	-1	1104	1119	104	119	4.42	0.01	18.74	>0.1	5.54	4.25	0	1.86	1.79	0.87	0
ENST00000427411	POU5F1::SOX2	GTATGAAATCCAAAG	-1	1049	1064	49	64	0.62	0.01	15.73	>0.1	3.97	4.21	0	1.87	4.18	0.88	0
ENST00000427411	POU5F1::SOX2	TTTCCTTATTCCAAA	-1	732	747	-268	-253	0.97	0.01	12.58	>0.1	3.93	3.91	0	1.97	1.79	0	0
ENST00000427411	POU5F1::SOX2	TATTCTGATTCTAGA	-1	513	528	-487	-472	5.69	0.01	16.64	>0.1	2.73	3.69	0	1.3	3.22	0	0
ENST00000427411	POU5F1::SOX2	ATTTTAAATGAAAGT	-1	281	296	-719	-704	0.28	0.01	7.59	>0.1	2.19	3.51	0	1.61	0	0	0
ENST00000427411	POU5F1::SOX2	GGTTGAAATGTTACT	-1	119	134	-881	-866	1.55	0.01	12.49	>0.1	1.94	3.4	0	1.77	0	3.83	0
ENST00000427411	POU5F1::SOX2	TTCGCTGAGGCAGAA	-1	13	28	-987	-972	0.92	0.01	19.14	>0.1	1.81	3.34	0	1.18	0	11.89	0
ENST00000427411	GATA6	GGGAAGTAAGAGT	1	370	383	-630	-617	1.31	0.01	8.58	>0.1	2.36	3.57	0	1.34	0	0	0
ENST00000427411	GATA6	GTTAGTTAAGAGC	1	494	507	-506	-493	5.98	0.01	16.83	>0.1	2.67	3.67	0	1.28	3.22	0	0
ENST00000427411	GATA6	GTGAGATATAGCA	1	566	579	-434	-421	2.88	0.01	12.7	>0.1	2.91	3.74	0	1.39	1.79	0	0
ENST00000427411	GATA6	TGGTGATAAAATA	1	612	625	-388	-375	7.18	0.001	15.58	>0.1	3.1	3.78	0	1.52	0	0	0
ENST00000427411	GATA6	CTCAAATGAGATA	1	649	662	-351	-338	1.44	0.01	10.25	>0.1	3.29	3.82	0	1.71	0	0	0
ENST00000427411	GATA6	ATGAGATATTATA	1	654	667	-346	-333	2.98	0.01	11.85	>0.1	3.31	3.82	0	1.74	0	0	0
ENST00000427411	GATA6	ATTTGACAAGATA	1	961	974	-39	-26	3.72	0.01	16.15	>0.1	3.74	4.18	0	1.89	1.79	0.83	0
ENST00000427411	GATA6	ACAAGATAACCAC	1	966	979	-34	-21	8.06	0.001	20.47	>0.1	3.7	4.18	0	1.89	1.79	0.85	0
ENST00000427411	GATA6	AGAGGATCAGGAG	1	1022	1035	22	35	1.15	0.01	17.04	>0.1	3.69	4.19	0	1.87	4.18	1.95	0
ENST00000427411	GATA6	AATAGGTAAGTGA	1	1109	1122	109	122	3.27	0.01	17.67	>0.1	5.57	4.26	0	1.86	1.79	0.93	0
ENST00000427411	GATA6	GAAGGAGAAGGAG	1	1120	1133	120	133	1.69	0.01	14.44	>0.1	5.57	4.27	0	1.86	0	1.06	0
ENST00000427411	GATA6	GAGAAATAGGAAA	1	1165	1178	165	178	3.04	0.01	14.67	>0.1	4.03	4.31	0	1.85	0	1.44	0
ENST00000427411	GATA6	TGGAAGTAAGAAA	-1	1075	1088	75	88	1.71	0.01	16.21	>0.1	4.33	4.23	0	1.86	3.22	0.85	0
ENST00000427411	GATA6	CACAGATCAAAGA	-1	899	912	-101	-88	4.41	0.01	25.01	>0.1	5.57	4.21	0	1.91	6.91	2.01	0
ENST00000427411	GATA6	CAAAGAGAGGAGC	-1	892	905	-108	-95	3.2	0.01	23.88	>0.1	5.57	4.2	0	1.91	7.1	1.9	0
ENST00000427411	GATA6	CACAGAGAAAATA	-1	826	839	-174	-161	4.47	0.01	23.81	>0.1	5.57	4.03	0	1.93	6.91	0.9	0
ENST00000427411	GATA6	CAGAGAAAATATT	-1	824	837	-176	-163	2.54	0.01	21.68	>0.1	5.57	4.03	0	1.93	6.71	0.9	0
ENST00000427411	GATA6	CCCAGAAAAACAA	-1	805	818	-195	-182	1.92	0.01	19.78	>0.1	5.57	4	0	1.94	5.29	1.06	0
ENST00000427411	GATA6	TGTAGAATAGGAA	-1	705	718	-295	-282	2.19	0.01	11.72	>0.1	3.67	3.87	0	1.99	0	0	0
ENST00000427411	GATA6	CTCAGCTAACAAA	-1	554	567	-446	-433	4.86	0.01	14.6	>0.1	2.86	3.73	0	1.36	1.79	0	0
ENST00000427411	GATA6	CATAGATAAAATG	-1	448	461	-552	-539	8.6	0.001	17.84	>0.1	2.54	3.64	0	1.27	1.79	0	0
ENST00000427411	GATA6	CTCAGTGAAGATG	-1	417	430	-583	-570	1.12	0.01	8.48	>0.1	2.46	3.61	0	1.29	0	0	0
ENST00000427411	GATA6	TGAAGATGACAGA	-1	412	425	-588	-575	5.51	0.01	12.86	>0.1	2.45	3.61	0	1.29	0	0	0
ENST00000427411	GATA6	AAAAAATAAAGCA	-1	326	339	-674	-661	1.19	0.01	8.44	>0.1	2.27	3.54	0	1.44	0	0	0
ENST00000427411	GATA6	CAAATATAAGTAA	-1	308	321	-692	-679	1.4	0.01	8.66	>0.1	2.23	3.53	0	1.5	0	0	0
ENST00000427411	GATA6	GTGAGATGAGGGT	-1	270	283	-730	-717	7.01	0.001	14.35	>0.1	2.17	3.5	0	1.67	0	0	0
ENST00000427411	GATA6	TTCAGAAAAGCTC	-1	232	245	-768	-755	5.63	0.01	17.66	>0.1	2.1	3.48	0	1.95	3.22	1.28	0
ENST00000427411	GATA6	AGGAGAAAAAACA	-1	172	185	-828	-815	4.26	0.01	15.8	>0.1	2.01	3.44	0	1.97	1.79	2.33	0
ENST00000427411	GATA6	AACAGGCAAGAAA	-1	163	176	-837	-824	2.05	0.01	13.72	>0.1	2	3.43	0	1.96	1.79	2.48	0
ENST00000427411	GATA6	TGAAGAAAAGGTT	-1	130	143	-870	-857	6.42	0.01	16.82	>0.1	1.95	3.41	0	1.85	0	3.19	0
ENST00000427411	GATA6	CACAGGTAAGTTC	-1	80	93	-920	-907	3.45	0.01	18.21	>0.1	1.89	3.38	0	1.47	0	8.02	0
ENST00000427411	GATA6	GGCAGAAAATACG	-1	7	20	-993	-980	2.83	0.01	20.84	>0.1	1.8	3.33	0	1.16	0	11.71	0
ENST00000427411	GATA4	ACTTACCTGTG	1	82	93	-918	-907	-5.57	0.01	9.23	>0.1	1.89	3.38	0	1.47	0	8.06	0
ENST00000427411	GATA4	TTTTATTACAG	1	110	121	-890	-879	-5.34	0.01	6.55	>0.1	1.93	3.39	0	1.66	0	4.91	0
ENST00000427411	GATA4	CCTTTTCTTCA	1	132	143	-868	-857	-0.9	0.01	9.59	>0.1	1.96	3.41	0	1.85	0	3.28	0
ENST00000427411	GATA4	TGTCCTCTTTC	1	156	167	-844	-833	-7.77	0.01	3.09	>0.1	1.99	3.42	0	1.96	0	3.49	0
ENST00000427411	GATA4	TTTTTTCTCCT	1	174	185	-826	-815	-1.94	0.01	9.54	>0.1	2.01	3.44	0	1.97	1.79	2.26	0
ENST00000427411	GATA4	GCTTTTCTGAA	1	234	245	-766	-755	-2.38	0.01	8.23	>0.1	2.1	3.48	0	1.93	1.79	1.31	0
ENST00000427411	GATA4	CCTCATCTCAC	1	272	283	-728	-717	1.73	0.01	9.06	>0.1	2.17	3.5	0	1.66	0	0	0
ENST00000427411	GATA4	TCATCTCACTT	1	274	285	-726	-715	-6.58	0.01	0.74	>0.1	2.17	3.5	0	1.65	0	0	0
ENST00000427411	GATA4	CTTTATTATTA	1	297	308	-703	-692	-7.42	0.01	-0.15	>0.1	2.21	3.52	0	1.54	0	0	0
ENST00000427411	GATA4	ACTTATATTTG	1	310	321	-690	-679	-7.79	0.01	-0.54	>0.1	2.23	3.53	0	1.49	0	0	0
ENST00000427411	GATA4	CTTTATTTTTT	1	328	339	-672	-661	-4.46	0.01	2.78	>0.1	2.27	3.54	0	1.43	0	0	0
ENST00000427411	GATA4	TGTCATCTTCA	1	414	425	-586	-575	-3.39	0.01	3.95	>0.1	2.45	3.61	0	1.28	0	0	0
ENST00000427411	GATA4	TCTTCACTGAG	1	419	430	-581	-570	-5.37	0.01	1.99	>0.1	2.46	3.61	0	1.28	0	0	0
ENST00000427411	GATA4	TTTTATCTATG	1	450	461	-550	-539	-1.47	0.01	7.77	>0.1	2.54	3.64	0	1.27	1.79	0	0
ENST00000427411	GATA4	TGTTAGCTGAG	1	556	567	-444	-433	-2.09	0.01	7.65	>0.1	2.87	3.73	0	1.36	1.79	0	0
ENST00000427411	GATA4	GTTTTTCTGGG	1	807	818	-193	-182	-5.98	0.01	11.88	>0.1	5.6	4	0	1.94	5.29	1.03	0
ENST00000427411	GATA4	TTTTCTCTGTG	1	828	839	-172	-161	5.61	0.001	24.96	>0.1	5.6	4.03	0	1.93	6.91	0.88	0
ENST00000427411	GATA4	GCTCCTCTCTT	1	892	903	-108	-97	-5.45	0.01	15.25	>0.1	5.6	4.2	0	1.91	7.1	1.9	0
ENST00000427411	GATA4	TCCTCTCTTTG	1	894	905	-106	-95	3.45	0.001	24.2	>0.1	5.6	4.2	0	1.91	7.1	1.95	0
ENST00000427411	GATA4	TTTGATCTGTG	1	901	912	-99	-88	-2.02	0.01	18.41	>0.1	5.6	4.21	0	1.91	6.71	2.01	0
ENST00000427411	GATA4	TCCTATTTCTC	-1	1165	1176	165	176	-3.1	0.01	8.51	>0.1	4.04	4.31	0	1.85	0	1.41	0
ENST00000427411	GATA4	ATTTCTCACAC	-1	1161	1172	161	172	-3.28	0.01	8.3	>0.1	4.09	4.3	0	1.85	0	1.34	0
ENST00000427411	GATA4	CCTTCTCCTTC	-1	1120	1131	120	131	-4.48	0.01	8.26	>0.1	5.6	4.26	0	1.86	0	1.03	0
ENST00000427411	GATA4	CCTTCACTTAC	-1	1114	1125	114	125	-6.01	0.01	8.5	>0.1	5.6	4.26	0	1.86	1.79	1	0
ENST00000427411	GATA4	GGTTATCTTGT	-1	966	977	-34	-23	6.81	0.001	19.22	>0.1	3.71	4.17	0	1.89	1.79	0.85	0
ENST00000427411	GATA4	GCCTACCTGAC	-1	858	869	-142	-131	-4.54	0.01	15.38	>0.1	4.57	4.09	0	1.92	7.6	1.74	0
ENST00000427411	GATA4	TGTTATAATAT	-1	659	670	-341	-330	-6.67	0.01	2.25	>0.1	3.34	3.82	0	1.76	0	0	0
ENST00000427411	GATA4	TTTTATCACCA	-1	612	623	-388	-377	8.83	0.001	17.22	>0.1	3.09	3.78	0	1.51	0	0	0
ENST00000427411	GATA4	TGCTATATCTC	-1	568	579	-432	-421	-5.92	0.01	3.9	>0.1	2.91	3.74	0	1.38	1.79	0	0
ENST00000427411	GATA4	CTATATCTCAC	-1	566	577	-434	-423	-2.19	0.01	7.62	>0.1	2.9	3.73	0	1.38	1.79	0	0
ENST00000427411	GATA5	AGATACTC	1	142	150	-858	-850	4.53	0.01	15.43	>0.1	1.97	3.41	0	1.92	0	3.6	0
ENST00000427411	GATA5	TGATTCAC	1	357	365	-643	-635	2.57	0.01	9.81	>0.1	2.32	3.56	0	1.36	0	0	0
ENST00000427411	GATA5	TGATTCCA	1	543	551	-457	-449	4.58	0.01	14.23	>0.1	2.81	3.71	0	1.33	1.79	0	0
ENST00000427411	GATA5	AGATATAG	1	569	577	-431	-423	6.22	0.01	16.03	>0.1	2.91	3.73	0	1.38	1.79	0	0
ENST00000427411	GATA5	TGATAAAA	1	615	623	-385	-377	8.4	0.001	16.79	>0.1	3.1	3.78	0	1.51	0	0	0
ENST00000427411	GATA5	AGATATTA	1	657	665	-343	-335	5.47	0.01	14.33	>0.1	3.32	3.82	0	1.72	0	0	0
ENST00000427411	GATA5	TGATTATT	1	772	780	-228	-220	3.37	0.01	19.38	>0.1	4.51	3.95	0	1.95	4.18	1.41	0
ENST00000427411	GATA5	TGATCTGT	1	903	911	-97	-89	1.99	0.01	22.4	>0.1	5.64	4.21	0	1.91	6.71	1.95	0
ENST00000427411	GATA5	AGATAACC	1	969	977	-31	-23	9.45	0.001	21.82	>0.1	3.69	4.17	0	1.89	1.79	0.83	0
ENST00000427411	GATA5	TGATCCCA	1	1007	1015	7	15	3.53	0.01	16.84	>0.1	3.55	4.18	0	1.88	1.79	1.9	0
ENST00000427411	GATA5	GGATCAGG	1	1025	1033	25	33	4.24	0.01	20.13	>0.1	3.69	4.19	0	1.87	4.18	1.95	0
ENST00000427411	GATA5	AGATACTC	1	1042	1050	42	50	4.53	0.01	20.59	>0.1	3.85	4.2	0	1.87	4.18	1.95	0
ENST00000427411	GATA5	GGATTTCA	1	1053	1061	53	61	1.93	0.01	17.06	>0.1	3.97	4.21	0	1.87	4.18	0.9	0
ENST00000427411	GATA5	TGATCCTC	-1	1023	1031	23	31	0.9	0.01	16.73	>0.1	3.68	4.19	0	1.87	4.18	1.9	0
ENST00000427411	GATA5	GGATCACA	-1	1005	1013	5	13	3.63	0.01	16.88	>0.1	3.54	4.18	0	1.88	1.79	1.86	0
ENST00000427411	GATA5	AGATTTTA	-1	979	987	-21	-13	3.33	0.01	15.69	>0.1	3.61	4.17	0	1.88	1.79	0.9	0
ENST00000427411	GATA5	AGATCAAA	-1	901	909	-99	-91	5.64	0.01	26.11	>0.1	5.64	4.2	0	1.91	6.71	2.01	0
ENST00000427411	GATA5	TGATTGTG	-1	848	856	-152	-144	3.53	0.01	24.71	>0.1	5.64	4.06	0	1.92	7.75	1.8	0
ENST00000427411	GATA5	TGATTCTA	-1	515	523	-485	-477	2.64	0.01	12.14	>0.1	2.72	3.69	0	1.29	1.79	0	0
ENST00000427411	GATA5	AGATAAAA	-1	450	458	-550	-542	8.83	0.001	18.06	>0.1	2.54	3.63	0	1.26	1.79	0	0
ENST00000427411	GATA5	AGATGACA	-1	414	422	-586	-578	4.36	0.01	11.69	>0.1	2.45	3.6	0	1.28	0	0	0
ENST00000427411	GATA5	AGATTTAG	-1	407	415	-593	-585	4.08	0.01	11.4	>0.1	2.43	3.6	0	1.29	0	0	0
ENST00000427411	GATA5	TGATGTGA	-1	361	369	-639	-631	1.66	0.01	8.91	>0.1	2.33	3.56	0	1.35	0	0	0
ENST00000427411	GATA5	AGATGAGG	-1	272	280	-728	-720	4.97	0.01	12.29	>0.1	2.17	3.5	0	1.66	0	0	0
ENST00000427411	GATA5	AGATCCAC	-1	203	211	-797	-789	1.95	0.01	15.33	>0.1	2.05	3.45	0	1.98	3.22	2.67	0
ENST00000427411	GATA5	CGATTAAC	-1	1	9	-999	-991	5.28	0.01	21.04	>0.1	1.79	3.33	0	1.12	0	9.52	0
ENST00000427411	GATA2	GTATTTTCTGC	1	8	19	-992	-981	1.64	0.01	19.64	>0.1	1.8	3.33	0	1.15	0	11.71	0
ENST00000427411	GATA2	AACTTACCTGT	1	81	92	-919	-908	4.55	0.01	19.3	>0.1	1.89	3.38	0	1.47	0	8.02	0
ENST00000427411	GATA2	AATTTATTTCC	1	97	108	-903	-892	1.81	0.01	15.66	>0.1	1.91	3.39	0	1.56	0	6.99	0
ENST00000427411	GATA2	ACCTTTTCTTC	1	131	142	-869	-858	4.96	0.01	15.35	>0.1	1.95	3.41	0	1.84	0	3.19	0
ENST00000427411	GATA2	GTTTTTTCTCC	1	173	184	-827	-816	2.28	0.01	13.82	>0.1	2.01	3.43	0	1.97	1.79	2.33	0
ENST00000427411	GATA2	AGCTTTTCTGA	1	233	244	-767	-756	4.14	0.01	16.16	>0.1	2.1	3.47	0	1.94	3.22	1.28	0
ENST00000427411	GATA2	CCCTCATCTCA	1	271	282	-729	-718	4.75	0.01	12.08	>0.1	2.17	3.5	0	1.66	0	0	0
ENST00000427411	GATA2	TCTTTATTATT	1	296	307	-704	-693	1.07	0.01	8.34	>0.1	2.21	3.52	0	1.54	0	0	0
ENST00000427411	GATA2	TTATTATTACT	1	302	313	-698	-687	0.7	0.01	7.96	>0.1	2.22	3.52	0	1.52	0	0	0
ENST00000427411	GATA2	TACTTATATTT	1	309	320	-691	-680	4.02	0.01	11.27	>0.1	2.23	3.53	0	1.49	0	0	0
ENST00000427411	GATA2	GCTTTATTTTT	1	327	338	-673	-662	3.21	0.01	10.45	>0.1	2.27	3.54	0	1.44	0	0	0
ENST00000427411	GATA2	CTGTCATCTTC	1	413	424	-587	-576	1.79	0.01	9.13	>0.1	2.45	3.61	0	1.29	0	0	0
ENST00000427411	GATA2	ATTTTATCTAT	1	449	460	-551	-540	8.73	0.001	17.97	>0.1	2.54	3.63	0	1.27	1.79	0	0
ENST00000427411	GATA2	TTGTTAGCTGA	1	555	566	-445	-434	2.09	0.01	11.83	>0.1	2.86	3.72	0	1.36	1.79	0	0
ENST00000427411	GATA2	TACTTATAATT	1	688	699	-312	-301	1.81	0.01	11.19	>0.1	3.53	3.85	0	2	0	0	0
ENST00000427411	GATA2	TGTTTTTCTGG	1	806	817	-194	-183	1.22	0.01	19.11	>0.1	5.6	4	0	1.94	5.29	1.06	0
ENST00000427411	GATA2	ATATTTTCTCT	1	825	836	-175	-164	1.04	0.01	20.21	>0.1	5.6	4.03	0	1.93	6.71	0.9	0
ENST00000427411	GATA2	CTTTGATCTGT	1	900	911	-100	-89	1.06	0.01	21.49	>0.1	5.6	4.21	0	1.91	6.71	2.01	0
ENST00000427411	GATA2	TTCCTATTTCT	-1	1166	1177	166	177	1.71	0.01	13.33	>0.1	4.03	4.31	0	1.85	0	1.44	0
ENST00000427411	GATA2	CACTTACCTAT	-1	1110	1121	110	121	4.07	0.01	18.5	>0.1	5.6	4.26	0	1.86	1.79	0.93	0
ENST00000427411	GATA2	AGAGTATCTAT	-1	1040	1051	40	51	1.83	0.01	18.59	>0.1	3.85	4.2	0	1.87	4.82	2.01	0
ENST00000427411	GATA2	TGGTTATCTTG	-1	967	978	-33	-22	9.01	0.001	21.42	>0.1	3.7	4.17	0	1.89	1.79	0.85	0
ENST00000427411	GATA2	ATCTTGTCAAA	-1	962	973	-38	-27	1.48	0.01	13.91	>0.1	3.74	4.17	0	1.89	1.79	0.83	0
ENST00000427411	GATA2	TGCTTTTCCTT	-1	740	751	-260	-249	0.85	0.01	12.53	>0.1	4	3.91	0	1.97	1.79	0	0
ENST00000427411	GATA2	TCCTTATTCCA	-1	734	745	-266	-255	2.52	0.01	14.13	>0.1	3.93	3.91	0	1.97	1.79	0	0
ENST00000427411	GATA2	ATAATATCTCA	-1	655	666	-345	-334	3.49	0.01	12.35	>0.1	3.31	3.82	0	1.73	0	0	0
ENST00000427411	GATA2	ATTTTATCACC	-1	613	624	-387	-376	7.54	0.001	15.94	>0.1	3.1	3.78	0	1.52	0	0	0
ENST00000427411	GATA2	GCTATATCTCA	-1	567	578	-433	-422	4.72	0.01	14.54	>0.1	2.91	3.74	0	1.38	1.79	0	0
ENST00000427411	GATA2	CTCTTAACTAA	-1	495	506	-505	-494	5.3	0.01	16.14	>0.1	2.67	3.67	0	1.28	3.22	0	0
ENST00000427411	GATA2	CGAGTATCTGA	-1	140	151	-860	-849	2.44	0.01	13.24	>0.1	1.97	3.41	0	1.93	0	3.49	0
ENST00000427411	GATA3	AGATACTC	1	142	150	-858	-850	2.92	0.01	13.82	>0.1	1.97	3.41	0	1.92	0	3.6	0
ENST00000427411	GATA3	TGATTTTT	1	255	263	-745	-737	-2.25	0.01	5.14	>0.1	2.14	3.49	0	1.76	0	0	0
ENST00000427411	GATA3	TGATTCAC	1	357	365	-643	-635	-1.36	0.01	5.88	>0.1	2.32	3.56	0	1.36	0	0	0
ENST00000427411	GATA3	AGTTAAGA	1	497	505	-503	-495	-0.74	0.01	10.1	>0.1	2.67	3.67	0	1.28	3.22	0	0
ENST00000427411	GATA3	TGATTCCA	1	543	551	-457	-449	1.21	0.01	10.86	>0.1	2.81	3.71	0	1.33	1.79	0	0
ENST00000427411	GATA3	AGATATAG	1	569	577	-431	-423	4.9	0.01	14.71	>0.1	2.91	3.73	0	1.38	1.79	0	0
ENST00000427411	GATA3	TGATAAAA	1	615	623	-385	-377	8.1	0.001	16.49	>0.1	3.1	3.78	0	1.51	0	0	0
ENST00000427411	GATA3	AGATATTA	1	657	665	-343	-335	4.73	0.01	13.59	>0.1	3.32	3.82	0	1.72	0	0	0
ENST00000427411	GATA3	TGATTATT	1	772	780	-228	-220	1.94	0.01	17.95	>0.1	4.51	3.95	0	1.95	4.18	1.41	0
ENST00000427411	GATA3	TGACAAGA	1	964	972	-36	-28	-1.13	0.01	11.29	>0.1	3.74	4.17	0	1.89	1.79	0.83	0
ENST00000427411	GATA3	AGATAACC	1	969	977	-31	-23	10.21	0.001	22.58	>0.1	3.69	4.17	0	1.89	1.79	0.83	0
ENST00000427411	GATA3	AGATACTC	1	1042	1050	42	50	2.92	0.01	18.98	>0.1	3.85	4.2	0	1.87	4.18	1.95	0
ENST00000427411	GATA3	AGATTTTA	-1	979	987	-21	-13	1.28	0.01	13.64	>0.1	3.61	4.17	0	1.88	1.79	0.9	0
ENST00000427411	GATA3	AGATCAAA	-1	901	909	-99	-91	0.79	0.01	21.26	>0.1	5.64	4.2	0	1.91	6.71	2.01	0
ENST00000427411	GATA3	TGATTGTG	-1	848	856	-152	-144	1.67	0.01	22.85	>0.1	5.64	4.06	0	1.92	7.75	1.8	0
ENST00000427411	GATA3	AGCTAACA	-1	556	564	-444	-436	-0.91	0.01	8.82	>0.1	2.86	3.72	0	1.35	1.79	0	0
ENST00000427411	GATA3	TGATTCTA	-1	515	523	-485	-477	-0.75	0.01	8.75	>0.1	2.72	3.69	0	1.29	1.79	0	0
ENST00000427411	GATA3	AGATAAAA	-1	450	458	-550	-542	8.99	0.001	18.22	>0.1	2.54	3.63	0	1.26	1.79	0	0
ENST00000427411	GATA3	AGATGACA	-1	414	422	-586	-578	-0.78	0.01	6.55	>0.1	2.45	3.6	0	1.28	0	0	0
ENST00000427411	GATA3	AGATTTAG	-1	407	415	-593	-585	1.44	0.01	8.76	>0.1	2.43	3.6	0	1.29	0	0	0
ENST00000427411	GATA3	AGATGAGG	-1	272	280	-728	-720	-0.02	0.01	7.3	>0.1	2.17	3.5	0	1.66	0	0	0
ENST00000427411	GATA3	AGAAAAGC	-1	234	242	-766	-758	-1.41	0.01	9.17	>0.1	2.1	3.47	0	1.93	1.79	1.28	0
ENST00000427411	GATA3	AGAAAAGG	-1	132	140	-868	-860	-0.64	0.01	9.73	>0.1	1.95	3.41	0	1.82	0	3.19	0
ENST00000427411	GATA3	CGATTAAC	-1	1	9	-999	-991	4.2	0.01	19.96	>0.1	1.79	3.33	0	1.12	0	9.52	0
ENST00000427411	GATA1	AACTTACCTGT	1	81	92	-919	-908	-6.1	0.01	8.65	>0.1	1.89	3.38	0	1.47	0	8.02	0
ENST00000427411	GATA1	AATTTATTTCC	1	97	108	-903	-892	-10.59	0.01	3.26	>0.1	1.91	3.39	0	1.56	0	6.99	0
ENST00000427411	GATA1	CTTTTATTACA	1	109	120	-891	-880	-9.76	0.01	2.11	>0.1	1.93	3.39	0	1.65	0	4.91	0
ENST00000427411	GATA1	ACCTTTTCTTC	1	131	142	-869	-858	-4.69	0.01	5.7	>0.1	1.95	3.41	0	1.84	0	3.19	0
ENST00000427411	GATA1	GTTTTTTCTCC	1	173	184	-827	-816	-5.25	0.01	6.29	>0.1	2.01	3.43	0	1.97	1.79	2.33	0
ENST00000427411	GATA1	AGCTTTTCTGA	1	233	244	-767	-756	-5.95	0.01	6.07	>0.1	2.1	3.47	0	1.94	3.22	1.28	0
ENST00000427411	GATA1	CCCTCATCTCA	1	271	282	-729	-718	-2.79	0.01	4.54	>0.1	2.17	3.5	0	1.66	0	0	0
ENST00000427411	GATA1	TCTTTATTATT	1	296	307	-704	-693	-8.49	0.01	-1.22	>0.1	2.21	3.52	0	1.54	0	0	0
ENST00000427411	GATA1	TACTTATATTT	1	309	320	-691	-680	-6.79	0.01	0.46	>0.1	2.23	3.53	0	1.49	0	0	0
ENST00000427411	GATA1	GCTTTATTTTT	1	327	338	-673	-662	-6.97	0.01	0.27	>0.1	2.27	3.54	0	1.44	0	0	0
ENST00000427411	GATA1	CTGTCATCTTC	1	413	424	-587	-576	-7.83	0.01	-0.49	>0.1	2.45	3.61	0	1.29	0	0	0
ENST00000427411	GATA1	ATTTTATCTAT	1	449	460	-551	-540	8.99	0.001	18.23	>0.1	2.54	3.63	0	1.27	1.79	0	0
ENST00000427411	GATA1	TTGTTAGCTGA	1	555	566	-445	-434	-7.32	0.01	2.42	>0.1	2.86	3.72	0	1.36	1.79	0	0
ENST00000427411	GATA1	TACTTATAATT	1	688	699	-312	-301	-9.66	0.01	-0.28	>0.1	3.53	3.85	0	2	0	0	0
ENST00000427411	GATA1	TGTTTTTCTGG	1	806	817	-194	-183	-6.52	0.01	11.37	>0.1	5.6	4	0	1.94	5.29	1.06	0
ENST00000427411	GATA1	ATTTTCTCTGT	1	827	838	-173	-162	-5.05	0.01	14.32	>0.1	5.6	4.03	0	1.93	6.91	0.9	0
ENST00000427411	GATA1	CTCCTCTCTTT	1	893	904	-107	-96	-6.48	0.01	14.22	>0.1	5.6	4.2	0	1.91	7.1	1.9	0
ENST00000427411	GATA1	CTTTGATCTGT	1	900	911	-100	-89	-3.47	0.01	16.96	>0.1	5.6	4.21	0	1.91	6.71	2.01	0
ENST00000427411	GATA1	TTCCTATTTCT	-1	1166	1177	166	177	-5.16	0.01	6.46	>0.1	4.03	4.31	0	1.85	0	1.44	0
ENST00000427411	GATA1	CACTTACCTAT	-1	1110	1121	110	121	-6.43	0.01	8	>0.1	5.6	4.26	0	1.86	1.79	0.93	0
ENST00000427411	GATA1	TGGTTATCTTG	-1	967	978	-33	-22	5.97	0.001	18.38	>0.1	3.7	4.17	0	1.89	1.79	0.85	0
ENST00000427411	GATA1	ATCTTGTCAAA	-1	962	973	-38	-27	-9.17	0.01	3.26	>0.1	3.74	4.17	0	1.89	1.79	0.83	0
ENST00000427411	GATA1	GGCCTACCTGA	-1	859	870	-141	-130	-8.78	0.01	11.27	>0.1	4.54	4.09	0	1.92	7.75	1.74	0
ENST00000427411	GATA1	ATTTTATCACC	-1	613	624	-387	-376	7.53	0.001	15.93	>0.1	3.1	3.78	0	1.52	0	0	0
ENST00000427411	GATA1	ATTTTATGAAT	-1	602	613	-398	-387	-10.33	0.01	-2.04	>0.1	3.05	3.77	0	1.48	0	0	0
ENST00000427411	GATA1	TTGCTATATCT	-1	569	580	-431	-420	-10.24	0.01	-0.41	>0.1	2.91	3.74	0	1.39	1.79	0	0
ENST00000427411	GATA1	GCTATATCTCA	-1	567	578	-433	-422	-6.99	0.01	2.83	>0.1	2.91	3.74	0	1.38	1.79	0	0
ENST00000427411	GATA1	CTCTTAACTAA	-1	495	506	-505	-494	-5.22	0.01	5.62	>0.1	2.67	3.67	0	1.28	3.22	0	0
ENST00000427411	MAX	CCCACGTGTT	1	62	72	-938	-928	13.39	0.0001	29.17	>0.1	1.87	3.36	0	1.36	0	9.19	0
ENST00000427411	MAX	TACTCGTGTG	1	145	155	-855	-845	2.37	0.01	13.32	>0.1	1.97	3.42	0	1.95	0	3.6	0
ENST00000427411	MAX	CTCGTGTGCT	1	147	157	-853	-843	0.8	0.01	11.64	>0.1	1.98	3.42	0	1.96	0	3.49	0
ENST00000427411	MAX	GGAATGTGGG	1	220	230	-780	-770	-1.31	0.01	10.73	>0.1	2.08	3.47	0	1.99	3.22	1.28	0
ENST00000427411	MAX	GGCACAAGGC	1	429	439	-571	-561	1.7	0.01	10.87	>0.1	2.49	3.62	0	1.27	1.79	0	0
ENST00000427411	MAX	GTCACATTTT	1	444	454	-556	-546	-2.46	0.01	6.76	>0.1	2.52	3.63	0	1.27	1.79	0	0
ENST00000427411	MAX	TCCATGTTCT	1	534	544	-466	-456	-0.43	0.01	10.61	>0.1	2.79	3.71	0	1.32	3.22	0	0
ENST00000427411	MAX	ATCATTTGTT	1	550	560	-450	-440	-3.04	0.01	6.66	>0.1	2.84	3.72	0	1.34	1.79	0	0
ENST00000427411	MAX	GTCACCTGAA	1	785	795	-215	-205	1.75	0.01	19.85	>0.1	5.61	3.97	0	1.95	5.29	1.28	0
ENST00000427411	MAX	ACCATGTGGA	1	1062	1072	62	72	8.07	0.001	23.27	>0.1	4.1	4.22	0	1.87	4.18	0.83	0
ENST00000427411	MAX	TCCACGTGAC	1	1084	1094	84	94	11.98	0.0001	26.63	>0.1	4.48	4.23	0	1.86	3.22	0.85	0
ENST00000427411	MAX	GTCACGTGGA	-1	1084	1094	84	94	9.99	0.0001	24.64	>0.1	4.48	4.23	0	1.86	3.22	0.85	0
ENST00000427411	MAX	TCCACATGGT	-1	1062	1072	62	72	7.58	0.001	22.78	>0.1	4.1	4.22	0	1.87	4.18	0.83	0
ENST00000427411	MAX	AACTCCTGAT	-1	1027	1037	27	37	-2.12	0.01	13.8	>0.1	3.72	4.19	0	1.87	4.18	1.95	0
ENST00000427411	MAX	GCCATGGGAT	-1	1009	1019	9	19	-0.3	0.01	13.14	>0.1	3.57	4.18	0	1.88	1.79	2.01	0
ENST00000427411	MAX	TTCAGGTGAC	-1	785	795	-215	-205	-0.56	0.01	17.54	>0.1	5.61	3.97	0	1.95	5.29	1.28	0
ENST00000427411	MAX	ATCACAAGAA	-1	638	648	-362	-352	-1.46	0.01	7.18	>0.1	3.22	3.8	0	1.63	0	0	0
ENST00000427411	MAX	AGAACATGGA	-1	534	544	-466	-456	-0.25	0.01	10.79	>0.1	2.79	3.71	0	1.32	3.22	0	0
ENST00000427411	MAX	AAAATGTGAC	-1	444	454	-556	-546	-0.23	0.01	8.99	>0.1	2.52	3.63	0	1.27	1.79	0	0
ENST00000427411	MAX	GCCTTGTGCC	-1	429	439	-571	-561	1.79	0.01	10.96	>0.1	2.49	3.62	0	1.27	1.79	0	0
ENST00000427411	MAX	CCCACATTCC	-1	220	230	-780	-770	2.01	0.01	14.05	>0.1	2.08	3.47	0	1.99	3.22	1.28	0
ENST00000427411	MAX	AGCACACGAG	-1	147	157	-853	-843	2.29	0.01	13.13	>0.1	1.98	3.42	0	1.96	0	3.49	0
ENST00000427411	MAX	CACACGAGTA	-1	145	155	-855	-845	4.53	0.01	15.48	>0.1	1.97	3.42	0	1.95	0	3.6	0
ENST00000427411	MAX	AACACGTGGG	-1	62	72	-938	-928	12.74	0.0001	28.52	>0.1	1.87	3.36	0	1.36	0	9.19	0
ENST00000427411	TCF12	CCCACGTGTTT	1	62	73	-938	-927	-13.28	0.01	2.51	>0.1	1.87	3.36	0	1.37	0	9.19	0
ENST00000427411	TCF12	CACAACTTTGG	1	726	737	-274	-263	-14.9	0.01	-3.38	>0.1	3.85	3.9	0	1.98	1.79	0	0
ENST00000427411	TCF12	ACCATGTGGAG	1	1062	1073	62	73	-8.89	0.01	6.31	>0.1	4.11	4.22	0	1.87	4.18	0.83	0
ENST00000427411	TCF12	CACAGATCAAA	-1	901	912	-99	-88	-10.83	0.01	9.6	>0.1	5.6	4.21	0	1.91	6.71	2.01	0
ENST00000427411	TCF12	TTCAGGTGACA	-1	784	795	-216	-205	-13.65	0.01	4.43	>0.1	5.6	3.97	0	1.95	5.29	1.28	0
ENST00000427411	TCF12	AACAAATGATG	-1	549	560	-451	-440	-3.36	0.01	6.34	>0.1	2.84	3.72	0	1.35	1.79	0	0
ENST00000427411	TCF12	GACAGAGGGCC	-1	436	447	-564	-553	-6.76	0.01	2.44	>0.1	2.51	3.62	0	1.27	1.79	0	0
ENST00000427411	TCF12	GACAGATTTAG	-1	407	418	-593	-582	-8.54	0.01	-1.21	>0.1	2.44	3.6	0	1.29	0	0	0
ENST00000427411	TCF12	AAGAGGTGGAC	-1	381	392	-619	-608	-3.43	0.01	3.85	>0.1	2.38	3.58	0	1.32	0	0	0
ENST00000427411	TCF12	AGCAGCTCACA	-1	319	330	-681	-670	-3.86	0.01	3.39	>0.1	2.25	3.54	0	1.46	0	0	0
ENST00000427411	TCF12	CACAGGTAAGT	-1	82	93	-918	-907	-7.78	0.01	7.02	>0.1	1.89	3.38	0	1.47	0	8.06	0
ENST00000427411	TCF12	AACACGTGGGT	-1	61	72	-939	-928	-4.3	0.01	11.82	>0.1	1.87	3.36	0	1.36	0	9.53	0
ENST00000427411	FOSB::JUN	ATTCACATCAA	1	359	370	-641	-630	-0.55	0.01	6.71	>0.1	2.33	3.56	0	1.36	0	0	0
ENST00000427411	FOSB::JUN	AGGGAAGTAAG	1	369	380	-631	-620	-0.19	0.01	7.07	>0.1	2.35	3.57	0	1.34	0	0	0
ENST00000427411	FOSB::JUN	GTTGACTACAA	1	483	494	-517	-506	0.37	0.01	11.16	>0.1	2.63	3.66	0	1.27	3.22	0	0
ENST00000427411	FOSB::JUN	GATTCCATCAT	1	544	555	-456	-445	4.39	0.01	14.06	>0.1	2.82	3.72	0	1.34	1.79	0	0
ENST00000427411	FOSB::JUN	AGTTTCATAAT	1	593	604	-407	-396	0.04	0.01	8.26	>0.1	3.01	3.76	0	1.45	0	0	0
ENST00000427411	FOSB::JUN	GGTGATAAAAT	1	613	624	-387	-376	1.24	0.01	9.64	>0.1	3.1	3.78	0	1.52	0	0	0
ENST00000427411	FOSB::JUN	AATGAGATATT	1	653	664	-347	-336	-0.31	0.01	8.53	>0.1	3.3	3.82	0	1.72	0	0	0
ENST00000427411	FOSB::JUN	GGTGAAGAAAT	1	816	827	-184	-173	5.5	0.001	24.49	>0.1	5.6	4.01	0	1.94	6.49	0.95	0
ENST00000427411	FOSB::JUN	AATGAGGACAC	1	934	945	-66	-55	5.39	0.001	22.5	>0.1	4.04	4.19	0	1.9	5.29	1.7	0
ENST00000427411	FOSB::JUN	GTTGTTGTGAT	1	1000	1011	0	11	-0.86	0.01	13.8	>0.1	3.51	4.18	0	1.88	3.22	1.86	0
ENST00000427411	FOSB::JUN	TGTGATCCCAT	1	1005	1016	5	16	0.68	0.01	13.99	>0.1	3.55	4.18	0	1.88	1.79	1.9	0
ENST00000427411	FOSB::JUN	GTTGACATAGA	1	1034	1045	34	45	0.38	0.01	16.92	>0.1	3.79	4.2	0	1.87	4.82	1.86	0
ENST00000427411	FOSB::JUN	AAAGAAGTCAG	1	1139	1150	139	150	2.39	0.01	14.22	>0.1	4.47	4.28	0	1.85	0	1.22	0
ENST00000427411	FOSB::JUN	GCTGACTTCTT	-1	1140	1151	140	151	4.08	0.01	15.88	>0.1	4.45	4.28	0	1.85	0	1.22	0
ENST00000427411	FOSB::JUN	GTGGAAGTAAG	-1	1078	1089	78	89	-0.79	0.01	13.68	>0.1	4.37	4.23	0	1.86	3.22	0.79	0
ENST00000427411	FOSB::JUN	TATGAAATCCA	-1	1052	1063	52	63	-0.71	0.01	14.43	>0.1	3.98	4.21	0	1.87	4.18	0.9	0
ENST00000427411	FOSB::JUN	TCTGTAGCCAT	-1	1014	1025	14	25	-0.02	0.01	14.89	>0.1	3.62	4.19	0	1.88	3.22	2.01	0
ENST00000427411	FOSB::JUN	CATGGGATCAC	-1	1006	1017	6	17	0.22	0.01	13.53	>0.1	3.56	4.18	0	1.88	1.79	1.9	0
ENST00000427411	FOSB::JUN	GATCACAACAA	-1	1001	1012	1	12	0.1	0.01	14.76	>0.1	3.52	4.18	0	1.88	3.22	1.86	0
ENST00000427411	FOSB::JUN	AGTGTCCTCAT	-1	935	946	-65	-54	3.74	0.01	20.79	>0.1	4.03	4.19	0	1.9	5.29	1.65	0
ENST00000427411	FOSB::JUN	TATTTCTTCAC	-1	817	828	-183	-172	-0.22	0.01	18.96	>0.1	5.6	4.02	0	1.94	6.71	0.93	0
ENST00000427411	FOSB::JUN	GGTGACATTGC	-1	780	791	-220	-209	2.27	0.01	19.84	>0.1	5.6	3.96	0	1.95	4.82	1.24	0
ENST00000427411	FOSB::JUN	AATTATGAAAC	-1	594	605	-406	-395	0.03	0.01	8.26	>0.1	3.01	3.76	0	1.45	0	0	0
ENST00000427411	FOSB::JUN	GTTTAAGTAAA	-1	580	591	-420	-409	1.7	0.01	11.61	>0.1	2.96	3.75	0	1.41	1.79	0	0
ENST00000427411	FOSB::JUN	AATGATGGAAT	-1	545	556	-455	-444	4	0.01	13.68	>0.1	2.83	3.72	0	1.34	1.79	0	0
ENST00000427411	FOSB::JUN	GATGGAATCAG	-1	542	553	-458	-447	1.4	0.01	11.06	>0.1	2.82	3.71	0	1.33	1.79	0	0
ENST00000427411	FOSB::JUN	AGTGGAGGCAT	-1	458	469	-542	-531	-0.2	0.01	9.07	>0.1	2.56	3.64	0	1.27	1.79	0	0
ENST00000427411	FOSB::JUN	GATGACAGATT	-1	410	421	-590	-579	1.4	0.01	8.74	>0.1	2.44	3.6	0	1.29	0	0	0
ENST00000427411	FOSB::JUN	GATTTAGTTAC	-1	403	414	-597	-586	-0.88	0.01	6.44	>0.1	2.43	3.6	0	1.29	0	0	0
ENST00000427411	FOSB::JUN	GATGAGGGTAA	-1	268	279	-732	-721	0.36	0.01	7.7	>0.1	2.16	3.5	0	1.68	0	0	0
ENST00000427411	FOSB::JUN	GAGGACAGCAC	-1	152	163	-848	-837	2.38	0.01	13.11	>0.1	1.98	3.42	0	1.96	0	3.37	0
ENST00000427411	FOSB::JUN	TCTGAAGAAAA	-1	134	145	-866	-855	-0.82	0.01	9.79	>0.1	1.96	3.41	0	1.87	0	3.37	0
ENST00000427411	CTCF	TGGAATGTGGGAGGAGCTT	1	219	238	-781	-762	-1.43	0.01	10.56	>0.1	2.09	3.47	0	2	3.22	1.21	0
ENST00000427411	CTCF	GGAAAAGCAGTGGACATTT	1	742	761	-258	-239	-5.36	0.01	6.41	>0.1	4.08	3.92	0	1.97	1.79	0	0
ENST00000427411	CTCF	GGATCAGGAGTTGACATAG	1	1025	1044	25	44	-2.03	0.01	14.56	>0.1	3.74	4.2	0	1.87	4.82	1.95	0
ENST00000427411	CTCF	ATACCATGTGGAGGCTTTC	1	1060	1079	60	79	-5.12	0.01	10.12	>0.1	4.13	4.22	0	1.87	4.18	0.83	0
ENST00000427411	CTCF	AGTGAAGGAGAAGGAGGCA	1	1117	1136	117	136	-0.92	0.01	13.56	>0.1	5.5	4.27	0	1.86	1.79	1.06	0
ENST00000427411	CTCF	GAAGGAGAAGGAGGCACTC	1	1120	1139	120	139	-2.14	0.01	10.54	>0.1	5.5	4.27	0	1.86	0	1.06	0
ENST00000427411	CTCF	AAGCCTCCACATGGTATGA	-1	1058	1077	58	77	-3.91	0.01	11.3	>0.1	4.11	4.22	0	1.87	4.18	0.83	0
ENST00000427411	CTCF	AGCACTTTAAATGGCAGGG	-1	876	895	-124	-105	-5.01	0.01	15.91	>0.1	5.5	4.18	0	1.91	7.6	1.74	0
ENST00000427411	CTCF	CTACCTGACGATGATTGTG	-1	848	867	-152	-133	-2.8	0.01	18.55	>0.1	5.5	4.09	0	1.92	8.04	1.8	0
ENST00000427411	CTCF	CTAACAAATGATGGAATCA	-1	543	562	-457	-438	-1.35	0.01	8.36	>0.1	2.83	3.72	0	1.36	1.79	0	0
ENST00000427411	CTCF	CACACAATAGGAGAAAAAA	-1	174	193	-826	-807	-2.87	0.01	10.05	>0.1	2.02	3.44	0	1.97	3.22	2.26	0
ENST00000427411	CTCF	GGCAAGAAAGAGGACAGCA	-1	153	172	-847	-828	-4.77	0.01	7.89	>0.1	1.99	3.43	0	1.96	1.79	3.49	0
ENST00000427411	HINFP	CTGCCTCAGCGA	1	15	27	-985	-973	-0.74	0.01	16.91	>0.1	1.81	3.34	0	1.18	0	11.32	0
ENST00000427411	HINFP	TTATTTCCGCTT	1	100	112	-900	-888	0.16	0.01	13.68	>0.1	1.92	3.39	0	1.59	0	6.62	0
ENST00000427411	HINFP	ACTCGTGTGCTG	1	146	158	-854	-842	-3.27	0.01	7.57	>0.1	1.98	3.42	0	1.96	0	3.49	0
ENST00000427411	HINFP	TGCTGTCCTCTT	1	153	165	-847	-835	0.72	0.01	11.58	>0.1	1.99	3.42	0	1.96	0	3.49	0
ENST00000427411	HINFP	CAAGGCCCTCTG	1	433	445	-567	-555	0.5	0.01	9.69	>0.1	2.5	3.62	0	1.27	1.79	0	0
ENST00000427411	HINFP	CAATGTCACCTG	1	781	793	-219	-207	-3.5	0.01	14.57	>0.1	5.58	3.97	0	1.95	5.29	1.28	0
ENST00000427411	HINFP	CATCGTCAGGTA	1	854	866	-146	-134	-3.53	0.01	17.55	>0.1	5.58	4.09	0	1.92	7.75	1.74	0
ENST00000427411	HINFP	TAAAGTGCTCCT	1	886	898	-114	-102	-4.17	0.01	16.42	>0.1	5.58	4.19	0	1.91	7.1	1.8	0
ENST00000427411	HINFP	AGTGCTCCTCTC	1	889	901	-111	-99	-3.97	0.01	16.68	>0.1	5.58	4.2	0	1.91	7.1	1.86	0
ENST00000427411	HINFP	TTACTTCCACGT	1	1079	1091	79	91	-3.84	0.01	10.66	>0.1	4.4	4.23	0	1.86	3.22	0.79	0
ENST00000427411	HINFP	CCACGTGACCTT	1	1085	1097	85	97	-3.83	0.01	10.87	>0.1	4.53	4.24	0	1.86	3.22	0.85	0
ENST00000427411	HINFP	CTGGTTCTGTGG	-1	1150	1162	150	162	-3.73	0.01	7.97	>0.1	4.25	4.29	0	1.85	0	1.31	0
ENST00000427411	HINFP	GTGCCTCCTTCT	-1	1125	1137	125	137	-2.69	0.01	10.1	>0.1	5.58	4.27	0	1.85	0	1.09	0
ENST00000427411	HINFP	CAAGGTCACGTG	-1	1086	1098	86	98	-3.95	0.01	10.78	>0.1	4.56	4.24	0	1.86	3.22	0.85	0
ENST00000427411	HINFP	AAGCCTCCACAT	-1	1065	1077	65	77	-4.05	0.01	11.23	>0.1	4.16	4.22	0	1.87	4.18	0.85	0
ENST00000427411	HINFP	CAGTGTCCTCAT	-1	935	947	-65	-53	5.89	0.001	22.99	>0.1	4.02	4.19	0	1.9	5.29	1.7	0
ENST00000427411	HINFP	AAATGTCCACTG	-1	749	761	-251	-239	-4.14	0.01	7.67	>0.1	4.13	3.92	0	1.97	1.79	0	0
ENST00000427411	HINFP	TTACTTCCCTTG	-1	367	379	-633	-621	-2	0.01	5.27	>0.1	2.35	3.57	0	1.34	0	0	0
ENST00000427411	HINFP	AAAGCTCCTCCC	-1	227	239	-773	-761	0.55	0.01	12.57	>0.1	2.09	3.47	0	2	3.22	1.24	0
ENST00000427411	ATF7	AAGGGAAGTAAGAG	1	368	382	-632	-618	-10.36	0.01	-3.09	>0.1	2.35	3.57	0	1.35	0	0	0
ENST00000427411	ATF7	TGATTCCATCATTT	1	543	557	-457	-443	-5.59	0.01	4.09	>0.1	2.83	3.72	0	1.34	1.79	0	0
ENST00000427411	ATF7	TAGTTTCATAATTC	1	592	606	-408	-394	-10.43	0.01	-2.2	>0.1	3.01	3.76	0	1.46	0	0	0
ENST00000427411	ATF7	TGGTGATAAAATAT	1	612	626	-388	-374	-13.65	0.01	-5.24	>0.1	3.1	3.78	0	1.53	0	0	0
ENST00000427411	ATF7	ATATTATAACACAA	1	659	673	-341	-327	-13.76	0.01	-4.81	>0.1	3.35	3.83	0	1.78	0	0	0
ENST00000427411	ATF7	GGGTGAAGAAATAT	1	815	829	-185	-171	-6.64	0.01	12.51	>0.1	5.56	4.02	0	1.94	6.71	0.93	0
ENST00000427411	ATF7	CAATGAGGACACTG	1	933	947	-67	-53	-0.63	0.001	16.44	>0.1	4.03	4.19	0	1.9	5.29	1.65	0
ENST00000427411	ATF7	TTGTGATCCCATGG	1	1004	1018	4	18	-13.63	0.01	-0.32	>0.1	3.55	4.19	0	1.88	1.79	1.9	0
ENST00000427411	ATF7	TGAATAGGTAAGTG	1	1107	1121	107	121	-13.14	0.01	1.25	>0.1	5.56	4.26	0	1.86	1.79	0.93	0
ENST00000427411	ATF7	CAAAGAAGTCAGCC	1	1138	1152	138	152	-5.6	0.01	6.22	>0.1	4.46	4.28	0	1.85	0	1.22	0
ENST00000427411	ATF7	GGCTGACTTCTTTG	-1	1138	1152	138	152	-9.25	0.01	2.57	>0.1	4.46	4.28	0	1.85	0	1.22	0
ENST00000427411	ATF7	CACTTACCTATTCA	-1	1107	1121	107	121	-14.07	0.01	0.32	>0.1	5.56	4.26	0	1.86	1.79	0.93	0
ENST00000427411	ATF7	CCATGGGATCACAA	-1	1004	1018	4	18	-7.77	0.01	5.54	>0.1	3.55	4.19	0	1.88	1.79	1.9	0
ENST00000427411	ATF7	CAGTGTCCTCATTG	-1	933	947	-67	-53	-4.48	0.01	12.59	>0.1	4.03	4.19	0	1.9	5.29	1.65	0
ENST00000427411	ATF7	ATATTTCTTCACCC	-1	815	829	-185	-171	-9.09	0.01	10.06	>0.1	5.56	4.02	0	1.94	6.71	0.93	0
ENST00000427411	ATF7	AGGTGACATTGCAA	-1	778	792	-222	-208	-10.62	0.01	6.91	>0.1	5.56	3.96	0	1.95	4.82	1.24	0
ENST00000427411	ATF7	ATATTTTATCACCA	-1	612	626	-388	-374	-13.79	0.01	-5.38	>0.1	3.1	3.78	0	1.53	0	0	0
ENST00000427411	ATF7	GAATTATGAAACTA	-1	592	606	-408	-394	-8.59	0.01	-0.36	>0.1	3.01	3.76	0	1.46	0	0	0
ENST00000427411	ATF7	AAATGATGGAATCA	-1	543	557	-457	-443	-0.47	0.001	9.21	>0.1	2.83	3.72	0	1.34	1.79	0	0
ENST00000427411	ATF7	TGATGGAATCAGAA	-1	540	554	-460	-446	-12.46	0.01	-1.37	>0.1	2.81	3.71	0	1.34	3.22	0	0
ENST00000427411	ATF7	TAGTGGAGGCATAG	-1	456	470	-544	-530	-8.87	0.01	0.4	>0.1	2.56	3.64	0	1.27	1.79	0	0
ENST00000427411	ATF7	AGATGACAGATTTA	-1	408	422	-592	-578	-11.73	0.01	-4.39	>0.1	2.44	3.6	0	1.29	0	0	0
ENST00000427411	ATF7	AGAGGACAGCACAC	-1	150	164	-850	-836	-5.87	0.01	4.86	>0.1	1.98	3.42	0	1.96	0	3.37	0
ENST00000427411	ARNTL	ACCCACGTGT	1	61	71	-939	-929	8.78	0.001	24.89	>0.1	1.86	3.36	0	1.36	0	9.53	0
ENST00000427411	ARNTL	ATACTCGTGT	1	144	154	-856	-846	1.98	0.01	13.02	>0.1	1.97	3.41	0	1.95	0	3.7	0
ENST00000427411	ARNTL	ACTCGTGTGC	1	146	156	-854	-844	1.31	0.01	12.26	>0.1	1.97	3.42	0	1.96	0	3.6	0
ENST00000427411	ARNTL	TCTCACTTTC	1	277	287	-723	-713	-0.26	0.01	7.05	>0.1	2.17	3.5	0	1.63	0	0	0
ENST00000427411	ARNTL	CATCAAGGGA	1	364	374	-636	-626	0.34	0.01	7.6	>0.1	2.34	3.57	0	1.35	0	0	0
ENST00000427411	ARNTL	AGGCACAAGG	1	428	438	-572	-562	3.52	0.01	12.69	>0.1	2.48	3.62	0	1.27	1.79	0	0
ENST00000427411	ARNTL	TGTCACATTT	1	443	453	-557	-547	5.01	0.01	14.23	>0.1	2.52	3.63	0	1.27	1.79	0	0
ENST00000427411	ARNTL	TTTCTTGTGA	1	637	647	-363	-353	-0.26	0.01	8.37	>0.1	3.21	3.8	0	1.62	0	0	0
ENST00000427411	ARNTL	TGTCACCTGA	1	784	794	-216	-206	6.3	0.001	24.4	>0.1	5.61	3.97	0	1.95	5.29	1.28	0
ENST00000427411	ARNTL	CGTCAGGTAG	1	857	867	-143	-133	0.64	0.01	21.75	>0.1	5.61	4.09	0	1.92	7.75	1.74	0
ENST00000427411	ARNTL	GATCCCATGG	1	1008	1018	8	18	2.86	0.01	16.29	>0.1	3.57	4.18	0	1.88	1.79	2.01	0
ENST00000427411	ARNTL	GATCAGGAGT	1	1026	1036	26	36	2.75	0.01	18.61	>0.1	3.71	4.19	0	1.87	4.18	1.9	0
ENST00000427411	ARNTL	TACCATGTGG	1	1061	1071	61	71	3.12	0.01	18.3	>0.1	4.09	4.22	0	1.87	4.18	0.83	0
ENST00000427411	ARNTL	TTCCACGTGA	1	1083	1093	83	93	7.45	0.001	22.08	>0.1	4.46	4.23	0	1.86	3.22	0.85	0
ENST00000427411	ARNTL	TCTCACACTG	-1	1159	1169	159	169	-0.88	0.01	10.7	>0.1	4.13	4.3	0	1.85	0	1.31	0
ENST00000427411	ARNTL	GGTCACGTGG	-1	1085	1095	85	95	14.71	1e-05	29.39	>0.1	4.51	4.23	0	1.86	3.22	0.85	0
ENST00000427411	ARNTL	CTCCACATGG	-1	1063	1073	63	73	2.67	0.01	17.88	>0.1	4.11	4.22	0	1.87	4.18	0.83	0
ENST00000427411	ARNTL	AGCCATGGGA	-1	1010	1020	10	20	1.52	0.01	16.34	>0.1	3.58	4.19	0	1.88	3.22	1.95	0
ENST00000427411	ARNTL	GTTCAAGGGC	-1	867	877	-133	-123	-0.39	0.01	19.55	>0.1	4.42	4.11	0	1.92	7.75	1.74	0
ENST00000427411	ARNTL	GTTCAGGTGA	-1	786	796	-214	-204	4.83	0.01	22.46	>0.1	5.61	3.97	0	1.95	4.82	1.28	0
ENST00000427411	ARNTL	CATCACAAGA	-1	639	649	-361	-351	4.41	0.01	13.07	>0.1	3.22	3.8	0	1.63	0	0	0
ENST00000427411	ARNTL	GGCCTTGTGC	-1	430	440	-570	-560	0.99	0.01	10.17	>0.1	2.49	3.62	0	1.27	1.79	0	0
ENST00000427411	ARNTL	TCCCACATTC	-1	221	231	-779	-769	0.06	0.01	12.06	>0.1	2.08	3.47	0	1.99	3.22	1.24	0
ENST00000427411	ARNTL	CAGCACACGA	-1	148	158	-852	-842	3.11	0.01	13.83	>0.1	1.98	3.42	0	1.96	0	3.37	0
ENST00000427411	ARNTL	GCACACGAGT	-1	146	156	-854	-844	5.38	0.001	16.33	>0.1	1.97	3.42	0	1.96	0	3.6	0
ENST00000427411	ARNTL	CTACACAGGT	-1	86	96	-914	-904	-0.49	0.01	14.01	>0.1	1.9	3.38	0	1.49	0	7.74	0
ENST00000427411	ARNTL	AAACACGTGG	-1	63	73	-937	-927	8.88	0.001	24.72	>0.1	1.87	3.36	0	1.37	0	9.24	0
ENST00000427411	RXRA::VDR	GCCTCAGCGAATTGA	1	17	32	-983	-968	-3.01	0.01	15.02	>0.1	1.82	3.34	0	1.2	0	11.67	0
ENST00000427411	RXRA::VDR	TGTGCAAGGAGTGAG	1	189	204	-811	-796	-3.69	0.01	9.67	>0.1	2.04	3.45	0	1.98	3.22	2.67	0
ENST00000427411	RXRA::VDR	GGGTGAAGAAATATT	1	815	830	-185	-170	-2.79	0.01	16.35	>0.1	5.54	4.02	0	1.94	6.71	0.93	0
ENST00000427411	RXRA::VDR	CTGGCAATGAGGACA	1	929	944	-71	-56	-2.28	0.01	15.52	>0.1	4.08	4.2	0	1.9	5.98	1.65	0
ENST00000427411	RXRA::VDR	AGGACACTGAGCTCG	1	938	953	-62	-47	8.18	0.001	25.26	>0.1	3.97	4.19	0	1.9	5.29	1.74	0
ENST00000427411	RXRA::VDR	GGCTACAGAGGATCA	1	1016	1031	16	31	-1.3	0.01	14.61	>0.1	3.65	4.19	0	1.88	4.18	2.01	0
ENST00000427411	RXRA::VDR	AGGATCAGGAGTTGA	1	1024	1039	24	39	1.52	0.01	17.39	>0.1	3.72	4.2	0	1.87	4.18	1.9	0
ENST00000427411	RXRA::VDR	ACTTAAAAAAGCTCA	-1	1178	1193	178	193	-2.02	0.01	9.59	>0.1	3.87	4.32	0	1.85	0	1.57	0
ENST00000427411	RXRA::VDR	ACTTCTTTGAGTGCC	-1	1132	1147	132	147	-1.07	0.01	11.79	>0.1	5.54	4.28	0	1.85	0	1.18	0
ENST00000427411	RXRA::VDR	AATCCAAAGAGTATC	-1	1043	1058	43	58	-2.56	0.01	13.61	>0.1	3.9	4.21	0	1.87	4.18	2.01	0
ENST00000427411	RXRA::VDR	ACAACATAGAATTCA	-1	990	1005	-10	5	-2.85	0.01	11.84	>0.1	3.5	4.18	0	1.88	3.22	1.9	0
ENST00000427411	RXRA::VDR	AATTCAAAGAGATTT	-1	981	996	-19	-4	-3.2	0.01	10.51	>0.1	3.57	4.18	0	1.88	3.22	0.85	0
ENST00000427411	RXRA::VDR	AGATCAAAGAGAGGA	-1	894	909	-106	-91	-1.56	0.01	19.15	>0.1	5.54	4.2	0	1.91	7.1	1.95	0
ENST00000427411	RXRA::VDR	AAATGGCAGGGTTCA	-1	872	887	-128	-113	0.59	0.01	21.59	>0.1	5.54	4.14	0	1.92	7.75	1.65	0
ENST00000427411	RXRA::VDR	GGGTTCAAGGGCCTA	-1	864	879	-136	-121	0.74	0.01	20.67	>0.1	4.41	4.12	0	1.92	7.75	1.74	0
ENST00000427411	RXRA::VDR	GGTTCAAGGGCCTAC	-1	863	878	-137	-122	0.95	0.01	20.88	>0.1	4.41	4.12	0	1.92	7.75	1.74	0
ENST00000427411	RXRA::VDR	AGTCTTCCAGGTTCA	-1	791	806	-209	-194	2.21	0.01	19.63	>0.1	5.54	3.98	0	1.95	4.82	1.12	0
ENST00000427411	RXRA::VDR	ATGAAACTAAGTTTA	-1	586	601	-414	-399	-3.45	0.01	4.74	>0.1	2.99	3.76	0	1.44	0	0	0
ENST00000427411	RXRA::VDR	ATGTGACAGAGGGCC	-1	436	451	-564	-549	-3.74	0.01	5.47	>0.1	2.51	3.63	0	1.28	1.79	0	0
ENST00000427411	RXRA::VDR	AGTGCAGAAATTTCA	-1	241	256	-759	-744	-0.39	0.01	8.39	>0.1	2.12	3.48	0	1.87	0	1.31	0
ENST00000427411	RXRA::VDR	AGGAAACCTAGATCC	-1	205	220	-795	-780	-3.63	0.01	8.38	>0.1	2.06	3.46	0	1.99	3.22	1.28	0
ENST00000427411	RXRA::VDR	AGGTTGAAATGTTAC	-1	120	135	-880	-865	-0.4	0.01	10.55	>0.1	1.94	3.4	0	1.77	0	3.83	0
ENST00000427411	TFEC	CCCACGTGTT	1	62	72	-938	-928	7.27	0.001	28.18	>0.1	1.87	3.36	0	1.36	0	9.19	5.13
ENST00000427411	TFEC	GGAATGTGGG	1	220	230	-780	-770	2.13	0.01	19.3	>0.1	2.08	3.47	0	1.99	3.22	1.28	5.13
ENST00000427411	TFEC	GGCACAAGGC	1	429	439	-571	-561	7.71	0.001	22.01	>0.1	2.49	3.62	0	1.27	1.79	0	5.13
ENST00000427411	TFEC	CTCAAATGAG	1	649	659	-351	-341	4.85	0.01	18.76	>0.1	3.28	3.81	0	1.69	0	0	5.13
ENST00000427411	TFEC	GTCACCTGAA	1	785	795	-215	-205	1.61	0.01	24.84	>0.1	5.61	3.97	0	1.95	5.29	1.28	5.13
ENST00000427411	TFEC	ATCCCATGGC	1	1009	1019	9	19	3.61	0.01	22.18	>0.1	3.57	4.18	0	1.88	1.79	2.01	5.13
ENST00000427411	TFEC	ATCAGGAGTT	1	1027	1037	27	37	3.43	0.01	24.48	>0.1	3.72	4.19	0	1.87	4.18	1.95	5.13
ENST00000427411	TFEC	ACCATGTGGA	1	1062	1072	62	72	0.92	0.01	21.24	>0.1	4.1	4.22	0	1.87	4.18	0.83	5.13
ENST00000427411	TFEC	TCCACGTGAC	1	1084	1094	84	94	5.92	0.01	25.7	>0.1	4.48	4.23	0	1.86	3.22	0.85	5.13
ENST00000427411	TFEC	GTCACGTGGA	-1	1084	1094	84	94	4.89	0.01	24.67	>0.1	4.48	4.23	0	1.86	3.22	0.85	5.13
ENST00000427411	TFEC	TCCACATGGT	-1	1062	1072	62	72	2.17	0.01	22.49	>0.1	4.1	4.22	0	1.87	4.18	0.83	5.13
ENST00000427411	TFEC	AACTCCTGAT	-1	1027	1037	27	37	1.74	0.01	22.79	>0.1	3.72	4.19	0	1.87	4.18	1.95	5.13
ENST00000427411	TFEC	GCCATGGGAT	-1	1009	1019	9	19	6.43	0.01	25	>0.1	3.57	4.18	0	1.88	1.79	2.01	5.13
ENST00000427411	TFEC	TTCAGGTGAC	-1	785	795	-215	-205	3.86	0.01	27.09	>0.1	5.61	3.97	0	1.95	5.29	1.28	5.13
ENST00000427411	TFEC	CTCATTTGAG	-1	649	659	-351	-341	0.7	0.01	14.61	>0.1	3.28	3.81	0	1.69	0	0	5.13
ENST00000427411	TFEC	ATCACAAGAA	-1	638	648	-362	-352	2.23	0.01	16	>0.1	3.22	3.8	0	1.63	0	0	5.13
ENST00000427411	TFEC	AACAAATGAT	-1	550	560	-450	-440	4.9	0.01	19.73	>0.1	2.84	3.72	0	1.34	1.79	0	5.13
ENST00000427411	TFEC	AAAATGTGAC	-1	444	454	-556	-546	3.86	0.01	18.21	>0.1	2.52	3.63	0	1.27	1.79	0	5.13
ENST00000427411	TFEC	GACAGAGGGC	-1	437	447	-563	-553	3.13	0.01	17.46	>0.1	2.51	3.62	0	1.27	1.79	0	5.13
ENST00000427411	TFEC	GCCTTGTGCC	-1	429	439	-571	-561	2.87	0.01	17.17	>0.1	2.49	3.62	0	1.27	1.79	0	5.13
ENST00000427411	TFEC	GTGAGATGAG	-1	273	283	-727	-717	0.85	0.01	13.3	>0.1	2.17	3.5	0	1.65	0	0	5.13
ENST00000427411	TFEC	AGCACACGAG	-1	147	157	-853	-843	9.39	0.001	25.36	>0.1	1.98	3.42	0	1.96	0	3.49	5.13
ENST00000427411	TFEC	AACACGTGGG	-1	62	72	-938	-928	10.76	0.001	31.67	>0.1	1.87	3.36	0	1.36	0	9.19	5.13
ENST00000427411	GSX2	TTTTATTACA	1	110	120	-890	-880	4.91	0.01	16.79	>0.1	1.93	3.39	0	1.65	0	4.91	0
ENST00000427411	GSX2	TTTCATTTAA	1	283	293	-717	-707	3.96	0.01	11.25	>0.1	2.19	3.51	0	1.6	0	0	0
ENST00000427411	GSX2	TTCATTTAAA	1	284	294	-716	-706	4.31	0.01	11.6	>0.1	2.19	3.51	0	1.6	0	0	0
ENST00000427411	GSX2	CTTTATTATT	1	297	307	-703	-693	3.95	0.01	11.22	>0.1	2.21	3.52	0	1.54	0	0	0
ENST00000427411	GSX2	TATTATTACT	1	303	313	-697	-687	3.89	0.01	11.15	>0.1	2.22	3.52	0	1.51	0	0	0
ENST00000427411	GSX2	TGTAACTAAA	1	402	412	-598	-588	4.42	0.01	11.74	>0.1	2.42	3.6	0	1.29	0	0	0
ENST00000427411	GSX2	GTTAGTTAAG	1	494	504	-506	-496	4.28	0.01	15.12	>0.1	2.66	3.67	0	1.28	3.22	0	0
ENST00000427411	GSX2	AGCAATTTAC	1	575	585	-425	-415	5.52	0.01	15.39	>0.1	2.94	3.74	0	1.4	1.79	0	0
ENST00000427411	GSX2	TTTACTTAAA	1	580	590	-420	-410	4.05	0.01	13.96	>0.1	2.96	3.75	0	1.41	1.79	0	0
ENST00000427411	GSX2	ATTCATAAAA	1	602	612	-398	-388	4.46	0.01	12.75	>0.1	3.05	3.77	0	1.47	0	0	0
ENST00000427411	GSX2	TGCCATTTAA	1	879	889	-121	-111	4.86	0.01	25.71	>0.1	5.61	4.15	0	1.91	7.44	1.74	0
ENST00000427411	GSX2	GCCATTTAAA	1	880	890	-120	-110	6.36	0.01	27.22	>0.1	5.61	4.15	0	1.91	7.44	1.74	0
ENST00000427411	GSX2	GCTCATTTCC	-1	1173	1183	173	183	4.94	0.01	16.59	>0.1	3.95	4.31	0	1.85	0	1.55	0
ENST00000427411	GSX2	AATAATCAAG	-1	770	780	-230	-220	4.32	0.01	20.26	>0.1	4.48	3.95	0	1.96	4.18	1.36	0
ENST00000427411	GSX2	AGCCTTTAAA	-1	762	772	-238	-228	5.12	0.01	20	>0.1	4.32	3.94	0	1.96	3.22	1.44	0
ENST00000427411	GSX2	AACAATTATA	-1	692	702	-308	-298	6.38	0.01	15.78	>0.1	3.55	3.86	0	2	0	0	0
ENST00000427411	GSX2	TCTCATTTGA	-1	650	660	-350	-340	5.06	0.01	13.85	>0.1	3.28	3.81	0	1.69	0	0	0
ENST00000427411	GSX2	CTTAACTAAC	-1	494	504	-506	-496	4.2	0.01	15.04	>0.1	2.66	3.67	0	1.28	3.22	0	0
ENST00000427411	GSX2	AATAATAAAG	-1	297	307	-703	-693	3.87	0.01	11.14	>0.1	2.21	3.52	0	1.54	0	0	0
ENST00000427411	GSX2	TGTAATAAAA	-1	110	120	-890	-880	5.21	0.01	17.09	>0.1	1.93	3.39	0	1.65	0	4.91	0
ENST00000427411	GSX2	TACGATTAAC	-1	1	11	-999	-989	4.53	0.01	20.39	>0.1	1.8	3.33	0	1.13	0	9.61	0
ENST00000427411	SOX11	ACTACTCCCATTTTT	1	38	53	-962	-947	-27.72	0.01	-11.66	>0.1	1.84	3.35	0	1.28	0	9.59	0
ENST00000427411	SOX11	AACATTTCAACCTTT	1	122	137	-878	-863	-29.18	0.01	-18.43	>0.1	1.95	3.4	0	1.79	0	3.6	0
ENST00000427411	SOX11	TATAATTGTTTTTTT	1	692	707	-308	-293	-26.74	0.01	-17.31	>0.1	3.57	3.86	0	2	0	0	0
ENST00000427411	SOX11	GATTATTGCAATGTC	1	773	788	-227	-212	-19.57	0.01	-1.98	>0.1	5.54	3.96	0	1.95	4.82	1.31	0
ENST00000427411	SOX11	AATATTTTCTCTGTG	1	824	839	-176	-161	-21.04	0.01	-1.72	>0.1	5.54	4.03	0	1.93	6.91	0.9	0
ENST00000427411	SOX11	GCCATTTAAAGTGCT	1	880	895	-120	-105	-28.11	0.01	-7.3	>0.1	5.54	4.18	0	1.91	7.44	1.74	0
ENST00000427411	SOX11	ACCATGTGGAGGCTT	1	1062	1077	62	77	-31.35	0.01	-16.12	>0.1	4.13	4.22	0	1.87	4.18	0.83	0
ENST00000427411	SOX11	CACAGAACCAGTGTG	1	1151	1166	151	166	-22.49	0.01	-10.86	>0.1	4.21	4.3	0	1.85	0	1.28	0
ENST00000427411	SOX11	AAAAAGCTCATTTCC	-1	1173	1188	173	188	-28.7	0.01	-17.04	>0.1	3.92	4.32	0	1.85	0	1.57	0
ENST00000427411	SOX11	AAGAGTATCTATGTC	-1	1037	1052	37	52	-29.67	0.01	-12.98	>0.1	3.84	4.21	0	1.87	4.82	1.95	0
ENST00000427411	SOX11	AGAGATTTTAGTGGT	-1	974	989	-26	-11	-22.66	0.01	-8.87	>0.1	3.62	4.18	0	1.89	3.22	0.88	0
ENST00000427411	SOX11	AGCGAGCTCAGTGTC	-1	940	955	-60	-45	-14.52	0.001	2.07	>0.1	3.94	4.19	0	1.89	4.82	1.74	0
ENST00000427411	SOX11	AGCACTTTAAATGGC	-1	880	895	-120	-105	-29.17	0.01	-8.36	>0.1	5.54	4.18	0	1.91	7.44	1.74	0
ENST00000427411	SOX11	TTAAATGGCAGGGTT	-1	874	889	-126	-111	-21.76	0.01	-0.86	>0.1	5.54	4.15	0	1.91	7.6	1.7	0
ENST00000427411	SOX11	AAGTCTTCCAGGTTC	-1	792	807	-208	-193	-28.66	0.01	-11.27	>0.1	5.54	3.98	0	1.95	4.82	1.09	0
ENST00000427411	SOX11	AAAATGTCCACTGCT	-1	747	762	-253	-238	-28.19	0.01	-16.38	>0.1	4.12	3.93	0	1.97	1.79	0	0
ENST00000427411	SOX11	AAAAAAATCAGTGCA	-1	250	265	-750	-735	-23.15	0.01	-15.72	>0.1	2.13	3.49	0	1.8	0	0	0
ENST00000427411	SOX11	AAAGGTTGAAATGTT	-1	122	137	-878	-863	-26.22	0.01	-15.47	>0.1	1.95	3.4	0	1.79	0	3.6	0
ENST00000427411	SOX11	AAAAATGGGAGTAGT	-1	38	53	-962	-947	-25.72	0.01	-9.66	>0.1	1.84	3.35	0	1.28	0	9.59	0
ENST00000427411	GSX1	TTTTATTACA	1	110	120	-890	-880	4.87	0.01	16.75	>0.1	1.93	3.39	0	1.65	0	4.91	0
ENST00000427411	GSX1	CTTTATTATT	1	297	307	-703	-693	4.83	0.01	12.1	>0.1	2.21	3.52	0	1.54	0	0	0
ENST00000427411	GSX1	TATTATTACT	1	303	313	-697	-687	4.25	0.01	11.51	>0.1	2.22	3.52	0	1.51	0	0	0
ENST00000427411	GSX1	TGTAACTAAA	1	402	412	-598	-588	4.64	0.01	11.96	>0.1	2.42	3.6	0	1.29	0	0	0
ENST00000427411	GSX1	ACAAGTTAGT	1	490	500	-510	-500	3.99	0.01	14.81	>0.1	2.65	3.67	0	1.28	3.22	0	0
ENST00000427411	GSX1	GTTAGTTAAG	1	494	504	-506	-496	4.61	0.01	15.45	>0.1	2.66	3.67	0	1.28	3.22	0	0
ENST00000427411	GSX1	CATCATTTGT	1	549	559	-451	-441	3.87	0.01	13.56	>0.1	2.84	3.72	0	1.34	1.79	0	0
ENST00000427411	GSX1	AGCAATTTAC	1	575	585	-425	-415	5.01	0.01	14.88	>0.1	2.94	3.74	0	1.4	1.79	0	0
ENST00000427411	GSX1	TTTACTTAAA	1	580	590	-420	-410	4.38	0.01	14.29	>0.1	2.96	3.75	0	1.41	1.79	0	0
ENST00000427411	GSX1	ATTCATAAAA	1	602	612	-398	-388	3.81	0.01	12.1	>0.1	3.05	3.77	0	1.47	0	0	0
ENST00000427411	GSX1	AATAGTTACT	1	682	692	-318	-308	4.02	0.01	13.28	>0.1	3.48	3.85	0	1.93	0	0	0
ENST00000427411	GSX1	CTTGATTATT	1	770	780	-230	-220	3.76	0.01	19.7	>0.1	4.48	3.95	0	1.96	4.18	1.36	0
ENST00000427411	GSX1	CACAATCATC	1	848	858	-152	-142	3.76	0.01	24.85	>0.1	5.61	4.07	0	1.92	7.75	1.74	0
ENST00000427411	GSX1	TGCCATTTAA	1	879	889	-121	-111	3.86	0.01	24.71	>0.1	5.61	4.15	0	1.91	7.44	1.74	0
ENST00000427411	GSX1	GCCATTTAAA	1	880	890	-120	-110	4.56	0.01	25.42	>0.1	5.61	4.15	0	1.91	7.44	1.74	0
ENST00000427411	GSX1	GCTCATTTCC	-1	1173	1183	173	183	5.29	0.01	16.94	>0.1	3.95	4.31	0	1.85	0	1.55	0
ENST00000427411	GSX1	TTCACTTACC	-1	1113	1123	113	123	4.12	0.01	18.61	>0.1	5.61	4.26	0	1.86	1.79	0.98	0
ENST00000427411	GSX1	AATAATCAAG	-1	770	780	-230	-220	4.1	0.01	20.04	>0.1	4.48	3.95	0	1.96	4.18	1.36	0
ENST00000427411	GSX1	AACAATTATA	-1	692	702	-308	-298	5.71	0.01	15.11	>0.1	3.55	3.86	0	2	0	0	0
ENST00000427411	GSX1	TCTCATTTGA	-1	650	660	-350	-340	5.1	0.01	13.89	>0.1	3.28	3.81	0	1.69	0	0	0
ENST00000427411	GSX1	CTTAACTAAC	-1	494	504	-506	-496	5.38	0.01	16.22	>0.1	2.66	3.67	0	1.28	3.22	0	0
ENST00000427411	GSX1	TTTAGTTACA	-1	402	412	-598	-588	4.24	0.01	11.56	>0.1	2.42	3.6	0	1.29	0	0	0
ENST00000427411	GSX1	TGTAATAAAA	-1	110	120	-890	-880	4.57	0.01	16.45	>0.1	1.93	3.39	0	1.65	0	4.91	0
ENST00000427411	GSX1	TACGATTAAC	-1	1	11	-999	-989	3.79	0.01	19.65	>0.1	1.8	3.33	0	1.13	0	9.61	0
ENST00000427411	SOX15	CCATTTTTTC	1	45	55	-955	-945	4.14	0.01	22.78	>0.1	1.85	3.35	0	1.29	0	12.15	0
ENST00000427411	SOX15	CTTTTATTAC	1	109	119	-891	-881	6.16	0.01	18.03	>0.1	1.93	3.39	0	1.64	0	4.91	0
ENST00000427411	SOX15	CTTTTCTTCA	1	133	143	-867	-857	5.28	0.01	15.86	>0.1	1.96	3.41	0	1.85	0	3.37	0
ENST00000427411	SOX15	TCTTTCTTGC	1	161	171	-839	-829	2.93	0.01	15.94	>0.1	2	3.43	0	1.96	1.79	3.83	0
ENST00000427411	SOX15	TTTTTCTCCT	1	175	185	-825	-815	3.55	0.01	15.09	>0.1	2.02	3.44	0	1.97	1.79	2.33	0
ENST00000427411	SOX15	CTATTGTGTG	1	183	193	-817	-807	10.13	0.001	23.12	>0.1	2.03	3.44	0	1.97	3.22	2.33	0
ENST00000427411	SOX15	CTTTTCTGAA	1	235	245	-765	-755	3.03	0.01	13.64	>0.1	2.11	3.48	0	1.92	1.79	1.31	0
ENST00000427411	SOX15	TCTTTATTAT	1	296	306	-704	-694	5.44	0.01	12.71	>0.1	2.21	3.52	0	1.54	0	0	0
ENST00000427411	SOX15	TTATTATTAT	1	299	309	-701	-691	6.03	0.01	13.29	>0.1	2.21	3.52	0	1.53	0	0	0
ENST00000427411	SOX15	TTATTATTAC	1	302	312	-698	-688	5.41	0.01	12.67	>0.1	2.22	3.52	0	1.52	0	0	0
ENST00000427411	SOX15	TATTTGTGAG	1	315	325	-685	-675	3.81	0.01	11.06	>0.1	2.24	3.53	0	1.47	0	0	0
ENST00000427411	SOX15	GCTTTATTTT	1	327	337	-673	-663	6.04	0.01	13.28	>0.1	2.27	3.54	0	1.43	0	0	0
ENST00000427411	SOX15	TTATTTTTTT	1	330	340	-670	-660	2.99	0.01	10.23	>0.1	2.27	3.54	0	1.43	0	0	0
ENST00000427411	SOX15	TTTTTGATGC	1	390	400	-610	-600	2.78	0.01	10.07	>0.1	2.4	3.59	0	1.31	0	0	0
ENST00000427411	SOX15	CTATTGCTTT	1	467	477	-533	-523	4.16	0.01	14.89	>0.1	2.59	3.65	0	1.27	3.22	0	0
ENST00000427411	SOX15	CATTTGTTAG	1	552	562	-448	-438	6.88	0.01	16.59	>0.1	2.85	3.72	0	1.35	1.79	0	0
ENST00000427411	SOX15	TAATTGTTTT	1	694	704	-306	-296	7.9	0.01	17.32	>0.1	3.57	3.86	0	1.99	0	0	0
ENST00000427411	SOX15	CTATTCTACA	1	708	718	-292	-282	4.59	0.01	14.13	>0.1	3.68	3.87	0	1.99	0	0	0
ENST00000427411	SOX15	TCTTTGATCT	1	899	909	-101	-91	4.76	0.01	25.34	>0.1	5.61	4.2	0	1.91	6.91	1.95	0
ENST00000427411	SOX15	TCTTTGAATT	1	986	996	-14	-4	3.5	0.01	18.19	>0.1	3.55	4.18	0	1.88	3.22	1.86	0
ENST00000427411	SOX15	GCTTTCTTAC	1	1073	1083	73	83	2.99	0.01	17.42	>0.1	4.27	4.22	0	1.86	3.22	0.85	0
ENST00000427411	SOX15	TCTTTGAGTG	-1	1134	1144	134	144	2.67	0.01	15.59	>0.1	5.61	4.28	0	1.85	0	1.18	0
ENST00000427411	SOX15	TCAGTGTCCT	-1	938	948	-62	-52	3.14	0.01	20.25	>0.1	4	4.18	0	1.9	5.29	1.74	0
ENST00000427411	SOX15	TGATTGTGAA	-1	846	856	-154	-144	3.91	0.01	24.05	>0.1	5.61	4.06	0	1.92	7.75	0.79	0
ENST00000427411	SOX15	TTATTGTAGA	-1	712	722	-288	-278	7.28	0.01	16.86	>0.1	3.71	3.88	0	1.98	0	0	0
ENST00000427411	SOX15	GCTTTGTGTT	-1	666	676	-334	-324	8.44	0.01	17.45	>0.1	3.38	3.83	0	1.8	0	0	0
ENST00000427411	SOX15	GTATTCTGAT	-1	519	529	-481	-471	2.67	0.01	12.19	>0.1	2.74	3.69	0	1.3	1.79	0	0
ENST00000427411	SOX17	CGTATTTTC	1	7	16	-993	-984	2.47	0.01	20.21	>0.1	1.8	3.33	0	1.14	0	11.46	0
ENST00000427411	SOX17	CCCATTTTT	1	44	53	-956	-947	2.39	0.01	18.23	>0.1	1.84	3.35	0	1.28	0	9.37	0
ENST00000427411	SOX17	CCTATTGTG	1	182	191	-818	-809	10.47	0.001	23.46	>0.1	2.02	3.44	0	1.97	3.22	2.33	0
ENST00000427411	SOX17	ATATTTGTG	1	314	323	-686	-677	3.39	0.01	10.64	>0.1	2.24	3.53	0	1.47	0	0	0
ENST00000427411	SOX17	CCCTCTGTC	1	438	447	-562	-553	3.89	0.01	13.09	>0.1	2.51	3.62	0	1.27	1.79	0	0
ENST00000427411	SOX17	TCATTTGTT	1	551	560	-449	-440	2.02	0.01	11.72	>0.1	2.84	3.72	0	1.34	1.79	0	0
ENST00000427411	SOX17	TTTCTTGTG	1	637	646	-363	-354	3.18	0.01	11.8	>0.1	3.21	3.8	0	1.61	0	0	0
ENST00000427411	SOX17	ATAATTGTT	1	693	702	-307	-298	6.27	0.01	15.68	>0.1	3.56	3.86	0	2	0	0	0
ENST00000427411	SOX17	TGCAATGTC	1	779	788	-221	-212	4	0.01	21.59	>0.1	5.62	3.96	0	1.95	4.82	1.24	0
ENST00000427411	SOX17	AATATTTTC	1	824	833	-176	-167	2.09	0.01	21.06	>0.1	5.62	4.02	0	1.93	6.49	0.9	0
ENST00000427411	SOX17	TTCTCTGTG	1	830	839	-170	-161	2.59	0.01	21.94	>0.1	5.62	4.03	0	1.93	6.91	0.85	0
ENST00000427411	SOX17	ATCATCGTC	1	852	861	-148	-139	5.02	0.01	26.04	>0.1	5.62	4.08	0	1.92	7.6	1.8	0
ENST00000427411	SOX17	GTTGTTGTG	1	1000	1009	0	9	3.11	0.01	17.7	>0.1	3.5	4.18	0	1.88	3.22	1.8	0
ENST00000427411	SOX17	ACCAGTGTG	1	1157	1166	157	166	4.36	0.01	15.97	>0.1	4.16	4.3	0	1.85	0	1.31	0
ENST00000427411	SOX17	CACACTGGT	-1	1157	1166	157	166	2.28	0.01	13.89	>0.1	4.16	4.3	0	1.85	0	1.31	0
ENST00000427411	SOX17	TATCTTGTC	-1	965	974	-35	-26	3.49	0.01	15.92	>0.1	3.73	4.17	0	1.89	1.79	0.85	0
ENST00000427411	SOX17	CTCAGTGTC	-1	940	949	-60	-51	5.91	0.01	22.48	>0.1	3.98	4.18	0	1.89	4.82	1.7	0
ENST00000427411	SOX17	CTCATTGCC	-1	931	940	-69	-60	5.96	0.01	23.77	>0.1	4.09	4.19	0	1.9	5.98	1.65	0
ENST00000427411	SOX17	ATGATTGTG	-1	848	857	-152	-143	7.13	0.01	28.3	>0.1	5.62	4.07	0	1.92	7.75	1.8	0
ENST00000427411	SOX17	ATTATTGTA	-1	714	723	-286	-277	3.4	0.01	12.99	>0.1	3.73	3.88	0	1.98	0	0	0
ENST00000427411	SOX17	TGCTTTGTG	-1	668	677	-332	-323	5.83	0.01	14.85	>0.1	3.39	3.83	0	1.81	0	0	0
ENST00000427411	SOX17	GGCCTTGTG	-1	431	440	-569	-560	3.67	0.01	12.85	>0.1	2.49	3.62	0	1.27	1.79	0	0
ENST00000427411	ZIC4	AAACCCACGTGTTTC	1	59	74	-941	-926	0.32	0.01	16.45	>0.1	1.87	3.36	0	1.37	0	9.53	0
ENST00000427411	ZIC4	TTTCTCCTATTGTGT	1	177	192	-823	-808	-0.93	0.01	12.05	>0.1	2.02	3.44	0	1.97	3.22	2.33	0
ENST00000427411	ZIC4	CAAGGCCCTCTGTCA	1	433	448	-567	-552	-0.84	0.01	8.36	>0.1	2.5	3.63	0	1.28	1.79	0	0
ENST00000427411	ZIC4	TGAACCCTGCCATTT	1	872	887	-128	-113	2.5	0.01	23.5	>0.1	5.54	4.14	0	1.92	7.75	1.65	0
ENST00000427411	ZIC4	CATACCATGTGGAGG	1	1059	1074	59	74	0.4	0.01	15.59	>0.1	4.09	4.22	0	1.87	4.18	0.83	0
ENST00000427411	ZIC4	TGCCTCCTTCTCCTT	-1	1121	1136	121	136	-1.76	0.01	10.98	>0.1	5.54	4.27	0	1.86	0	1.07	0
ENST00000427411	ZIC4	GCCTCCACATGGTAT	-1	1060	1075	60	75	0.38	0.01	15.59	>0.1	4.11	4.22	0	1.87	4.18	0.83	0
ENST00000427411	ZIC4	GATCCTCTGTAGCCA	-1	1015	1030	15	30	-2.28	0.01	13.62	>0.1	3.64	4.19	0	1.88	4.18	2.01	0
ENST00000427411	ZIC4	GCCTACCTGACGATG	-1	854	869	-146	-131	-0.44	0.01	20.61	>0.1	5.54	4.09	0	1.92	7.75	1.74	0
ENST00000427411	ZIC4	TACTTCCCTTGATGT	-1	363	378	-637	-622	-0.82	0.01	6.45	>0.1	2.34	3.57	0	1.36	0	0	0
ENST00000427411	ZIC4	GACAGCACACGAGTA	-1	145	160	-855	-840	-1.05	0.01	9.79	>0.1	1.98	3.42	0	1.96	0	3.49	0
ENST00000427411	ZIC4	TGAAACACGTGGGTT	-1	60	75	-940	-925	-0.34	0.01	15.46	>0.1	1.87	3.37	0	1.38	0	9.19	0
ENST00000427411	VSX1	TTAATCGT	1	2	10	-998	-990	4.13	0.01	19.99	>0.1	1.8	3.33	0	1.13	0	9.61	0
ENST00000427411	VSX1	CGAATTGA	1	24	32	-976	-968	4.43	0.01	22.26	>0.1	1.82	3.34	0	1.2	0	11.48	0
ENST00000427411	VSX1	TTTATTAC	1	111	119	-889	-881	5.13	0.01	17	>0.1	1.93	3.39	0	1.64	0	4.91	0
ENST00000427411	VSX1	CTGATTTT	1	254	262	-746	-738	3.11	0.01	10.5	>0.1	2.13	3.49	0	1.77	0	0	0
ENST00000427411	VSX1	TTTATTAT	1	298	306	-702	-694	4.7	0.01	11.96	>0.1	2.21	3.52	0	1.53	0	0	0
ENST00000427411	VSX1	TTACTTAT	1	308	316	-692	-684	3.35	0.01	10.6	>0.1	2.23	3.53	0	1.49	0	0	0
ENST00000427411	VSX1	CAAATGAG	1	651	659	-349	-341	4.83	0.01	13.61	>0.1	3.28	3.81	0	1.69	0	0	0
ENST00000427411	VSX1	TTACTTAT	1	687	695	-313	-305	3.35	0.01	12.67	>0.1	3.51	3.85	0	1.96	0	0	0
ENST00000427411	VSX1	ATAATTGT	1	693	701	-307	-299	5.03	0.01	14.43	>0.1	3.55	3.86	0	2	0	0	0
ENST00000427411	VSX1	TTGATTAT	1	771	779	-229	-221	5.2	0.01	21.13	>0.1	4.48	3.95	0	1.95	4.18	1.36	0
ENST00000427411	VSX1	CTCATTTC	-1	1174	1182	174	182	3.72	0.01	15.37	>0.1	3.95	4.31	0	1.85	0	1.55	0
ENST00000427411	VSX1	CAAATTTC	-1	958	966	-42	-34	4.77	0.01	17.21	>0.1	3.79	4.17	0	1.89	1.79	0.79	0
ENST00000427411	VSX1	CTCATTGC	-1	932	940	-68	-60	5.49	0.01	22.98	>0.1	4.09	4.19	0	1.9	5.67	1.65	0
ENST00000427411	VSX1	ACAATTAT	-1	693	701	-307	-299	4.94	0.01	14.34	>0.1	3.55	3.86	0	2	0	0	0
ENST00000427411	VSX1	CTCATTTG	-1	651	659	-349	-341	3.76	0.01	12.54	>0.1	3.28	3.81	0	1.69	0	0	0
ENST00000427411	VSX1	TGAATTAT	-1	599	607	-401	-393	5.25	0.01	13.5	>0.1	3.03	3.76	0	1.46	0	0	0
ENST00000427411	VSX1	TAAATTGC	-1	576	584	-424	-416	5.33	0.01	15.19	>0.1	2.94	3.74	0	1.39	1.79	0	0
ENST00000427411	VSX1	CAAATGAT	-1	550	558	-450	-442	4.36	0.01	14.05	>0.1	2.84	3.72	0	1.34	1.79	0	0
ENST00000427411	VSX1	TTAACTAA	-1	495	503	-505	-497	3.22	0.01	14.05	>0.1	2.66	3.67	0	1.27	3.22	0	0
ENST00000427411	VSX1	TTAGTTAC	-1	403	411	-597	-589	3.94	0.01	11.25	>0.1	2.42	3.6	0	1.29	0	0	0
ENST00000427411	VSX1	TAAATTTC	-1	95	103	-905	-897	3.55	0.01	17.54	>0.1	1.91	3.38	0	1.53	0	7.17	0
ENST00000427411	VSX1	TCAATTCG	-1	24	32	-976	-968	3.95	0.01	21.78	>0.1	1.82	3.34	0	1.2	0	11.48	0
ENST00000427411	ZIC3	TTTCTCCTATTGTGT	1	177	192	-823	-808	-4.98	0.01	8	>0.1	2.02	3.44	0	1.97	3.22	2.33	0
ENST00000427411	ZIC3	GGCCCTCTGTCACAT	1	436	451	-564	-549	-6.43	0.01	2.78	>0.1	2.51	3.63	0	1.28	1.79	0	0
ENST00000427411	ZIC3	CCTCCACTATTGCTT	1	461	476	-539	-524	-6.8	0.01	2.49	>0.1	2.58	3.65	0	1.28	1.79	0	0
ENST00000427411	ZIC3	TGAACCCTGCCATTT	1	872	887	-128	-113	-3.07	0.01	17.93	>0.1	5.54	4.14	0	1.92	7.75	1.65	0
ENST00000427411	ZIC3	TGCCTCCTTCTCCTT	-1	1121	1136	121	136	-3.95	0.01	8.79	>0.1	5.54	4.27	0	1.86	0	1.07	0
ENST00000427411	ZIC3	GCCTCCACATGGTAT	-1	1060	1075	60	75	-7.34	0.01	7.87	>0.1	4.11	4.22	0	1.87	4.18	0.83	0
ENST00000427411	ZIC3	CAACTCCTGATCCTC	-1	1023	1038	23	38	-5.52	0.01	10.39	>0.1	3.71	4.2	0	1.87	4.18	1.95	0
ENST00000427411	ZIC3	GATCCTCTGTAGCCA	-1	1015	1030	15	30	-5.46	0.01	10.44	>0.1	3.64	4.19	0	1.88	4.18	2.01	0
ENST00000427411	ZIC3	GCCTACCTGACGATG	-1	854	869	-146	-131	-2.43	0.01	18.62	>0.1	5.54	4.09	0	1.92	7.75	1.74	0
ENST00000427411	ZIC3	TGTCCACTGCTTTTC	-1	743	758	-257	-242	-5.84	0.01	5.91	>0.1	4.07	3.92	0	1.97	1.79	0	0
ENST00000427411	ZIC3	TACTTCCCTTGATGT	-1	363	378	-637	-622	-3.92	0.01	3.35	>0.1	2.34	3.57	0	1.36	0	0	0
ENST00000427411	NFIL3	TTTTATTACAG	1	110	121	-890	-879	-0.87	0.01	11.02	>0.1	1.93	3.39	0	1.66	0	4.91	0
ENST00000427411	NFIL3	TTCTGAAATTT	1	238	249	-762	-751	0.26	0.01	9.11	>0.1	2.11	3.48	0	1.9	0	1.36	0
ENST00000427411	NFIL3	ATTTGTGAGCT	1	316	327	-684	-673	-1.03	0.01	6.22	>0.1	2.25	3.53	0	1.47	0	0	0
ENST00000427411	NFIL3	TGATGCAGTGT	1	394	405	-606	-595	1.84	0.01	9.14	>0.1	2.41	3.59	0	1.3	0	0	0
ENST00000427411	NFIL3	TTATCTATGCC	1	452	463	-548	-537	-0.25	0.01	9	>0.1	2.55	3.64	0	1.27	1.79	0	0
ENST00000427411	NFIL3	TTAGTTAAGAG	1	495	506	-505	-494	-0.43	0.01	10.41	>0.1	2.67	3.67	0	1.28	3.22	0	0
ENST00000427411	NFIL3	AGATATAGCAA	1	569	580	-431	-420	-0.29	0.01	9.54	>0.1	2.91	3.74	0	1.39	1.79	0	0
ENST00000427411	NFIL3	TTACTTAAACT	1	581	592	-419	-408	1.24	0.01	11.16	>0.1	2.96	3.75	0	1.42	1.79	0	0
ENST00000427411	NFIL3	TTTCATAATTC	1	595	606	-405	-394	4.57	0.01	12.81	>0.1	3.02	3.76	0	1.46	0	0	0
ENST00000427411	NFIL3	TGATAAAATAT	1	615	626	-385	-374	0.8	0.01	9.21	>0.1	3.11	3.78	0	1.53	0	0	0
ENST00000427411	NFIL3	TATTATAACAC	1	660	671	-340	-329	-0.04	0.01	8.89	>0.1	3.34	3.82	0	1.76	0	0	0
ENST00000427411	NFIL3	ATACACAACTT	1	723	734	-277	-266	-0.37	0.01	11.11	>0.1	3.82	3.89	0	1.98	1.79	0	0
ENST00000427411	NFIL3	TTCTGAAATTT	1	954	965	-46	-35	0.26	0.01	14.15	>0.1	3.82	4.18	0	1.89	3.22	0.79	0
ENST00000427411	NFIL3	TGTTGTGATCC	1	1002	1013	2	13	0.4	0.01	15.07	>0.1	3.53	4.18	0	1.88	3.22	1.86	0
ENST00000427411	NFIL3	TTTCATACCAT	1	1056	1067	56	67	0.47	0.01	15.64	>0.1	4.03	4.21	0	1.87	4.18	0.88	0
ENST00000427411	NFIL3	ATAGGTAAGTG	1	1110	1121	110	121	1.81	0.01	16.24	>0.1	5.6	4.26	0	1.86	1.79	0.93	0
ENST00000427411	NFIL3	TTTTTTAAGTT	1	1183	1194	183	194	1.51	0.01	13.21	>0.1	3.84	4.32	0	1.84	0	1.7	0
ENST00000427411	NFIL3	TTACCTATTCA	-1	1107	1118	107	118	-0.67	0.01	13.73	>0.1	5.6	4.25	0	1.86	1.79	0.9	0
ENST00000427411	NFIL3	GTATGAAATCC	-1	1053	1064	53	64	0.59	0.01	15.74	>0.1	3.99	4.21	0	1.87	4.18	0.9	0
ENST00000427411	NFIL3	GTATGTATGAG	-1	915	926	-85	-74	-0.55	0.01	18.51	>0.1	4.33	4.22	0	1.9	6.71	1.9	0
ENST00000427411	NFIL3	TTGTGAAACTC	-1	842	853	-158	-147	0.73	0.01	21	>0.1	5.6	4.06	0	1.93	7.9	0.79	0
ENST00000427411	NFIL3	ATAAGTAACTA	-1	684	695	-316	-305	2.93	0.01	12.24	>0.1	3.5	3.85	0	1.96	0	0	0
ENST00000427411	NFIL3	TTGTGTTATAA	-1	662	673	-338	-327	0.06	0.01	9.02	>0.1	3.35	3.83	0	1.78	0	0	0
ENST00000427411	NFIL3	TGTTATAATAT	-1	659	670	-341	-330	3.45	0.01	12.37	>0.1	3.34	3.82	0	1.76	0	0	0
ENST00000427411	NFIL3	TTTTATCACCA	-1	612	623	-388	-377	-0.14	0.01	8.25	>0.1	3.09	3.78	0	1.51	0	0	0
ENST00000427411	NFIL3	TTATGAATTAT	-1	599	610	-401	-390	0.54	0.01	8.81	>0.1	3.04	3.77	0	1.47	0	0	0
ENST00000427411	NFIL3	TTATGAAACTA	-1	592	603	-408	-397	6.53	0.001	14.74	>0.1	3.01	3.76	0	1.45	0	0	0
ENST00000427411	NFIL3	TTAAGTAAATT	-1	578	589	-422	-411	1.81	0.01	11.71	>0.1	2.95	3.75	0	1.41	1.79	0	0
ENST00000427411	NFIL3	TGATGGAATCA	-1	543	554	-457	-446	4.11	0.01	13.77	>0.1	2.82	3.71	0	1.34	1.79	0	0
ENST00000427411	NFIL3	CTATGTATTCT	-1	522	533	-478	-467	1.13	0.01	10.68	>0.1	2.75	3.7	0	1.31	1.79	0	0
ENST00000427411	NFIL3	TTAACTAACTT	-1	492	503	-508	-497	1.38	0.01	12.21	>0.1	2.66	3.67	0	1.28	3.22	0	0
ENST00000427411	NFIL3	ATAAGTAATAA	-1	305	316	-695	-684	2.76	0.01	10.02	>0.1	2.23	3.53	0	1.51	0	0	0
ENST00000427411	NFIL3	TACTGTAATAA	-1	112	123	-888	-877	0.19	0.01	12.26	>0.1	1.93	3.4	0	1.67	0	5.07	0
ENST00000427411	NR1H4	CCACTAAACCC	1	54	65	-946	-935	1.72	0.01	18.59	>0.1	1.86	3.36	0	1.33	0	10.33	0
ENST00000427411	NR1H4	GAACTTACCTG	1	80	91	-920	-909	3.44	0.01	18.15	>0.1	1.89	3.38	0	1.46	0	7.98	0
ENST00000427411	NR1H4	ACAAGGCCCTC	1	432	443	-568	-557	4.43	0.01	13.62	>0.1	2.5	3.62	0	1.27	1.79	0	0
ENST00000427411	NR1H4	TCTATGCCTCC	1	455	466	-545	-534	1.33	0.01	10.59	>0.1	2.56	3.64	0	1.27	1.79	0	0
ENST00000427411	NR1H4	GCAATGTCACC	1	780	791	-220	-209	4.21	0.01	21.78	>0.1	5.6	3.96	0	1.95	4.82	1.24	0
ENST00000427411	NR1H4	CCCTTGAACCC	1	868	879	-132	-121	0.97	0.1	20.95	>0.1	4.45	4.12	0	1.92	7.75	1.74	0
ENST00000427411	NR1H4	TCTTTGATCTG	1	899	910	-101	-90	1.21	0.01	21.78	>0.1	5.6	4.21	0	1.91	6.91	1.95	0
ENST00000427411	NR1H4	CACGTGACCTT	1	1086	1097	86	97	3.9	0.01	18.62	>0.1	4.54	4.24	0	1.86	3.22	0.85	0
ENST00000427411	NR1H4	GAAATGAGCTT	1	1174	1185	174	185	1.22	0.01	12.92	>0.1	3.93	4.31	0	1.85	0	1.61	0
ENST00000427411	NR1H4	TGAGTGCCTCC	-1	1129	1140	129	140	1.22	0.01	14.08	>0.1	5.6	4.27	0	1.85	0	1.14	0
ENST00000427411	NR1H4	TCACTTACCTA	-1	1111	1122	111	122	6.09	0.01	20.52	>0.1	5.6	4.26	0	1.86	1.79	0.92	0
ENST00000427411	NR1H4	TCAGTGTCCTC	-1	937	948	-63	-52	7.64	0.001	24.71	>0.1	4	4.18	0	1.9	5.29	1.7	0
ENST00000427411	NR1H4	TAAATGGCAGG	-1	877	888	-123	-112	1.81	0.01	22.65	>0.1	5.6	4.15	0	1.91	7.44	1.74	0
ENST00000427411	NR1H4	TCAAGGGCCTA	-1	864	875	-136	-125	4.92	0.01	24.67	>0.1	4.43	4.11	0	1.92	7.6	1.7	0
ENST00000427411	NR1H4	GCAATAATCAA	-1	771	782	-229	-218	2.51	0.01	18.53	>0.1	4.52	3.95	0	1.95	4.18	1.41	0
ENST00000427411	NR1H4	AAAATGTCCAC	-1	751	762	-249	-238	5.16	0.01	16.99	>0.1	4.15	3.93	0	1.96	1.79	0	0
ENST00000427411	NR1H4	TTTATCACCAT	-1	611	622	-389	-378	1.6	0.01	9.98	>0.1	3.09	3.78	0	1.51	0	0	0
ENST00000427411	NR1H4	TAAATGAAAGT	-1	281	292	-719	-708	1.52	0.01	8.82	>0.1	2.18	3.51	0	1.61	0	0	0
ENST00000427411	NR1H4	TAAATGAAACA	-1	68	79	-932	-921	2.27	0.01	17.42	>0.1	1.87	3.37	0	1.4	0	8.51	0
ENST00000427411	FOXJ2	GACTACAA	1	486	494	-514	-506	1.88	0.01	12.67	>0.1	2.64	3.66	0	1.27	3.22	0	0
ENST00000427411	FOXJ2	GAATACAT	1	523	531	-477	-469	1.42	0.01	10.96	>0.1	2.75	3.69	0	1.3	1.79	0	0
ENST00000427411	FOXJ2	ATATACAC	1	721	729	-279	-271	5.08	0.01	14.73	>0.1	3.79	3.89	0	1.98	0	0	0
ENST00000427411	FOXJ2	ATACACAA	1	723	731	-277	-269	0.53	0.01	12	>0.1	3.8	3.89	0	1.98	1.79	0	0
ENST00000427411	FOXJ2	ACATACAC	1	920	928	-80	-72	0.38	0.01	19.11	>0.1	4.27	4.22	0	1.9	6.49	1.86	0
ENST00000427411	FOXJ2	ATAACCAC	1	971	979	-29	-21	-1.25	0.01	11.06	>0.1	3.68	4.17	0	1.89	1.79	0.79	0
ENST00000427411	FOXJ2	GTCAACTC	-1	1032	1040	32	40	-2.49	0.01	14.06	>0.1	3.76	4.19	0	1.87	4.82	1.9	0
ENST00000427411	FOXJ2	AACAACAT	-1	998	1006	-2	6	4.7	0.01	19.33	>0.1	3.49	4.18	0	1.88	3.22	1.86	0
ENST00000427411	FOXJ2	GAAAATAT	-1	825	833	-175	-167	2.01	0.01	21.02	>0.1	5.64	4.02	0	1.93	6.49	0.93	0
ENST00000427411	FOXJ2	AAAAACAA	-1	805	813	-195	-187	8.08	0.001	26.03	>0.1	5.64	3.99	0	1.94	5.29	1.09	0
ENST00000427411	FOXJ2	ATAATCAA	-1	771	779	-229	-221	0	0.01	15.93	>0.1	4.48	3.95	0	1.95	4.18	1.36	0
ENST00000427411	FOXJ2	AAAAACAA	-1	697	705	-303	-295	8.08	0.001	17.51	>0.1	3.58	3.86	0	1.99	0	0	0
ENST00000427411	FOXJ2	GCAAATAT	-1	622	630	-378	-370	1.51	0.01	9.97	>0.1	3.13	3.78	0	1.54	0	0	0
ENST00000427411	FOXJ2	ATCACCAT	-1	611	619	-389	-381	-2.89	0.01	5.46	>0.1	3.08	3.77	0	1.5	0	0	0
ENST00000427411	FOXJ2	GTCAACAG	-1	481	489	-519	-511	9.8	0.001	20.57	>0.1	2.62	3.66	0	1.27	3.22	0	0
ENST00000427411	FOXJ2	ATCAAAAA	-1	390	398	-610	-602	-1.89	0.01	5.4	>0.1	2.4	3.59	0	1.31	0	0	0
ENST00000427411	FOXJ2	AAAAATAA	-1	330	338	-670	-662	3.22	0.01	10.46	>0.1	2.27	3.54	0	1.42	0	0	0
ENST00000427411	FOXJ2	ACAAATAT	-1	314	322	-686	-678	0.8	0.01	8.04	>0.1	2.24	3.53	0	1.47	0	0	0
ENST00000427411	FOXJ2	AAATATAA	-1	312	320	-688	-680	-2.24	0.01	5	>0.1	2.24	3.53	0	1.48	0	0	0
ENST00000427411	FOXJ2	ATAAAGAA	-1	295	303	-705	-697	0.07	0.01	7.34	>0.1	2.21	3.52	0	1.54	0	0	0
ENST00000427411	FOXJ2	GTAAAAAA	-1	264	272	-736	-728	0.29	0.01	7.64	>0.1	2.15	3.49	0	1.7	0	0	0
ENST00000427411	FOXJ2	AAAAACAG	-1	171	179	-829	-821	6.34	0.01	17.94	>0.1	2.01	3.43	0	1.97	1.79	2.4	0
ENST00000427411	FOXJ2	GAAAATAC	-1	8	16	-992	-984	2.19	0.01	20.06	>0.1	1.8	3.33	0	1.14	0	11.59	0
ENST00000427411	FOXJ3	GCAGTGTAACTAAATCT	1	398	415	-602	-585	1.85	0.01	9.18	>0.1	2.42	3.6	0	1.31	0	0	0
ENST00000427411	FOXJ3	TCAGAATACATAGATCC	1	520	537	-480	-463	2.64	0.01	13.63	>0.1	2.75	3.7	0	1.32	3.22	0	0
ENST00000427411	FOXJ3	CAATAATATACACAACT	1	716	733	-284	-267	5.35	0.01	16.8	>0.1	3.78	3.89	0	1.98	1.79	0	0
ENST00000427411	FOXJ3	ATAATATACACAACTTT	1	718	735	-282	-265	4.6	0.01	16.07	>0.1	3.8	3.89	0	1.98	1.79	0	0
ENST00000427411	FOXJ3	CACTCATACATACACTC	1	913	930	-87	-70	2.76	0.01	22.01	>0.1	4.31	4.22	0	1.9	6.91	1.9	0
ENST00000427411	FOXJ3	ACAAGATAACCACTAAA	1	966	983	-34	-17	1.08	0.01	13.45	>0.1	3.68	4.18	0	1.89	1.79	0.83	0
ENST00000427411	FOXJ3	AGGAGGCACTCAAAGAA	1	1128	1145	128	145	-0.15	0.01	12.68	>0.1	5.52	4.28	0	1.85	0	1.18	0
ENST00000427411	FOXJ3	ATCACAACAACATAGAA	-1	994	1011	-6	11	-0.03	0.01	14.61	>0.1	3.49	4.19	0	1.88	3.22	1.86	0
ENST00000427411	FOXJ3	ACAGAGAAAATATTTCT	-1	821	838	-179	-162	0.46	0.01	19.78	>0.1	5.52	4.03	0	1.93	6.91	0.93	0
ENST00000427411	FOXJ3	CCCAGAAAAACAAGTCT	-1	801	818	-199	-182	4.22	0.01	22.06	>0.1	5.52	4	0	1.94	5.29	1.09	0
ENST00000427411	FOXJ3	TTGCAATAATCAAGCCT	-1	767	784	-233	-216	3.24	0.01	19.19	>0.1	4.5	3.95	0	1.96	4.18	1.36	0
ENST00000427411	FOXJ3	AGGAAAAAAACAATTAT	-1	693	710	-307	-290	5.29	0.01	14.74	>0.1	3.58	3.87	0	2	0	0	0
ENST00000427411	FOXJ3	TATAAGTAACTATTCAA	-1	679	696	-321	-304	0	0.01	9.31	>0.1	3.48	3.85	0	1.97	0	0	0
ENST00000427411	FOXJ3	TATAGGCAAATATTTTA	-1	618	635	-382	-365	2.2	0.01	10.69	>0.1	3.14	3.79	0	1.57	0	0	0
ENST00000427411	FOXJ3	TTGTAGTCAACAGTCTA	-1	477	494	-523	-506	6.13	0.01	16.92	>0.1	2.62	3.66	0	1.28	3.22	0	0
ENST00000427411	FOXJ3	TTTAAAAAAATAAAGCA	-1	326	343	-674	-657	4.11	0.01	11.37	>0.1	2.27	3.54	0	1.44	0	0	0
ENST00000427411	FOXJ3	AGCTCACAAATATAAGT	-1	310	327	-690	-673	0.5	0.01	7.77	>0.1	2.24	3.53	0	1.49	0	0	0
ENST00000427411	FOXJ3	CAAATATAAGTAATAAT	-1	304	321	-696	-679	1.16	0.01	8.43	>0.1	2.23	3.53	0	1.52	0	0	0
ENST00000427411	FOXJ3	TAATAATAAAGAATTTT	-1	291	308	-709	-692	1.92	0.01	9.21	>0.1	2.21	3.52	0	1.57	0	0	0
ENST00000427411	FOXJ3	TGAGGGTAAAAAAAAAA	-1	260	277	-740	-723	6.19	0.01	13.57	>0.1	2.15	3.5	0	1.74	0	0	0
ENST00000427411	FOXJ3	TCCTTGCACACAATAGG	-1	182	199	-818	-801	1.06	0.01	14.14	>0.1	2.03	3.44	0	1.98	3.22	2.4	0
ENST00000427411	FOXJ3	GGAGAAAAAACAGGCAA	-1	167	184	-833	-816	2.57	0.01	14.18	>0.1	2.01	3.43	0	1.97	1.79	2.4	0
ENST00000427411	FOXJ3	AAAGCGGAAATAAATTT	-1	96	113	-904	-887	1.72	0.01	15.44	>0.1	1.91	3.39	0	1.6	0	6.81	0
ENST00000427411	FOXJ3	CGGAAATAAATTTCTAC	-1	92	109	-908	-891	0.4	0.01	14.25	>0.1	1.91	3.39	0	1.57	0	6.99	0
ENST00000427411	HOXB2	GGAACTTACC	1	79	89	-921	-911	3.33	0.01	17.95	>0.1	1.89	3.37	0	1.45	0	7.91	0
ENST00000427411	HOXB2	TCACATCAAG	1	361	371	-639	-629	3.74	0.01	10.99	>0.1	2.33	3.57	0	1.35	0	0	0
ENST00000427411	HOXB2	GTTAGTTAAG	1	494	504	-506	-496	4.86	0.01	15.7	>0.1	2.66	3.67	0	1.28	3.22	0	0
ENST00000427411	HOXB2	CATCATTTGT	1	549	559	-451	-441	3.69	0.01	13.38	>0.1	2.84	3.72	0	1.34	1.79	0	0
ENST00000427411	HOXB2	AGCAATTTAC	1	575	585	-425	-415	5.07	0.01	14.94	>0.1	2.94	3.74	0	1.4	1.79	0	0
ENST00000427411	HOXB2	ATTCATAAAA	1	602	612	-398	-388	3.33	0.01	11.62	>0.1	3.05	3.77	0	1.47	0	0	0
ENST00000427411	HOXB2	GGTGATAAAA	1	613	623	-387	-377	3.5	0.01	11.89	>0.1	3.1	3.78	0	1.51	0	0	0
ENST00000427411	HOXB2	AATAGTTACT	1	682	692	-318	-308	3.81	0.01	13.07	>0.1	3.48	3.85	0	1.93	0	0	0
ENST00000427411	HOXB2	CTTGATTATT	1	770	780	-230	-220	4.48	0.01	20.42	>0.1	4.48	3.95	0	1.96	4.18	1.36	0
ENST00000427411	HOXB2	CACAATCATC	1	848	858	-152	-142	4.68	0.01	25.77	>0.1	5.61	4.07	0	1.92	7.75	1.74	0
ENST00000427411	HOXB2	TGCCATTTAA	1	879	889	-121	-111	3.39	0.01	24.24	>0.1	5.61	4.15	0	1.91	7.44	1.74	0
ENST00000427411	HOXB2	GCTCATTTCC	-1	1173	1183	173	183	5.34	0.01	16.99	>0.1	3.95	4.31	0	1.85	0	1.55	0
ENST00000427411	HOXB2	TGCAATAATC	-1	773	783	-227	-217	4.1	0.01	20.11	>0.1	4.56	3.95	0	1.95	4.18	1.36	0
ENST00000427411	HOXB2	AATAATCAAG	-1	770	780	-230	-220	5.74	0.01	21.68	>0.1	4.48	3.95	0	1.96	4.18	1.36	0
ENST00000427411	HOXB2	AACAATTATA	-1	692	702	-308	-298	6.26	0.01	15.66	>0.1	3.55	3.86	0	2	0	0	0
ENST00000427411	HOXB2	TCTCATTTGA	-1	650	660	-350	-340	4.35	0.01	13.14	>0.1	3.28	3.81	0	1.69	0	0	0
ENST00000427411	HOXB2	ATGAATTATG	-1	598	608	-402	-392	4	0.01	12.25	>0.1	3.03	3.76	0	1.46	0	0	0
ENST00000427411	HOXB2	TGGAATCAGA	-1	541	551	-459	-449	3.35	0.01	13	>0.1	2.81	3.71	0	1.33	1.79	0	0
ENST00000427411	HOXB2	TTTAGTTACA	-1	402	412	-598	-588	3.41	0.01	10.73	>0.1	2.42	3.6	0	1.29	0	0	0
ENST00000427411	HOXB2	AGTAATAATA	-1	303	313	-697	-687	4.22	0.01	11.48	>0.1	2.22	3.52	0	1.51	0	0	0
ENST00000427411	HOXB2	AATAATAAAG	-1	297	307	-703	-693	4.55	0.01	11.82	>0.1	2.21	3.52	0	1.54	0	0	0
ENST00000427411	HOXB2	TGTAATAAAA	-1	110	120	-890	-880	4.85	0.01	16.73	>0.1	1.93	3.39	0	1.65	0	4.91	0
ENST00000427411	HOXB2	TACGATTAAC	-1	1	11	-999	-989	5.71	0.01	21.57	>0.1	1.8	3.33	0	1.13	0	9.61	0
ENST00000427411	HOXB3	GGAACTTACC	1	79	89	-921	-911	3.26	0.01	17.88	>0.1	1.89	3.37	0	1.45	0	7.91	0
ENST00000427411	HOXB3	TTTTATTACA	1	110	120	-890	-880	3.14	0.01	15.02	>0.1	1.93	3.39	0	1.65	0	4.91	0
ENST00000427411	HOXB3	TATTATTACT	1	303	313	-697	-687	3.13	0.01	10.39	>0.1	2.22	3.52	0	1.51	0	0	0
ENST00000427411	HOXB3	TCACATCAAG	1	361	371	-639	-629	3.29	0.01	10.54	>0.1	2.33	3.57	0	1.35	0	0	0
ENST00000427411	HOXB3	ACAAGTTAGT	1	490	500	-510	-500	3.67	0.01	14.49	>0.1	2.65	3.67	0	1.28	3.22	0	0
ENST00000427411	HOXB3	GTTAGTTAAG	1	494	504	-506	-496	4.49	0.01	15.33	>0.1	2.66	3.67	0	1.28	3.22	0	0
ENST00000427411	HOXB3	CATCATTTGT	1	549	559	-451	-441	3.56	0.01	13.25	>0.1	2.84	3.72	0	1.34	1.79	0	0
ENST00000427411	HOXB3	AGCAATTTAC	1	575	585	-425	-415	5.47	0.01	15.34	>0.1	2.94	3.74	0	1.4	1.79	0	0
ENST00000427411	HOXB3	TTTACTTAAA	1	580	590	-420	-410	3.16	0.01	13.07	>0.1	2.96	3.75	0	1.41	1.79	0	0
ENST00000427411	HOXB3	AATAGTTACT	1	682	692	-318	-308	3.5	0.01	12.76	>0.1	3.48	3.85	0	1.93	0	0	0
ENST00000427411	HOXB3	CTTGATTATT	1	770	780	-230	-220	3.07	0.01	19.01	>0.1	4.48	3.95	0	1.96	4.18	1.36	0
ENST00000427411	HOXB3	CACAATCATC	1	848	858	-152	-142	3.44	0.01	24.53	>0.1	5.61	4.07	0	1.92	7.75	1.74	0
ENST00000427411	HOXB3	TGCCATTTAA	1	879	889	-121	-111	3.82	0.01	24.67	>0.1	5.61	4.15	0	1.91	7.44	1.74	0
ENST00000427411	HOXB3	GCCATTTAAA	1	880	890	-120	-110	3.44	0.01	24.3	>0.1	5.61	4.15	0	1.91	7.44	1.74	0
ENST00000427411	HOXB3	GCTCATTTCC	-1	1173	1183	173	183	4.96	0.01	16.61	>0.1	3.95	4.31	0	1.85	0	1.55	0
ENST00000427411	HOXB3	TTCACTTACC	-1	1113	1123	113	123	3.2	0.01	17.69	>0.1	5.61	4.26	0	1.86	1.79	0.98	0
ENST00000427411	HOXB3	AATAATCAAG	-1	770	780	-230	-220	5.12	0.01	21.06	>0.1	4.48	3.95	0	1.96	4.18	1.36	0
ENST00000427411	HOXB3	AGCCTTTAAA	-1	762	772	-238	-228	3.3	0.01	18.18	>0.1	4.32	3.94	0	1.96	3.22	1.44	0
ENST00000427411	HOXB3	AACAATTATA	-1	692	702	-308	-298	6.41	0.01	15.81	>0.1	3.55	3.86	0	2	0	0	0
ENST00000427411	HOXB3	TCTCATTTGA	-1	650	660	-350	-340	4.59	0.01	13.38	>0.1	3.28	3.81	0	1.69	0	0	0
ENST00000427411	HOXB3	ATGAATTATG	-1	598	608	-402	-392	3.54	0.01	11.79	>0.1	3.03	3.76	0	1.46	0	0	0
ENST00000427411	HOXB3	AATAATAAAG	-1	297	307	-703	-693	3.7	0.01	10.97	>0.1	2.21	3.52	0	1.54	0	0	0
ENST00000427411	HOXB3	TGTAATAAAA	-1	110	120	-890	-880	3.72	0.01	15.6	>0.1	1.93	3.39	0	1.65	0	4.91	0
ENST00000427411	HOXB3	TACGATTAAC	-1	1	11	-999	-989	5.37	0.01	21.23	>0.1	1.8	3.33	0	1.13	0	9.61	0
ENST00000427411	HOXB5	ATAGCAATTTACTTAA	1	573	589	-427	-411	2.22	0.01	12.11	>0.1	2.94	3.75	0	1.41	1.79	0	0
ENST00000427411	HOXB5	AAAATATTTGCCTATA	1	619	635	-381	-365	0.04	0.01	8.53	>0.1	3.14	3.79	0	1.57	0	0	0
ENST00000427411	HOXB5	CTTATAATTGTTTTTT	1	690	706	-310	-294	0.57	0.01	9.99	>0.1	3.56	3.86	0	2	0	0	0
ENST00000427411	HOXB5	CTGGCAATGAGGACAC	1	929	945	-71	-55	7.74	0.001	25.59	>0.1	4.07	4.2	0	1.9	5.98	1.7	0
ENST00000427411	HOXB5	AGGACACTGAGCTCGC	1	938	954	-62	-46	2.33	0.01	19.41	>0.1	3.96	4.19	0	1.9	5.29	1.74	0
ENST00000427411	HOXB5	AGGATCAGGAGTTGAC	1	1024	1040	24	40	0.08	0.01	16.65	>0.1	3.72	4.2	0	1.87	4.82	1.95	0
ENST00000427411	HOXB5	TAGGAAATGAGCTTTT	1	1171	1187	171	187	3.76	0.01	15.47	>0.1	3.94	4.32	0	1.85	0	1.61	0
ENST00000427411	HOXB5	AAGCTCATTTCCTATT	-1	1169	1185	169	185	4.87	0.01	16.57	>0.1	3.96	4.32	0	1.85	0	1.57	0
ENST00000427411	HOXB5	CCTTCACTTACCTATT	-1	1109	1125	109	125	2.62	0.01	17.01	>0.1	5.53	4.26	0	1.86	1.79	0.95	0
ENST00000427411	HOXB5	GTCCTCATTGCCAGAG	-1	927	943	-73	-57	3.04	0.01	20.87	>0.1	4.1	4.2	0	1.9	5.98	1.65	0
ENST00000427411	HOXB5	ACTTTAAATGGCAGGG	-1	876	892	-124	-108	1.33	0.01	22.28	>0.1	5.53	4.16	0	1.91	7.6	1.74	0
ENST00000427411	HOXB5	AAAACAATTATAAGTA	-1	688	704	-312	-296	0.15	0.01	9.55	>0.1	3.54	3.86	0	2	0	0	0
ENST00000427411	HOXB5	ATTATAAGTAACTATT	-1	682	698	-318	-302	2.48	0.01	11.83	>0.1	3.5	3.85	0	1.99	0	0	0
ENST00000427411	HOXB5	TAGGCAAATATTTTAT	-1	617	633	-383	-367	0.75	0.01	9.22	>0.1	3.13	3.79	0	1.56	0	0	0
ENST00000427411	HOXB5	AGTTTAAGTAAATTGC	-1	576	592	-424	-408	0.04	0.01	9.95	>0.1	2.95	3.75	0	1.42	1.79	0	0
ENST00000427411	HOXB5	AAGTAAATTGCTATAT	-1	571	587	-429	-413	3.97	0.01	13.85	>0.1	2.93	3.74	0	1.41	1.79	0	0
ENST00000427411	HOXB5	CTCTTAACTAACTTGT	-1	490	506	-510	-494	0.88	0.01	11.72	>0.1	2.66	3.67	0	1.29	3.22	0	0
ENST00000427411	HOXB5	CAGGTAAGTTCCTAAA	-1	75	91	-925	-909	3.61	0.01	18.49	>0.1	1.89	3.38	0	1.46	0	8.15	0
ENST00000427411	HOXB5	AATTCAATTCGCTGAG	-1	19	35	-981	-965	0.59	0.01	18.32	>0.1	1.82	3.34	0	1.21	0	11.36	0
ENST00000427411	HOXC11	AATCGTATTTT	1	4	15	-996	-985	-1.01	0.01	17.18	>0.1	1.8	3.33	0	1.14	0	11.92	0
ENST00000427411	HOXC11	GGAAGTAAGAG	1	371	382	-629	-618	-2.8	0.01	4.47	>0.1	2.36	3.57	0	1.34	0	0	0
ENST00000427411	HOXC11	ATTCATAAAAT	1	602	613	-398	-387	-1.64	0.01	6.65	>0.1	3.05	3.77	0	1.48	0	0	0
ENST00000427411	HOXC11	GGTGATAAAAT	1	613	624	-387	-376	5.99	0.001	14.39	>0.1	3.1	3.78	0	1.52	0	0	0
ENST00000427411	HOXC11	TATTATAACAC	1	660	671	-340	-329	-0.26	0.01	8.67	>0.1	3.34	3.82	0	1.76	0	0	0
ENST00000427411	HOXC11	AATAGTTACTT	1	682	693	-318	-307	-1.01	0.01	8.26	>0.1	3.48	3.85	0	1.94	0	0	0
ENST00000427411	HOXC11	AATAATATACA	1	717	728	-283	-272	-3.16	0.01	6.47	>0.1	3.76	3.89	0	1.98	0	0	0
ENST00000427411	HOXC11	TGCCATTTAAA	1	879	890	-121	-110	-1.04	0.01	19.8	>0.1	5.6	4.15	0	1.91	7.44	1.74	0
ENST00000427411	HOXC11	ACTTAAAAAAG	-1	1182	1193	182	193	-3.17	0.01	8.57	>0.1	3.85	4.32	0	1.85	0	1.72	0
ENST00000427411	HOXC11	GGAAGTAAGAA	-1	1076	1087	76	87	-2.41	0.01	12.09	>0.1	4.33	4.23	0	1.86	3.22	0.85	0
ENST00000427411	HOXC11	AGTGGTTATCT	-1	969	980	-31	-20	-2.81	0.01	9.56	>0.1	3.68	4.17	0	1.89	1.79	0.83	0
ENST00000427411	HOXC11	TCTTGTCAAAT	-1	961	972	-39	-28	-0.87	0.01	11.53	>0.1	3.75	4.17	0	1.89	1.79	0.79	0
ENST00000427411	HOXC11	GATTGTGAAAC	-1	844	855	-156	-145	3.98	0.01	24.25	>0.1	5.6	4.06	0	1.93	7.9	0.79	0
ENST00000427411	HOXC11	AATTATAAGTA	-1	688	699	-312	-301	-2.83	0.01	6.55	>0.1	3.53	3.85	0	2	0	0	0
ENST00000427411	HOXC11	TGTTATAATAT	-1	659	670	-341	-330	-0.24	0.01	8.68	>0.1	3.34	3.82	0	1.76	0	0	0
ENST00000427411	HOXC11	AATTATGAAAC	-1	594	605	-406	-395	0.17	0.01	8.4	>0.1	3.01	3.76	0	1.45	0	0	0
ENST00000427411	HOXC11	TGTAGTCAACA	-1	482	493	-518	-507	-1.38	0.01	9.41	>0.1	2.63	3.66	0	1.27	3.22	0	0
ENST00000427411	HOXC11	CATAGATAAAA	-1	450	461	-550	-539	-2.63	0.01	6.61	>0.1	2.54	3.64	0	1.27	1.79	0	0
ENST00000427411	HOXC11	CATCAAAAAGA	-1	388	399	-612	-601	-0.56	0.01	6.73	>0.1	2.39	3.59	0	1.31	0	0	0
ENST00000427411	HOXC11	AGTAATAATAA	-1	302	313	-698	-687	-0.34	0.01	6.92	>0.1	2.22	3.52	0	1.52	0	0	0
ENST00000427411	HOXC11	AATAATAATAA	-1	299	310	-701	-690	-2.08	0.01	5.19	>0.1	2.21	3.52	0	1.53	0	0	0
ENST00000427411	HOXC11	AATAATAAAGA	-1	296	307	-704	-693	2.07	0.01	9.34	>0.1	2.21	3.52	0	1.54	0	0	0
ENST00000427411	HOXC11	GAGGGTAAAAA	-1	265	276	-735	-724	0.49	0.01	7.84	>0.1	2.16	3.5	0	1.7	0	0	0
ENST00000427411	HOXC11	GGTAAAAAAAA	-1	262	273	-738	-727	0	0.01	7.36	>0.1	2.15	3.49	0	1.72	0	0	0
ENST00000427411	HOXC11	TGTAATAAAAG	-1	109	120	-891	-880	5.32	0.001	17.19	>0.1	1.93	3.39	0	1.65	0	4.91	0
ENST00000427411	HOXC11	GGAAATAAATT	-1	97	108	-903	-892	0.05	0.01	13.9	>0.1	1.91	3.39	0	1.56	0	6.99	0
ENST00000427411	HOXC11	AGTGGAAAAAA	-1	48	59	-952	-941	-0.33	0.01	17.54	>0.1	1.85	3.36	0	1.3	0	11.36	0
ENST00000427411	CUX1	TTATTATTAC	1	302	312	-698	-688	-1.54	0.01	5.72	>0.1	2.22	3.52	0	1.52	0	0	0
ENST00000427411	CUX1	TTTTTGATGC	1	390	400	-610	-600	-2.03	0.01	5.26	>0.1	2.4	3.59	0	1.31	0	0	0
ENST00000427411	CUX1	TTATCTATGC	1	452	462	-548	-538	3.72	0.01	12.96	>0.1	2.55	3.64	0	1.27	1.79	0	0
ENST00000427411	CUX1	ACATAGATCC	1	527	537	-473	-463	-1.34	0.01	9.66	>0.1	2.76	3.7	0	1.31	3.22	0	0
ENST00000427411	CUX1	AGATCCATGT	1	531	541	-469	-459	3.25	0.01	14.27	>0.1	2.78	3.7	0	1.31	3.22	0	0
ENST00000427411	CUX1	CCATCATTTG	1	548	558	-452	-442	-1.09	0.01	8.6	>0.1	2.83	3.72	0	1.34	1.79	0	0
ENST00000427411	CUX1	ATAGCAATTT	1	573	583	-427	-417	-2.07	0.01	7.78	>0.1	2.93	3.74	0	1.39	1.79	0	0
ENST00000427411	CUX1	TAATTCATAA	1	600	610	-400	-390	1.93	0.01	10.2	>0.1	3.04	3.77	0	1.47	0	0	0
ENST00000427411	CUX1	TAATTGTTTT	1	694	704	-306	-296	-1.27	0.01	8.15	>0.1	3.57	3.86	0	1.99	0	0	0
ENST00000427411	CUX1	TGATTATTGC	1	772	782	-228	-218	-1.28	0.01	14.71	>0.1	4.53	3.95	0	1.95	4.18	1.36	0
ENST00000427411	CUX1	TAACCACTAA	1	972	982	-28	-18	-2.06	0.01	10.28	>0.1	3.66	4.17	0	1.89	1.79	0.83	0
ENST00000427411	CUX1	ACATAGATAC	1	1038	1048	38	48	-0.39	0.01	16.28	>0.1	3.82	4.2	0	1.87	4.82	1.95	0
ENST00000427411	CUX1	TATTCAAAAC	-1	1103	1113	103	113	-1.74	0.01	12.62	>0.1	5.61	4.25	0	1.86	1.79	0.85	0
ENST00000427411	CUX1	GTATCTATGT	-1	1038	1048	38	48	-0.07	0.01	16.6	>0.1	3.82	4.2	0	1.87	4.82	1.95	0
ENST00000427411	CUX1	AGATCAAAGA	-1	899	909	-101	-91	0.98	0.01	21.56	>0.1	5.61	4.2	0	1.91	6.91	1.95	0
ENST00000427411	CUX1	TAATCAAGCC	-1	768	778	-232	-222	2.71	0.01	18.6	>0.1	4.44	3.95	0	1.96	4.18	1.36	0
ENST00000427411	CUX1	AAAACAATTA	-1	694	704	-306	-296	-0.46	0.01	8.96	>0.1	3.57	3.86	0	1.99	0	0	0
ENST00000427411	CUX1	TTATGAATTA	-1	600	610	-400	-390	0.01	0.01	8.28	>0.1	3.04	3.77	0	1.47	0	0	0
ENST00000427411	CUX1	ACATGGATCT	-1	531	541	-469	-459	-1.66	0.01	9.36	>0.1	2.78	3.7	0	1.31	3.22	0	0
ENST00000427411	CUX1	GGATCTATGT	-1	527	537	-473	-463	1.45	0.01	12.45	>0.1	2.76	3.7	0	1.31	3.22	0	0
ENST00000427411	CUX1	AAAGCAATAG	-1	467	477	-533	-523	1.46	0.01	12.19	>0.1	2.59	3.65	0	1.27	3.22	0	0
ENST00000427411	CUX1	GCATAGATAA	-1	452	462	-548	-538	-1.07	0.01	8.17	>0.1	2.55	3.64	0	1.27	1.79	0	0
ENST00000427411	CUX1	GCATCAAAAA	-1	390	400	-610	-600	-0.26	0.01	7.03	>0.1	2.4	3.59	0	1.31	0	0	0
ENST00000427411	CUX1	GAATCAAAAT	-1	353	363	-647	-637	1.73	0.01	8.98	>0.1	2.32	3.56	0	1.37	0	0	0
ENST00000427411	CUX1	TAAGTAATAA	-1	305	315	-695	-685	-1.27	0.01	5.99	>0.1	2.23	3.52	0	1.51	0	0	0
ENST00000427411	CUX1	AAATCAGTGC	-1	251	261	-749	-739	1.29	0.01	8.7	>0.1	2.13	3.49	0	1.79	0	0	0
ENST00000427411	CUX1	AAATAAATTT	-1	96	106	-904	-894	-1.9	0.01	11.93	>0.1	1.91	3.38	0	1.55	0	6.99	0
ENST00000427411	CUX1	AATTCAATTC	-1	25	35	-975	-965	1.17	0.01	18.59	>0.1	1.82	3.34	0	1.21	0	11.05	0
ENST00000427411	HOXC13	TTTCATTTAAA	1	283	294	-717	-706	-4.05	0.01	3.25	>0.1	2.19	3.51	0	1.6	0	0	0
ENST00000427411	HOXC13	TTTTTTAAAAG	1	334	345	-666	-655	-4.41	0.01	2.83	>0.1	2.28	3.55	0	1.42	0	0	0
ENST00000427411	HOXC13	GTTAGTTAAGA	1	494	505	-506	-495	-2.19	0.01	8.65	>0.1	2.66	3.67	0	1.28	3.22	0	0
ENST00000427411	HOXC13	ATTCATAAAAT	1	602	613	-398	-387	5.13	0.001	13.42	>0.1	3.05	3.77	0	1.48	0	0	0
ENST00000427411	HOXC13	GGTGATAAAAT	1	613	624	-387	-376	2.91	0.01	11.31	>0.1	3.1	3.78	0	1.52	0	0	0
ENST00000427411	HOXC13	ACTCATACATA	1	914	925	-86	-75	1.96	0.01	21	>0.1	4.35	4.22	0	1.9	6.71	1.86	0
ENST00000427411	HOXC13	GCTTCTGAAAT	1	952	963	-48	-37	-3.53	0.01	11.3	>0.1	3.84	4.18	0	1.89	3.22	1.7	0
ENST00000427411	HOXC13	TCTCTTTGAAT	1	984	995	-16	-5	-4.38	0.01	10.32	>0.1	3.56	4.18	0	1.88	3.22	1.86	0
ENST00000427411	HOXC13	TCTTGTCAAAT	-1	961	972	-39	-28	2.65	0.01	15.05	>0.1	3.75	4.17	0	1.89	1.79	0.79	0
ENST00000427411	HOXC13	GCACTTTAAAT	-1	883	894	-117	-106	-2.77	0.01	17.92	>0.1	5.6	4.17	0	1.91	7.28	1.74	0
ENST00000427411	HOXC13	GATTGTGAAAC	-1	844	855	-156	-145	-0.15	0.01	20.12	>0.1	5.6	4.06	0	1.93	7.9	0.79	0
ENST00000427411	HOXC13	ACCCAGAAAAA	-1	808	819	-192	-181	-0.51	0.01	17.32	>0.1	5.6	4	0	1.94	5.29	1	0
ENST00000427411	HOXC13	GCCTTTAAAAA	-1	760	771	-240	-229	-0.65	0.01	14.26	>0.1	4.29	3.94	0	1.96	3.22	1.5	0
ENST00000427411	HOXC13	TATTGTAGAAT	-1	710	721	-290	-279	-1.81	0.01	7.75	>0.1	3.7	3.88	0	1.99	0	0	0
ENST00000427411	HOXC13	AATAGGAAAAA	-1	702	713	-298	-287	-3.7	0.01	5.79	>0.1	3.63	3.87	0	1.99	0	0	0
ENST00000427411	HOXC13	CCTTTTAAAAA	-1	335	346	-665	-654	3.96	0.001	11.2	>0.1	2.28	3.55	0	1.41	0	0	0
ENST00000427411	HOXC13	GCTCACAAATA	-1	315	326	-685	-674	-0.35	0.01	6.9	>0.1	2.25	3.53	0	1.47	0	0	0
ENST00000427411	HOXC13	AATAATAAAGA	-1	296	307	-704	-693	-2.42	0.01	4.85	>0.1	2.21	3.52	0	1.54	0	0	0
ENST00000427411	HOXC13	GAGGGTAAAAA	-1	265	276	-735	-724	-2.48	0.01	4.87	>0.1	2.16	3.5	0	1.7	0	0	0
ENST00000427411	HOXC13	TTTCAGAAAAG	-1	235	246	-765	-754	-2.18	0.01	8.43	>0.1	2.11	3.48	0	1.92	1.79	1.31	0
ENST00000427411	HOXC13	TGTAATAAAAG	-1	109	120	-891	-880	1.79	0.01	13.66	>0.1	1.93	3.39	0	1.65	0	4.91	0
ENST00000427411	HOXC13	GTTCCTAAATG	-1	73	84	-927	-916	-1.61	0.01	13.53	>0.1	1.88	3.37	0	1.42	0	8.47	0
ENST00000427411	HOXC12	AATCGTATTTT	1	4	15	-996	-985	-3.59	0.01	14.6	>0.1	1.8	3.33	0	1.14	0	11.92	0
ENST00000427411	HOXC12	TACAGTAACAT	1	116	127	-884	-873	-5.97	0.01	6.14	>0.1	1.94	3.4	0	1.71	0	5.07	0
ENST00000427411	HOXC12	GTTAGTTAAGA	1	494	505	-506	-495	-6.16	0.01	4.68	>0.1	2.66	3.67	0	1.28	3.22	0	0
ENST00000427411	HOXC12	ATTCATAAAAT	1	602	613	-398	-387	0.04	0.01	8.33	>0.1	3.05	3.77	0	1.48	0	0	0
ENST00000427411	HOXC12	GGTGATAAAAT	1	613	624	-387	-376	4.96	0.001	13.36	>0.1	3.1	3.78	0	1.52	0	0	0
ENST00000427411	HOXC12	TATTATAACAC	1	660	671	-340	-329	-4.53	0.01	4.4	>0.1	3.34	3.82	0	1.76	0	0	0
ENST00000427411	HOXC12	AATAGTTACTT	1	682	693	-318	-307	-4.71	0.01	4.56	>0.1	3.48	3.85	0	1.94	0	0	0
ENST00000427411	HOXC12	AATAATATACA	1	717	728	-283	-272	-4.43	0.01	5.2	>0.1	3.76	3.89	0	1.98	0	0	0
ENST00000427411	HOXC12	TGCCATTTAAA	1	879	890	-121	-110	-5.21	0.01	15.63	>0.1	5.6	4.15	0	1.91	7.44	1.74	0
ENST00000427411	HOXC12	AATAGGAAATG	1	1169	1180	169	180	-6.57	0.01	5.12	>0.1	3.99	4.31	0	1.85	0	1.54	0
ENST00000427411	HOXC12	AGTGGTTATCT	-1	969	980	-31	-20	-4.53	0.01	7.84	>0.1	3.68	4.17	0	1.89	1.79	0.83	0
ENST00000427411	HOXC12	TCTTGTCAAAT	-1	961	972	-39	-28	-1.01	0.01	11.39	>0.1	3.75	4.17	0	1.89	1.79	0.79	0
ENST00000427411	HOXC12	GATTGTGAAAC	-1	844	855	-156	-145	1.01	0.01	21.28	>0.1	5.6	4.06	0	1.93	7.9	0.79	0
ENST00000427411	HOXC12	AATAATCAAGC	-1	769	780	-231	-220	-5.84	0.01	10.03	>0.1	4.47	3.95	0	1.96	4.18	1.31	0
ENST00000427411	HOXC12	TATTGTAGAAT	-1	710	721	-290	-279	-3.36	0.01	6.2	>0.1	3.7	3.88	0	1.99	0	0	0
ENST00000427411	HOXC12	AATAGGAAAAA	-1	702	713	-298	-287	-2.05	0.01	7.44	>0.1	3.63	3.87	0	1.99	0	0	0
ENST00000427411	HOXC12	TGTTATAATAT	-1	659	670	-341	-330	-1.87	0.01	7.05	>0.1	3.34	3.82	0	1.76	0	0	0
ENST00000427411	HOXC12	AATTATGAAAC	-1	594	605	-406	-395	-4.08	0.01	4.15	>0.1	3.01	3.76	0	1.45	0	0	0
ENST00000427411	HOXC12	TGTAGTCAACA	-1	482	493	-518	-507	-0.28	0.01	10.51	>0.1	2.63	3.66	0	1.27	3.22	0	0
ENST00000427411	HOXC12	GCTCACAAATA	-1	315	326	-685	-674	-2.58	0.01	4.67	>0.1	2.25	3.53	0	1.47	0	0	0
ENST00000427411	HOXC12	AGTAATAATAA	-1	302	313	-698	-687	0.31	0.01	7.57	>0.1	2.22	3.52	0	1.52	0	0	0
ENST00000427411	HOXC12	AATAATAATAA	-1	299	310	-701	-690	-1.95	0.01	5.32	>0.1	2.21	3.52	0	1.53	0	0	0
ENST00000427411	HOXC12	AATAATAAAGA	-1	296	307	-704	-693	1.75	0.01	9.02	>0.1	2.21	3.52	0	1.54	0	0	0
ENST00000427411	HOXC12	GAGGGTAAAAA	-1	265	276	-735	-724	-3.63	0.01	3.72	>0.1	2.16	3.5	0	1.7	0	0	0
ENST00000427411	HOXC12	GGTAAAAAAAA	-1	262	273	-738	-727	-5.8	0.01	1.56	>0.1	2.15	3.49	0	1.72	0	0	0
ENST00000427411	HOXC12	TACTGTAATAA	-1	112	123	-888	-877	-5.51	0.01	6.56	>0.1	1.93	3.4	0	1.67	0	5.07	0
ENST00000427411	HOXC12	TGTAATAAAAG	-1	109	120	-891	-880	4.26	0.001	16.13	>0.1	1.93	3.39	0	1.65	0	4.91	0
ENST00000427411	HOXC12	GGAAATAAATT	-1	97	108	-903	-892	-3.15	0.01	10.7	>0.1	1.91	3.39	0	1.56	0	6.99	0
ENST00000427411	HOXC12	AGTGGAAAAAA	-1	48	59	-952	-941	-6.4	0.01	11.47	>0.1	1.85	3.36	0	1.3	0	11.36	0
ENST00000427411	FOSB::JUNB	TCTGCCTCAG	1	14	24	-986	-976	0.97	0.01	19.04	>0.1	1.81	3.33	0	1.17	0	11.76	0
ENST00000427411	FOSB::JUNB	CGTGTTTCAT	1	66	76	-934	-924	0.71	0.01	16.03	>0.1	1.87	3.37	0	1.38	0	8.7	0
ENST00000427411	FOSB::JUNB	TATTACTTAT	1	306	316	-694	-684	-1.4	0.01	5.86	>0.1	2.23	3.53	0	1.5	0	0	0
ENST00000427411	FOSB::JUNB	TTTGATTCAC	1	355	365	-645	-635	5.33	0.001	12.58	>0.1	2.32	3.56	0	1.37	0	0	0
ENST00000427411	FOSB::JUNB	TTTGATGCAG	1	392	402	-608	-598	0.18	0.01	7.48	>0.1	2.4	3.59	0	1.31	0	0	0
ENST00000427411	FOSB::JUNB	TGTAACTAAA	1	402	412	-598	-588	-2.44	0.01	4.88	>0.1	2.42	3.6	0	1.29	0	0	0
ENST00000427411	FOSB::JUNB	ACTGAGGCAC	1	424	434	-576	-566	4.97	0.001	12.34	>0.1	2.48	3.61	0	1.28	0	0	0
ENST00000427411	FOSB::JUNB	GCTGAGTGAG	1	561	571	-439	-429	0.99	0.01	10.76	>0.1	2.88	3.73	0	1.37	1.79	0	0
ENST00000427411	FOSB::JUNB	CATAATTCAT	1	598	608	-402	-392	0.64	0.01	8.89	>0.1	3.03	3.76	0	1.46	0	0	0
ENST00000427411	FOSB::JUNB	GGTGATAAAA	1	613	623	-387	-377	-3.66	0.01	4.73	>0.1	3.1	3.78	0	1.51	0	0	0
ENST00000427411	FOSB::JUNB	AGTTACTTAT	1	685	695	-315	-305	-2.98	0.01	6.33	>0.1	3.5	3.85	0	1.96	0	0	0
ENST00000427411	FOSB::JUNB	GGTGAAGAAA	1	816	826	-184	-174	0.16	0.01	18.92	>0.1	5.61	4.01	0	1.94	6.25	0.95	0
ENST00000427411	FOSB::JUNB	TCTGTGTCAG	1	833	843	-167	-157	-0.48	0.01	19.07	>0.1	5.61	4.04	0	1.93	7.1	0.88	0
ENST00000427411	FOSB::JUNB	TCTGTGGCAC	1	906	916	-94	-84	-3.55	0.01	15.76	>0.1	4.53	4.21	0	1.9	6.71	1.95	0
ENST00000427411	FOSB::JUNB	CTTGACTGAG	1	1094	1104	94	104	-1.39	0.01	12.94	>0.1	5.61	4.24	0	1.86	1.79	0.83	0
ENST00000427411	FOSB::JUNB	AAGGAGGCAC	1	1127	1137	127	137	-1.44	0.01	11.41	>0.1	5.61	4.27	0	1.85	0	1.11	0
ENST00000427411	FOSB::JUNB	TGTGAGAAAT	1	1162	1172	162	172	1.97	0.01	13.54	>0.1	4.09	4.3	0	1.85	0	1.33	0
ENST00000427411	FOSB::JUNB	TATTTCTCAC	-1	1163	1173	163	173	-1.87	0.01	9.73	>0.1	4.07	4.3	0	1.85	0	1.38	0
ENST00000427411	FOSB::JUNB	TCTGACACAG	-1	834	844	-166	-156	1.4	0.01	20.96	>0.1	5.61	4.04	0	1.93	7.1	0.88	0
ENST00000427411	FOSB::JUNB	TATAAGTAAC	-1	686	696	-314	-304	0.31	0.01	9.64	>0.1	3.51	3.85	0	1.97	0	0	0
ENST00000427411	FOSB::JUNB	TATGAATTAT	-1	599	609	-401	-391	0.15	0.01	8.41	>0.1	3.03	3.76	0	1.46	0	0	0
ENST00000427411	FOSB::JUNB	TCTCACTCAG	-1	562	572	-438	-428	-2.09	0.01	7.69	>0.1	2.89	3.73	0	1.37	1.79	0	0
ENST00000427411	FOSB::JUNB	CTTAACTAAC	-1	494	504	-506	-496	-3.7	0.01	7.14	>0.1	2.66	3.67	0	1.28	3.22	0	0
ENST00000427411	FOSB::JUNB	GTGGAGGCAT	-1	458	468	-542	-532	-3.33	0.01	5.93	>0.1	2.56	3.64	0	1.27	1.79	0	0
ENST00000427411	FOSB::JUNB	TGTGCCTCAG	-1	425	435	-575	-565	3.36	0.01	10.73	>0.1	2.48	3.61	0	1.28	0	0	0
ENST00000427411	FOSB::JUNB	GATGACAGAT	-1	411	421	-589	-579	-2.34	0.01	4.99	>0.1	2.44	3.6	0	1.29	0	0	0
ENST00000427411	FOSB::JUNB	TGTGAATCAA	-1	356	366	-644	-634	5.68	0.001	12.93	>0.1	2.32	3.56	0	1.36	0	0	0
ENST00000427411	FOSB::JUNB	TATAAGTAAT	-1	307	317	-693	-683	0.97	0.01	8.22	>0.1	2.23	3.53	0	1.5	0	0	0
ENST00000427411	FOSB::JUNB	TCTGAAGAAA	-1	135	145	-865	-855	-3.4	0.01	7.33	>0.1	1.96	3.41	0	1.87	0	3.49	0
ENST00000427411	FOSB::JUNB	AATGAAACAC	-1	67	77	-933	-923	-0.57	0.01	14.48	>0.1	1.87	3.37	0	1.39	0	8.43	0
ENST00000427411	FOSB::JUNB	GCTGAGGCAG	-1	15	25	-985	-975	6.27	0.001	24.48	>0.1	1.81	3.33	0	1.17	0	11.89	0
ENST00000427411	ZEB1	CCCACGTGTTT	1	62	73	-938	-927	6.53	0.01	22.32	>0.1	1.87	3.36	0	1.37	0	9.19	0
ENST00000427411	ZEB1	CTTACCTGTGT	1	83	94	-917	-906	6.89	0.001	21.76	>0.1	1.89	3.38	0	1.48	0	8.12	0
ENST00000427411	ZEB1	CTTGCCTGTTT	1	166	177	-834	-823	-0.65	0.01	11.11	>0.1	2	3.43	0	1.97	1.79	2.56	0
ENST00000427411	ZEB1	TCCACCTCTTT	1	382	393	-618	-607	3.04	0.01	10.32	>0.1	2.38	3.58	0	1.32	0	0	0
ENST00000427411	ZEB1	GTCACCTGAAC	1	785	796	-215	-204	11.07	0.001	29.16	>0.1	5.6	3.97	0	1.95	5.29	1.28	0
ENST00000427411	ZEB1	TGAACCTGGAA	1	791	802	-209	-198	3.21	0.01	20.71	>0.1	5.6	3.98	0	1.95	4.82	1.15	0
ENST00000427411	ZEB1	ACCATGTGGAG	1	1062	1073	62	73	-0.5	0.01	14.7	>0.1	4.11	4.22	0	1.87	4.18	0.83	0
ENST00000427411	ZEB1	TCCACGTGACC	1	1084	1095	84	95	6.93	0.001	21.6	>0.1	4.5	4.23	0	1.86	3.22	0.85	0
ENST00000427411	ZEB1	CTTACCTATTC	-1	1108	1119	108	119	0.73	0.01	15.13	>0.1	5.6	4.25	0	1.86	1.79	0.9	0
ENST00000427411	ZEB1	GTCACGTGGAA	-1	1083	1094	83	94	6.57	0.01	21.21	>0.1	4.47	4.23	0	1.86	3.22	0.85	0
ENST00000427411	ZEB1	TCCACATGGTA	-1	1061	1072	61	72	3.63	0.01	18.82	>0.1	4.09	4.22	0	1.87	4.18	0.83	0
ENST00000427411	ZEB1	CCTACCTGACG	-1	857	868	-143	-132	7.83	0.001	28.93	>0.1	5.6	4.09	0	1.92	7.75	1.74	0
ENST00000427411	ZEB1	TTCACCCAGAA	-1	811	822	-189	-178	-0.26	0.01	17.53	>0.1	5.6	4.01	0	1.94	5.29	0.95	0
ENST00000427411	ZEB1	CCCACATTCCA	-1	219	230	-781	-770	-0.15	0.01	11.89	>0.1	2.08	3.47	0	1.99	3.22	1.28	0
ENST00000427411	ZEB1	AACACGTGGGT	-1	61	72	-939	-928	6.64	0.01	22.76	>0.1	1.87	3.36	0	1.36	0	9.53	0
ENST00000427411	TFAP4	CCCACGTGTT	1	62	72	-938	-928	1.4	0.01	17.18	>0.1	1.87	3.36	0	1.36	0	9.19	0
ENST00000427411	TFAP4	GTGAGCTGCT	1	320	330	-680	-670	-4.39	0.01	2.85	>0.1	2.25	3.54	0	1.46	0	0	0
ENST00000427411	TFAP4	TCCACCTCTT	1	382	392	-618	-608	-5.59	0.01	1.69	>0.1	2.38	3.58	0	1.32	0	0	0
ENST00000427411	TFAP4	ATCATTTGTT	1	550	560	-450	-440	-2.17	0.01	7.53	>0.1	2.84	3.72	0	1.34	1.79	0	0
ENST00000427411	TFAP4	GTTAGCTGAG	1	557	567	-443	-433	-3.88	0.01	5.86	>0.1	2.87	3.73	0	1.36	1.79	0	0
ENST00000427411	TFAP4	CTCAAATGAG	1	649	659	-351	-341	-7.69	0.01	1.09	>0.1	3.28	3.81	0	1.69	0	0	0
ENST00000427411	TFAP4	GTCACCTGAA	1	785	795	-215	-205	4.32	0.001	22.42	>0.1	5.61	3.97	0	1.95	5.29	1.28	0
ENST00000427411	TFAP4	ATCAGGAGTT	1	1027	1037	27	37	-1.76	0.01	14.16	>0.1	3.72	4.19	0	1.87	4.18	1.95	0
ENST00000427411	TFAP4	ACCATGTGGA	1	1062	1072	62	72	-4.7	0.01	10.5	>0.1	4.1	4.22	0	1.87	4.18	0.83	0
ENST00000427411	TFAP4	TCCACGTGAC	1	1084	1094	84	94	-1.89	0.01	12.76	>0.1	4.48	4.23	0	1.86	3.22	0.85	0
ENST00000427411	TFAP4	GTCACGTGGA	-1	1084	1094	84	94	-3.75	0.01	10.9	>0.1	4.48	4.23	0	1.86	3.22	0.85	0
ENST00000427411	TFAP4	TCCACATGGT	-1	1062	1072	62	72	-3.72	0.01	11.48	>0.1	4.1	4.22	0	1.87	4.18	0.83	0
ENST00000427411	TFAP4	AACTCCTGAT	-1	1027	1037	27	37	-2.61	0.01	13.31	>0.1	3.72	4.19	0	1.87	4.18	1.95	0
ENST00000427411	TFAP4	ATCCTCTGTA	-1	1019	1029	19	29	-6.19	0.01	9.66	>0.1	3.65	4.19	0	1.88	4.18	1.95	0
ENST00000427411	TFAP4	TTCAGGTGAC	-1	785	795	-215	-205	4.15	0.001	22.25	>0.1	5.61	3.97	0	1.95	5.29	1.28	0
ENST00000427411	TFAP4	CTCATTTGAG	-1	649	659	-351	-341	-6.77	0.01	2.01	>0.1	3.28	3.81	0	1.69	0	0	0
ENST00000427411	TFAP4	CTCAGCTAAC	-1	557	567	-443	-433	-2.66	0.01	7.08	>0.1	2.87	3.73	0	1.36	1.79	0	0
ENST00000427411	TFAP4	AACAAATGAT	-1	550	560	-450	-440	-2.15	0.01	7.55	>0.1	2.84	3.72	0	1.34	1.79	0	0
ENST00000427411	TFAP4	AGCAGCTCAC	-1	320	330	-680	-670	-1.15	0.01	6.09	>0.1	2.25	3.54	0	1.46	0	0	0
ENST00000427411	TFAP4	AACACGTGGG	-1	62	72	-938	-928	0.9	0.01	16.68	>0.1	1.87	3.36	0	1.36	0	9.19	0
ENST00000427411	SPDEF	GAGTGGATCTA	1	201	212	-799	-788	-7.54	0.01	11.17	>0.1	2.05	3.45	0	1.98	3.22	2.56	5.43
ENST00000427411	SPDEF	ATCAGAATACA	1	519	530	-481	-470	-5.1	0.01	9.86	>0.1	2.74	3.69	0	1.3	1.79	0	5.43
ENST00000427411	SPDEF	ACCTGGAAGAC	1	794	805	-206	-195	-4.39	0.01	18.48	>0.1	5.6	3.98	0	1.94	4.82	1.09	5.43
ENST00000427411	SPDEF	ATGAGGACACT	1	935	946	-65	-54	-7.52	0.01	14.97	>0.1	4.03	4.19	0	1.9	5.29	1.65	5.43
ENST00000427411	SPDEF	CAGAGGATCAG	1	1021	1032	21	32	-7.05	0.01	14.26	>0.1	3.67	4.19	0	1.87	4.18	1.95	5.43
ENST00000427411	SPDEF	ATCAGGAGTTG	1	1027	1038	27	38	-6.55	0.01	14.81	>0.1	3.73	4.2	0	1.87	4.18	1.95	5.43
ENST00000427411	SPDEF	AGAAGGAGGCA	1	1125	1136	125	136	-4.87	0.01	13.38	>0.1	5.6	4.27	0	1.85	0	1.1	5.43
ENST00000427411	SPDEF	AATAGGAAATG	1	1169	1180	169	180	-7.3	0.01	9.82	>0.1	3.99	4.31	0	1.85	0	1.54	5.43
ENST00000427411	SPDEF	ACGTGGAAGTA	-1	1080	1091	80	91	-2.47	0.01	17.47	>0.1	4.41	4.23	0	1.86	3.22	0.79	5.43
ENST00000427411	SPDEF	AAGAGTATCTA	-1	1041	1052	41	52	-5.34	0.01	16.16	>0.1	3.86	4.2	0	1.87	4.18	1.95	5.43
ENST00000427411	SPDEF	ACCCAGAAAAA	-1	808	819	-192	-181	-4.32	0.01	18.95	>0.1	5.6	4	0	1.94	5.29	1	5.43
ENST00000427411	SPDEF	TCCAGGTTCAG	-1	790	801	-210	-199	-8.73	0.01	14.25	>0.1	5.6	3.98	0	1.95	4.82	1.21	5.43
ENST00000427411	SPDEF	ACATGGATCTA	-1	530	541	-470	-459	-3.61	0.01	12.84	>0.1	2.78	3.7	0	1.32	3.22	0	5.43
ENST00000427411	SPDEF	TCCAGGAAACC	-1	212	223	-788	-777	3.86	0.001	21.32	>0.1	2.07	3.46	0	1.99	3.22	1.28	5.43
ENST00000427411	SPDEF	AAGAGGACAGC	-1	154	165	-846	-835	-8.5	0.01	7.79	>0.1	1.99	3.42	0	1.96	0	3.49	5.43
ENST00000427411	SPDEF	ACGAGTATCTG	-1	141	152	-859	-848	-4.32	0.01	12.04	>0.1	1.97	3.41	0	1.94	0	3.6	5.43
ENST00000427411	SPDEF	AAGCGGAAATA	-1	101	112	-899	-888	6.85	0.001	25.8	>0.1	1.92	3.39	0	1.59	0	6.62	5.43
ENST00000427411	SPDEF	GGCAGAAAATA	-1	9	20	-991	-980	-7.87	0.01	15.73	>0.1	1.81	3.33	0	1.16	0	11.87	5.43
ENST00000427411	ZNF423	AAACCCACGTGTTTC	1	59	74	-941	-926	-6.92	0.01	9.21	>0.1	1.87	3.36	0	1.37	0	9.53	0
ENST00000427411	ZNF423	GGACACTGAGCTCGC	1	939	954	-61	-46	-6.99	0.01	10.08	>0.1	3.96	4.19	0	1.9	5.29	1.74	0
ENST00000427411	ZNF423	TGATCCCATGGCTAC	1	1007	1022	7	22	-7.18	0.01	7.7	>0.1	3.58	4.19	0	1.88	3.22	2.01	0
ENST00000427411	ZNF423	GCACTCAAAGAAGTC	1	1133	1148	133	148	-6.13	0.01	6.77	>0.1	5.54	4.28	0	1.85	0	1.22	0
ENST00000427411	ZNF423	GTAGCCATGGGATCA	-1	1007	1022	7	22	-5.73	0.01	9.15	>0.1	3.58	4.19	0	1.88	3.22	2.01	0
ENST00000427411	ZNF423	ACAACATAGAATTCA	-1	990	1005	-10	5	-7.3	0.01	7.39	>0.1	3.5	4.18	0	1.88	3.22	1.9	0
ENST00000427411	ZNF423	AGCACTTTAAATGGC	-1	880	895	-120	-105	-5.94	0.01	14.87	>0.1	5.54	4.18	0	1.91	7.44	1.74	0
ENST00000427411	ZNF423	GGAAACCTAGATCCA	-1	204	219	-796	-781	-4.66	0.01	7.38	>0.1	2.06	3.46	0	1.99	3.22	1.31	0
ENST00000427411	ZNF423	TGAAGAAAAGGTTGA	-1	128	143	-872	-857	-7.49	0.01	3	>0.1	1.95	3.41	0	1.85	0	3.28	0
ENST00000427411	ZNF423	AAACACGTGGGTTTA	-1	58	73	-942	-927	-5.46	0.01	10.56	>0.1	1.86	3.36	0	1.37	0	9.42	0
ENST00000427411	HES1	CCCACGTGTT	1	62	72	-938	-928	9.69	0.0001	25.47	>0.1	1.87	3.36	0	1.36	0	9.19	0
ENST00000427411	HES1	TACTCGTGTG	1	145	155	-855	-845	4.95	0.01	15.9	>0.1	1.97	3.42	0	1.95	0	3.6	0
ENST00000427411	HES1	GGCACAAGGC	1	429	439	-571	-561	7.19	0.001	16.36	>0.1	2.49	3.62	0	1.27	1.79	0	0
ENST00000427411	HES1	GTCACCTGAA	1	785	795	-215	-205	3.49	0.01	21.59	>0.1	5.61	3.97	0	1.95	5.29	1.28	0
ENST00000427411	HES1	AGCTCGCTTC	1	947	957	-53	-43	5.86	0.01	21.75	>0.1	3.9	4.18	0	1.89	4.18	1.74	0
ENST00000427411	HES1	ACCATGTGGA	1	1062	1072	62	72	4.42	0.01	19.62	>0.1	4.1	4.22	0	1.87	4.18	0.83	0
ENST00000427411	HES1	TCCACGTGAC	1	1084	1094	84	94	9.59	0.0001	24.24	>0.1	4.48	4.23	0	1.86	3.22	0.85	0
ENST00000427411	HES1	GTCACGTGGA	-1	1084	1094	84	94	7.63	0.001	22.28	>0.1	4.48	4.23	0	1.86	3.22	0.85	0
ENST00000427411	HES1	TCCACATGGT	-1	1062	1072	62	72	5.35	0.01	20.55	>0.1	4.1	4.22	0	1.87	4.18	0.83	0
ENST00000427411	HES1	GCCATGGGAT	-1	1009	1019	9	19	4.02	0.01	17.46	>0.1	3.57	4.18	0	1.88	1.79	2.01	0
ENST00000427411	HES1	GGCAGGGTTC	-1	873	883	-127	-117	3.84	0.01	23.74	>0.1	4.56	4.13	0	1.92	7.6	1.7	0
ENST00000427411	HES1	TTCAGGTGAC	-1	785	795	-215	-205	3.57	0.01	21.67	>0.1	5.61	3.97	0	1.95	5.29	1.28	0
ENST00000427411	HES1	GCCTTGTGCC	-1	429	439	-571	-561	5.07	0.01	14.24	>0.1	2.49	3.62	0	1.27	1.79	0	0
ENST00000427411	HES1	CCCACATTCC	-1	220	230	-780	-770	6.35	0.01	18.39	>0.1	2.08	3.47	0	1.99	3.22	1.28	0
ENST00000427411	HES1	AGCACACGAG	-1	147	157	-853	-843	7.33	0.001	18.17	>0.1	1.98	3.42	0	1.96	0	3.49	0
ENST00000427411	HES1	CACACGAGTA	-1	145	155	-855	-845	7.21	0.001	18.16	>0.1	1.97	3.42	0	1.95	0	3.6	0
ENST00000427411	HES1	AACACGTGGG	-1	62	72	-938	-928	7.61	0.001	23.39	>0.1	1.87	3.36	0	1.36	0	9.19	0
ENST00000427411	HES2	TTTAGGAACTTAC	1	75	88	-925	-912	4.98	0.01	20.02	>0.1	1.88	3.37	0	1.44	0	8.34	0
ENST00000427411	HES2	TCCTGGAATGTGG	1	216	229	-784	-771	5.59	0.01	17.66	>0.1	2.08	3.46	0	1.99	3.22	1.31	0
ENST00000427411	HES2	CTGAGGCACAAGG	1	425	438	-575	-562	5.34	0.01	14.51	>0.1	2.48	3.62	0	1.28	1.79	0	0
ENST00000427411	HES2	GAGGCACAAGGCC	1	427	440	-573	-560	3.25	0.01	12.43	>0.1	2.49	3.62	0	1.28	1.79	0	0
ENST00000427411	HES2	TGACTACAAGTTA	1	485	498	-515	-502	4.21	0.01	15.02	>0.1	2.64	3.67	0	1.28	3.22	0	0
ENST00000427411	HES2	TAAGGAAAAGCAG	1	739	752	-261	-248	3.22	0.01	14.9	>0.1	4	3.91	0	1.97	1.79	0	0
ENST00000427411	HES2	CACCTGAACCTGG	1	787	800	-213	-200	4.54	0.01	22.09	>0.1	5.57	3.97	0	1.95	4.82	1.24	0
ENST00000427411	HES2	TGAGGACACTGAG	1	936	949	-64	-51	3.03	0.01	20.11	>0.1	4	4.19	0	1.9	5.29	1.7	0
ENST00000427411	HES2	ATAGGAAATGAGC	1	1170	1183	170	183	3.51	0.01	15.21	>0.1	3.97	4.31	0	1.85	0	1.57	0
ENST00000427411	HES2	TTCAGAAGCGAGC	-1	948	961	-52	-39	5.11	0.01	20.93	>0.1	3.87	4.18	0	1.89	4.18	1.7	0
ENST00000427411	HES2	CTCTGACACAGAG	-1	832	845	-168	-155	2.66	0.01	22.18	>0.1	5.57	4.04	0	1.93	7.1	0.88	0
ENST00000427411	HES2	GAAAAACAAGTCT	-1	801	814	-199	-186	3.31	0.01	21.17	>0.1	5.57	3.99	0	1.94	5.29	1.06	0
ENST00000427411	HES2	ACAAGAAACCTAT	-1	632	645	-368	-355	3.43	0.01	12.04	>0.1	3.19	3.8	0	1.61	0	0	0
ENST00000427411	HES2	TATAGGCAAATAT	-1	622	635	-378	-365	3.94	0.01	12.44	>0.1	3.15	3.79	0	1.57	0	0	0
ENST00000427411	HES2	AATCAGAACATGG	-1	535	548	-465	-452	4.68	0.01	15.74	>0.1	2.8	3.71	0	1.33	3.22	0	0
ENST00000427411	HES2	TAAATGAAAGTGA	-1	279	292	-721	-708	5.39	0.01	12.7	>0.1	2.18	3.51	0	1.62	0	0	0
ENST00000427411	HES2	CCAGGAAACCTAG	-1	209	222	-791	-778	4.92	0.01	16.94	>0.1	2.07	3.46	0	1.99	3.22	1.28	0
ENST00000427411	HES2	AACAGGCAAGAAA	-1	163	176	-837	-824	2.95	0.01	14.62	>0.1	2	3.43	0	1.96	1.79	2.48	0
ENST00000427411	HES2	GGACAGCACACGA	-1	148	161	-852	-839	3.62	0.01	14.35	>0.1	1.98	3.42	0	1.96	0	3.37	0
ENST00000427411	HES2	ACAGCACACGAGT	-1	146	159	-854	-841	6.29	0.01	17.13	>0.1	1.98	3.42	0	1.96	0	3.49	0
ENST00000427411	HES2	TTTCTACACAGGT	-1	86	99	-914	-901	3.02	0.01	17.57	>0.1	1.9	3.38	0	1.51	0	7.76	0
ENST00000427411	HES2	TCTACACAGGTAA	-1	84	97	-916	-903	3.47	0.01	18.17	>0.1	1.9	3.38	0	1.5	0	7.93	0
ENST00000427411	HES2	AAATGAAACACGT	-1	65	78	-935	-922	3.3	0.01	18.63	>0.1	1.87	3.37	0	1.39	0	8.7	0
ENST00000427411	HES2	ATGAAACACGTGG	-1	63	76	-937	-924	8.54	0.001	24.51	>0.1	1.87	3.37	0	1.38	0	9.36	0
ENST00000427411	HES5	ACCCACGTGTTT	1	61	73	-939	-927	-3.9	0.001	11.88	>0.1	1.87	3.36	0	1.37	0	9.19	0
ENST00000427411	HES5	AGGAACTTACCT	1	78	90	-922	-910	-21.26	0.01	-6.64	>0.1	1.89	3.37	0	1.45	0	7.91	0
ENST00000427411	HES5	ATACTCGTGTGC	1	144	156	-856	-844	-20.03	0.01	-9.08	>0.1	1.97	3.42	0	1.96	0	3.6	0
ENST00000427411	HES5	TGGAATGTGGGA	1	219	231	-781	-769	-19.84	0.01	-7.8	>0.1	2.08	3.47	0	1.99	3.22	1.28	0
ENST00000427411	HES5	AGGCACAAGGCC	1	428	440	-572	-560	-11.9	0.01	-2.72	>0.1	2.49	3.62	0	1.28	1.79	0	0
ENST00000427411	HES5	TGAACCCTGCCA	1	872	884	-128	-116	-18.76	0.01	1.29	>0.1	4.56	4.13	0	1.92	7.75	1.7	0
ENST00000427411	HES5	TACCATGTGGAG	1	1061	1073	61	73	-19.62	0.01	-4.42	>0.1	4.1	4.22	0	1.87	4.18	0.83	0
ENST00000427411	HES5	TTCCACGTGACC	1	1083	1095	83	95	-8.93	0.001	5.72	>0.1	4.48	4.23	0	1.86	3.22	0.85	0
ENST00000427411	HES5	GGTCACGTGGAA	-1	1083	1095	83	95	-15.73	0.01	-1.08	>0.1	4.48	4.23	0	1.86	3.22	0.85	0
ENST00000427411	HES5	CTCCACATGGTA	-1	1061	1073	61	73	-17.77	0.01	-2.57	>0.1	4.1	4.22	0	1.87	4.18	0.83	0
ENST00000427411	HES5	TGCCACAGATCA	-1	903	915	-97	-85	-22.82	0.01	-2.46	>0.1	5.58	4.21	0	1.91	6.71	1.95	0
ENST00000427411	HES5	TGGCAGGGTTCA	-1	872	884	-128	-116	-20.28	0.01	-0.23	>0.1	4.56	4.13	0	1.92	7.75	1.7	0
ENST00000427411	HES5	AAACAAGTCTTC	-1	799	811	-201	-189	-22.5	0.01	-5.1	>0.1	5.58	3.99	0	1.94	4.82	1.06	0
ENST00000427411	HES5	GGCCTTGTGCCT	-1	428	440	-572	-560	-11.72	0.01	-2.54	>0.1	2.49	3.62	0	1.28	1.79	0	0
ENST00000427411	HES5	TCCCACATTCCA	-1	219	231	-781	-769	-15.32	0.01	-3.28	>0.1	2.08	3.47	0	1.99	3.22	1.28	0
ENST00000427411	HES5	GCACACGAGTAT	-1	144	156	-856	-844	-22.22	0.01	-11.27	>0.1	1.97	3.42	0	1.96	0	3.6	0
ENST00000427411	HES5	AGGTAAGTTCCT	-1	78	90	-922	-910	-18.67	0.01	-4.05	>0.1	1.89	3.37	0	1.45	0	7.91	0
ENST00000427411	HES5	AAACACGTGGGT	-1	61	73	-939	-927	-5.17	0.001	10.61	>0.1	1.87	3.36	0	1.37	0	9.19	0
ENST00000427411	FOXC1	AGTGTAACTAA	1	400	411	-600	-589	3.66	0.01	10.97	>0.1	2.42	3.6	0	1.3	0	0	0
ENST00000427411	FOXC1	AATATACACAA	1	720	731	-280	-269	4.26	0.01	15.71	>0.1	3.79	3.89	0	1.98	1.79	0	0
ENST00000427411	FOXC1	TGAAGAAATAT	1	818	829	-182	-171	5.76	0.01	24.95	>0.1	5.6	4.02	0	1.93	6.71	0.93	0
ENST00000427411	FOXC1	TTTGACAAGAT	1	962	973	-38	-27	2.09	0.01	14.52	>0.1	3.74	4.17	0	1.89	1.79	0.83	0
ENST00000427411	FOXC1	TATGTCAACTC	-1	1032	1043	32	43	5.01	0.01	21.53	>0.1	3.77	4.2	0	1.87	4.82	1.86	0
ENST00000427411	FOXC1	CACAACAACAT	-1	998	1009	-2	9	3.84	0.01	18.48	>0.1	3.5	4.18	0	1.88	3.22	1.86	0
ENST00000427411	FOXC1	AGAGAAAATAT	-1	825	836	-175	-164	9.03	0.001	28.2	>0.1	5.6	4.03	0	1.93	6.71	0.9	0
ENST00000427411	FOXC1	CAGAAAAACAA	-1	805	816	-195	-184	4.09	0.01	21.98	>0.1	5.6	4	0	1.94	5.29	1.06	0
ENST00000427411	FOXC1	TAAAAAAATGT	-1	755	766	-245	-234	4.31	0.01	17.86	>0.1	4.21	3.93	0	1.96	1.79	1.66	0
ENST00000427411	FOXC1	TAGGAAAAAAA	-1	700	711	-300	-289	2.88	0.01	12.35	>0.1	3.62	3.87	0	1.99	0	0	0
ENST00000427411	FOXC1	GAAAAAAACAA	-1	697	708	-303	-292	3.95	0.01	13.4	>0.1	3.59	3.86	0	1.99	0	0	0
ENST00000427411	FOXC1	TAAGTAACTAT	-1	683	694	-317	-306	6.23	0.01	15.52	>0.1	3.49	3.85	0	1.95	0	0	0
ENST00000427411	FOXC1	TAGGCAAATAT	-1	622	633	-378	-367	9.9	0.001	18.38	>0.1	3.14	3.79	0	1.56	0	0	0
ENST00000427411	FOXC1	TATGAAACTAA	-1	591	602	-409	-398	2.96	0.01	11.16	>0.1	3	3.76	0	1.44	0	0	0
ENST00000427411	FOXC1	TAAGTAAATTG	-1	577	588	-423	-412	4.53	0.01	14.42	>0.1	2.94	3.74	0	1.41	1.79	0	0
ENST00000427411	FOXC1	GTAGTCAACAG	-1	481	492	-519	-508	2.57	0.01	13.35	>0.1	2.63	3.66	0	1.27	3.22	0	0
ENST00000427411	FOXC1	AAAAGCAATAG	-1	467	478	-533	-522	2.44	0.01	13.17	>0.1	2.59	3.65	0	1.27	3.22	0	0
ENST00000427411	FOXC1	TGAATCAAAAT	-1	353	364	-647	-636	3.73	0.01	10.98	>0.1	2.32	3.56	0	1.37	0	0	0
ENST00000427411	FOXC1	AATCAAAATAT	-1	351	362	-649	-638	5.39	0.01	12.64	>0.1	2.31	3.56	0	1.38	0	0	0
ENST00000427411	FOXC1	TAAAAAAATAA	-1	330	341	-670	-659	8.41	0.001	15.65	>0.1	2.27	3.54	0	1.43	0	0	0
ENST00000427411	FOXC1	AATATAAGTAA	-1	308	319	-692	-681	4.29	0.01	11.55	>0.1	2.23	3.53	0	1.5	0	0	0
ENST00000427411	FOXC1	ATAATAAAGAA	-1	295	306	-705	-694	1.65	0.01	8.92	>0.1	2.21	3.52	0	1.55	0	0	0
ENST00000427411	FOXC1	AGGGTAAAAAA	-1	264	275	-736	-725	3.58	0.01	10.94	>0.1	2.15	3.5	0	1.71	0	0	0
ENST00000427411	FOXC1	TAAAAAAAAAA	-1	260	271	-740	-729	2.1	0.01	9.47	>0.1	2.15	3.49	0	1.73	0	0	0
ENST00000427411	FOXC1	AAAAAAAAAAT	-1	257	268	-743	-732	2.01	0.01	9.39	>0.1	2.14	3.49	0	1.75	0	0	0
ENST00000427411	FOXC1	AGAAAAAACAG	-1	171	182	-829	-818	4.48	0.01	16.01	>0.1	2.01	3.43	0	1.97	1.79	2.33	0
ENST00000427411	FOXC1	AGCGGAAATAA	-1	100	111	-900	-889	4.55	0.01	18.25	>0.1	1.91	3.39	0	1.59	0	6.81	0
ENST00000427411	HES7	ACCCACGTGTTT	1	61	73	-939	-927	-7.83	0.001	7.95	>0.1	1.87	3.36	0	1.37	0	9.19	0
ENST00000427411	HES7	AGGAACTTACCT	1	78	90	-922	-910	-14.67	0.01	-0.05	>0.1	1.89	3.37	0	1.45	0	7.91	0
ENST00000427411	HES7	TGGAATGTGGGA	1	219	231	-781	-769	-18.03	0.01	-5.99	>0.1	2.08	3.47	0	1.99	3.22	1.28	0
ENST00000427411	HES7	AGGCACAAGGCC	1	428	440	-572	-560	-10.26	0.01	-1.08	>0.1	2.49	3.62	0	1.28	1.79	0	0
ENST00000427411	HES7	TGAACCCTGCCA	1	872	884	-128	-116	-11.53	0.01	8.52	>0.1	4.56	4.13	0	1.92	7.75	1.7	0
ENST00000427411	HES7	TTCCACGTGACC	1	1083	1095	83	95	-4.94	0.001	9.71	>0.1	4.48	4.23	0	1.86	3.22	0.85	0
ENST00000427411	HES7	CTTCACTTACCT	-1	1112	1124	112	124	-20.75	0.01	-6.28	>0.1	5.58	4.26	0	1.86	1.79	0.98	0
ENST00000427411	HES7	GGTCACGTGGAA	-1	1083	1095	83	95	-13.32	0.01	1.33	>0.1	4.48	4.23	0	1.86	3.22	0.85	0
ENST00000427411	HES7	CTCCACATGGTA	-1	1061	1073	61	73	-18.35	0.01	-3.15	>0.1	4.1	4.22	0	1.87	4.18	0.83	0
ENST00000427411	HES7	TGCCACAGATCA	-1	903	915	-97	-85	-17.54	0.01	2.82	>0.1	5.58	4.21	0	1.91	6.71	1.95	0
ENST00000427411	HES7	TGGCAGGGTTCA	-1	872	884	-128	-116	-18.9	0.01	1.15	>0.1	4.56	4.13	0	1.92	7.75	1.7	0
ENST00000427411	HES7	TAAAATGTGACA	-1	443	455	-557	-545	-21.01	0.01	-11.79	>0.1	2.52	3.63	0	1.27	1.79	0	0
ENST00000427411	HES7	GGCCTTGTGCCT	-1	428	440	-572	-560	-16.58	0.01	-7.4	>0.1	2.49	3.62	0	1.28	1.79	0	0
ENST00000427411	HES7	AAGCTCCTCCCA	-1	226	238	-774	-762	-20.62	0.01	-8.63	>0.1	2.09	3.47	0	2	3.22	1.21	0
ENST00000427411	HES7	TCCCACATTCCA	-1	219	231	-781	-769	-12.68	0.01	-0.64	>0.1	2.08	3.47	0	1.99	3.22	1.28	0
ENST00000427411	HES7	CAGCACACGAGT	-1	146	158	-854	-842	-20.25	0.01	-9.41	>0.1	1.98	3.42	0	1.96	0	3.49	0
ENST00000427411	HES7	AGGTAAGTTCCT	-1	78	90	-922	-910	-19.3	0.01	-4.68	>0.1	1.89	3.37	0	1.45	0	7.91	0
ENST00000427411	HES7	AAACACGTGGGT	-1	61	73	-939	-927	-9.2	0.01	6.58	>0.1	1.87	3.36	0	1.37	0	9.19	0
ENST00000427411	SMAD4	TGTGTAGA	1	89	97	-911	-903	0.85	0.001	15.19	>0.1	1.9	3.38	0	1.5	0	7.57	0
ENST00000427411	SMAD4	GATCTAGG	1	206	214	-794	-786	-3.47	0.01	8.56	>0.1	2.06	3.45	0	1.98	3.22	1.31	0
ENST00000427411	SMAD4	TGACTACA	1	485	493	-515	-507	-11.44	0.1	-0.65	>0.1	2.63	3.66	0	1.27	3.22	0	0
ENST00000427411	SMAD4	ACTCTAGA	1	511	519	-489	-481	-1.87	0.01	9.04	>0.1	2.71	3.68	0	1.29	3.22	0	0
ENST00000427411	SMAD4	TGCCTATA	1	627	635	-373	-365	-11.44	0.1	-2.93	>0.1	3.16	3.79	0	1.56	0	0	0
ENST00000427411	SMAD4	TTTCTGGG	1	810	818	-190	-182	-1.19	0.01	16.68	>0.1	5.64	4	0	1.94	5.29	1	0
ENST00000427411	SMAD4	CGTCAGGT	1	857	865	-143	-135	-2.09	0.01	19.04	>0.1	5.64	4.08	0	1.92	7.75	1.74	0
ENST00000427411	SMAD4	ACTCTGGC	1	926	934	-74	-66	-2.29	0.01	15.65	>0.1	4.17	4.2	0	1.9	5.98	1.7	0
ENST00000427411	SMAD4	TGACAAGA	1	964	972	-36	-28	-11.44	0.1	0.98	>0.1	3.74	4.17	0	1.89	1.79	0.83	0
ENST00000427411	SMAD4	TGGCTACA	1	1015	1023	15	23	-10.94	0.01	3.97	>0.1	3.61	4.19	0	1.88	3.22	2.01	0
ENST00000427411	SMAD4	AGTCAAGG	-1	1093	1101	93	101	-3.35	0.01	12.46	>0.1	5.64	4.24	0	1.86	3.22	0.85	0
ENST00000427411	SMAD4	ATTCTAGA	-1	513	521	-487	-479	-2.36	0.01	8.55	>0.1	2.72	3.69	0	1.29	3.22	0	0
ENST00000427411	SMAD4	AGTATAGG	-1	506	514	-494	-486	-3.85	0.01	7.03	>0.1	2.69	3.68	0	1.28	3.22	0	0
ENST00000427411	SMAD4	AGTCTAAA	-1	475	483	-525	-517	-2.36	0.01	8.39	>0.1	2.6	3.65	0	1.27	3.22	0	0
ENST00000427411	SMAD4	GGTTTAGT	-1	56	64	-944	-936	-4.15	0.01	12.33	>0.1	1.86	3.36	0	1.32	0	9.93	0
ENST00000427411	RORB	ATTTGGACTAC	1	32	43	-968	-957	3.93	0.01	20.87	>0.1	1.83	3.35	0	1.24	0	10.52	0
ENST00000427411	RORB	ATCTAGGTTTC	1	207	218	-793	-782	5.53	0.01	17.54	>0.1	2.06	3.46	0	1.99	3.22	1.28	0
ENST00000427411	RORB	TAAGAGTCCAC	1	376	387	-624	-613	3.38	0.01	10.65	>0.1	2.37	3.58	0	1.33	0	0	0
ENST00000427411	RORB	AAATCTGTCAT	1	409	420	-591	-580	3.76	0.01	11.09	>0.1	2.44	3.6	0	1.29	0	0	0
ENST00000427411	RORB	TTCTGGGTGAA	1	811	822	-189	-178	4.34	0.01	22.13	>0.1	5.6	4.01	0	1.94	5.29	0.95	0
ENST00000427411	RORB	CTCTGTGTCAG	1	832	843	-168	-157	2.12	0.01	21.68	>0.1	5.6	4.04	0	1.93	7.1	0.9	0
ENST00000427411	RORB	AGGTAGGCCCT	1	861	872	-139	-128	2.32	0.01	22.28	>0.1	4.5	4.1	0	1.92	7.75	1.7	0
ENST00000427411	RORB	ATCTGTGGCAC	1	905	916	-95	-84	5.13	0.01	24.45	>0.1	4.54	4.21	0	1.91	6.71	1.95	0
ENST00000427411	RORB	AATGAGGACAC	1	934	945	-66	-55	9.07	0.001	26.18	>0.1	4.04	4.19	0	1.9	5.29	1.7	0
ENST00000427411	RORB	GAATAGGTAAG	1	1108	1119	108	119	3.82	0.01	18.22	>0.1	5.6	4.25	0	1.86	1.79	0.9	0
ENST00000427411	RORB	AAAGAAGTCAG	1	1139	1150	139	150	5.59	0.01	17.42	>0.1	4.47	4.28	0	1.85	0	1.22	0
ENST00000427411	RORB	AAATAGGAAAT	1	1168	1179	168	179	3.95	0.01	15.59	>0.1	4	4.31	0	1.85	0	1.48	0
ENST00000427411	RORB	AAAAAGCTCAT	-1	1177	1188	177	188	3.78	0.01	15.42	>0.1	3.9	4.32	0	1.85	0	1.57	0
ENST00000427411	RORB	GTCAAGGTCAC	-1	1089	1100	89	100	5.84	0.01	21.61	>0.1	5.6	4.24	0	1.86	3.22	0.85	0
ENST00000427411	RORB	ATCTATGTCAA	-1	1035	1046	35	46	7.67	0.001	24.27	>0.1	3.8	4.2	0	1.87	4.82	1.9	0
ENST00000427411	RORB	CATGGGATCAC	-1	1006	1017	6	17	2.96	0.01	16.27	>0.1	3.56	4.18	0	1.88	1.79	1.9	0
ENST00000427411	RORB	TTAGTGGTTAT	-1	971	982	-29	-18	2.71	0.01	15.02	>0.1	3.67	4.17	0	1.89	1.79	0.79	0
ENST00000427411	RORB	ATGAGTGCCAC	-1	909	920	-91	-80	3.62	0.01	22.96	>0.1	4.45	4.22	0	1.9	6.91	1.86	0
ENST00000427411	RORB	GTTCAGGTGAC	-1	785	796	-215	-204	3.28	0.01	21.37	>0.1	5.6	3.97	0	1.95	5.29	1.28	0
ENST00000427411	RORB	AATCAGAACAT	-1	537	548	-463	-452	2.71	0.01	13.77	>0.1	2.8	3.71	0	1.33	3.22	0	0
ENST00000427411	RORB	AAATGTGACAG	-1	442	453	-558	-547	2.97	0.01	12.18	>0.1	2.52	3.63	0	1.27	1.79	0	0
ENST00000427411	RORB	AAAGAGGTGGA	-1	382	393	-618	-607	3.07	0.01	10.35	>0.1	2.38	3.58	0	1.32	0	0	0
ENST00000427411	RORB	AAGCAGCTCAC	-1	320	331	-680	-669	6.7	0.01	13.95	>0.1	2.25	3.54	0	1.46	0	0	0
ENST00000427411	RORB	ATATAAGTAAT	-1	307	318	-693	-682	2.13	0.01	9.39	>0.1	2.23	3.53	0	1.5	0	0	0
ENST00000427411	RORB	GATGAGGGTAA	-1	268	279	-732	-721	2.16	0.01	9.5	>0.1	2.16	3.5	0	1.68	0	0	0
ENST00000427411	RORB	ATGAGGGTAAA	-1	267	278	-733	-722	4.44	0.01	11.78	>0.1	2.16	3.5	0	1.69	0	0	0
ENST00000427411	RORB	AATCAGTGCAG	-1	249	260	-751	-740	3.13	0.01	10.55	>0.1	2.13	3.49	0	1.81	0	0	0
ENST00000427411	RORB	AAACAGGCAAG	-1	166	177	-834	-823	4.93	0.01	16.69	>0.1	2	3.43	0	1.97	1.79	2.56	0
ENST00000427411	RORB	AAAGAGGACAG	-1	155	166	-845	-834	7.11	0.001	17.97	>0.1	1.99	3.42	0	1.96	0	3.49	0
ENST00000427411	RORB	ACACAGGTAAG	-1	83	94	-917	-906	3.01	0.01	17.88	>0.1	1.89	3.38	0	1.48	0	8.12	0
ENST00000427411	RARB(VAR.2)	AGTTAATCGTATTTTCT	1	0	17	-1000	-983	-25.46	0.01	-6.73	>0.1	1.8	3.33	0	1.15	0	12.46	0
ENST00000427411	RARB(VAR.2)	CTTTCATTTAAAATTCT	1	282	299	-718	-701	-23.76	0.01	-16.45	>0.1	2.19	3.51	0	1.61	0	0	0
ENST00000427411	RARB(VAR.2)	GATTCACATCAAGGGAA	1	358	375	-642	-625	-16.08	0.01	-8.81	>0.1	2.34	3.57	0	1.37	0	0	0
ENST00000427411	RARB(VAR.2)	AGGGAAGTAAGAGTCCA	1	369	386	-631	-614	-14.81	0.01	-7.53	>0.1	2.36	3.58	0	1.35	0	0	0
ENST00000427411	RARB(VAR.2)	AGTTAGTTAAGAGCCTA	1	493	510	-507	-490	-23.71	0.01	-12.85	>0.1	2.67	3.68	0	1.29	3.22	0	0
ENST00000427411	RARB(VAR.2)	ACTTAAACTTAGTTTCA	1	583	600	-417	-400	-18.75	0.01	-10.57	>0.1	2.98	3.76	0	1.44	0	0	0
ENST00000427411	RARB(VAR.2)	AATTCATAAAATGGTGA	1	601	618	-399	-382	-14.58	0.01	-6.25	>0.1	3.06	3.77	0	1.5	0	0	0
ENST00000427411	RARB(VAR.2)	AGGAAAAGCAGTGGACA	1	741	758	-259	-242	-15.16	0.01	-3.42	>0.1	4.05	3.92	0	1.97	1.79	0	0
ENST00000427411	RARB(VAR.2)	TGATTATTGCAATGTCA	1	772	789	-228	-211	-21.16	0.01	-3.59	>0.1	5.52	3.96	0	1.95	4.82	1.31	0
ENST00000427411	RARB(VAR.2)	ATGTCACCTGAACCTGG	1	783	800	-217	-200	-24.3	0.01	-6.28	>0.1	5.52	3.97	0	1.95	5.29	1.28	0
ENST00000427411	RARB(VAR.2)	CTGCCATTTAAAGTGCT	1	878	895	-122	-105	-23.35	0.01	-2.56	>0.1	5.52	4.18	0	1.91	7.44	1.74	0
ENST00000427411	RARB(VAR.2)	AGAGGATCAGGAGTTGA	1	1022	1039	22	39	-24.04	0.01	-8.13	>0.1	3.71	4.2	0	1.87	4.18	1.95	0
ENST00000427411	RARB(VAR.2)	AGGTAAGTGAAGGAGAA	1	1112	1129	112	129	-23.72	0.01	-9.29	>0.1	5.52	4.26	0	1.86	1.79	1	0
ENST00000427411	RARB(VAR.2)	GGCACTCAAAGAAGTCA	1	1132	1149	132	149	-21.57	0.01	-8.7	>0.1	5.52	4.28	0	1.85	0	1.22	0
ENST00000427411	RARB(VAR.2)	AAACTCAGTCAAGGTCA	-1	1090	1107	90	107	-25.87	0.01	-10.19	>0.1	5.52	4.25	0	1.86	3.22	0.83	0
ENST00000427411	RARB(VAR.2)	AATTCAAAGAGATTTTA	-1	979	996	-21	-4	-16.77	0.01	-3.05	>0.1	3.58	4.18	0	1.88	3.22	0.85	0
ENST00000427411	RARB(VAR.2)	AGATCAAAGAGAGGAGC	-1	892	909	-108	-91	-17.29	0.01	3.45	>0.1	5.52	4.2	0	1.91	7.1	2.01	0
ENST00000427411	RARB(VAR.2)	ATCTCATTTGAGCATCA	-1	644	661	-356	-339	-24.28	0.01	-15.49	>0.1	3.27	3.81	0	1.7	0	0	0
ENST00000427411	RARB(VAR.2)	AGTTTAAGTAAATTGCT	-1	575	592	-425	-408	-21.31	0.01	-11.4	>0.1	2.95	3.75	0	1.42	1.79	0	0
ENST00000427411	RARB(VAR.2)	AAGCAATAGTGGAGGCA	-1	459	476	-541	-524	-25.51	0.01	-16.22	>0.1	2.57	3.65	0	1.28	1.79	0	0
ENST00000427411	RARB(VAR.2)	GCATCAAAAAGAGGTGG	-1	383	400	-617	-600	-16.89	0.01	-9.59	>0.1	2.39	3.59	0	1.33	0	0	0
ENST00000427411	RARB(VAR.2)	ATTTTAAATGAAAGTGA	-1	279	296	-721	-704	-24.34	0.01	-17.02	>0.1	2.19	3.51	0	1.63	0	0	0
ENST00000427411	RARB(VAR.2)	AAGTGAGATGAGGGTAA	-1	268	285	-732	-715	-15.8	0.01	-8.45	>0.1	2.17	3.5	0	1.69	0	0	0
ENST00000427411	RARB(VAR.2)	AGGAGAAAAAACAGGCA	-1	168	185	-832	-815	-23.08	0.01	-11.55	>0.1	2.01	3.44	0	1.97	1.79	2.33	0
ENST00000427411	RARB(VAR.2)	AGGCAAGAAAGAGGACA	-1	156	173	-844	-827	-8.73	0.001	4.15	>0.1	1.99	3.43	0	1.96	1.79	3.7	0
ENST00000427411	RARB(VAR.2)	ATCTGAAGAAAAGGTTG	-1	129	146	-871	-854	-21.24	0.01	-10.72	>0.1	1.96	3.41	0	1.88	0	3.28	0
ENST00000427411	RARB(VAR.2)	AGTCCAAATTCAATTCG	-1	24	41	-976	-959	-15.88	0.01	1.82	>0.1	1.83	3.34	0	1.23	0	11.3	0
ENST00000427411	REL	TCGTATTTTC	1	6	16	-994	-984	4.19	0.01	21.93	>0.1	1.8	3.33	0	1.14	0	11.46	0
ENST00000427411	REL	GGAACTTACC	1	79	89	-921	-911	7.13	0.001	21.75	>0.1	1.89	3.37	0	1.45	0	7.91	0
ENST00000427411	REL	TGTGCTGTCC	1	151	161	-849	-839	3.94	0.01	14.79	>0.1	1.98	3.42	0	1.96	0	3.49	0
ENST00000427411	REL	CTGTTTTTTC	1	171	181	-829	-819	3.54	0.01	15.07	>0.1	2.01	3.43	0	1.97	1.79	2.33	0
ENST00000427411	REL	CTAGGTTTCC	1	209	219	-791	-781	5.73	0.01	17.74	>0.1	2.06	3.46	0	1.99	3.22	1.28	0
ENST00000427411	REL	GGAGCTTTTC	1	231	241	-769	-759	7.96	0.001	19.99	>0.1	2.1	3.47	0	1.96	3.22	1.28	0
ENST00000427411	REL	CTGAAATTTC	1	240	250	-760	-750	4.77	0.01	13.61	>0.1	2.11	3.48	0	1.88	0	1.36	0
ENST00000427411	REL	TGTTTTTTTC	1	698	708	-302	-292	2.74	0.01	12.19	>0.1	3.6	3.86	0	1.99	0	0	0
ENST00000427411	REL	GTTTTTTTCC	1	699	709	-301	-291	3.33	0.01	12.79	>0.1	3.6	3.86	0	1.99	0	0	0
ENST00000427411	REL	TTGGATTTCA	1	1051	1061	51	61	5.29	0.01	20.39	>0.1	3.96	4.21	0	1.87	4.18	0.88	0
ENST00000427411	REL	GGAGGCTTTC	1	1069	1079	69	79	4.67	0.01	19.01	>0.1	4.2	4.22	0	1.86	3.22	0.83	0
ENST00000427411	REL	GCTCATTTCC	-1	1173	1183	173	183	4.4	0.01	16.05	>0.1	3.95	4.31	0	1.85	0	1.55	0
ENST00000427411	REL	AGGGCCTACC	-1	862	872	-138	-128	4.17	0.01	23.97	>0.1	4.48	4.1	0	1.92	7.6	1.7	0
ENST00000427411	REL	GTGACATTGC	-1	780	790	-220	-210	2.7	0.01	20.28	>0.1	5.61	3.96	0	1.95	4.82	1.24	0
ENST00000427411	REL	CTGCTTTTCC	-1	742	752	-258	-248	6.45	0.01	18.15	>0.1	4.02	3.91	0	1.97	1.79	0	0
ENST00000427411	REL	CAGAAATTTC	-1	242	252	-758	-748	2.18	0.01	10.95	>0.1	2.12	3.48	0	1.86	0	1.31	0
ENST00000427411	REL	CCCACATTCC	-1	220	230	-780	-770	2.54	0.01	14.58	>0.1	2.08	3.47	0	1.99	3.22	1.28	0
ENST00000427411	REL	GGTAAGTTCC	-1	79	89	-921	-911	7.09	0.001	21.71	>0.1	1.89	3.37	0	1.45	0	7.91	0
ENST00000427411	REL	GGAGTAGTCC	-1	36	46	-964	-954	3.23	0.01	20	>0.1	1.84	3.35	0	1.25	0	10.34	0
ENST00000427411	SPI1	TCATTTAGGAACTT	1	72	86	-928	-914	-13.51	0.01	1.7	>0.1	1.88	3.37	0	1.43	0	8.52	0
ENST00000427411	SPI1	GGAATGTGGGAGGA	1	220	234	-780	-766	-17.73	0.01	-5.72	>0.1	2.08	3.47	0	2	3.22	1.24	0
ENST00000427411	SPI1	CATCAAGGGAAGTA	1	364	378	-636	-622	-9.03	0.01	-1.76	>0.1	2.35	3.57	0	1.35	0	0	0
ENST00000427411	SPI1	AATATACACAACTT	1	720	734	-280	-266	-19.06	0.01	-7.59	>0.1	3.8	3.89	0	1.98	1.79	0	0
ENST00000427411	SPI1	GGAATAAGGAAAAG	1	735	749	-265	-251	-16.45	0.01	-4.81	>0.1	3.96	3.91	0	1.97	1.79	0	0
ENST00000427411	SPI1	AATAAGGAAAAGCA	1	737	751	-263	-249	-14.2	0.01	-2.54	>0.1	3.98	3.91	0	1.97	1.79	0	0
ENST00000427411	SPI1	GAAAAGCAGTGGAC	1	743	757	-257	-243	-18.88	0.01	-7.14	>0.1	4.06	3.92	0	1.97	1.79	0	0
ENST00000427411	SPI1	TGAACCTGGAAGAC	1	791	805	-209	-195	-18.57	0.01	-1.14	>0.1	5.56	3.98	0	1.95	4.82	1.12	0
ENST00000427411	SPI1	TGAATAGGTAAGTG	1	1107	1121	107	121	-11.16	0.01	3.23	>0.1	5.56	4.26	0	1.86	1.79	0.93	0
ENST00000427411	SPI1	GTGAAGGAGAAGGA	1	1118	1132	118	132	-10.1	0.01	4.4	>0.1	5.56	4.27	0	1.86	1.79	1.03	0
ENST00000427411	SPI1	AGAAGGAGGCACTC	1	1125	1139	125	139	-6.35	0.001	6.45	>0.1	5.56	4.27	0	1.85	0	1.11	0
ENST00000427411	SPI1	AGAAATAGGAAATG	1	1166	1180	166	180	-8.55	0.01	3.1	>0.1	4.01	4.31	0	1.85	0	1.48	0
ENST00000427411	SPI1	GTCACGTGGAAGTA	-1	1080	1094	80	94	-15.25	0.01	-0.66	>0.1	4.44	4.23	0	1.86	3.22	0.83	0
ENST00000427411	SPI1	CCAAAGAGTATCTA	-1	1041	1055	41	55	-16.52	0.01	-0.43	>0.1	3.87	4.21	0	1.87	4.18	1.95	0
ENST00000427411	SPI1	AAATTTCAGAAGCG	-1	951	965	-49	-35	-11.02	0.01	3.83	>0.1	3.83	4.18	0	1.89	4.18	0.77	0
ENST00000427411	SPI1	AAAGAGAGGAGCAC	-1	890	904	-110	-96	-18.17	0.01	2.5	>0.1	5.56	4.2	0	1.91	7.1	1.9	0
ENST00000427411	SPI1	AGAGAGGAGCACTT	-1	888	902	-112	-98	-19.63	0.01	0.99	>0.1	5.56	4.2	0	1.91	7.1	1.86	0
ENST00000427411	SPI1	CAGAAAAACAAGTC	-1	802	816	-198	-184	-18.24	0.01	-0.36	>0.1	5.56	4	0	1.94	5.29	1.09	0
ENST00000427411	SPI1	GAAAAAAACAATTA	-1	694	708	-306	-292	-18.37	0.01	-8.93	>0.1	3.58	3.86	0	1.99	0	0	0
ENST00000427411	SPI1	TAAAAGCAATAGTG	-1	465	479	-535	-521	-15.06	0.01	-4.33	>0.1	2.59	3.65	0	1.27	3.22	0	0
ENST00000427411	SPI1	CAATAGTGGAGGCA	-1	459	473	-541	-527	-12.92	0.01	-3.64	>0.1	2.57	3.65	0	1.27	1.79	0	0
ENST00000427411	SPI1	AAAAAGAGGTGGAC	-1	381	395	-619	-605	-11.27	0.01	-3.98	>0.1	2.38	3.58	0	1.32	0	0	0
ENST00000427411	SPI1	AAAAAAATAAAGCA	-1	326	340	-674	-660	-16.97	0.01	-9.72	>0.1	2.27	3.54	0	1.44	0	0	0
ENST00000427411	SPI1	AAAATAAAGCAGCT	-1	323	337	-677	-663	-12.76	0.01	-5.51	>0.1	2.26	3.54	0	1.45	0	0	0
ENST00000427411	SPI1	ATAATAAAGAATTT	-1	292	306	-708	-694	-14.92	0.01	-7.64	>0.1	2.21	3.52	0	1.56	0	0	0
ENST00000427411	SPI1	AAAAAAAATCAGTG	-1	252	266	-748	-734	-19.55	0.01	-12.14	>0.1	2.14	3.49	0	1.79	0	0	0
ENST00000427411	SPI1	CAATAGGAGAAAAA	-1	175	189	-825	-811	-16.99	0.01	-4.01	>0.1	2.02	3.44	0	1.97	3.22	2.33	0
ENST00000427411	SPI1	AAAAACAGGCAAGA	-1	165	179	-835	-821	-15.59	0.01	-3.92	>0.1	2	3.43	0	1.97	1.79	2.48	0
ENST00000427411	SPI1	AAAACAGGCAAGAA	-1	164	178	-836	-822	-14.85	0.01	-3.09	>0.1	2	3.43	0	1.97	1.79	2.56	0
ENST00000427411	SPI1	AGAAAGAGGACAGC	-1	154	168	-846	-832	-17.91	0.01	-5.25	>0.1	1.99	3.42	0	1.96	1.79	3.49	0
ENST00000427411	SPI1	TAAAAGCGGAAATA	-1	101	115	-899	-885	6.31	0.0001	18.43	>0.1	1.92	3.39	0	1.61	0	5.2	0
ENST00000427411	SPI1	AAAAAATGGGAGTA	-1	40	54	-960	-946	-9.06	0.01	7.18	>0.1	1.84	3.35	0	1.28	0	9.76	0
ENST00000427411	SPI1	AAATGGGAGTAGTC	-1	37	51	-963	-949	-14.14	0.01	1.84	>0.1	1.84	3.35	0	1.27	0	9.52	0
ENST00000427411	BSX	TCATTTAG	1	72	80	-928	-920	1.21	0.01	16.22	>0.1	1.88	3.37	0	1.4	0	8.36	0
ENST00000427411	BSX	GAACTTAC	1	80	88	-920	-912	1.19	0.01	15.8	>0.1	1.89	3.37	0	1.44	0	7.91	0
ENST00000427411	BSX	TTTATTAC	1	111	119	-889	-881	1.85	0.01	13.72	>0.1	1.93	3.39	0	1.64	0	4.91	0
ENST00000427411	BSX	TCATTTAA	1	285	293	-715	-707	0.91	0.01	8.2	>0.1	2.19	3.51	0	1.59	0	0	0
ENST00000427411	BSX	ATTATTAC	1	304	312	-696	-688	2.16	0.01	9.41	>0.1	2.22	3.52	0	1.51	0	0	0
ENST00000427411	BSX	CAAGTTAG	1	491	499	-509	-501	4.47	0.01	15.28	>0.1	2.65	3.67	0	1.27	3.22	0	0
ENST00000427411	BSX	TTAGTTAA	1	495	503	-505	-497	4.16	0.01	14.99	>0.1	2.66	3.67	0	1.27	3.22	0	0
ENST00000427411	BSX	TTACTTAA	1	581	589	-419	-411	1.68	0.01	11.58	>0.1	2.96	3.75	0	1.41	1.79	0	0
ENST00000427411	BSX	GTGATAAA	1	614	622	-386	-378	1.27	0.01	9.65	>0.1	3.1	3.78	0	1.51	0	0	0
ENST00000427411	BSX	ATAGTTAC	1	683	691	-317	-309	4.74	0.01	13.99	>0.1	3.48	3.85	0	1.92	0	0	0
ENST00000427411	BSX	TTGATTAT	1	771	779	-229	-221	5.2	0.01	21.13	>0.1	4.48	3.95	0	1.95	4.18	1.36	0
ENST00000427411	BSX	CCATTTAA	1	881	889	-119	-111	3.16	0.01	24.04	>0.1	5.64	4.15	0	1.91	7.44	1.74	0
ENST00000427411	BSX	TCACTTAC	-1	1114	1122	114	122	3.23	0.01	17.75	>0.1	5.64	4.26	0	1.86	1.79	0.98	0
ENST00000427411	BSX	GTGGTTAT	-1	971	979	-29	-21	4.13	0.01	16.44	>0.1	3.68	4.17	0	1.89	1.79	0.79	0
ENST00000427411	BSX	GCAATAAT	-1	774	782	-226	-218	1.81	0.01	17.82	>0.1	4.56	3.95	0	1.95	4.18	1.36	0
ENST00000427411	BSX	GCCTTTAA	-1	763	771	-237	-229	2.18	0.01	17.06	>0.1	4.32	3.94	0	1.96	3.22	1.44	0
ENST00000427411	BSX	ACAATTAT	-1	693	701	-307	-299	7.17	0.001	16.57	>0.1	3.55	3.86	0	2	0	0	0
ENST00000427411	BSX	TGAATTAT	-1	599	607	-401	-393	1.1	0.01	9.35	>0.1	3.03	3.76	0	1.46	0	0	0
ENST00000427411	BSX	TTAGTTAC	-1	403	411	-597	-589	4.43	0.01	11.74	>0.1	2.42	3.6	0	1.29	0	0	0
ENST00000427411	BSX	GTAATAAA	-1	111	119	-889	-881	1.65	0.01	13.52	>0.1	1.93	3.39	0	1.64	0	4.91	0
ENST00000427411	BSX	ACGATTAA	-1	2	10	-998	-990	7.91	0.001	23.77	>0.1	1.8	3.33	0	1.13	0	9.61	0
ENST00000427411	HIC1	ATGCCTCCA	1	458	467	-542	-533	6.29	0.01	15.55	>0.1	2.56	3.64	0	1.26	1.79	0	0
ENST00000427411	HIC1	ATTCCATCA	1	545	554	-455	-446	2.52	0.01	12.18	>0.1	2.82	3.71	0	1.33	1.79	0	0
ENST00000427411	HIC1	CTGCCATTT	1	878	887	-122	-113	3.64	0.01	24.5	>0.1	5.62	4.14	0	1.91	7.44	1.74	0
ENST00000427411	HIC1	GTGGCACTC	1	909	918	-91	-82	3.36	0.01	22.72	>0.1	4.47	4.21	0	1.9	6.91	1.86	0
ENST00000427411	HIC1	ATCCCATGG	1	1009	1018	9	18	2.67	0.01	16.1	>0.1	3.57	4.18	0	1.88	1.79	2.01	0
ENST00000427411	HIC1	ATACCATGT	1	1060	1069	60	69	2.88	0.01	18.04	>0.1	4.07	4.21	0	1.87	4.18	0.83	0
ENST00000427411	HIC1	GTGCCTCCT	-1	1128	1137	128	137	7.09	0.01	19.95	>0.1	5.62	4.27	0	1.85	0	1.11	0
ENST00000427411	HIC1	TTGCCAGAG	-1	927	936	-73	-64	5.11	0.01	23.03	>0.1	4.15	4.2	0	1.9	5.98	1.7	0
ENST00000427411	HIC1	GTGCCACAG	-1	907	916	-93	-84	8.23	0.001	27.52	>0.1	4.52	4.21	0	1.9	6.71	1.95	0
ENST00000427411	HIC1	ATGGCAGGG	-1	876	885	-124	-115	2.77	0.01	23.69	>0.1	5.62	4.14	0	1.91	7.6	1.65	0
ENST00000427411	HIC1	GGGCCTACC	-1	862	871	-138	-129	2.82	0.01	22.63	>0.1	4.5	4.1	0	1.92	7.6	1.7	0
ENST00000427411	HIC1	ATTCCAAAG	-1	731	740	-269	-260	2.9	0.01	14.46	>0.1	3.89	3.9	0	1.97	1.79	0	0
ENST00000427411	HIC1	GTGCCTCAG	-1	425	434	-575	-566	3.4	0.01	10.77	>0.1	2.48	3.61	0	1.27	0	0	0
ENST00000427411	HIC1	ATTCCAGGA	-1	216	225	-784	-775	2.15	0.01	14.21	>0.1	2.08	3.46	0	1.99	3.22	1.31	0
ENST00000427411	HIC2	GTGCAAGGA	1	190	199	-810	-801	4.89	0.01	18.14	>0.1	2.04	3.44	0	1.98	3.22	2.56	0
ENST00000427411	HIC2	ATGCTCAAA	1	646	655	-354	-345	2.69	0.01	11.42	>0.1	3.26	3.81	0	1.66	0	0	0
ENST00000427411	HIC2	ATACACAAC	1	723	732	-277	-268	3.45	0.01	14.92	>0.1	3.81	3.89	0	1.98	1.79	0	0
ENST00000427411	HIC2	CTGCCATTT	1	878	887	-122	-113	3.68	0.01	24.54	>0.1	5.62	4.14	0	1.91	7.44	1.74	0
ENST00000427411	HIC2	GTGCTCCTC	1	890	899	-110	-101	3.2	0.01	23.89	>0.1	5.62	4.2	0	1.91	7.1	1.86	0
ENST00000427411	HIC2	ATCCCATGG	1	1009	1018	9	18	3.48	0.01	16.91	>0.1	3.57	4.18	0	1.88	1.79	2.01	0
ENST00000427411	HIC2	ATACCATGT	1	1060	1069	60	69	3.45	0.01	18.61	>0.1	4.07	4.21	0	1.87	4.18	0.83	0
ENST00000427411	HIC2	TTGCAAAAC	-1	1191	1200	191	200	2.71	0.01	12.65	>0.1	3.77	4.33	0	1.84	0	0	0
ENST00000427411	HIC2	TTGCCAGAG	-1	927	936	-73	-64	5.45	0.01	23.37	>0.1	4.15	4.2	0	1.9	5.98	1.7	0
ENST00000427411	HIC2	GTGCCACAG	-1	907	916	-93	-84	7.72	0.01	27.01	>0.1	4.52	4.21	0	1.9	6.71	1.95	0
ENST00000427411	HIC2	ATTCCAAAG	-1	731	740	-269	-260	3.22	0.01	14.78	>0.1	3.89	3.9	0	1.97	1.79	0	0
ENST00000427411	HIC2	ATTCCAGGA	-1	216	225	-784	-775	3.05	0.01	15.11	>0.1	2.08	3.46	0	1.99	3.22	1.31	0
ENST00000427411	HIC2	TTGCACACA	-1	187	196	-813	-804	4.76	0.01	17.91	>0.1	2.03	3.44	0	1.97	3.22	2.48	0
ENST00000427411	NR2F6	GAAGTAAGAGTCCA	1	372	386	-628	-614	0.3	0.01	7.58	>0.1	2.36	3.58	0	1.34	0	0	0
ENST00000427411	NR2F6	GAGGCACAAGGCCC	1	427	441	-573	-559	-1.73	0.01	7.45	>0.1	2.49	3.62	0	1.28	1.79	0	0
ENST00000427411	NR2F6	AAGGCCCTCTGTCA	1	434	448	-566	-552	-3.17	0.01	6.03	>0.1	2.5	3.63	0	1.28	1.79	0	0
ENST00000427411	NR2F6	AGTTTCATAATTCA	1	593	607	-407	-393	-0.88	0.01	7.36	>0.1	3.02	3.76	0	1.46	0	0	0
ENST00000427411	NR2F6	TGTGTCAGAGTTTC	1	835	849	-165	-151	0.91	0.01	20.55	>0.1	5.56	4.05	0	1.93	7.28	0.83	0
ENST00000427411	NR2F6	AGGATCAGGAGTTG	1	1024	1038	24	38	-1.98	0.01	13.89	>0.1	3.71	4.2	0	1.87	4.18	1.9	0
ENST00000427411	NR2F6	AAGGTCACGTGGAA	-1	1083	1097	83	97	-4.5	0.01	10.18	>0.1	4.51	4.24	0	1.86	3.22	0.85	0
ENST00000427411	NR2F6	AAATCCAAAGAGTA	-1	1045	1059	45	59	-4.72	0.01	10.34	>0.1	3.92	4.21	0	1.87	4.18	0.88	0
ENST00000427411	NR2F6	CTTGTCAAATTTCA	-1	957	971	-43	-29	2.28	0.01	14.75	>0.1	3.77	4.18	0	1.89	1.79	0.83	0
ENST00000427411	NR2F6	AATTTCAGAAGCGA	-1	950	964	-50	-36	-5.11	0.01	10.68	>0.1	3.84	4.18	0	1.89	4.18	1.7	0
ENST00000427411	NR2F6	AGTGCCACAGATCA	-1	903	917	-97	-83	3.95	0.001	24.48	>0.1	5.56	4.21	0	1.91	6.91	1.95	0
ENST00000427411	NR2F6	CACTTTAAATGGCA	-1	879	893	-121	-107	-1.04	0.01	19.77	>0.1	5.56	4.17	0	1.91	7.44	1.74	0
ENST00000427411	NR2F6	AATGGCAGGGTTCA	-1	872	886	-128	-114	5.05	0.001	26.06	>0.1	5.56	4.14	0	1.92	7.75	1.65	0
ENST00000427411	NR2F6	AGGGTTCAAGGGCC	-1	866	880	-134	-120	4.53	0.001	24.5	>0.1	4.44	4.12	0	1.92	7.75	1.74	0
ENST00000427411	NR2F6	GGGTTCAAGGGCCT	-1	865	879	-135	-121	6.14	0.001	26.08	>0.1	4.42	4.12	0	1.92	7.75	1.74	0
ENST00000427411	NR2F6	GTCTTCCAGGTTCA	-1	791	805	-209	-195	-4.12	0.01	13.31	>0.1	5.56	3.98	0	1.95	4.82	1.12	0
ENST00000427411	NR2F6	AGGTTCAGGTGACA	-1	784	798	-216	-202	-0.48	0.01	17.57	>0.1	5.56	3.97	0	1.95	5.29	1.28	0
ENST00000427411	NR2F6	CAGGTGACATTGCA	-1	779	793	-221	-207	-2.11	0.01	15.89	>0.1	5.56	3.97	0	1.95	5.29	1.24	0
ENST00000427411	NR2F6	GGAGGCATAGATAA	-1	452	466	-548	-534	-4.38	0.01	4.88	>0.1	2.55	3.64	0	1.27	1.79	0	0
ENST00000427411	NR2F6	TAGATAAAATGTGA	-1	445	459	-555	-541	-0.41	0.01	8.83	>0.1	2.53	3.63	0	1.27	1.79	0	0
ENST00000427411	NR2F6	TGTGACAGAGGGCC	-1	436	450	-564	-550	-0.69	0.01	8.52	>0.1	2.51	3.63	0	1.28	1.79	0	0
ENST00000427411	NR2F6	CAAGAAAGAGGACA	-1	156	170	-844	-830	-4.85	0.01	7.93	>0.1	1.99	3.43	0	1.96	1.79	3.6	0
ENST00000427411	NR2F6	TGAAGAAAAGGTTG	-1	129	143	-871	-857	-4.66	0.01	5.74	>0.1	1.95	3.41	0	1.85	0	3.19	0
ENST00000427411	NR2F6	AGGTTGAAATGTTA	-1	121	135	-879	-865	4.39	0.001	15.21	>0.1	1.94	3.4	0	1.77	0	3.7	0
ENST00000427411	NR2F6	GTAGTCCAAATTCA	-1	29	43	-971	-957	-4.46	0.01	12.4	>0.1	1.83	3.35	0	1.24	0	10.45	0
ENST00000427411	NR2F1	TTCACATCAAGGG	1	360	373	-640	-627	-13.89	0.01	-6.63	>0.1	2.34	3.57	0	1.36	0	0	0
ENST00000427411	NR2F1	GCAATGTCACCTG	1	780	793	-220	-207	-3.2	0.01	14.82	>0.1	5.57	3.97	0	1.95	5.29	1.24	0
ENST00000427411	NR2F1	TCTGGGTGAAGAA	1	812	825	-188	-175	-9.28	0.01	9.17	>0.1	5.57	4.01	0	1.94	5.98	0.95	0
ENST00000427411	NR2F1	TCTGTGTCAGAGT	1	833	846	-167	-154	-11.86	0.01	7.83	>0.1	5.57	4.05	0	1.93	7.28	0.88	0
ENST00000427411	NR2F1	ATGAGGACACTGA	1	935	948	-65	-52	-6.35	0.01	10.74	>0.1	4.01	4.19	0	1.9	5.29	1.7	0
ENST00000427411	NR2F1	CTGAGCTCGCTTC	1	944	957	-56	-43	-12.79	0.01	3.08	>0.1	3.91	4.18	0	1.89	4.18	1.7	0
ENST00000427411	NR2F1	AGAGGATCAGGAG	1	1022	1035	22	35	-4.28	0.01	11.61	>0.1	3.69	4.19	0	1.87	4.18	1.95	0
ENST00000427411	NR2F1	AATAGGTAAGTGA	1	1109	1122	109	122	-9.73	0.01	4.67	>0.1	5.57	4.26	0	1.86	1.79	0.93	0
ENST00000427411	NR2F1	AAGAAGTCAGCCA	1	1140	1153	140	153	-5.01	0.01	6.76	>0.1	4.43	4.28	0	1.85	0	1.21	0
ENST00000427411	NR2F1	AAAAGCTCATTTC	-1	1174	1187	174	187	-7.13	0.01	4.53	>0.1	3.92	4.32	0	1.85	0	1.57	0
ENST00000427411	NR2F1	TCAAGGTCACGTG	-1	1086	1099	86	99	13.53	0.0001	29.27	>0.1	5.57	4.24	0	1.86	3.22	0.85	0
ENST00000427411	NR2F1	TCTATGTCAACTC	-1	1032	1045	32	45	-10.58	0.01	6	>0.1	3.78	4.2	0	1.87	4.82	1.9	0
ENST00000427411	NR2F1	ATGGGATCACAAC	-1	1003	1016	3	16	-7.59	0.01	5.67	>0.1	3.54	4.19	0	1.88	1.79	1.86	0
ENST00000427411	NR2F1	GCGAGCTCAGTGT	-1	941	954	-59	-46	-7.74	0.01	8.84	>0.1	3.94	4.18	0	1.89	4.82	1.74	0
ENST00000427411	NR2F1	CACAGATCAAAGA	-1	899	912	-101	-88	-5.47	0.01	15.13	>0.1	5.57	4.21	0	1.91	6.91	2.01	0
ENST00000427411	NR2F1	CAGGGTTCAAGGG	-1	868	881	-132	-119	1.65	0.001	21.72	>0.1	4.47	4.12	0	1.92	7.75	1.8	0
ENST00000427411	NR2F1	CCAGGTTCAGGTG	-1	787	800	-213	-200	-2.41	0.01	15.14	>0.1	5.57	3.97	0	1.95	4.82	1.24	0
ENST00000427411	NR2F1	TTCAGGTGACATT	-1	782	795	-218	-205	-11.02	0.01	7.04	>0.1	5.57	3.97	0	1.95	5.29	1.28	0
ENST00000427411	NR2F1	TGAGCATCACAAG	-1	640	653	-360	-347	-13.21	0.01	-4.51	>0.1	3.24	3.81	0	1.65	0	0	0
ENST00000427411	NR2F1	AAGAGGTGGACTC	-1	379	392	-621	-608	-10.89	0.01	-3.61	>0.1	2.38	3.58	0	1.33	0	0	0
ENST00000427411	NR2F1	AGCAGCTCACAAA	-1	317	330	-683	-670	-9.87	0.01	-2.62	>0.1	2.25	3.54	0	1.47	0	0	0
ENST00000427411	NR2F1	TGAGGGTAAAAAA	-1	264	277	-736	-723	-7.52	0.01	-0.16	>0.1	2.16	3.5	0	1.71	0	0	0
ENST00000427411	NR2F1	AAGAGGACAGCAC	-1	152	165	-848	-835	-5.07	0.01	5.79	>0.1	1.98	3.42	0	1.96	0	3.49	0
ENST00000427411	NR2F1	AAAAGGTTGAAAT	-1	125	138	-875	-862	-11.69	0.01	-0.93	>0.1	1.95	3.4	0	1.8	0	3.6	0
ENST00000427411	NR2F1	CACAGGTAAGTTC	-1	80	93	-920	-907	-9.41	0.01	5.35	>0.1	1.89	3.38	0	1.47	0	8.02	0
ENST00000427411	NR2F2	AAATGGTGATA	1	609	620	-391	-380	0.81	0.01	9.17	>0.1	3.08	3.77	0	1.5	0	0	0
ENST00000427411	NR2F2	GCAATGTCACC	1	780	791	-220	-209	6.82	0.001	24.39	>0.1	5.6	3.96	0	1.95	4.82	1.24	0
ENST00000427411	NR2F2	ATGAGGACACT	1	935	946	-65	-54	1.71	0.01	18.76	>0.1	4.03	4.19	0	1.9	5.29	1.65	0
ENST00000427411	NR2F2	AGAGGATCAGG	1	1022	1033	22	33	2.16	0.01	17.99	>0.1	3.68	4.19	0	1.87	4.18	1.9	0
ENST00000427411	NR2F2	AATAGGTAAGT	1	1109	1120	109	120	3.36	0.01	17.79	>0.1	5.6	4.25	0	1.86	1.79	0.93	0
ENST00000427411	NR2F2	AAGAAGTCAGC	1	1140	1151	140	151	4.25	0.01	16.05	>0.1	4.45	4.28	0	1.85	0	1.22	0
ENST00000427411	NR2F2	AAAAGCTCATT	-1	1176	1187	176	187	5.01	0.01	16.66	>0.1	3.91	4.32	0	1.85	0	1.57	0
ENST00000427411	NR2F2	TCAAGGTCACG	-1	1088	1099	88	99	13.54	0.0001	29.31	>0.1	5.6	4.24	0	1.86	3.22	0.85	0
ENST00000427411	NR2F2	TCTATGTCAAC	-1	1034	1045	34	45	3.58	0.01	20.12	>0.1	3.79	4.2	0	1.87	4.82	1.86	0
ENST00000427411	NR2F2	CAAATTTCAGA	-1	955	966	-45	-34	2.19	0.01	16.05	>0.1	3.81	4.17	0	1.89	3.22	0.77	0
ENST00000427411	NR2F2	GCGAGCTCAGT	-1	943	954	-57	-46	2.28	0.01	18.17	>0.1	3.93	4.18	0	1.89	4.18	1.7	0
ENST00000427411	NR2F2	CACAGATCAAA	-1	901	912	-99	-88	3.21	0.01	23.64	>0.1	5.6	4.21	0	1.91	6.71	2.01	0
ENST00000427411	NR2F2	TAAATGGCAGG	-1	877	888	-123	-112	2.57	0.01	23.41	>0.1	5.6	4.15	0	1.91	7.44	1.74	0
ENST00000427411	NR2F2	CAGGGTTCAAG	-1	870	881	-130	-119	0.91	0.01	21	>0.1	4.5	4.12	0	1.92	7.75	1.8	0
ENST00000427411	NR2F2	TCAAGGGCCTA	-1	864	875	-136	-125	0.99	0.01	20.74	>0.1	4.43	4.11	0	1.92	7.6	1.7	0
ENST00000427411	NR2F2	CCAGGTTCAGG	-1	789	800	-211	-200	3.38	0.01	20.93	>0.1	5.6	3.97	0	1.95	4.82	1.21	0
ENST00000427411	NR2F2	TTCAGGTGACA	-1	784	795	-216	-205	1.6	0.01	19.68	>0.1	5.6	3.97	0	1.95	5.29	1.28	0
ENST00000427411	NR2F2	AAAATGTCCAC	-1	751	762	-249	-238	0.53	0.01	12.36	>0.1	4.15	3.93	0	1.96	1.79	0	0
ENST00000427411	NR2F2	CTAAGTTTAAG	-1	584	595	-416	-405	2.56	0.01	10.71	>0.1	2.97	3.75	0	1.42	0	0	0
ENST00000427411	NR2F2	AAAATGTGACA	-1	443	454	-557	-546	1.63	0.01	10.85	>0.1	2.52	3.63	0	1.27	1.79	0	0
ENST00000427411	NR2F2	TGAAAGTGAGA	-1	277	288	-723	-712	0.65	0.01	7.96	>0.1	2.18	3.51	0	1.63	0	0	0
ENST00000427411	NR2F2	TGAGGGTAAAA	-1	266	277	-734	-723	2.24	0.01	9.59	>0.1	2.16	3.5	0	1.69	0	0	0
ENST00000427411	NR2F2	GAAATTTCAGA	-1	239	250	-761	-750	1.46	0.01	10.35	>0.1	2.11	3.48	0	1.89	0	1.41	0
ENST00000427411	NR2F2	AAGAGGACAGC	-1	154	165	-846	-835	3.61	0.01	14.47	>0.1	1.99	3.42	0	1.96	0	3.49	0
ENST00000427411	NR2F2	AAAAGGTTGAA	-1	127	138	-873	-862	4.66	0.01	15.31	>0.1	1.95	3.4	0	1.8	0	3.49	0
ENST00000427411	NR2F2	GAAATGTTACT	-1	119	130	-881	-870	3.03	0.01	15.3	>0.1	1.94	3.4	0	1.73	0	5.2	0
ENST00000427411	NR2F2	CACAGGTAAGT	-1	82	93	-918	-907	2.39	0.01	17.19	>0.1	1.89	3.38	0	1.47	0	8.06	0
ENST00000427411	RORA(VAR.2)	GAAATTTATTTCCG	1	95	109	-905	-891	-6.11	0.01	7.74	>0.1	1.91	3.39	0	1.57	0	6.99	0
ENST00000427411	RORA(VAR.2)	AGTGAGTGGATCTA	1	198	212	-802	-788	-5.78	0.01	7.5	>0.1	2.05	3.45	0	1.98	3.22	2.56	0
ENST00000427411	RORA(VAR.2)	TGGATCTAGGTTTC	1	204	218	-796	-782	-0.98	0.01	11.06	>0.1	2.06	3.46	0	1.99	3.22	1.31	0
ENST00000427411	RORA(VAR.2)	GGAATGTGGGAGGA	1	220	234	-780	-766	-6.07	0.01	5.94	>0.1	2.08	3.47	0	2	3.22	1.24	0
ENST00000427411	RORA(VAR.2)	TGTAACTAAATCTG	1	402	416	-598	-584	-5.44	0.01	1.89	>0.1	2.43	3.6	0	1.3	0	0	0
ENST00000427411	RORA(VAR.2)	ACTAAATCTGTCAT	1	406	420	-594	-580	-3.01	0.01	4.33	>0.1	2.44	3.6	0	1.3	0	0	0
ENST00000427411	RORA(VAR.2)	CTTCACTGAGGCAC	1	420	434	-580	-566	-3.27	0.01	4.1	>0.1	2.47	3.61	0	1.28	0	0	0
ENST00000427411	RORA(VAR.2)	TTTATCTATGCCTC	1	451	465	-549	-535	-5.97	0.01	3.29	>0.1	2.55	3.64	0	1.27	1.79	0	0
ENST00000427411	RORA(VAR.2)	AATACATAGATCCA	1	524	538	-476	-462	-5.72	0.01	5.28	>0.1	2.76	3.7	0	1.32	3.22	0	0
ENST00000427411	RORA(VAR.2)	GTTAGCTGAGTGAG	1	557	571	-443	-429	-5.03	0.01	4.74	>0.1	2.88	3.73	0	1.37	1.79	0	0
ENST00000427411	RORA(VAR.2)	TTTTTCTGGGTGAA	1	808	822	-192	-178	1.08	0.01	18.88	>0.1	5.56	4.01	0	1.94	5.29	1	0
ENST00000427411	RORA(VAR.2)	TTTCTCTGTGTCAG	1	829	843	-171	-157	3.59	0.001	23.09	>0.1	5.56	4.04	0	1.93	7.1	0.88	0
ENST00000427411	RORA(VAR.2)	TTGATCTGTGGCAC	1	902	916	-98	-84	-1.77	0.01	18.56	>0.1	5.56	4.21	0	1.91	6.71	1.95	0
ENST00000427411	RORA(VAR.2)	GGCAATGAGGACAC	1	931	945	-69	-55	-4.03	0.01	13.75	>0.1	4.06	4.19	0	1.9	5.98	1.65	0
ENST00000427411	RORA(VAR.2)	CTACAGAGGATCAG	1	1018	1032	18	32	-3.2	0.01	12.62	>0.1	3.66	4.19	0	1.88	4.18	1.9	0
ENST00000427411	RORA(VAR.2)	TTTGAATAGGTAAG	1	1105	1119	105	119	0.14	0.01	14.5	>0.1	5.56	4.25	0	1.86	1.79	0.9	0
ENST00000427411	RORA(VAR.2)	AATAGGTAAGTGAA	1	1109	1123	109	123	-3.13	0.01	11.26	>0.1	5.56	4.26	0	1.86	1.79	0.92	0
ENST00000427411	RORA(VAR.2)	CTCAAAGAAGTCAG	1	1136	1150	136	150	-5.87	0.01	5.96	>0.1	4.51	4.28	0	1.85	0	1.19	0
ENST00000427411	RORA(VAR.2)	AAGAAGTCAGCCAC	1	1140	1154	140	154	-5.73	0.01	6.03	>0.1	4.42	4.29	0	1.85	0	1.21	0
ENST00000427411	RORA(VAR.2)	GAGAAATAGGAAAT	1	1165	1179	165	179	-3.08	0.01	8.54	>0.1	4.02	4.31	0	1.85	0	1.44	0
ENST00000427411	RORA(VAR.2)	TTAAAAAAGCTCAT	-1	1177	1191	177	191	-1.63	0.01	10.03	>0.1	3.88	4.32	0	1.85	0	1.61	0
ENST00000427411	RORA(VAR.2)	TCACACTGGTTCTG	-1	1153	1167	153	167	-5.07	0.01	6.57	>0.1	4.19	4.3	0	1.85	0	1.31	0
ENST00000427411	RORA(VAR.2)	GTTCTGTGGCTGAC	-1	1145	1159	145	159	-3.97	0.01	7.74	>0.1	4.32	4.29	0	1.85	0	1.25	0
ENST00000427411	RORA(VAR.2)	CAAAACTCAGTCAA	-1	1095	1109	95	109	4.04	0.001	18.33	>0.1	5.56	4.25	0	1.86	1.79	0.83	0
ENST00000427411	RORA(VAR.2)	TCAGTCAAGGTCAC	-1	1089	1103	89	103	0.09	0.01	15.82	>0.1	5.56	4.24	0	1.86	3.22	0.85	0
ENST00000427411	RORA(VAR.2)	AGTATCTATGTCAA	-1	1035	1049	35	49	9.04	0.0001	25.7	>0.1	3.81	4.2	0	1.87	4.82	1.95	0
ENST00000427411	RORA(VAR.2)	AGAAGCGAGCTCAG	-1	944	958	-56	-42	-3.35	0.01	12.55	>0.1	3.91	4.18	0	1.89	4.18	1.74	0
ENST00000427411	RORA(VAR.2)	TGAAACTCTGACAC	-1	836	850	-164	-150	-5.06	0.01	14.75	>0.1	5.56	4.05	0	1.93	7.44	0.83	0
ENST00000427411	RORA(VAR.2)	TGAAACTAAGTTTA	-1	586	600	-414	-400	-5.62	0.01	2.56	>0.1	2.99	3.76	0	1.44	0	0	0
ENST00000427411	RORA(VAR.2)	TAAGTTTAAGTAAA	-1	580	594	-420	-406	-6.04	0.01	3.89	>0.1	2.96	3.75	0	1.42	1.79	0	0
ENST00000427411	RORA(VAR.2)	TATATCTCACTCAG	-1	562	576	-438	-424	-4.14	0.01	5.66	>0.1	2.89	3.73	0	1.38	1.79	0	0
ENST00000427411	RORA(VAR.2)	ATAAAATGTGACAG	-1	442	456	-558	-544	-2.23	0.01	7	>0.1	2.52	3.63	0	1.27	1.79	0	0
ENST00000427411	RORA(VAR.2)	TTACACTGCATCAA	-1	393	407	-607	-593	-3.28	0.01	4.03	>0.1	2.41	3.59	0	1.31	0	0	0
ENST00000427411	RORA(VAR.2)	CAAAAAGAGGTGGA	-1	382	396	-618	-604	-5.79	0.01	1.5	>0.1	2.38	3.58	0	1.32	0	0	0
ENST00000427411	RORA(VAR.2)	TTGATGTGAATCAA	-1	356	370	-644	-630	-1.85	0.01	5.41	>0.1	2.33	3.56	0	1.37	0	0	0
ENST00000427411	RORA(VAR.2)	ATAAAGCAGCTCAC	-1	320	334	-680	-666	2.41	0.001	9.66	>0.1	2.26	3.54	0	1.46	0	0	0
ENST00000427411	RORA(VAR.2)	CAAATATAAGTAAT	-1	307	321	-693	-679	-2.64	0.01	4.62	>0.1	2.23	3.53	0	1.5	0	0	0
ENST00000427411	RORA(VAR.2)	TAAATGAAAGTGAG	-1	278	292	-722	-708	-5.14	0.01	2.18	>0.1	2.18	3.51	0	1.63	0	0	0
ENST00000427411	RORA(VAR.2)	GAGATGAGGGTAAA	-1	267	281	-733	-719	-0.55	0.01	6.8	>0.1	2.16	3.5	0	1.69	0	0	0
ENST00000427411	RORA(VAR.2)	AAAAATCAGTGCAG	-1	249	263	-751	-737	-4.63	0.01	2.8	>0.1	2.13	3.49	0	1.81	0	0	0
ENST00000427411	RORA(VAR.2)	GAAACCTAGATCCA	-1	204	218	-796	-782	-2.68	0.01	9.36	>0.1	2.06	3.46	0	1.99	3.22	1.31	0
ENST00000427411	RORA(VAR.2)	AAGAAAGAGGACAG	-1	155	169	-845	-831	-0.95	0.01	11.71	>0.1	1.99	3.42	0	1.96	1.79	3.49	0
ENST00000427411	RORA(VAR.2)	TGGGAGTAGTCCAA	-1	34	48	-966	-952	-5.73	0.01	11.05	>0.1	1.84	3.35	0	1.26	0	10.34	0
ENST00000427411	ATOH1	TAAATCTGTC	1	408	418	-592	-582	2.2	0.01	9.53	>0.1	2.44	3.6	0	1.29	0	0	0
ENST00000427411	ATOH1	GGCACAAGGC	1	429	439	-571	-561	1.2	0.01	10.37	>0.1	2.49	3.62	0	1.27	1.79	0	0
ENST00000427411	ATOH1	GCCCTCTGTC	1	437	447	-563	-553	5.13	0.01	14.33	>0.1	2.51	3.62	0	1.27	1.79	0	0
ENST00000427411	ATOH1	AAAATATTTG	1	619	629	-381	-371	1.45	0.01	9.89	>0.1	3.12	3.78	0	1.54	0	0	0
ENST00000427411	ATOH1	GGAATAAGGA	1	735	745	-265	-255	-0.18	0.01	11.43	>0.1	3.94	3.91	0	1.97	1.79	0	0
ENST00000427411	ATOH1	GAAATATTTT	1	822	832	-178	-168	2.72	0.01	21.7	>0.1	5.61	4.02	0	1.93	6.49	0.93	0
ENST00000427411	ATOH1	ACACTCTGGC	1	924	934	-76	-66	0.81	0.01	19.09	>0.1	4.19	4.2	0	1.9	6.25	1.74	0
ENST00000427411	ATOH1	ACCATGTGGA	1	1062	1072	62	72	0.1	0.01	15.3	>0.1	4.1	4.22	0	1.87	4.18	0.83	0
ENST00000427411	ATOH1	TCCACATGGT	-1	1062	1072	62	72	4.36	0.01	19.56	>0.1	4.1	4.22	0	1.87	4.18	0.83	0
ENST00000427411	ATOH1	AAAATATTTC	-1	822	832	-178	-168	3.42	0.01	22.4	>0.1	5.61	4.02	0	1.93	6.49	0.93	0
ENST00000427411	ATOH1	AAAAAATGTC	-1	754	764	-246	-236	3.06	0.01	16.59	>0.1	4.19	3.93	0	1.96	1.79	1.66	0
ENST00000427411	ATOH1	CAAATATTTT	-1	619	629	-381	-371	0.93	0.01	9.37	>0.1	3.12	3.78	0	1.54	0	0	0
ENST00000427411	ATOH1	AACAAATGAT	-1	550	560	-450	-440	4.29	0.01	13.99	>0.1	2.84	3.72	0	1.34	1.79	0	0
ENST00000427411	ATOH1	GACAGAGGGC	-1	437	447	-563	-553	4.66	0.01	13.86	>0.1	2.51	3.62	0	1.27	1.79	0	0
ENST00000427411	ATOH1	GACAGATTTA	-1	408	418	-592	-582	3.34	0.01	10.67	>0.1	2.44	3.6	0	1.29	0	0	0
ENST00000427411	ATOH1	CCCACATTCC	-1	220	230	-780	-770	-0.1	0.01	11.94	>0.1	2.08	3.47	0	1.99	3.22	1.28	0
ENST00000427411	ATOH1	AAAAAATGGG	-1	44	54	-956	-946	1.56	0.01	17.46	>0.1	1.84	3.35	0	1.28	0	9.42	0
ENST00000427411	TCFL5	CCCACGTGTT	1	62	72	-938	-928	7.69	0.001	23.47	>0.1	1.87	3.36	0	1.36	0	9.19	0
ENST00000427411	TCFL5	TACTCGTGTG	1	145	155	-855	-845	5.26	0.01	16.21	>0.1	1.97	3.42	0	1.95	0	3.6	0
ENST00000427411	TCFL5	CTCGTGTGCT	1	147	157	-853	-843	5.95	0.01	16.79	>0.1	1.98	3.42	0	1.96	0	3.49	0
ENST00000427411	TCFL5	GGCACAAGGC	1	429	439	-571	-561	6.33	0.001	15.5	>0.1	2.49	3.62	0	1.27	1.79	0	0
ENST00000427411	TCFL5	TTCTTGTGAT	1	638	648	-362	-352	3.75	0.01	12.39	>0.1	3.22	3.8	0	1.63	0	0	0
ENST00000427411	TCFL5	GTCACCTGAA	1	785	795	-215	-205	3.79	0.01	21.89	>0.1	5.61	3.97	0	1.95	5.29	1.28	0
ENST00000427411	TCFL5	AGCTCGCTTC	1	947	957	-53	-43	4.21	0.01	20.1	>0.1	3.9	4.18	0	1.89	4.18	1.74	0
ENST00000427411	TCFL5	ATCCCATGGC	1	1009	1019	9	19	3.48	0.01	16.92	>0.1	3.57	4.18	0	1.88	1.79	2.01	0
ENST00000427411	TCFL5	ACCATGTGGA	1	1062	1072	62	72	4.69	0.01	19.89	>0.1	4.1	4.22	0	1.87	4.18	0.83	0
ENST00000427411	TCFL5	TCCACGTGAC	1	1084	1094	84	94	9.46	0.0001	24.11	>0.1	4.48	4.23	0	1.86	3.22	0.85	0
ENST00000427411	TCFL5	GTCACGTGGA	-1	1084	1094	84	94	9.46	0.0001	24.11	>0.1	4.48	4.23	0	1.86	3.22	0.85	0
ENST00000427411	TCFL5	TCCACATGGT	-1	1062	1072	62	72	4.69	0.01	19.89	>0.1	4.1	4.22	0	1.87	4.18	0.83	0
ENST00000427411	TCFL5	GCCATGGGAT	-1	1009	1019	9	19	3.48	0.01	16.92	>0.1	3.57	4.18	0	1.88	1.79	2.01	0
ENST00000427411	TCFL5	GAAGCGAGCT	-1	947	957	-53	-43	4.21	0.01	20.1	>0.1	3.9	4.18	0	1.89	4.18	1.74	0
ENST00000427411	TCFL5	TTCAGGTGAC	-1	785	795	-215	-205	3.79	0.01	21.89	>0.1	5.61	3.97	0	1.95	5.29	1.28	0
ENST00000427411	TCFL5	ATCACAAGAA	-1	638	648	-362	-352	3.75	0.01	12.39	>0.1	3.22	3.8	0	1.63	0	0	0
ENST00000427411	TCFL5	GCCTTGTGCC	-1	429	439	-571	-561	6.33	0.001	15.5	>0.1	2.49	3.62	0	1.27	1.79	0	0
ENST00000427411	TCFL5	AGCACACGAG	-1	147	157	-853	-843	5.95	0.01	16.79	>0.1	1.98	3.42	0	1.96	0	3.49	0
ENST00000427411	TCFL5	CACACGAGTA	-1	145	155	-855	-845	5.26	0.01	16.21	>0.1	1.97	3.42	0	1.95	0	3.6	0
ENST00000427411	TCFL5	AACACGTGGG	-1	62	72	-938	-928	7.69	0.001	23.47	>0.1	1.87	3.36	0	1.36	0	9.19	0
ENST00000427411	RXRG	TGGATCTAGGTTTC	1	204	218	-796	-782	-19.9	0.01	-7.86	>0.1	2.06	3.46	0	1.99	3.22	1.31	0
ENST00000427411	RXRG	GAAGTAAGAGTCCA	1	372	386	-628	-614	-14.04	0.01	-6.76	>0.1	2.36	3.58	0	1.34	0	0	0
ENST00000427411	RXRG	AGTTTCATAATTCA	1	593	607	-407	-393	-8.61	0.001	-0.37	>0.1	3.02	3.76	0	1.46	0	0	0
ENST00000427411	RXRG	TGTGTCAGAGTTTC	1	835	849	-165	-151	-8.05	0.001	11.59	>0.1	5.56	4.05	0	1.93	7.28	0.83	0
ENST00000427411	RXRG	AGGATCAGGAGTTG	1	1024	1038	24	38	-12.42	0.01	3.45	>0.1	3.71	4.2	0	1.87	4.18	1.9	0
ENST00000427411	RXRG	AAGGTCACGTGGAA	-1	1083	1097	83	97	-19.58	0.01	-4.9	>0.1	4.51	4.24	0	1.86	3.22	0.85	0
ENST00000427411	RXRG	AAATCCAAAGAGTA	-1	1045	1059	45	59	-22.39	0.01	-7.33	>0.1	3.92	4.21	0	1.87	4.18	0.88	0
ENST00000427411	RXRG	GATTTTAGTGGTTA	-1	972	986	-28	-14	-12.52	0.01	-0.17	>0.1	3.64	4.18	0	1.89	1.79	0.85	0
ENST00000427411	RXRG	CTTGTCAAATTTCA	-1	957	971	-43	-29	-9.62	0.01	2.85	>0.1	3.77	4.18	0	1.89	1.79	0.83	0
ENST00000427411	RXRG	AATTTCAGAAGCGA	-1	950	964	-50	-36	-21.41	0.01	-5.62	>0.1	3.84	4.18	0	1.89	4.18	1.7	0
ENST00000427411	RXRG	AGTGCCACAGATCA	-1	903	917	-97	-83	-16.26	0.01	4.27	>0.1	5.56	4.21	0	1.91	6.91	1.95	0
ENST00000427411	RXRG	CAGATCAAAGAGAG	-1	896	910	-104	-90	-17.93	0.01	2.85	>0.1	5.56	4.21	0	1.91	7.1	2.01	0
ENST00000427411	RXRG	CACTTTAAATGGCA	-1	879	893	-121	-107	-15.52	0.01	5.29	>0.1	5.56	4.17	0	1.91	7.44	1.74	0
ENST00000427411	RXRG	AATGGCAGGGTTCA	-1	872	886	-128	-114	-4.88	0.001	16.13	>0.1	5.56	4.14	0	1.92	7.75	1.65	0
ENST00000427411	RXRG	AGGGTTCAAGGGCC	-1	866	880	-134	-120	-13.73	0.01	6.24	>0.1	4.44	4.12	0	1.92	7.75	1.74	0
ENST00000427411	RXRG	AGGTTCAGGTGACA	-1	784	798	-216	-202	-12.04	0.01	6.01	>0.1	5.56	3.97	0	1.95	5.29	1.28	0
ENST00000427411	RXRG	CAGGTGACATTGCA	-1	779	793	-221	-207	-16.08	0.01	1.92	>0.1	5.56	3.97	0	1.95	5.29	1.24	0
ENST00000427411	RXRG	TATTCCAAAGTTGT	-1	727	741	-273	-259	-19.42	0.01	-7.87	>0.1	3.87	3.9	0	1.98	1.79	0	0
ENST00000427411	RXRG	CTATTCAAAGTGCT	-1	673	687	-327	-313	-20.29	0.01	-11.12	>0.1	3.43	3.84	0	1.89	0	0	0
ENST00000427411	RXRG	GGAGGCATAGATAA	-1	452	466	-548	-534	-18.09	0.01	-8.83	>0.1	2.55	3.64	0	1.27	1.79	0	0
ENST00000427411	RXRG	TAGATAAAATGTGA	-1	445	459	-555	-541	-15.08	0.01	-5.84	>0.1	2.53	3.63	0	1.27	1.79	0	0
ENST00000427411	RXRG	TGTGACAGAGGGCC	-1	436	450	-564	-550	-20.68	0.01	-11.47	>0.1	2.51	3.63	0	1.28	1.79	0	0
ENST00000427411	RXRG	GAAGAAAAGGTTGA	-1	128	142	-872	-858	-21.24	0.01	-10.76	>0.1	1.95	3.41	0	1.84	0	3.28	0
ENST00000427411	RXRG	AGGTTGAAATGTTA	-1	121	135	-879	-865	-0.32	0.001	10.5	>0.1	1.94	3.4	0	1.77	0	3.7	0
ENST00000427411	RXRG	GGGTTTAGTGGAAA	-1	51	65	-949	-935	-22.04	0.01	-5.24	>0.1	1.86	3.36	0	1.33	0	10.26	0
ENST00000427411	RXRA	GAAGTAAGAGTCCA	1	372	386	-628	-614	-9.87	0.01	-2.59	>0.1	2.36	3.58	0	1.34	0	0	0
ENST00000427411	RXRA	GAGGCACAAGGCCC	1	427	441	-573	-559	-16.64	0.01	-7.46	>0.1	2.49	3.62	0	1.28	1.79	0	0
ENST00000427411	RXRA	AGTTTCATAATTCA	1	593	607	-407	-393	-8.54	0.01	-0.3	>0.1	3.02	3.76	0	1.46	0	0	0
ENST00000427411	RXRA	TGTGTCAGAGTTTC	1	835	849	-165	-151	-8.18	0.01	11.46	>0.1	5.56	4.05	0	1.93	7.28	0.83	0
ENST00000427411	RXRA	AGGATCAGGAGTTG	1	1024	1038	24	38	-12.86	0.01	3.01	>0.1	3.71	4.2	0	1.87	4.18	1.9	0
ENST00000427411	RXRA	CTATTCAAAACTCA	-1	1100	1114	100	114	-16.91	0.01	-2.6	>0.1	5.56	4.25	0	1.86	1.79	0.85	0
ENST00000427411	RXRA	AAGGTCACGTGGAA	-1	1083	1097	83	97	-15.95	0.01	-1.27	>0.1	4.51	4.24	0	1.86	3.22	0.85	0
ENST00000427411	RXRA	GATTTTAGTGGTTA	-1	972	986	-28	-14	-12.46	0.01	-0.11	>0.1	3.64	4.18	0	1.89	1.79	0.85	0
ENST00000427411	RXRA	CTTGTCAAATTTCA	-1	957	971	-43	-29	-7.64	0.01	4.83	>0.1	3.77	4.18	0	1.89	1.79	0.83	0
ENST00000427411	RXRA	AGTGCCACAGATCA	-1	903	917	-97	-83	-9.82	0.01	10.71	>0.1	5.56	4.21	0	1.91	6.91	1.95	0
ENST00000427411	RXRA	CAGATCAAAGAGAG	-1	896	910	-104	-90	-15.65	0.01	5.13	>0.1	5.56	4.21	0	1.91	7.1	2.01	0
ENST00000427411	RXRA	CACTTTAAATGGCA	-1	879	893	-121	-107	-10.85	0.01	9.96	>0.1	5.56	4.17	0	1.91	7.44	1.74	0
ENST00000427411	RXRA	AATGGCAGGGTTCA	-1	872	886	-128	-114	-4.67	0.001	16.34	>0.1	5.56	4.14	0	1.92	7.75	1.65	0
ENST00000427411	RXRA	AGGGTTCAAGGGCC	-1	866	880	-134	-120	-3.37	0.001	16.6	>0.1	4.44	4.12	0	1.92	7.75	1.74	0
ENST00000427411	RXRA	GTCTTCCAGGTTCA	-1	791	805	-209	-195	-12.9	0.01	4.53	>0.1	5.56	3.98	0	1.95	4.82	1.12	0
ENST00000427411	RXRA	AGGTTCAGGTGACA	-1	784	798	-216	-202	-8.44	0.01	9.61	>0.1	5.56	3.97	0	1.95	5.29	1.28	0
ENST00000427411	RXRA	CAGGTGACATTGCA	-1	779	793	-221	-207	-12.57	0.01	5.43	>0.1	5.56	3.97	0	1.95	5.29	1.24	0
ENST00000427411	RXRA	GGAGGCATAGATAA	-1	452	466	-548	-534	-15.17	0.01	-5.91	>0.1	2.55	3.64	0	1.27	1.79	0	0
ENST00000427411	RXRA	TAGATAAAATGTGA	-1	445	459	-555	-541	-13.75	0.01	-4.51	>0.1	2.53	3.63	0	1.27	1.79	0	0
ENST00000427411	RXRA	TGTGACAGAGGGCC	-1	436	450	-564	-550	-15.53	0.01	-6.32	>0.1	2.51	3.63	0	1.28	1.79	0	0
ENST00000427411	RXRA	AGGTTGAAATGTTA	-1	121	135	-879	-865	-0.18	0.001	10.64	>0.1	1.94	3.4	0	1.77	0	3.7	0
ENST00000427411	RXRA	GGGTTTAGTGGAAA	-1	51	65	-949	-935	-17.67	0.01	-0.87	>0.1	1.86	3.36	0	1.33	0	10.26	0
ENST00000427411	RXRA	GTAGTCCAAATTCA	-1	29	43	-971	-957	-15.27	0.01	1.59	>0.1	1.83	3.35	0	1.24	0	10.45	0
ENST00000427411	RXRB	GAAGTAAGAGTCCA	1	372	386	-628	-614	-11.09	0.01	-3.81	>0.1	2.36	3.58	0	1.34	0	0	0
ENST00000427411	RXRB	AGTTTCATAATTCA	1	593	607	-407	-393	-10.96	0.01	-2.72	>0.1	3.02	3.76	0	1.46	0	0	0
ENST00000427411	RXRB	TGTGTCAGAGTTTC	1	835	849	-165	-151	-9.69	0.001	9.95	>0.1	5.56	4.05	0	1.93	7.28	0.83	0
ENST00000427411	RXRB	AGGATCAGGAGTTG	1	1024	1038	24	38	-17.75	0.01	-1.88	>0.1	3.71	4.2	0	1.87	4.18	1.9	0
ENST00000427411	RXRB	AAGGTCACGTGGAA	-1	1083	1097	83	97	-16.38	0.01	-1.7	>0.1	4.51	4.24	0	1.86	3.22	0.85	0
ENST00000427411	RXRB	GATTTTAGTGGTTA	-1	972	986	-28	-14	-17.71	0.01	-5.36	>0.1	3.64	4.18	0	1.89	1.79	0.85	0
ENST00000427411	RXRB	CTTGTCAAATTTCA	-1	957	971	-43	-29	-9.7	0.001	2.77	>0.1	3.77	4.18	0	1.89	1.79	0.83	0
ENST00000427411	RXRB	AATTTCAGAAGCGA	-1	950	964	-50	-36	-22.7	0.01	-6.91	>0.1	3.84	4.18	0	1.89	4.18	1.7	0
ENST00000427411	RXRB	AGTGCCACAGATCA	-1	903	917	-97	-83	-15.15	0.01	5.38	>0.1	5.56	4.21	0	1.91	6.91	1.95	0
ENST00000427411	RXRB	CAGATCAAAGAGAG	-1	896	910	-104	-90	-21.61	0.01	-0.83	>0.1	5.56	4.21	0	1.91	7.1	2.01	0
ENST00000427411	RXRB	CACTTTAAATGGCA	-1	879	893	-121	-107	-14.75	0.01	6.06	>0.1	5.56	4.17	0	1.91	7.44	1.74	0
ENST00000427411	RXRB	AATGGCAGGGTTCA	-1	872	886	-128	-114	-7.01	0.001	14	>0.1	5.56	4.14	0	1.92	7.75	1.65	0
ENST00000427411	RXRB	AGGGTTCAAGGGCC	-1	866	880	-134	-120	-9.48	0.001	10.49	>0.1	4.44	4.12	0	1.92	7.75	1.74	0
ENST00000427411	RXRB	GGGTTCAAGGGCCT	-1	865	879	-135	-121	-1.93	0.001	18.01	>0.1	4.42	4.12	0	1.92	7.75	1.74	0
ENST00000427411	RXRB	GTCTTCCAGGTTCA	-1	791	805	-209	-195	-21.43	0.01	-4	>0.1	5.56	3.98	0	1.95	4.82	1.12	0
ENST00000427411	RXRB	AGGTTCAGGTGACA	-1	784	798	-216	-202	-8.81	0.001	9.24	>0.1	5.56	3.97	0	1.95	5.29	1.28	0
ENST00000427411	RXRB	CAGGTGACATTGCA	-1	779	793	-221	-207	-14.54	0.01	3.46	>0.1	5.56	3.97	0	1.95	5.29	1.24	0
ENST00000427411	RXRB	CTATTCAAAGTGCT	-1	673	687	-327	-313	-21.2	0.01	-12.03	>0.1	3.43	3.84	0	1.89	0	0	0
ENST00000427411	RXRB	GGAGGCATAGATAA	-1	452	466	-548	-534	-17.86	0.01	-8.6	>0.1	2.55	3.64	0	1.27	1.79	0	0
ENST00000427411	RXRB	TAGATAAAATGTGA	-1	445	459	-555	-541	-14.84	0.01	-5.6	>0.1	2.53	3.63	0	1.27	1.79	0	0
ENST00000427411	RXRB	TGTGACAGAGGGCC	-1	436	450	-564	-550	-21.66	0.01	-12.45	>0.1	2.51	3.63	0	1.28	1.79	0	0
ENST00000427411	RXRB	GAAGAAAAGGTTGA	-1	128	142	-872	-858	-20.25	0.01	-9.77	>0.1	1.95	3.41	0	1.84	0	3.28	0
ENST00000427411	RXRB	AGGTTGAAATGTTA	-1	121	135	-879	-865	0.62	0.0001	11.44	>0.1	1.94	3.4	0	1.77	0	3.7	0
ENST00000427411	RXRB	GGGTTTAGTGGAAA	-1	51	65	-949	-935	-22.31	0.01	-5.51	>0.1	1.86	3.36	0	1.33	0	10.26	0
ENST00000427411	RXRB	GTAGTCCAAATTCA	-1	29	43	-971	-957	-22.93	0.01	-6.07	>0.1	1.83	3.35	0	1.24	0	10.45	0
ENST00000427411	SPIB	TTAGGAA	1	76	83	-924	-917	6.15	0.01	21.34	>0.1	1.88	3.37	0	1.42	0	8.52	0
ENST00000427411	SPIB	ACAGTAA	1	117	124	-883	-876	4.32	0.01	16.53	>0.1	1.93	3.4	0	1.68	0	5.2	0
ENST00000427411	SPIB	AGTGGAT	1	202	209	-798	-791	3.27	0.01	16.54	>0.1	2.05	3.45	0	1.98	3.22	2.56	0
ENST00000427411	SPIB	AAGGGAA	1	368	375	-632	-625	6.61	0.01	13.86	>0.1	2.35	3.57	0	1.34	0	0	0
ENST00000427411	SPIB	TGAGGCA	1	426	433	-574	-567	2.96	0.01	10.32	>0.1	2.48	3.61	0	1.27	0	0	0
ENST00000427411	SPIB	TAAGGAA	1	739	746	-261	-254	7.08	0.01	18.72	>0.1	3.97	3.91	0	1.97	1.79	0	0
ENST00000427411	SPIB	TGAAGAA	1	818	825	-182	-175	5.46	0.01	23.99	>0.1	5.65	4.01	0	1.93	5.98	0.95	0
ENST00000427411	SPIB	TCAGGTA	1	859	866	-141	-134	4.01	0.01	23.95	>0.1	4.6	4.09	0	1.92	7.6	1.74	0
ENST00000427411	SPIB	TGAGGAC	1	936	943	-64	-57	2.99	0.01	20.1	>0.1	4.04	4.18	0	1.9	5.29	1.7	0
ENST00000427411	SPIB	AGAGGAT	1	1022	1029	22	29	6.73	0.01	22.54	>0.1	3.67	4.19	0	1.87	4.18	1.9	0
ENST00000427411	SPIB	AGGAGAA	1	1122	1129	122	129	4.98	0.01	17.77	>0.1	5.65	4.26	0	1.85	0	1.03	0
ENST00000427411	SPIB	TGAGAAA	1	1164	1171	164	171	4.58	0.01	16.14	>0.1	4.08	4.3	0	1.85	0	1.33	0
ENST00000427411	SPIB	ATAGGAA	1	1170	1177	170	177	6.93	0.01	18.56	>0.1	4	4.31	0	1.85	0	1.48	0
ENST00000427411	SPIB	AGAGGAG	-1	893	900	-107	-100	3.77	0.01	24.53	>0.1	5.65	4.2	0	1.91	7.1	1.9	0
ENST00000427411	SPIB	AGAGAAA	-1	829	836	-171	-164	5.36	0.01	24.58	>0.1	5.65	4.03	0	1.93	6.71	0.9	0
ENST00000427411	SPIB	ATAGGAA	-1	705	712	-295	-288	6.93	0.01	16.43	>0.1	3.64	3.87	0	1.99	0	0	0
ENST00000427411	SPIB	ACAAGAA	-1	638	645	-362	-355	5.2	0.01	13.82	>0.1	3.21	3.8	0	1.61	0	0	0
ENST00000427411	SPIB	AGGGTAA	-1	268	275	-732	-725	4.11	0.01	11.44	>0.1	2.16	3.5	0	1.68	0	0	0
ENST00000427411	SPIB	TGCAGAA	-1	247	254	-753	-746	5.38	0.01	12.8	>0.1	2.12	3.48	0	1.82	0	0	0
ENST00000427411	SPIB	TCAGAAA	-1	237	244	-763	-756	3.54	0.01	12.33	>0.1	2.11	3.47	0	1.9	0	1.31	0
ENST00000427411	SPIB	CCAGGAA	-1	215	222	-785	-778	3.33	0.01	15.35	>0.1	2.07	3.46	0	1.99	3.22	1.28	0
ENST00000427411	SPIB	AGGAGAA	-1	178	185	-822	-815	4.98	0.01	16.52	>0.1	2.02	3.44	0	1.97	1.79	2.33	0
ENST00000427411	SPIB	AGAGGAC	-1	157	164	-843	-836	3.77	0.01	14.63	>0.1	1.99	3.42	0	1.96	0	3.49	0
ENST00000427411	SPIB	TGAAGAA	-1	136	143	-864	-857	5.46	0.01	16.05	>0.1	1.96	3.41	0	1.85	0	3.37	0
ENST00000427411	SPIB	AGCGGAA	-1	104	111	-896	-889	11.07	0.001	24.4	>0.1	1.92	3.39	0	1.59	0	6.44	0
ENST00000427411	SPIB	ACAGGTA	-1	85	92	-915	-908	4.79	0.01	19.65	>0.1	1.89	3.38	0	1.47	0	8.12	0
ENST00000427411	SPIB	AGTGGAA	-1	52	59	-948	-941	7.7	0.01	25.23	>0.1	1.85	3.36	0	1.3	0	11.02	0
ENST00000427411	SPIB	TGAGGCA	-1	16	23	-984	-977	2.96	0.01	21.03	>0.1	1.81	3.33	0	1.17	0	11.76	0
ENST00000427411	SPIC	CATCAAGGGAAGTA	1	364	378	-636	-622	8.63	0.001	15.9	>0.1	2.35	3.57	0	1.35	0	0	0
ENST00000427411	SPIC	AGAATCAGAATACA	1	516	530	-484	-470	0.16	0.01	9.69	>0.1	2.73	3.69	0	1.31	1.79	0	0
ENST00000427411	SPIC	AAAATGGTGATAAA	1	608	622	-392	-378	0.22	0.01	8.59	>0.1	3.08	3.78	0	1.51	0	0	0
ENST00000427411	SPIC	TATAACACAAAGCA	1	663	677	-337	-323	2.15	0.01	11.16	>0.1	3.37	3.83	0	1.81	0	0	0
ENST00000427411	SPIC	GGAATAAGGAAAAG	1	735	749	-265	-251	4.2	0.01	15.84	>0.1	3.96	3.91	0	1.97	1.79	0	0
ENST00000427411	SPIC	GCAATGAGGACACT	1	932	946	-68	-54	4.14	0.01	21.64	>0.1	4.05	4.19	0	1.9	5.67	1.7	0
ENST00000427411	SPIC	TGAATAGGTAAGTG	1	1107	1121	107	121	6.49	0.001	20.88	>0.1	5.56	4.26	0	1.86	1.79	0.93	0
ENST00000427411	SPIC	GTGAAGGAGAAGGA	1	1118	1132	118	132	-0.23	0.01	14.27	>0.1	5.56	4.27	0	1.86	1.79	1.03	0
ENST00000427411	SPIC	AGAAATAGGAAATG	1	1166	1180	166	180	6.88	0.001	18.53	>0.1	4.01	4.31	0	1.85	0	1.48	0
ENST00000427411	SPIC	ACACAGAGAAAATA	-1	826	840	-174	-160	4.6	0.01	23.91	>0.1	5.56	4.04	0	1.93	6.91	0.88	0
ENST00000427411	SPIC	TAGAATAGGAAAAA	-1	702	716	-298	-284	4.32	0.01	13.83	>0.1	3.64	3.87	0	1.99	0	0	0
ENST00000427411	SPIC	AGAATAGGAAAAAA	-1	701	715	-299	-285	2.92	0.01	12.42	>0.1	3.64	3.87	0	1.99	0	0	0
ENST00000427411	SPIC	GGAATCAGAACATG	-1	536	550	-464	-450	1.35	0.01	12.42	>0.1	2.8	3.71	0	1.33	3.22	0	0
ENST00000427411	SPIC	AAAAAGAGGTGGAC	-1	381	395	-619	-605	9.34	0.001	16.63	>0.1	2.38	3.58	0	1.32	0	0	0
ENST00000427411	SPIC	AAAAAAATAAAGCA	-1	326	340	-674	-660	2.84	0.01	10.09	>0.1	2.27	3.54	0	1.44	0	0	0
ENST00000427411	SPIC	ATAATAATAAAGAA	-1	295	309	-705	-691	0.04	0.01	7.32	>0.1	2.21	3.52	0	1.55	0	0	0
ENST00000427411	SPIC	CACAATAGGAGAAA	-1	177	191	-823	-809	2.58	0.01	15.56	>0.1	2.02	3.44	0	1.97	3.22	2.33	0
ENST00000427411	SPIC	AAAAACAGGCAAGA	-1	165	179	-835	-821	6.42	0.001	18.09	>0.1	2	3.43	0	1.97	1.79	2.48	0
ENST00000427411	SPIC	AGAAAGAGGACAGC	-1	154	168	-846	-832	8	0.001	20.66	>0.1	1.99	3.42	0	1.96	1.79	3.49	0
ENST00000427411	SPIC	AAGAAAAGGTTGAA	-1	127	141	-873	-859	2.93	0.01	13.49	>0.1	1.95	3.41	0	1.83	0	3.37	0
ENST00000427411	SPIC	TAAAAGCGGAAATA	-1	101	115	-899	-885	13.94	0.0001	26.06	>0.1	1.92	3.39	0	1.61	0	5.2	0
ENST00000427411	SPIC	TGAAACACGTGGGT	-1	61	75	-939	-925	-0.67	0.01	15.18	>0.1	1.87	3.37	0	1.38	0	9.24	0
ENST00000427411	SPIC	TCGCTGAGGCAGAA	-1	13	27	-987	-973	1.92	0.01	20.14	>0.1	1.81	3.34	0	1.18	0	11.89	0
ENST00000427411	BARX1	GAACTTAC	1	80	88	-920	-912	1.96	0.01	16.57	>0.1	1.89	3.37	0	1.44	0	7.91	0
ENST00000427411	BARX1	TTTATTAC	1	111	119	-889	-881	0.89	0.01	12.76	>0.1	1.93	3.39	0	1.64	0	4.91	0
ENST00000427411	BARX1	TTTATTAT	1	298	306	-702	-694	0.03	0.01	7.29	>0.1	2.21	3.52	0	1.53	0	0	0
ENST00000427411	BARX1	ATTATTAT	1	301	309	-699	-691	1.12	0.01	8.38	>0.1	2.22	3.52	0	1.52	0	0	0
ENST00000427411	BARX1	ATTATTAC	1	304	312	-696	-688	1.99	0.01	9.24	>0.1	2.22	3.52	0	1.51	0	0	0
ENST00000427411	BARX1	TTACTTAT	1	308	316	-692	-684	0.74	0.01	7.99	>0.1	2.23	3.53	0	1.49	0	0	0
ENST00000427411	BARX1	CAAGTTAG	1	491	499	-509	-501	2.35	0.01	13.16	>0.1	2.65	3.67	0	1.27	3.22	0	0
ENST00000427411	BARX1	TTAGTTAA	1	495	503	-505	-497	1.47	0.01	12.3	>0.1	2.66	3.67	0	1.27	3.22	0	0
ENST00000427411	BARX1	TTACTTAA	1	581	589	-419	-411	1.58	0.01	11.48	>0.1	2.96	3.75	0	1.41	1.79	0	0
ENST00000427411	BARX1	AAACTTAG	1	587	595	-413	-405	2	0.01	10.15	>0.1	2.98	3.75	0	1.42	0	0	0
ENST00000427411	BARX1	GATATTAT	1	658	666	-342	-334	0.38	0.01	9.25	>0.1	3.32	3.82	0	1.73	0	0	0
ENST00000427411	BARX1	ATAGTTAC	1	683	691	-317	-309	2.6	0.01	11.85	>0.1	3.48	3.85	0	1.92	0	0	0
[truncated: 11,098 more rows]

## Sheet: Short ACE2
Ensembl Transcript ID	binding prot.	motif	strand	start	end	TSS-relative start	TSS-relative end	PWM score	p-value	combined affinity score	combined affinity score p-value	species weights sum	cage weights sum	eqtls weights sum	atac weights sum	metacluster weights sum	cpg weight	corr. weight sum
[truncated: 12,934 more rows]
