# Supplementary material for: Bioinformatic characterization of angiotensin-converting enzyme 2, the entry receptor for SARS-CoV-2
Source: PLoS One. 2020 Oct 28;15(10):e0240647. doi: 10.1371/journal.pone.0240647 (PMC7592753; doi:10.1371/journal.pone.0240647)
Supplement: S6 Table — (XLSX) [file pone.0240647.s007.xlsx]

## Sheet: correlated_TFs
tissue	correlated_gene	correlation	pval
kidney - medulla	NKX6-2	1	0
kidney - medulla	NFE2	1	0
kidney - medulla	MIXL1	1	0
kidney - medulla	HES5	1	0
kidney - medulla	MYBL2	1	0
kidney - medulla	E2F2	1	0
kidney - medulla	SPIB	1	0
kidney - medulla	MYOG	0.9487	0.05132
small intestine - terminal ileum	HNF4G	0.9451	7.983e-92
small intestine - terminal ileum	GATA6	0.9032	7.405e-70
fallopian tube	JUND	0.9	0.0009431
small intestine - terminal ileum	HNF1A	0.9	1.238e-68
small intestine - terminal ileum	HNF4A	0.8997	1.634e-68
small intestine - terminal ileum	ISX	0.8989	3.156e-68
small intestine - terminal ileum	NR1H4	0.8968	1.928e-67
cervix - endocervix	MZF1	0.8909	0.0005421
small intestine - terminal ileum	GATA5	0.8858	1.329e-63
cervix - ectocervix	SREBF2	0.8833	0.001591
cervix - ectocervix	PAX9	0.8833	0.001591
fallopian tube	TWIST2	0.8833	0.001591
small intestine - terminal ileum	ZBTB7B	0.8818	2.834e-62
small intestine - terminal ileum	PPARA	0.8793	1.664e-61
small intestine - terminal ileum	HNF1B	0.8792	1.827e-61
small intestine - terminal ileum	KLF5	0.8787	2.566e-61
small intestine - terminal ileum	VDR	0.8741	6.289e-60
colon - transverse	HNF4G	0.8691	1.327e-125
small intestine - terminal ileum	ESRRA	0.8674	5.806e-58
cervix - endocervix	EMX2	0.8667	0.001174
colon - transverse	VDR	0.8624	1.574e-121
small intestine - terminal ileum	NR5A2	0.8607	3.826e-56
colon - transverse	HNF4A	0.8588	1.961e-119
cervix - ectocervix	ETV4	0.85	0.003705
small intestine - terminal ileum	CDX2	0.8499	2.28e-53
small intestine - terminal ileum	ATOH1	0.8492	3.491e-53
cervix - endocervix	SCRT1	0.8424	0.00222
cervix - endocervix	STAT6	0.8424	0.00222
cervix - ectocervix	POU4F1	0.8416	0.004442
colon - transverse	ZBTB7B	0.8408	9.814e-110
colon - transverse	GATA6	0.84	2.599e-109
small intestine - terminal ileum	CEBPA	0.838	1.536e-50
colon - transverse	PPARG	0.8374	4.648e-108
testis	HLTF	0.837	5.21e-96
small intestine - terminal ileum	MLXIPL	0.8367	3.007e-50
bladder	NR1H4	0.8366	2.286e-06
cervix - ectocervix	RORC	0.8333	0.005266
cervix - ectocervix	HIF1A	0.8333	0.005266
cervix - ectocervix	MYC	0.8333	0.005266
fallopian tube	HIC1	0.8333	0.005266
fallopian tube	REL	0.8333	0.005266
small intestine - terminal ileum	CDX1	0.8328	2.114e-49
small intestine - terminal ileum	SPDEF	0.8298	9.745e-49
small intestine - terminal ileum	SOX6	0.8297	1.007e-48
colon - transverse	NR1H4	0.8285	8.844e-104
colon - transverse	ISX	0.8282	1.246e-103
small intestine - terminal ileum	TLX1	0.8282	2.073e-48
testis	SMAD4	0.8252	4.429e-91
colon - transverse	ESRRA	0.8234	1.81e-101
colon - transverse	NR5A2	0.8228	3.615e-101
fallopian tube	HMX2	0.8218	0.006573
bladder	ZBTB7C	0.8182	5.853e-06
small intestine - terminal ileum	ELF3	0.818	2.656e-46
colon - transverse	ZBTB7C	0.8174	8.105e-99
colon - transverse	KLF5	0.8169	1.402e-98
cervix - ectocervix	FOS	0.8167	0.007225
cervix - ectocervix	CEBPG	0.8167	0.007225
cervix - ectocervix	E2F8	0.8167	0.007225
testis	SOX9	0.813	2.454e-86
colon - transverse	HNF1A	0.8101	1.025e-95
bladder	LIN54	0.8078	9.503e-06
cervix - endocervix	USF2	0.8061	0.004862
cervix - endocervix	TGIF1	0.8061	0.004862
bladder	SP1	0.8026	1.198e-05
colon - transverse	CDX1	0.8007	6.444e-92
cervix - ectocervix	GRHL1	0.8	0.009628
cervix - ectocervix	IRF5	0.8	0.009628
kidney - medulla	HOXA13	0.8	0.2
kidney - medulla	EVX1	0.8	0.2
kidney - medulla	GCM1	0.8	0.2
kidney - medulla	MNX1	0.8	0.2
kidney - medulla	NR4A2	0.8	0.2
kidney - medulla	NR4A1	0.8	0.2
kidney - medulla	ETV4	0.8	0.2
kidney - medulla	HMX2	0.8	0.2
kidney - medulla	GFI1	0.8	0.2
kidney - medulla	BATF	0.8	0.2
kidney - medulla	SOX11	0.8	0.2
kidney - medulla	SOX9	0.8	0.2
kidney - medulla	ELF3	0.8	0.2
kidney - medulla	SIX1	0.8	0.2
kidney - medulla	SIX3	0.8	0.2
kidney - medulla	TFEC	0.8	0.2
kidney - medulla	MYB	0.8	0.2
kidney - medulla	GATA5	0.8	0.2
kidney - medulla	ARX	0.8	0.2
colon - transverse	EHF	0.7999	1.267e-91
colon - transverse	CDX2	0.794	2.346e-89
cervix - endocervix	ZNF282	0.7939	0.0061
small intestine - terminal ileum	GRHL2	0.7931	1.093e-41
bladder	NFAT5	0.7922	1.867e-05
colon - transverse	CEBPA	0.792	1.359e-88
testis	HIF1A	0.7917	7.559e-79
bladder	SP3	0.7883	2.191e-05
colon - transverse	HNF1B	0.7879	4.311e-87
cervix - endocervix	HIC1	0.7818	0.007547
colon - transverse	ATOH1	0.7803	2.314e-84
cervix - ectocervix	ISL2	0.7798	0.01321
colon - transverse	GRHL2	0.7792	5.278e-84
small intestine - terminal ileum	HES2	0.7788	2.549e-39
testis	ZBTB33	0.7787	1.087e-74
colon - transverse	EMX1	0.7767	3.88e-83
kidney - medulla	GBX1	0.7746	0.2254
kidney - medulla	DMRT3	0.7746	0.2254
kidney - medulla	ISL2	0.7746	0.2254
kidney - medulla	NEUROG1	0.7746	0.2254
kidney - medulla	FIGLA	0.7746	0.2254
kidney - medulla	OTX1	0.7746	0.2254
kidney - medulla	OTX2	0.7746	0.2254
kidney - medulla	PROP1	0.7746	0.2254
kidney - medulla	NKX3-2	0.7746	0.2254
kidney - medulla	NKX2-3	0.7746	0.2254
kidney - medulla	SPIC	0.7746	0.2254
colon - transverse	ELF4	0.7744	2.562e-82
bladder	RREB1	0.7727	4.028e-05
small intestine - terminal ileum	CREB3L1	0.7714	3.593e-38
testis	FOXO1	0.771	2.485e-72
cervix - endocervix	TCF4	0.7697	0.009222
small intestine - terminal ileum	ONECUT3	0.7693	7.608e-38
bladder	TBP	0.7688	4.656e-05
testis	FOXO3	0.7681	1.695e-71
small intestine - terminal ileum	FOXA1	0.7678	1.3e-37
colon - transverse	FOXA1	0.7677	4.31e-80
cervix - endocervix	OTX1	0.7669	0.009638
cervix - ectocervix	FOXA1	0.7667	0.01594
cervix - ectocervix	PPARA	0.7667	0.01594
cervix - ectocervix	NFE2L2	0.7667	0.01594
colon - transverse	HES2	0.7667	9.059e-80
fallopian tube	NFYA	0.7667	0.01594
colon - transverse	FOXH1	0.7635	9.913e-79
heart - left ventricle	MITF	0.7628	1.934e-83
colon - transverse	SOX9	0.7616	3.905e-78
colon - transverse	MLX	0.7611	5.95e-78
small intestine - terminal ileum	MNX1	0.7608	1.417e-36
colon - transverse	KLF4	0.7601	1.234e-77
testis	ELF1	0.7596	4.694e-69
cervix - endocervix	E2F8	0.7576	0.01114
cervix - endocervix	IRF3	0.7576	0.01114
small intestine - terminal ileum	MLX	0.7558	7.399e-36
testis	AR	0.7551	8.44e-68
colon - transverse	NR2F6	0.7548	5.347e-76
colon - transverse	ELF3	0.7527	2.471e-75
small intestine - terminal ileum	POU5F1	0.7526	2.097e-35
testis	MEF2A	0.7524	4.671e-67
small intestine - terminal ileum	FOXH1	0.7517	2.75e-35
heart - left ventricle	MEF2A	0.7511	1.499e-79
testis	GATA4	0.751	1.075e-66
colon - transverse	SPIB	0.7506	1.029e-74
testis	FOXO4	0.7504	1.547e-66
cervix - ectocervix	ZBTB7B	0.75	0.01994
cervix - ectocervix	ESRRB	0.75	0.01994
testis	ELK1	0.75	1.973e-66
testis	NFE2L1	0.7499	2.096e-66
heart - left ventricle	RARB	0.7498	3.72e-79
kidney - cortex	HNF1A	0.7462	2.5e-16
cervix - endocervix	RHOXF1	0.7455	0.01333
colon - transverse	FOXD2	0.745	4.778e-73
small intestine - terminal ileum	EHF	0.7445	2.667e-34
bladder	SP2	0.7442	0.0001098
small intestine - terminal ileum	EMX1	0.7441	3.077e-34
testis	MXI1	0.7435	1.066e-64
colon - transverse	EVX1	0.7427	2.293e-72
colon - transverse	E2F2	0.7417	4.481e-72
bladder	REL	0.7416	0.0001195
testis	NKX3-1	0.7413	3.975e-64
testis	ARNT	0.7412	4.007e-64
testis	ID4	0.7403	7.067e-64
minor salivary gland	SP1	0.7392	2.912e-29
testis	ZFX	0.7392	1.347e-63
testis	SP3	0.7365	6.609e-63
testis	FOXJ2	0.7365	6.289e-63
colon - transverse	RORC	0.7348	4.296e-70
heart - left ventricle	PPARA	0.7348	1.686e-74
small intestine - terminal ileum	NR3C2	0.7348	5.152e-33
testis	TEAD1	0.7345	2.038e-62
small intestine - terminal ileum	PAX6	0.7337	7.176e-33
cervix - ectocervix	DLX3	0.7333	0.02455
cervix - ectocervix	STAT1	0.7333	0.02455
cervix - endocervix	ZFX	0.7333	0.0158
cervix - endocervix	E2F2	0.7333	0.0158
fallopian tube	EN2	0.7333	0.02455
bladder	FOXC1	0.7325	0.0001596
bladder	ELF1	0.7325	0.0001596
heart - left ventricle	KLF13	0.7318	1.263e-73
small intestine - terminal ileum	ARX	0.7309	1.627e-32
colon - transverse	SPDEF	0.7305	6.515e-69
cervix - ectocervix	SP8	0.7303	0.02546
cervix - endocervix	OLIG1	0.7301	0.01651
colon - transverse	NR3C2	0.7298	1.024e-68
small intestine - terminal ileum	RORC	0.7288	2.956e-32
small intestine - terminal ileum	FOXD1	0.7276	4.261e-32
small intestine - terminal ileum	NEUROD1	0.7273	4.56e-32
colon - transverse	SREBF2	0.7261	1.063e-67
small intestine - terminal ileum	NR2F6	0.7257	7.224e-32
colon - transverse	CREB3L1	0.7255	1.516e-67
kidney - cortex	GLIS1	0.7242	4.756e-15
colon - transverse	MNX1	0.7235	5.172e-67
bladder	SOX13	0.7223	0.0002176
cervix - endocervix	TFAP2C	0.7212	0.01857
cervix - endocervix	BACH1	0.7212	0.01857
cervix - endocervix	ASCL2	0.7212	0.01857
cervix - endocervix	POU2F3	0.7212	0.01857
heart - left ventricle	MLX	0.7209	1.759e-70
small intestine - terminal ileum	ESRRG	0.7209	2.824e-31
bladder	HOXA5	0.7208	0.0002277
bladder	SMAD3	0.7208	0.0002277
heart - left ventricle	PROX1	0.7197	3.955e-70
heart - left ventricle	HSF2	0.7132	2.447e-68
heart - left ventricle	CUX1	0.7122	4.441e-68
testis	TCF7L2	0.7096	1.548e-56
colon - transverse	FOXA2	0.7092	2.688e-63
cervix - endocervix	ETV2	0.7091	0.02167
cervix - endocervix	GLI2	0.7091	0.02167
minor salivary gland	BCL6	0.7085	5.363e-26
bladder	RFX1	0.708	0.0003293
bladder	SP4	0.7078	0.0003314
small intestine - terminal ileum	FEV	0.7073	1.123e-29
colon - transverse	RREB1	0.7066	1.159e-62
testis	NFIC	0.7064	7.853e-56
colon - transverse	POU5F1	0.7055	2.226e-62
testis	TP53	0.7054	1.282e-55
small intestine - terminal ileum	NPAS2	0.7047	2.228e-29
bladder	ZNF384	0.7039	0.0003695
small intestine - terminal ileum	MAF	0.7039	2.741e-29
heart - left ventricle	TEAD1	0.7029	1.339e-65
testis	E2F6	0.7012	1.056e-54
heart - left ventricle	NFYB	0.701	4.06e-65
colon - transverse	MYB	0.7007	3.236e-61
cervix - ectocervix	MTF1	0.7	0.03577
fallopian tube	XBP1	0.7	0.03577
fallopian tube	SMAD3	0.7	0.03577
heart - left ventricle	NFE2L1	0.6995	9.935e-65
heart - left ventricle	PBX1	0.6979	2.602e-64
small intestine - terminal ileum	CEBPG	0.6976	1.35e-28
cervix - endocervix	E2F7	0.697	0.0251
testis	NFE2L2	0.6964	1.113e-53
heart - left ventricle	E2F6	0.696	7.597e-64
testis	REL	0.6941	3.366e-53
heart - left ventricle	CLOCK	0.6904	1.877e-62
heart - left ventricle	SMAD4	0.6883	6.302e-62
testis	NFKB1	0.688	6.273e-52
kidney - cortex	TFEC	0.6875	3.684e-13
kidney - cortex	MLXIPL	0.6867	4.026e-13
heart - left ventricle	GATA6	0.6863	1.92e-61
minor salivary gland	POU2F3	0.6856	7.952e-24
colon - transverse	PPARA	0.6853	1.35e-57
cervix - endocervix	FOXO4	0.6848	0.02888
cervix - endocervix	LBX2	0.6848	0.02888
cervix - endocervix	HINFP	0.6848	0.02888
cervix - endocervix	MITF	0.6848	0.02888
cervix - endocervix	RUNX2	0.6848	0.02888
cervix - endocervix	ESR1	0.6848	0.02888
heart - left ventricle	FOXJ2	0.6845	5.247e-61
testis	NFIA	0.6842	3.787e-51
cervix - ectocervix	PRDM1	0.6833	0.04244
cervix - ectocervix	MLX	0.6833	0.04244
cervix - endocervix	LHX3	0.6833	0.02938
heart - left ventricle	ETV1	0.6833	1.027e-60
testis	RORA	0.683	6.331e-51
testis	PBX2	0.6828	7.094e-51
heart - left ventricle	FOXO3	0.6825	1.577e-60
colon - transverse	CEBPG	0.6812	1.148e-56
bladder	HOXA9	0.6792	0.000709
heart - left ventricle	ESRRG	0.678	1.915e-59
testis	NFAT5	0.678	6.256e-50
cervix - ectocervix	BHLHA15	0.6778	0.04481
testis	TFCP2	0.6777	7.189e-50
bladder	IRF2	0.674	0.0008071
kidney - cortex	HNF4A	0.674	1.556e-12
colon - transverse	TLX1	0.6739	4.637e-55
colon - transverse	PAX6	0.673	7.166e-55
cervix - endocervix	EGR2	0.6727	0.03304
cervix - endocervix	SMAD3	0.6727	0.03304
cervix - endocervix	TP73	0.6727	0.03304
bladder	REST	0.6714	0.0008603
colon - transverse	GFI1B	0.6713	1.627e-54
heart - left ventricle	NFATC3	0.6706	9.746e-58
bladder	SPDEF	0.6701	0.000888
colon - transverse	FEV	0.669	5.28e-54
minor salivary gland	STAT6	0.669	2.248e-22
minor salivary gland	TFAP2C	0.6677	2.888e-22
cervix - ectocervix	AHR	0.6667	0.04987
cervix - ectocervix	JUNB	0.6667	0.04987
cervix - ectocervix	SOX2	0.6667	0.04987
cervix - ectocervix	ELF3	0.6667	0.04987
cervix - ectocervix	E2F7	0.6667	0.04987
fallopian tube	CREB3L2	0.6667	0.04987
fallopian tube	MNX1	0.6667	0.04987
fallopian tube	YY2	0.6667	0.04987
fallopian tube	RUNX2	0.6667	0.04987
heart - left ventricle	REST	0.6653	1.552e-56
artery - coronary	MLXIPL	0.6646	5.785e-32
heart - left ventricle	FOXO4	0.6639	3.196e-56
testis	PBX3	0.6636	3.538e-47
heart - left ventricle	MGA	0.6625	6.338e-56
cervix - endocervix	NEUROG1	0.6623	0.03693
heart - left ventricle	ARNT	0.6613	1.16e-55
fallopian tube	GFI1B	0.6611	0.05252
cervix - endocervix	NR1H4	0.6606	0.03759
testis	STAT3	0.6605	1.31e-46
fallopian tube	HMX3	0.6573	0.0544
heart - left ventricle	NFIC	0.6573	8.655e-55
bladder	CEBPA	0.6571	0.001209
bladder	STAT2	0.6571	0.001209
testis	IRF2	0.6566	6.8e-46
testis	MLX	0.6557	9.758e-46
heart - left ventricle	MEF2D	0.6548	3.05e-54
colon - transverse	NEUROD1	0.6515	2.06e-50
testis	YY1	0.6512	6.279e-45
heart - left ventricle	KLF9	0.6508	2.13e-53
bladder	POU5F1B	0.6506	0.001404
heart - left ventricle	PBX3	0.6504	2.634e-53
colon - transverse	PDX1	0.6502	3.725e-50
cervix - ectocervix	SP1	0.65	0.05807
colon - transverse	MECOM	0.65	4.155e-50
fallopian tube	MAFF	0.65	0.05807
heart - left ventricle	LIN54	0.6498	3.512e-53
testis	MSX2	0.6495	1.251e-44
cervix - endocervix	NRF1	0.6485	0.04254
small intestine - terminal ileum	HOXC11	0.6484	1.103e-23
testis	MEF2D	0.6482	2.104e-44
heart - left ventricle	SP2	0.6481	7.827e-53
testis	MYC	0.648	2.311e-44
heart - left ventricle	FOXJ3	0.6475	1.066e-52
colon - transverse	PAX4	0.6469	1.657e-49
testis	MAF	0.6462	4.718e-44
testis	AHR	0.6459	5.357e-44
testis	TFE3	0.6456	5.982e-44
bladder	TCF12	0.6442	0.001624
testis	ATF7	0.6439	1.172e-43
minor salivary gland	RUNX1	0.6431	2.799e-20
heart - left ventricle	MXI1	0.6421	1.379e-51
bladder	ZSCAN4	0.6416	0.00172
bladder	STAT1	0.6416	0.00172
heart - left ventricle	TFDP1	0.6414	1.933e-51
muscle - skeletal	FOXO1	0.6414	2.792e-94
heart - left ventricle	YY1	0.6406	2.814e-51
heart - left ventricle	PPARG	0.638	9.427e-51
bladder	FOXH1	0.6366	0.001918
bladder	HOXB3	0.6364	0.001926
cervix - endocervix	NR1H3	0.6364	0.04791
bladder	ZNF282	0.6351	0.001981
bladder	TP53	0.6351	0.001981
minor salivary gland	GLIS3	0.6351	1.127e-19
heart - left ventricle	HIF1A	0.6349	3.966e-50
minor salivary gland	TP53	0.6341	1.327e-19
heart - left ventricle	CTCF	0.6336	7.069e-50
heart - left ventricle	ELK1	0.6336	7.237e-50
cervix - ectocervix	NPAS2	0.6333	0.06709
cervix - ectocervix	GRHL2	0.6333	0.06709
cervix - ectocervix	BHLHE40	0.6333	0.06709
cervix - ectocervix	REL	0.6333	0.06709
cervix - ectocervix	E2F2	0.6333	0.06709
fallopian tube	SREBF1	0.6333	0.06709
fallopian tube	TFE3	0.6333	0.06709
minor salivary gland	SOX4	0.6329	1.647e-19
colon - transverse	ARX	0.6323	1.019e-46
heart - left ventricle	ESR2	0.6323	1.323e-49
small intestine - terminal ileum	SOX9	0.6318	3.165e-22
testis	ELK3	0.6313	1.537e-41
bladder	MSX2	0.6312	0.002153
heart - left ventricle	RREB1	0.6309	2.43e-49
heart - left ventricle	RXRA	0.6304	3.108e-49
heart - left ventricle	ZEB1	0.6302	3.402e-49
bladder	POU4F1	0.63	0.002205
small intestine - terminal ileum	FOXA2	0.6298	4.653e-22
heart - left ventricle	ZBTB7B	0.6286	6.98e-49
muscle - skeletal	NFIC	0.6275	4.07e-89
heart - left ventricle	TFEC	0.6274	1.163e-48
heart - left ventricle	ZFX	0.6273	1.263e-48
testis	GATA6	0.6269	8.098e-41
kidney - cortex	HNF4G	0.6268	1.387e-10
minor salivary gland	STAT3	0.6259	5.353e-19
heart - left ventricle	ELF1	0.6247	3.993e-48
testis	GABPA	0.6244	2.068e-40
cervix - endocervix	NR2E3	0.6242	0.05372
testis	STAT1	0.6242	2.16e-40
testis	SREBF2	0.6237	2.684e-40
minor salivary gland	GRHL2	0.6226	9.087e-19
artery - aorta	PPARG	0.6222	1.209e-47
heart - left ventricle	ESRRB	0.6222	1.176e-47
bladder	FOSL2	0.6208	0.002674
heart - left ventricle	NFIA	0.6208	2.155e-47
minor salivary gland	REST	0.6197	1.477e-18
minor salivary gland	BATF	0.6197	1.482e-18
bladder	SNAI2	0.6195	0.002746
heart - left ventricle	NFIX	0.6193	4.12e-47
colon - transverse	ONECUT2	0.6192	2.447e-44
heart - left ventricle	TBX20	0.6189	4.954e-47
heart - left ventricle	SREBF2	0.6184	6.119e-47
colon - transverse	E2F8	0.6183	3.537e-44
bladder	NPAS2	0.6182	0.002819
heart - left ventricle	TFCP2	0.6177	8.332e-47
heart - left ventricle	NPAS2	0.6175	9.187e-47
heart - left ventricle	HLTF	0.6174	9.684e-47
small intestine - terminal ileum	ZBTB7C	0.617	5.301e-21
cervix - ectocervix	ZBTB33	0.6167	0.07693
cervix - ectocervix	TFAP2C	0.6167	0.07693
cervix - ectocervix	MYBL1	0.6167	0.07693
cervix - ectocervix	MYBL2	0.6167	0.07693
cervix - ectocervix	HOXB13	0.6167	0.07693
heart - left ventricle	SP4	0.6166	1.339e-46
heart - left ventricle	ZBTB18	0.6159	1.821e-46
testis	YY2	0.615	6.25e-39
minor salivary gland	NFKB1	0.6144	3.462e-18
heart - left ventricle	NR2C2	0.6143	3.523e-46
heart - left ventricle	NR3C2	0.6142	3.753e-46
testis	ARNTL	0.614	8.835e-39
heart - left ventricle	MTF1	0.6134	5.297e-46
bladder	MGA	0.613	0.003131
bladder	ELK4	0.6125	0.003159
cervix - endocervix	TCF3	0.6121	0.05997
cervix - endocervix	CEBPA	0.6121	0.05997
testis	REST	0.6117	1.971e-38
testis	SOX4	0.6116	2.032e-38
heart - left ventricle	KLF12	0.6111	1.367e-45
heart - left ventricle	ZNF24	0.61	2.178e-45
bladder	HNF4A	0.6099	0.00333
testis	FOXC1	0.6094	4.435e-38
bladder	POU3F1	0.6091	0.003382
heart - left ventricle	STAT1	0.6091	3.174e-45
breast - mammary tissue	PPARG	0.6082	9.083e-48
bladder	EVX1	0.6078	0.00347
bladder	STAT6	0.6078	0.00347
heart - left ventricle	HAND1	0.6077	5.756e-45
minor salivary gland	TEAD3	0.6069	1.12e-17
testis	KLF13	0.6062	1.373e-37
heart - left ventricle	ZNF354C	0.606	1.158e-44
testis	FOXJ3	0.606	1.436e-37
brain - hypothalamus	NFATC1	0.6058	1.263e-21
heart - left ventricle	ZNF143	0.6056	1.399e-44
heart - left ventricle	NFAT5	0.6045	2.133e-44
artery - coronary	PPARG	0.6041	2.89e-25
minor salivary gland	TGIF1	0.604	1.749e-17
minor salivary gland	GMEB1	0.6036	1.878e-17
minor salivary gland	IRF5	0.6036	1.859e-17
ALL_samples	NR5A2	0.6034	0
heart - left ventricle	ESRRA	0.6019	6.247e-44
minor salivary gland	FOXO4	0.6019	2.442e-17
testis	GATA5	0.6018	6.049e-37
bladder	KLF5	0.6013	0.003937
bladder	TP73	0.6013	0.003937
small intestine - terminal ileum	PPARG	0.6013	9.086e-20
testis	ZBTB7A	0.6005	9.458e-37
cervix - ectocervix	HES1	0.6	0.08762
cervix - ectocervix	FOSL1	0.6	0.08762
cervix - endocervix	RORB	0.6	0.06669
cervix - endocervix	FOXP1	0.6	0.06669
cervix - endocervix	BACH2	0.6	0.06669
cervix - endocervix	DBP	0.6	0.06669
cervix - endocervix	TCF7L2	0.6	0.06669
cervix - endocervix	ARID3B	0.6	0.06669
fallopian tube	NFKB2	0.6	0.08762
fallopian tube	ZNF143	0.6	0.08762
fallopian tube	ALX3	0.6	0.08762
fallopian tube	IRF4	0.6	0.08762
fallopian tube	CREB3L1	0.6	0.08762
fallopian tube	CEBPD	0.6	0.08762
kidney - medulla	HNF1A	0.6	0.4
kidney - medulla	LMX1B	0.6	0.4
kidney - medulla	LHX6	0.6	0.4
kidney - medulla	ISX	0.6	0.4
kidney - medulla	MAFB	0.6	0.4
kidney - medulla	CEBPA	0.6	0.4
kidney - medulla	NR1H4	0.6	0.4
kidney - medulla	HNF4G	0.6	0.4
kidney - medulla	HNF4A	0.6	0.4
kidney - medulla	MAF	0.6	0.4
kidney - medulla	VDR	0.6	0.4
small intestine - terminal ileum	LBX2	0.5993	1.297e-19
testis	PPARA	0.5993	1.412e-36
bladder	PPARG	0.5987	0.004137
heart - left ventricle	TCFL5	0.5969	4.807e-43
muscle - skeletal	MAX	0.5961	2.061e-78
heart - left ventricle	SMAD2	0.5959	7.112e-43
brain - hypothalamus	TBX19	0.5956	8.899e-21
heart - left ventricle	ZNF384	0.5956	7.92e-43
muscle - skeletal	ARNTL	0.5955	3.19e-78
muscle - skeletal	FOSL2	0.5954	3.432e-78
heart - left ventricle	E2F3	0.5949	1.049e-42
testis	CTCF	0.5944	7.282e-36
artery - aorta	MLXIPL	0.5928	2.407e-42
testis	ATF1	0.5924	1.411e-35
heart - left ventricle	EHF	0.5923	2.92e-42
bladder	RFX3	0.5922	0.004677
bladder	ETV3	0.5922	0.004677
bladder	FOXJ3	0.5922	0.004677
bladder	FOXA1	0.5922	0.004677
testis	NFYB	0.5917	1.802e-35
bladder	TFAP2C	0.5909	0.004791
bladder	RORC	0.5909	0.004791
colon - transverse	IRF8	0.5905	1.622e-39
small intestine - terminal ileum	SP8	0.5902	6.117e-19
heart - left ventricle	AR	0.5884	1.38e-41
muscle - skeletal	RXRA	0.5884	5.864e-76
cervix - endocervix	HOXB3	0.5879	0.07388
cervix - endocervix	TBX19	0.5879	0.07388
testis	RORC	0.5871	7.996e-35
bladder	MECOM	0.587	0.005149
bladder	ARID3A	0.5857	0.005273
kidney - cortex	MAF	0.5846	4.253e-09
muscle - skeletal	TBP	0.5845	9.339e-75
bladder	SOX6	0.5844	0.0054
cervix - ectocervix	ZBTB7A	0.5833	0.09919
cervix - ectocervix	KLF5	0.5833	0.09919
cervix - ectocervix	EHF	0.5833	0.09919
cervix - ectocervix	FOXQ1	0.5833	0.09919
fallopian tube	CEBPB	0.5833	0.09919
fallopian tube	BACH1	0.5833	0.09919
fallopian tube	PRDM1	0.5833	0.09919
fallopian tube	NFE2L2	0.5833	0.09919
fallopian tube	PROX1	0.5833	0.09919
bladder	GABPA	0.5831	0.005529
brain - hypothalamus	RFX3	0.5825	9.549e-20
heart - left ventricle	TBP	0.5821	1.508e-40
heart - left ventricle	NR1H2	0.5821	1.509e-40
muscle - skeletal	ZNF143	0.5808	1.323e-73
bladder	LHX4	0.5805	0.005795
heart - left ventricle	THAP1	0.5794	4.27e-40
brain - hypothalamus	RREB1	0.5783	2.002e-19
bladder	NFYA	0.5779	0.006071
minor salivary gland	ELF1	0.5774	8.734e-16
bladder	HESX1	0.5766	0.006213
heart - left ventricle	POU2F1	0.5766	1.225e-39
heart - left ventricle	MEF2C	0.5764	1.309e-39
heart - left ventricle	SP1	0.576	1.501e-39
testis	ZNF740	0.5759	2.773e-33
cervix - endocervix	TCF12	0.5758	0.08155
cervix - endocervix	TEF	0.5758	0.08155
cervix - endocervix	HOXA11	0.5758	0.08155
bladder	DLX6	0.5753	0.006358
bladder	FOS	0.5753	0.006358
testis	RELA	0.575	3.723e-33
heart - left ventricle	SRF	0.5744	2.698e-39
vagina	MAFB	0.574	4.742e-15
heart - left ventricle	PLAG1	0.5738	3.374e-39
heart - left ventricle	ZBTB33	0.5724	5.826e-39
heart - left ventricle	ZNF740	0.5724	5.778e-39
brain - hippocampus	GLIS3	0.5717	1.73e-18
small intestine - terminal ileum	TCF7L2	0.5714	1.339e-17
muscle - skeletal	FOXK2	0.5711	1.043e-70
minor salivary gland	ZNF282	0.5708	2.179e-15
heart - left ventricle	CENPB	0.5707	1.079e-38
small intestine - terminal ileum	PDX1	0.5693	1.865e-17
muscle - skeletal	SREBF2	0.5689	4.748e-70
minor salivary gland	MXI1	0.5686	2.937e-15
minor salivary gland	IRF2	0.5683	3.097e-15
muscle - skeletal	BACH1	0.5678	1.018e-69
colon - transverse	HOXB13	0.5676	5.305e-36
bladder	GRHL1	0.5675	0.007288
heart - left ventricle	CREB3L1	0.5675	3.473e-38
heart - left ventricle	CREB1	0.567	4.099e-38
testis	USF1	0.567	4.244e-32
cervix - ectocervix	TFAP2A	0.5667	0.1116
cervix - ectocervix	NKX6-2	0.5667	0.1116
fallopian tube	ID2	0.5667	0.1116
fallopian tube	MYBL1	0.5667	0.1116
bladder	EHF	0.5662	0.007453
minor salivary gland	ZNF143	0.5652	4.706e-15
heart - left ventricle	FOXK1	0.5641	1.185e-37
brain - hypothalamus	ATF7	0.5637	2.44e-18
bladder	ZBTB33	0.5636	0.007793
cervix - endocervix	EOMES	0.5636	0.08972
cervix - endocervix	MLXIPL	0.5636	0.08972
cervix - endocervix	RARG	0.5636	0.08972
cervix - endocervix	CUX1	0.5636	0.08972
cervix - endocervix	MYCN	0.5636	0.08972
cervix - endocervix	HES2	0.5636	0.08972
testis	SIX1	0.5627	1.564e-31
bladder	TBX2	0.5623	0.007967
minor salivary gland	TFE3	0.562	7.176e-15
minor salivary gland	RELA	0.5619	7.298e-15
heart - left ventricle	FOXO1	0.5616	2.847e-37
bladder	JUNB	0.561	0.008145
muscle - skeletal	MLX	0.5609	9.956e-68
cervix - ectocervix	HNF4A	0.5607	0.1163
testis	MEF2C	0.5607	2.826e-31
heart - left ventricle	TEAD2	0.5602	4.739e-37
testis	MAFB	0.5599	3.577e-31
bladder	HNF1B	0.5597	0.008326
heart - left ventricle	MEIS2	0.5596	5.694e-37
vagina	EHF	0.5593	3.239e-14
muscle - skeletal	E2F4	0.559	3.337e-67
minor salivary gland	CTCF	0.5584	1.156e-14
cervix - endocervix	MIXL1	0.5583	0.09346
minor salivary gland	HINFP	0.5581	1.209e-14
minor salivary gland	CEBPD	0.5581	1.201e-14
heart - left ventricle	SP3	0.5577	1.131e-36
minor salivary gland	ATF1	0.5575	1.301e-14
testis	RXRA	0.5574	7.438e-31
heart - left ventricle	RORB	0.5571	1.367e-36
muscle - skeletal	GMEB1	0.5568	1.476e-66
muscle - skeletal	ARID3A	0.5565	1.695e-66
bladder	SOX5	0.5545	0.009083
brain - hypothalamus	GLIS3	0.5537	1.273e-17
heart - left ventricle	GATA4	0.5523	7.198e-36
bladder	BHLHE41	0.5519	0.009482
minor salivary gland	ZNF410	0.5518	2.719e-14
testis	TGIF2	0.5517	3.815e-30
cervix - endocervix	HIC2	0.5515	0.0984
cervix - endocervix	FOXD2	0.5515	0.0984
cervix - endocervix	ESR2	0.5515	0.0984
heart - left ventricle	TBX5	0.5512	1.047e-35
lung	RORB	0.551	3.289e-47
minor salivary gland	RELB	0.5506	3.2e-14
cervix - ectocervix	TP63	0.55	0.125
fallopian tube	EOMES	0.55	0.125
fallopian tube	FOXF2	0.55	0.125
fallopian tube	ATF1	0.55	0.125
vagina	FOXA1	0.5499	1.051e-13
heart - left ventricle	ZBTB7A	0.5498	1.724e-35
muscle - skeletal	ZBTB7B	0.5496	1.428e-64
ALL_samples	MECOM	0.549	0
muscle - skeletal	NPAS2	0.5486	2.668e-64
bladder	FOXP3	0.5481	0.01011
brain - hippocampus	RFX2	0.5481	7.617e-17
heart - left ventricle	RFX5	0.548	3.105e-35
cervix - ectocervix	SPIC	0.5477	0.1269
brain - hypothalamus	MTF1	0.5474	3.454e-17
brain - hypothalamus	ARNT	0.5469	3.729e-17
heart - left ventricle	RBPJ	0.5468	4.667e-35
minor salivary gland	ZNF384	0.5468	5.174e-14
cervix - endocervix	NOTO	0.5462	0.1023
brain - hippocampus	RREB1	0.5461	1.039e-16
bladder	SOX15	0.5455	0.01054
bladder	ELF3	0.5455	0.01054
testis	ERF	0.5453	2.342e-29
brain - hypothalamus	TEAD1	0.5452	4.86e-17
brain - hypothalamus	IRF2	0.5452	4.863e-17
brain - hypothalamus	CREB3L2	0.5451	4.957e-17
heart - left ventricle	ELK4	0.545	8.572e-35
cervix - endocervix	NKX2-8	0.5449	0.1033
heart - left ventricle	BHLHE41	0.5446	9.923e-35
minor salivary gland	TFAP2A	0.5443	7.11e-14
bladder	PLAG1	0.5442	0.01077
muscle - skeletal	STAT5A	0.5438	5.545e-63
heart - left ventricle	TCF12	0.5434	1.5e-34
heart - left ventricle	RFX1	0.5434	1.496e-34
testis	MITF	0.5434	3.995e-29
vagina	ZBTB7C	0.5433	2.342e-13
vagina	SOX9	0.5427	2.5e-13
colon - transverse	NPAS2	0.5426	1.863e-32
cervix - ectocervix	NEUROG1	0.5425	0.1313
brain - hypothalamus	LHX4	0.5424	7.593e-17
bladder	ELF5	0.5416	0.01123
testis	KLF12	0.5416	6.65e-29
brain - hypothalamus	ELF4	0.5405	1.015e-16
muscle - skeletal	RELA	0.5402	4.993e-62
cervix - endocervix	LHX4	0.5394	0.1076
cervix - endocervix	HOXD3	0.5394	0.1076
cervix - endocervix	RFX2	0.5394	0.1076
cervix - endocervix	HSF1	0.5394	0.1076
cervix - endocervix	FOXP2	0.5394	0.1076
cervix - endocervix	SOX4	0.5394	0.1076
cervix - endocervix	BCL6B	0.5394	0.1076
cervix - endocervix	MYBL2	0.5394	0.1076
cervix - endocervix	ZNF24	0.5394	0.1076
heart - left ventricle	SOX6	0.5393	5.683e-34
bladder	DLX4	0.539	0.0117
bladder	POU2F1	0.539	0.0117
bladder	RXRA	0.539	0.0117
minor salivary gland	SMAD2	0.5389	1.393e-13
brain - hippocampus	EHF	0.5387	3.191e-16
esophagus - mucosa	SOX2	0.5381	5.587e-43
heart - left ventricle	CREB3	0.5381	8.618e-34
bladder	KLF14	0.5373	0.01201
heart - left ventricle	MAFG	0.5367	1.36e-33
artery - coronary	TAL1	0.5361	2.963e-19
breast - mammary tissue	MLXIPL	0.5359	1.737e-35
testis	TWIST1	0.5354	3.608e-28
muscle - skeletal	GMEB2	0.5353	9.728e-61
bladder	GRHL2	0.5351	0.01244
brain - caudate (basal ganglia)	RFX3	0.5345	1.4e-19
ALL_samples	GATA6	0.5343	0
muscle - skeletal	ARID3B	0.5343	1.744e-60
colon - transverse	GFI1	0.5342	2.444e-31
muscle - skeletal	VDR	0.5342	1.878e-60
artery - coronary	CEBPA	0.5338	4.414e-19
cervix - ectocervix	POU3F1	0.5333	0.1392
cervix - ectocervix	PAX5	0.5333	0.1392
fallopian tube	MAFG	0.5333	0.1392
fallopian tube	ETV4	0.5333	0.1392
fallopian tube	ARID5A	0.5333	0.1392
heart - left ventricle	HLF	0.5331	4.33e-33
artery - coronary	SOX2	0.5329	5.244e-19
heart - left ventricle	NFATC1	0.5329	4.582e-33
bladder	NR1H3	0.5325	0.01296
brain - hypothalamus	RFX2	0.5324	3.497e-16
heart - left ventricle	PITX3	0.5322	5.844e-33
testis	NR2F2	0.5322	8.677e-28
brain - hypothalamus	GATA1	0.532	3.745e-16
heart - left ventricle	RORA	0.5311	8.292e-33
minor salivary gland	GRHL1	0.5311	3.594e-13
heart - left ventricle	SOX9	0.5307	9.421e-33
vagina	GRHL2	0.5306	1.045e-12
nerve - tibial	TWIST2	0.5304	3.367e-46
bladder	POU4F3	0.5302	0.01341
bladder	GATA3	0.5299	0.01349
cervix - ectocervix	CDX2	0.5295	0.1427
brain - hippocampus	NFATC1	0.5294	1.254e-15
brain - hypothalamus	STAT3	0.5294	5.487e-16
testis	FOXC2	0.5294	1.798e-27
heart - left ventricle	AHR	0.5293	1.473e-32
heart - left ventricle	IRF5	0.5291	1.579e-32
brain - hypothalamus	RFX1	0.5289	5.931e-16
brain - hypothalamus	SP1	0.5286	6.212e-16
heart - left ventricle	XBP1	0.5286	1.807e-32
muscle - skeletal	ZBTB7A	0.5284	5.913e-59
bladder	NKX6-1	0.5281	0.01386
bladder	HNF4G	0.5281	0.01386
brain - hypothalamus	MGA	0.5278	6.935e-16
brain - hypothalamus	NFATC2	0.5276	7.179e-16
cervix - endocervix	GSX2	0.5276	0.117
minor salivary gland	HMBOX1	0.5276	5.463e-13
bladder	GATA2	0.5273	0.01404
cervix - endocervix	MXI1	0.5273	0.1173
cervix - endocervix	ZBTB18	0.5273	0.1173
brain - hypothalamus	ZFX	0.527	7.857e-16
brain - hippocampus	RARG	0.5264	1.961e-15
heart - left ventricle	GMEB1	0.526	4.1e-32
nerve - tibial	BCL6	0.525	3.779e-45
kidney - cortex	E2F3	0.5249	2.508e-07
testis	SNAI2	0.5246	6.491e-27
brain - hypothalamus	PLAG1	0.5242	1.174e-15
brain - hypothalamus	STAT5A	0.5242	1.177e-15
heart - left ventricle	NKX3-1	0.5242	7.247e-32
kidney - cortex	NR1H4	0.5242	2.628e-07
minor salivary gland	YY1	0.5242	8.112e-13
heart - left ventricle	CEBPG	0.5241	7.493e-32
testis	PAX9	0.5241	7.316e-27
brain - hypothalamus	SOX9	0.5236	1.283e-15
minor salivary gland	HOXC13	0.5235	8.874e-13
heart - left ventricle	HSF1	0.5231	1.039e-31
testis	SMAD3	0.5227	1.054e-26
muscle - skeletal	YY1	0.5225	1.878e-57
muscle - skeletal	FOXQ1	0.5224	1.944e-57
cervix - endocervix	SP8	0.5222	0.1215
cervix - endocervix	RAX	0.5222	0.1215
colon - transverse	POU2F3	0.5219	9.739e-30
minor salivary gland	SP2	0.5219	1.069e-12
brain - hippocampus	IRF2	0.5216	3.851e-15
minor salivary gland	TEAD2	0.5209	1.196e-12
brain - hypothalamus	STAT2	0.5206	1.998e-15
minor salivary gland	FOXK2	0.5194	1.42e-12
muscle - skeletal	KLF9	0.5194	1.088e-56
brain - hypothalamus	ZNF410	0.5189	2.566e-15
pancreas	KLF9	0.5186	5.594e-24
vagina	SOX2	0.5182	4.252e-12
brain - hypothalamus	RARG	0.5174	3.144e-15
brain - hippocampus	NFATC2	0.517	7.404e-15
bladder	JUN	0.5169	0.01643
bladder	ESRRG	0.5169	0.01643
bladder	NFE2L2	0.5169	0.01643
cervix - ectocervix	FOXP3	0.5167	0.1544
cervix - ectocervix	SREBF1	0.5167	0.1544
cervix - ectocervix	ESRRA	0.5167	0.1544
cervix - ectocervix	HES2	0.5167	0.1544
cervix - ectocervix	SOX9	0.5167	0.1544
fallopian tube	RARA	0.5167	0.1544
fallopian tube	ONECUT3	0.5167	0.1544
fallopian tube	CREM	0.5167	0.1544
fallopian tube	NR4A1	0.5167	0.1544
brain - hypothalamus	ATF1	0.5165	3.617e-15
minor salivary gland	STAT2	0.5163	2.03e-12
brain - hypothalamus	BCL6	0.5161	3.799e-15
kidney - cortex	LBX2	0.5159	4.335e-07
testis	TCF12	0.5159	6.115e-26
brain - hypothalamus	FOXO1	0.5158	3.947e-15
testis	NR2C2	0.5156	6.566e-26
testis	TCF21	0.5153	7.117e-26
cervix - endocervix	TEAD1	0.5152	0.1276
cervix - endocervix	ZNF740	0.5152	0.1276
cervix - endocervix	IRF2	0.5152	0.1276
cervix - endocervix	HOXC11	0.5152	0.1276
heart - left ventricle	NRL	0.5151	1.209e-30
heart - left ventricle	PRRX1	0.5148	1.319e-30
heart - left ventricle	FOXK2	0.5148	1.309e-30
testis	ZBTB7C	0.5146	8.56e-26
stomach	STAT6	0.5144	1.226e-25
ALL_samples	PPARG	0.5141	0
brain - hippocampus	TGIF1	0.5141	1.11e-14
muscle - skeletal	BCL6	0.514	2.322e-55
minor salivary gland	ZNF263	0.5138	2.71e-12
muscle - skeletal	CENPB	0.5134	3.331e-55
minor salivary gland	PKNOX1	0.5132	2.896e-12
brain - nucleus accumbens (basal ganglia)	SP3	0.5128	6.705e-18
minor salivary gland	HNF4G	0.5128	3.013e-12
minor salivary gland	FOXO3	0.5124	3.172e-12
testis	RBPJ	0.5122	1.553e-25
brain - hypothalamus	SMAD4	0.512	6.783e-15
heart - left ventricle	GABPA	0.512	3.069e-30
kidney - cortex	PPARA	0.5116	5.61e-07
colon - sigmoid	MLXIPL	0.5114	3.036e-26
heart - left ventricle	MNT	0.5112	3.874e-30
brain - hypothalamus	TCF7	0.5111	7.744e-15
minor salivary gland	GMEB2	0.5111	3.667e-12
testis	USF2	0.5109	2.167e-25
brain - nucleus accumbens (basal ganglia)	ARNT	0.5106	9.79e-18
pancreas	TEAD1	0.5106	3.568e-23
muscle - skeletal	USF1	0.5104	1.779e-54
thyroid	TBX5	0.5104	1.356e-44
cervix - endocervix	SPZ1	0.5103	0.1318
cervix - endocervix	HMX1	0.5103	0.1318
muscle - skeletal	CLOCK	0.5103	1.922e-54
minor salivary gland	TCF12	0.5102	4.052e-12
testis	KLF9	0.5095	3.073e-25
vagina	TFAP2A	0.509	1.158e-11
brain - hippocampus	TP73	0.5088	2.286e-14
testis	BHLHE41	0.5088	3.612e-25
heart - left ventricle	TFEB	0.5076	1.146e-29
heart - left ventricle	ATF7	0.5074	1.218e-29
small intestine - terminal ileum	GFI1B	0.5074	1.255e-13
muscle - skeletal	ZBTB33	0.5073	9.82e-54
testis	LHX9	0.5073	5.211e-25
heart - left ventricle	ATF1	0.5071	1.306e-29
brain - hypothalamus	RUNX2	0.5069	1.378e-14
heart - left ventricle	RORC	0.5068	1.452e-29
brain - hippocampus	SOX9	0.5063	3.21e-14
brain - hypothalamus	NFAT5	0.506	1.58e-14
minor salivary gland	HIF1A	0.506	6.482e-12
minor salivary gland	MLXIP	0.5057	6.704e-12
heart - left ventricle	MEIS1	0.5055	2.092e-29
brain - hypothalamus	VSX1	0.5053	1.724e-14
colon - transverse	BHLHA15	0.5053	1.066e-27
bladder	TP63	0.5052	0.01949
bladder	FOXQ1	0.5052	0.01949
bladder	FOXI1	0.5051	0.01952
heart - left ventricle	STAT3	0.5051	2.381e-29
testis	STAT5A	0.505	9.177e-25
brain - hypothalamus	IRF9	0.5048	1.862e-14
small intestine - terminal ileum	KLF4	0.5047	1.774e-13
brain - hippocampus	TCF7	0.5045	4.084e-14
testis	CTCFL	0.5044	1.072e-24
heart - left ventricle	ETV3	0.5043	2.969e-29
bladder	ZBTB7A	0.5039	0.01986
bladder	TGIF2	0.5039	0.01986
small intestine - terminal ileum	POU2F3	0.5038	1.988e-13
heart - left ventricle	ARID3A	0.5037	3.638e-29
minor salivary gland	DLX4	0.5037	8.36e-12
muscle - skeletal	ZNF282	0.5037	6.878e-53
minor salivary gland	SMAD4	0.5036	8.485e-12
brain - hypothalamus	ZNF384	0.5031	2.336e-14
brain - hypothalamus	TGIF2	0.5031	2.342e-14
cervix - endocervix	HOXD9	0.503	0.1383
brain - hypothalamus	MLXIP	0.5028	2.434e-14
bladder	TFCP2	0.5026	0.02023
brain - hypothalamus	REL	0.5022	2.638e-14
minor salivary gland	THAP1	0.5021	9.952e-12
brain - hippocampus	TEAD1	0.5019	5.744e-14
brain - hypothalamus	ID4	0.5018	2.773e-14
bladder	MLX	0.5013	0.02061
testis	NR3C1	0.5008	2.587e-24
brain - hippocampus	CREB3L2	0.5005	6.968e-14
brain - hypothalamus	SP3	0.5005	3.328e-14
heart - left ventricle	NFYA	0.5004	9.349e-29
bladder	ARX	0.5003	0.02091
cervix - ectocervix	KLF16	0.5	0.1705
cervix - ectocervix	FOSL2	0.5	0.1705
colon - transverse	MYBL2	0.5	4.555e-27
fallopian tube	RELB	0.5	0.1705
fallopian tube	SOX15	0.5	0.1705
fallopian tube	NKX3-1	0.5	0.1705
cervix - ectocervix	TEAD1	-0.5	0.1705
cervix - ectocervix	FOXF2	-0.5	0.1705
cervix - ectocervix	SP3	-0.5	0.1705
cervix - ectocervix	FOXJ3	-0.5	0.1705
cervix - ectocervix	ZNF24	-0.5	0.1705
cervix - ectocervix	ZNF354C	-0.5	0.1705
cervix - ectocervix	GATA5	-0.5	0.1705
vagina	TCF21	-0.5	3.006e-11
vagina	TCFL5	-0.5003	2.924e-11
small intestine - terminal ileum	TEAD4	-0.5006	2.954e-13
vagina	DLX1	-0.5007	2.805e-11
nerve - tibial	CREB5	-0.5009	1.254e-40
adipose - subcutaneous	HIC1	-0.5012	1.842e-43
esophagus - mucosa	DDIT3	-0.5014	1.153e-36
small intestine - terminal ileum	HOXB3	-0.5014	2.7e-13
breast - mammary tissue	SPDEF	-0.5017	1.244e-30
small intestine - terminal ileum	MEF2B	-0.5017	2.583e-13
breast - mammary tissue	HOXD9	-0.502	1.134e-30
lung	EOMES	-0.502	3.123e-38
breast - mammary tissue	POU2F3	-0.5026	9.49e-31
vagina	PKNOX2	-0.5027	2.267e-11
colon - transverse	REST	-0.5029	2.051e-27
cervix - endocervix	MEOX1	-0.503	0.1383
cervix - endocervix	TBX1	-0.503	0.1383
cervix - endocervix	FOXC2	-0.503	0.1383
small intestine - terminal ileum	HIC2	-0.503	2.207e-13
breast - mammary tissue	ESR1	-0.5031	8.138e-31
vagina	NFATC2	-0.5034	2.103e-11
breast - mammary tissue	CDX1	-0.5041	5.949e-31
vagina	NR5A2	-0.5047	1.841e-11
vagina	GATA6	-0.5052	1.739e-11
small intestine - terminal ileum	VSX1	-0.5053	1.632e-13
adipose - subcutaneous	DBP	-0.5054	2.849e-44
testis	BSX	-0.5056	8.087e-25
vagina	ETS1	-0.5058	1.631e-11
breast - mammary tissue	TFAP2C	-0.5062	3.11e-31
testis	PAX4	-0.5067	6.097e-25
artery - coronary	MSC	-0.507	4.433e-17
bladder	MYF6	-0.5072	0.01894
colon - transverse	POU2F2	-0.5073	6.147e-28
vagina	CREM	-0.5073	1.397e-11
colon - transverse	HOXC9	-0.5074	6.027e-28
breast - mammary tissue	GRHL1	-0.5075	2.054e-31
small intestine - terminal ileum	ZNF740	-0.5081	1.139e-13
colon - transverse	NFATC2	-0.5083	4.688e-28
nerve - tibial	SPIB	-0.5085	5.121e-42
small intestine - terminal ileum	TGIF1	-0.5087	1.065e-13
vagina	SMAD4	-0.5087	1.197e-11
colon - transverse	MEF2B	-0.5092	3.597e-28
vagina	PKNOX1	-0.5093	1.126e-11
nerve - tibial	DBP	-0.5094	3.494e-42
lung	IRF1	-0.5095	1.657e-39
nerve - tibial	RXRG	-0.5104	2.257e-42
colon - transverse	DLX3	-0.5107	2.375e-28
testis	GATA1	-0.5107	2.258e-25
colon - transverse	DMRT3	-0.5108	2.292e-28
colon - transverse	PLAG1	-0.5108	2.282e-28
small intestine - terminal ileum	STAT1	-0.5108	8.092e-14
vagina	CREB5	-0.5108	9.545e-12
vagina	HOXD3	-0.511	9.342e-12
adipose - subcutaneous	RXRG	-0.5113	1.934e-45
colon - transverse	BACH1	-0.5116	1.823e-28
testis	IRF1	-0.5118	1.713e-25
lung	NFKB2	-0.512	6.22e-40
small intestine - terminal ileum	ZFX	-0.5122	6.738e-14
breast - mammary tissue	TBX1	-0.5134	3.103e-32
nerve - tibial	SOX15	-0.5137	5.6e-43
breast - mammary tissue	DLX3	-0.5138	2.794e-32
vagina	RFX3	-0.5141	6.714e-12
vagina	NFIA	-0.5144	6.478e-12
vagina	LBX2	-0.5145	6.406e-12
vagina	USF1	-0.5146	6.297e-12
artery - coronary	TFEB	-0.5147	1.233e-17
esophagus - mucosa	HSF1	-0.5147	7.138e-39
vagina	KLF12	-0.5149	6.144e-12
breast - mammary tissue	TEAD3	-0.5151	1.835e-32
small intestine - terminal ileum	IRF9	-0.5151	4.594e-14
cervix - endocervix	NR4A1	-0.5152	0.1276
small intestine - terminal ileum	TEAD1	-0.5152	4.522e-14
bladder	SRF	-0.5156	0.01675
bladder	ALX4	-0.5164	0.01654
breast - mammary tissue	RXRB	-0.5165	1.173e-32
cervix - ectocervix	CUX2	-0.5167	0.1544
cervix - ectocervix	CENPB	-0.5167	0.1544
cervix - ectocervix	FOSB	-0.5167	0.1544
cervix - ectocervix	NFIC	-0.5167	0.1544
fallopian tube	ZBTB33	-0.5167	0.1544
fallopian tube	ZIC1	-0.5167	0.1544
breast - mammary tissue	TBX19	-0.5168	1.045e-32
bladder	RXRG	-0.5169	0.01643
small intestine - terminal ileum	ELK4	-0.5169	3.639e-14
vagina	HES7	-0.5169	4.922e-12
breast - mammary tissue	GATA3	-0.517	9.779e-33
esophagus - mucosa	PRRX2	-0.517	2.98e-39
small intestine - terminal ileum	MAFF	-0.5175	3.376e-14
testis	LHX2	-0.5175	3.999e-26
breast - mammary tissue	PRRX2	-0.5181	6.99e-33
vagina	TGIF2	-0.5184	4.174e-12
small intestine - terminal ileum	BHLHE41	-0.5185	2.929e-14
breast - mammary tissue	RFX1	-0.5186	5.766e-33
cervix - ectocervix	PAX6	-0.5188	0.1524
lung	STAT4	-0.519	3.538e-41
esophagus - mucosa	ARID5A	-0.5191	1.278e-39
breast - mammary tissue	FOXP3	-0.5203	3.343e-33
colon - transverse	FOXO3	-0.5205	1.46e-29
colon - transverse	ZFX	-0.5205	1.44e-29
small intestine - terminal ileum	FOXO3	-0.5205	2.247e-14
small intestine - terminal ileum	HMBOX1	-0.5205	2.254e-14
small intestine - terminal ileum	ETV1	-0.5206	2.205e-14
adipose - visceral (omentum)	PKNOX2	-0.5209	5.932e-39
testis	KLF5	-0.521	1.648e-26
breast - mammary tissue	RARB	-0.5211	2.621e-33
testis	STAT4	-0.5214	1.474e-26
colon - transverse	GATA5	-0.5216	1.059e-29
colon - transverse	GABPA	-0.5218	9.869e-30
colon - transverse	HOXC10	-0.5219	9.65e-30
vagina	GATA1	-0.5221	2.745e-12
breast - mammary tissue	ZNF282	-0.5223	1.75e-33
breast - mammary tissue	SOX15	-0.5224	1.665e-33
vagina	HEY2	-0.5224	2.671e-12
colon - transverse	MAFG	-0.5229	7.155e-30
small intestine - terminal ileum	SP3	-0.523	1.612e-14
vagina	MEOX2	-0.5231	2.459e-12
breast - mammary tissue	MYB	-0.5232	1.292e-33
vagina	TBX19	-0.5232	2.422e-12
testis	FOXB1	-0.5234	8.791e-27
breast - mammary tissue	MYCN	-0.5235	1.18e-33
vagina	HMBOX1	-0.5236	2.319e-12
small intestine - terminal ileum	NFE2L2	-0.5239	1.426e-14
esophagus - mucosa	HIC1	-0.5241	1.787e-40
small intestine - terminal ileum	GLIS3	-0.5242	1.358e-14
small intestine - terminal ileum	POU3F3	-0.5247	1.274e-14
small intestine - terminal ileum	TBP	-0.5248	1.252e-14
cervix - ectocervix	PHOX2A	-0.5249	0.1468
cervix - ectocervix	UNCX	-0.5249	0.1468
nerve - tibial	BHLHE41	-0.525	3.814e-45
vagina	GMEB2	-0.526	1.767e-12
testis	NKX3-2	-0.5265	3.899e-27
artery - coronary	PRRX2	-0.5272	1.439e-18
cervix - endocervix	MYC	-0.5273	0.1173
cervix - endocervix	STAT1	-0.5273	0.1173
colon - transverse	MAX	-0.5273	1.948e-30
artery - coronary	FOXL1	-0.5275	1.351e-18
colon - transverse	NR4A1	-0.5276	1.778e-30
vagina	CEBPB	-0.5277	1.453e-12
esophagus - mucosa	CEBPB	-0.5278	3.984e-41
small intestine - terminal ileum	MSC	-0.5285	7.629e-15
bladder	CENPB	-0.5286	0.01376
adipose - subcutaneous	HOXA13	-0.529	4.509e-49
nerve - tibial	BHLHE40	-0.529	6.302e-46
artery - coronary	FOXC2	-0.5298	9.09e-19
vagina	HIC1	-0.5304	1.067e-12
fallopian tube	ONECUT1	-0.5309	0.1414
nerve - tibial	PKNOX2	-0.531	2.465e-46
vagina	TEAD2	-0.531	9.92e-13
breast - mammary tissue	FOXP1	-0.5314	8.326e-35
esophagus - mucosa	RARA	-0.5315	8.602e-42
breast - mammary tissue	PBX2	-0.5317	7.537e-35
breast - mammary tissue	ELF3	-0.5326	5.394e-35
vagina	FOXD2	-0.5327	8.218e-13
small intestine - terminal ileum	CREB1	-0.533	4.099e-15
small intestine - terminal ileum	VENTX	-0.533	4.095e-15
breast - mammary tissue	FOXF2	-0.5332	4.513e-35
cervix - ectocervix	MGA	-0.5333	0.1392
cervix - ectocervix	MEIS1	-0.5333	0.1392
cervix - ectocervix	HOXA5	-0.5333	0.1392
cervix - ectocervix	DLX1	-0.5333	0.1392
cervix - ectocervix	TEAD2	-0.5333	0.1392
cervix - ectocervix	RFX1	-0.5333	0.1392
cervix - ectocervix	ATF4	-0.5333	0.1392
cervix - ectocervix	MEF2B	-0.5333	0.1392
cervix - ectocervix	SIX2	-0.5333	0.1392
cervix - ectocervix	PKNOX2	-0.5333	0.1392
cervix - ectocervix	AR	-0.5333	0.1392
fallopian tube	NPAS2	-0.5333	0.1392
vagina	FOXP1	-0.5339	7.095e-13
vagina	TCF4	-0.5345	6.654e-13
breast - mammary tissue	BHLHE41	-0.5349	2.499e-35
breast - mammary tissue	NR2F1	-0.535	2.39e-35
small intestine - terminal ileum	MYC	-0.535	3.07e-15
small intestine - terminal ileum	TFDP1	-0.5354	2.926e-15
breast - mammary tissue	GRHL2	-0.5355	1.999e-35
breast - mammary tissue	HLTF	-0.5359	1.773e-35
small intestine - terminal ileum	NFKB1	-0.5362	2.605e-15
adipose - subcutaneous	GLIS2	-0.5366	1.051e-50
vagina	BHLHE22	-0.5367	5.124e-13
vagina	RARA	-0.5368	5.065e-13
vagina	RXRG	-0.5369	4.986e-13
testis	PITX3	-0.5374	2.089e-28
small intestine - terminal ileum	ID4	-0.5375	2.152e-15
bladder	CREM	-0.5377	0.01194
vagina	NR1H3	-0.538	4.403e-13
nerve - tibial	SOX4	-0.5388	6.604e-48
cervix - endocervix	POU6F2	-0.5394	0.1076
small intestine - terminal ileum	SOX2	-0.5399	1.54e-15
small intestine - terminal ileum	DLX4	-0.5403	1.448e-15
muscle - skeletal	E2F8	-0.5404	4.339e-62
small intestine - terminal ileum	CUX2	-0.5408	1.351e-15
colon - transverse	ZNF740	-0.5411	2.947e-32
breast - mammary tissue	TP63	-0.5431	1.424e-36
vagina	EMX2	-0.5432	2.37e-13
breast - mammary tissue	HSF4	-0.5434	1.29e-36
colon - transverse	FLI1	-0.5439	1.245e-32
vagina	ERG	-0.5442	2.099e-13
testis	SPZ1	-0.5444	3.06e-29
testis	TBX1	-0.5446	2.896e-29
colon - transverse	HMBOX1	-0.5452	8.094e-33
vagina	HOXC9	-0.5456	1.775e-13
breast - mammary tissue	CTCF	-0.546	5.071e-37
vagina	FOXJ2	-0.5461	1.67e-13
adipose - visceral (omentum)	PRRX1	-0.5463	2.011e-43
breast - mammary tissue	LMX1B	-0.5465	4.274e-37
bladder	CREB3	-0.5468	0.01032
testis	HNF4A	-0.547	1.46e-29
cervix - ectocervix	FOXI1	-0.5477	0.1269
fallopian tube	VAX1	-0.5477	0.1269
fallopian tube	INSM1	-0.5477	0.1269
small intestine - terminal ileum	CEBPD	-0.5482	4.62e-16
colon - transverse	SOX13	-0.5486	2.795e-33
colon - transverse	CEBPD	-0.5487	2.663e-33
breast - mammary tissue	ZNF263	-0.5488	1.884e-37
bladder	OLIG1	-0.5491	0.00994
colon - transverse	PRRX2	-0.5494	2.178e-33
cervix - ectocervix	DDIT3	-0.55	0.125
cervix - ectocervix	POU3F2	-0.55	0.125
cervix - ectocervix	NFYB	-0.55	0.125
cervix - ectocervix	EBF1	-0.55	0.125
fallopian tube	SMAD2	-0.55	0.125
artery - coronary	ETV6	-0.5503	2.102e-20
colon - transverse	ZNF24	-0.5505	1.508e-33
vagina	NFKB2	-0.5505	9.732e-14
colon - transverse	EMX2	-0.5516	1.059e-33
breast - mammary tissue	RUNX2	-0.5523	5.191e-38
testis	ESRRB	-0.5523	3.233e-30
colon - transverse	CEBPB	-0.5531	6.61e-34
vagina	PPARG	-0.5534	6.787e-14
breast - mammary tissue	TFAP4	-0.5538	3.017e-38
colon - transverse	FOXO1	-0.5541	4.728e-34
small intestine - terminal ileum	MNT	-0.5544	1.843e-16
vagina	MSX1	-0.5548	5.695e-14
vagina	MEF2B	-0.5549	5.629e-14
colon - transverse	YY1	-0.5551	3.413e-34
breast - mammary tissue	TFAP2A	-0.5557	1.517e-38
small intestine - terminal ileum	FLI1	-0.5567	1.296e-16
colon - transverse	HESX1	-0.5571	1.794e-34
vagina	ARNT	-0.5571	4.267e-14
breast - mammary tissue	TP73	-0.5572	8.535e-39
colon - transverse	DBP	-0.5579	1.388e-34
breast - mammary tissue	PROX1	-0.5582	5.802e-39
bladder	E2F1	-0.5584	0.00851
vagina	NR2F2	-0.5587	3.483e-14
small intestine - terminal ileum	NFATC2	-0.5595	8.471e-17
vagina	RXRB	-0.5595	3.152e-14
vagina	MEF2D	-0.5598	3.012e-14
adipose - subcutaneous	GLI2	-0.5606	3.94e-56
testis	SHOX2	-0.5618	2.017e-31
vagina	SOX5	-0.562	2.283e-14
colon - transverse	BATF3	-0.5621	3.428e-35
small intestine - terminal ileum	POU2F1	-0.5623	5.551e-17
cervix - endocervix	EBF1	-0.5636	0.08972
colon - transverse	TBP	-0.5636	2.098e-35
vagina	PROX1	-0.5642	1.718e-14
colon - transverse	STAT2	-0.5643	1.61e-35
colon - transverse	ELK4	-0.5646	1.497e-35
adipose - subcutaneous	CDX1	-0.5653	2.926e-57
vagina	MEIS3	-0.5654	1.483e-14
cervix - ectocervix	FOXP2	-0.5667	0.1116
cervix - ectocervix	BHLHE41	-0.5667	0.1116
cervix - ectocervix	HIC2	-0.5667	0.1116
cervix - ectocervix	GMEB2	-0.5667	0.1116
fallopian tube	ZNF282	-0.5667	0.1116
fallopian tube	HESX1	-0.5667	0.1116
vagina	RELA	-0.5669	1.21e-14
vagina	MITF	-0.5672	1.169e-14
vagina	FOXJ3	-0.5673	1.157e-14
bladder	SOX8	-0.5675	0.007288
testis	HSF1	-0.5678	3.383e-32
colon - transverse	CUX1	-0.568	4.653e-36
vagina	GLIS2	-0.5681	1.038e-14
breast - mammary tissue	MEIS2	-0.5683	1.264e-40
small intestine - terminal ileum	SOX1	-0.5691	1.916e-17
vagina	TFE3	-0.5694	8.74e-15
colon - transverse	CLOCK	-0.5698	2.52e-36
small intestine - terminal ileum	NFATC1	-0.5699	1.713e-17
colon - transverse	IRF9	-0.57	2.381e-36
vagina	TFAP2B	-0.5701	8.025e-15
small intestine - terminal ileum	TCF12	-0.5703	1.59e-17
vagina	GLIS1	-0.5704	7.673e-15
testis	EVX2	-0.5705	1.496e-32
breast - mammary tissue	HINFP	-0.5706	5.262e-41
vagina	MLXIP	-0.5706	7.472e-15
vagina	HSF4	-0.5706	7.469e-15
breast - mammary tissue	DBP	-0.5709	4.687e-41
colon - transverse	CREB1	-0.5719	1.224e-36
small intestine - terminal ileum	JUNB	-0.5728	1.079e-17
small intestine - terminal ileum	NFE2	-0.573	1.035e-17
vagina	BATF3	-0.5732	5.257e-15
colon - transverse	BCL6B	-0.5738	6.271e-37
vagina	SHOX2	-0.5741	4.718e-15
colon - transverse	KLF9	-0.5743	5.373e-37
cervix - ectocervix	HAND1	-0.5745	0.1057
colon - transverse	GLIS3	-0.5756	3.449e-37
cervix - endocervix	STAT5A	-0.5758	0.08155
small intestine - terminal ileum	CEBPB	-0.5782	4.527e-18
small intestine - terminal ileum	TCF21	-0.5786	4.253e-18
breast - mammary tissue	ETV4	-0.58	1.311e-42
small intestine - terminal ileum	HES7	-0.5804	3.123e-18
vagina	PBX3	-0.5808	1.905e-15
breast - mammary tissue	TCF3	-0.5817	6.503e-43
vagina	FOXD3	-0.5818	1.662e-15
vagina	MEF2C	-0.5823	1.552e-15
testis	CREM	-0.5826	3.382e-34
vagina	CREB3	-0.5826	1.481e-15
colon - transverse	AHR	-0.5829	2.584e-38
vagina	HOXC11	-0.583	1.404e-15
breast - mammary tissue	MEF2B	-0.5832	3.61e-43
cervix - ectocervix	HOXA2	-0.5833	0.09919
cervix - ectocervix	TEAD3	-0.5833	0.09919
cervix - ectocervix	HLTF	-0.5833	0.09919
cervix - ectocervix	HMBOX1	-0.5833	0.09919
cervix - ectocervix	MAFK	-0.5833	0.09919
cervix - ectocervix	PBX2	-0.5833	0.09919
cervix - ectocervix	ZNF740	-0.5833	0.09919
cervix - ectocervix	HOXA11	-0.5833	0.09919
cervix - ectocervix	FOXC2	-0.5833	0.09919
fallopian tube	KLF12	-0.5833	0.09919
fallopian tube	IRF9	-0.5833	0.09919
fallopian tube	HEY2	-0.5833	0.09919
breast - mammary tissue	ALX4	-0.5834	3.317e-43
colon - transverse	NFE2L2	-0.5834	2.158e-38
colon - transverse	TBX1	-0.5837	1.924e-38
breast - mammary tissue	SOX4	-0.5839	2.649e-43
vagina	NFATC1	-0.5839	1.233e-15
colon - transverse	GATA2	-0.5842	1.632e-38
testis	RUNX2	-0.5842	2.043e-34
testis	NKX6-1	-0.5848	1.702e-34
colon - transverse	MEF2D	-0.5849	1.272e-38
breast - mammary tissue	IRF3	-0.5852	1.579e-43
colon - transverse	HOXA10	-0.5852	1.138e-38
vagina	NRF1	-0.5854	1.006e-15
small intestine - terminal ileum	NR4A1	-0.586	1.245e-18
testis	NRL	-0.5868	8.852e-35
artery - coronary	GLIS2	-0.5872	1.225e-23
colon - transverse	MGA	-0.5877	4.582e-39
vagina	GLIS3	-0.5877	7.339e-16
colon - transverse	BACH2	-0.5885	3.33e-39
breast - mammary tissue	GLI2	-0.5901	2.097e-44
adipose - subcutaneous	CREB3L1	-0.5923	5.038e-64
vagina	STAT5B	-0.5927	3.606e-16
vagina	POU2F1	-0.5927	3.602e-16
adipose - subcutaneous	PRRX2	-0.5933	2.84e-64
cervix - ectocervix	PITX3	-0.5934	0.09212
vagina	TCF7L2	-0.5936	3.16e-16
colon - transverse	GRHL1	-0.594	4.507e-40
small intestine - terminal ileum	EGR2	-0.594	3.247e-19
cervix - ectocervix	DLX2	-0.5941	0.09158
cervix - ectocervix	SOX3	-0.5941	0.09158
testis	ARID3A	-0.5947	6.722e-36
colon - transverse	SCRT1	-0.5958	2.3e-40
muscle - skeletal	MEF2C	-0.5966	1.461e-78
vagina	POU6F1	-0.5966	2.075e-16
small intestine - terminal ileum	FOXO6	-0.5979	1.643e-19
small intestine - terminal ileum	HLF	-0.5988	1.417e-19
colon - transverse	HOXD3	-0.5989	7.096e-41
small intestine - terminal ileum	YY2	-0.599	1.354e-19
cervix - ectocervix	CTCF	-0.6	0.08762
cervix - ectocervix	POU6F1	-0.6	0.08762
cervix - ectocervix	SMAD3	-0.6	0.08762
cervix - ectocervix	TCF12	-0.6	0.08762
cervix - ectocervix	MEF2D	-0.6	0.08762
cervix - ectocervix	PKNOX1	-0.6	0.08762
cervix - ectocervix	HOXC10	-0.6	0.08762
cervix - ectocervix	ALX4	-0.6	0.08762
cervix - ectocervix	TGIF2	-0.6	0.08762
kidney - medulla	ZBTB7C	-0.6	0.4
kidney - medulla	MEIS3	-0.6	0.4
kidney - medulla	BCL6	-0.6	0.4
kidney - medulla	ZNF410	-0.6	0.4
kidney - medulla	POU4F1	-0.6	0.4
kidney - medulla	NFYA	-0.6	0.4
kidney - medulla	ERF	-0.6	0.4
kidney - medulla	TEAD3	-0.6	0.4
kidney - medulla	RELA	-0.6	0.4
kidney - medulla	NFKB1	-0.6	0.4
kidney - medulla	ZNF143	-0.6	0.4
kidney - medulla	STAT5B	-0.6	0.4
kidney - medulla	KLF9	-0.6	0.4
kidney - medulla	MLXIP	-0.6	0.4
kidney - medulla	AHR	-0.6	0.4
kidney - medulla	GSC	-0.6	0.4
kidney - medulla	POU1F1	-0.6	0.4
kidney - medulla	CEBPB	-0.6	0.4
kidney - medulla	ID4	-0.6	0.4
kidney - medulla	SMAD3	-0.6	0.4
kidney - medulla	RFX2	-0.6	0.4
kidney - medulla	CUX2	-0.6	0.4
kidney - medulla	TFAP2C	-0.6	0.4
kidney - medulla	FOXO1	-0.6	0.4
kidney - medulla	CREM	-0.6	0.4
kidney - medulla	NR2E3	-0.6	0.4
kidney - medulla	FOXP1	-0.6	0.4
kidney - medulla	BACH1	-0.6	0.4
kidney - medulla	FOXO3	-0.6	0.4
kidney - medulla	POU5F1	-0.6	0.4
kidney - medulla	FOXG1	-0.6	0.4
kidney - medulla	MAFK	-0.6	0.4
kidney - medulla	MAFG	-0.6	0.4
kidney - medulla	TP53	-0.6	0.4
kidney - medulla	HIC1	-0.6	0.4
kidney - medulla	ZNF263	-0.6	0.4
kidney - medulla	ETV3	-0.6	0.4
kidney - medulla	ETV6	-0.6	0.4
kidney - medulla	SP1	-0.6	0.4
kidney - medulla	SP2	-0.6	0.4
kidney - medulla	NR5A2	-0.6	0.4
kidney - medulla	GLIS2	-0.6	0.4
kidney - medulla	ELK3	-0.6	0.4
kidney - medulla	ELK4	-0.6	0.4
kidney - medulla	PAX9	-0.6	0.4
kidney - medulla	HES7	-0.6	0.4
kidney - medulla	MNT	-0.6	0.4
kidney - medulla	EN2	-0.6	0.4
kidney - medulla	SIX2	-0.6	0.4
kidney - medulla	SRF	-0.6	0.4
kidney - medulla	PKNOX1	-0.6	0.4
kidney - medulla	PKNOX2	-0.6	0.4
kidney - medulla	GMEB2	-0.6	0.4
kidney - medulla	GMEB1	-0.6	0.4
kidney - medulla	CDX1	-0.6	0.4
kidney - medulla	IRF3	-0.6	0.4
kidney - medulla	IRF2	-0.6	0.4
kidney - medulla	ONECUT2	-0.6	0.4
kidney - medulla	MSX1	-0.6	0.4
kidney - medulla	TFE3	-0.6	0.4
kidney - medulla	LEF1	-0.6	0.4
kidney - medulla	ZNF24	-0.6	0.4
kidney - medulla	RUNX2	-0.6	0.4
kidney - medulla	ESR2	-0.6	0.4
kidney - medulla	FOXK1	-0.6	0.4
kidney - medulla	GATA6	-0.6	0.4
kidney - medulla	ETS1	-0.6	0.4
kidney - medulla	STAT4	-0.6	0.4
kidney - medulla	MTF1	-0.6	0.4
kidney - medulla	TGIF1	-0.6	0.4
vagina	STAT5A	-0.6005	1.175e-16
colon - transverse	TFCP2	-0.6011	3.098e-41
vagina	NR1H2	-0.6012	1.059e-16
colon - transverse	VSX1	-0.6013	2.873e-41
small intestine - terminal ileum	DLX2	-0.6013	9.034e-20
vagina	HOXC10	-0.6016	9.964e-17
vagina	SOX8	-0.6024	8.83e-17
small intestine - terminal ileum	RORA	-0.6028	7.009e-20
adipose - subcutaneous	PRRX1	-0.6031	6.372e-67
vagina	ZEB1	-0.6033	7.813e-17
small intestine - terminal ileum	PAX9	-0.6034	6.215e-20
vagina	EBF1	-0.604	6.965e-17
breast - mammary tissue	RARG	-0.6058	2.6e-47
colon - transverse	POU2F1	-0.6059	4.731e-42
small intestine - terminal ileum	SMAD4	-0.6065	3.617e-20
testis	SCRT1	-0.6067	1.153e-37
small intestine - terminal ileum	GABPA	-0.6073	3.118e-20
colon - transverse	FOXK2	-0.6083	1.917e-42
small intestine - terminal ileum	ZNF24	-0.6086	2.465e-20
small intestine - terminal ileum	RFX5	-0.6089	2.333e-20
colon - transverse	HOXD9	-0.6091	1.362e-42
colon - transverse	BHLHE40	-0.6093	1.252e-42
small intestine - terminal ileum	LHX6	-0.6097	2.042e-20
colon - transverse	NR1H2	-0.6098	1.041e-42
colon - transverse	ESRRG	-0.6101	9.354e-43
colon - transverse	LHX6	-0.611	6.591e-43
small intestine - terminal ileum	FOXK1	-0.6114	1.487e-20
bladder	JDP2	-0.6117	0.003213
cervix - endocervix	NFYB	-0.6121	0.05997
cervix - endocervix	HOXD13	-0.6121	0.05997
testis	ETV2	-0.6125	1.485e-38
testis	NR1H3	-0.6128	1.337e-38
testis	RFX1	-0.6129	1.298e-38
vagina	RBPJ	-0.6129	1.833e-17
colon - transverse	NFATC3	-0.6132	2.747e-43
colon - transverse	ZNF410	-0.6139	2.028e-43
small intestine - terminal ileum	HESX1	-0.6144	8.596e-21
testis	LMX1A	-0.6157	4.798e-39
small intestine - terminal ileum	CREB3L2	-0.6159	6.523e-21
small intestine - terminal ileum	ID2	-0.616	6.396e-21
vagina	HSF2	-0.6162	1.105e-17
small intestine - terminal ileum	SOX11	-0.6164	5.967e-21
small intestine - terminal ileum	EGR1	-0.6166	5.709e-21
small intestine - terminal ileum	SOX8	-0.6166	5.688e-21
cervix - ectocervix	EMX2	-0.6167	0.07693
cervix - ectocervix	POU1F1	-0.6167	0.07693
cervix - ectocervix	PBX3	-0.6167	0.07693
cervix - ectocervix	GLIS2	-0.6167	0.07693
cervix - ectocervix	GMEB1	-0.6167	0.07693
cervix - ectocervix	E2F4	-0.6167	0.07693
cervix - ectocervix	IRF3	-0.6167	0.07693
cervix - ectocervix	STAT5A	-0.6167	0.07693
cervix - ectocervix	ARNT	-0.6167	0.07693
fallopian tube	TFAP4	-0.6167	0.07693
fallopian tube	TCF7L2	-0.6167	0.07693
small intestine - terminal ileum	TWIST1	-0.6168	5.548e-21
testis	MEIS3	-0.6178	2.246e-39
small intestine - terminal ileum	BHLHE40	-0.619	3.66e-21
colon - transverse	TFEB	-0.6191	2.563e-44
small intestine - terminal ileum	SP4	-0.6191	3.582e-21
vagina	TCF7L1	-0.6198	6.357e-18
colon - transverse	SP4	-0.6208	1.281e-44
small intestine - terminal ileum	GRHL1	-0.6209	2.559e-21
small intestine - terminal ileum	PBX1	-0.6212	2.409e-21
colon - transverse	FOXC1	-0.6226	5.956e-45
small intestine - terminal ileum	ZNF143	-0.6228	1.792e-21
small intestine - terminal ileum	ELK1	-0.6238	1.485e-21
cervix - endocervix	EVX2	-0.6242	0.05372
colon - transverse	HES7	-0.6242	3.156e-45
small intestine - terminal ileum	MGA	-0.6245	1.294e-21
colon - transverse	MNT	-0.6246	2.619e-45
colon - transverse	SIX2	-0.6253	1.958e-45
small intestine - terminal ileum	YY1	-0.6253	1.11e-21
breast - mammary tissue	FOXO6	-0.6262	2.4e-51
small intestine - terminal ileum	ETV5	-0.6263	9.236e-22
bladder	GLIS2	-0.6273	0.002337
colon - transverse	POU3F4	-0.6273	8.355e-46
colon - transverse	ESR1	-0.6278	7.051e-46
vagina	PRRX2	-0.6282	1.657e-18
testis	EVX1	-0.6285	4.525e-41
colon - transverse	PAX9	-0.6292	3.902e-46
small intestine - terminal ileum	CENPB	-0.6292	5.243e-22
colon - transverse	VENTX	-0.6306	2.148e-46
colon - transverse	ARNT	-0.6308	1.936e-46
vagina	ATF4	-0.6309	1.075e-18
colon - transverse	HSF4	-0.6317	1.351e-46
colon - transverse	ID4	-0.6319	1.199e-46
colon - transverse	FOXC2	-0.6322	1.05e-46
vagina	MAFK	-0.6322	8.637e-19
kidney - medulla	GCM2	-0.6325	0.3675
kidney - medulla	GSX2	-0.6325	0.3675
kidney - medulla	SOX21	-0.6325	0.3675
colon - transverse	ETV5	-0.6329	7.862e-47
colon - transverse	FOXK1	-0.633	7.731e-47
cervix - ectocervix	HOXA10	-0.6333	0.06709
cervix - ectocervix	TFAP4	-0.6333	0.06709
cervix - ectocervix	NFKB2	-0.6333	0.06709
cervix - ectocervix	RFX2	-0.6333	0.06709
cervix - ectocervix	GLIS1	-0.6333	0.06709
cervix - ectocervix	NKX3-2	-0.6333	0.06709
cervix - ectocervix	GLI2	-0.6333	0.06709
fallopian tube	CEBPA	-0.6333	0.06709
small intestine - terminal ileum	DLX1	-0.6334	2.313e-22
small intestine - terminal ileum	NR1H2	-0.6343	1.911e-22
colon - transverse	BCL6	-0.6352	2.938e-47
small intestine - terminal ileum	BATF3	-0.6361	1.339e-22
colon - transverse	TFAP2C	-0.6373	1.164e-47
testis	HNF1B	-0.6373	1.568e-42
small intestine - terminal ileum	STAT5A	-0.6374	1.036e-22
small intestine - terminal ileum	PRRX2	-0.6387	7.928e-23
fallopian tube	MYOD1	-0.639	0.06392
fallopian tube	HOXC12	-0.639	0.06392
small intestine - terminal ileum	RFX3	-0.639	7.562e-23
small intestine - terminal ileum	RFX2	-0.6397	6.531e-23
colon - transverse	SOX11	-0.6398	4.049e-48
colon - transverse	ZNF143	-0.6415	1.919e-48
small intestine - terminal ileum	EGR3	-0.6428	3.49e-23
small intestine - terminal ileum	RARB	-0.6433	3.118e-23
colon - transverse	TCF12	-0.6438	6.763e-49
colon - transverse	SMAD4	-0.6441	6.051e-49
small intestine - terminal ileum	TFAP2A	-0.6444	2.522e-23
colon - transverse	ERF	-0.6453	3.48e-49
small intestine - terminal ileum	NRF1	-0.6458	1.889e-23
colon - transverse	HEY1	-0.6468	1.782e-49
small intestine - terminal ileum	HSF4	-0.6479	1.23e-23
vagina	ARID5A	-0.6493	4.817e-20
cervix - ectocervix	TWIST1	-0.65	0.05807
cervix - ectocervix	MEIS3	-0.65	0.05807
cervix - ectocervix	DLX6	-0.65	0.05807
cervix - ectocervix	GFI1B	-0.65	0.05807
cervix - ectocervix	TCF7L2	-0.65	0.05807
cervix - ectocervix	MITF	-0.65	0.05807
cervix - ectocervix	FOXA2	-0.65	0.05807
colon - transverse	CENPB	-0.6502	3.77e-50
colon - transverse	TAL1	-0.651	2.663e-50
colon - transverse	YY2	-0.6513	2.302e-50
vagina	TWIST1	-0.6519	3.064e-20
small intestine - terminal ileum	FOXC2	-0.6525	4.63e-24
testis	GFI1B	-0.653	2.95e-45
small intestine - terminal ileum	TFCP2	-0.6536	3.69e-24
small intestine - terminal ileum	REST	-0.6555	2.447e-24
small intestine - terminal ileum	FOXC1	-0.6557	2.351e-24
small intestine - terminal ileum	FOXF2	-0.6558	2.287e-24
small intestine - terminal ileum	TBX19	-0.6562	2.103e-24
small intestine - terminal ileum	RXRG	-0.6563	2.072e-24
small intestine - terminal ileum	MEF2D	-0.6563	2.076e-24
cervix - ectocervix	OLIG2	-0.6573	0.0544
colon - transverse	MSX1	-0.6576	1.222e-51
colon - transverse	TEAD1	-0.6582	9.431e-52
colon - transverse	SMAD2	-0.659	6.399e-52
colon - transverse	HMX1	-0.6593	5.574e-52
colon - transverse	ARID5A	-0.6601	3.86e-52
cervix - ectocervix	GCM2	-0.6611	0.05252
cervix - ectocervix	USF2	-0.6611	0.05252
colon - transverse	MEOX1	-0.6618	1.719e-52
colon - transverse	ERG	-0.6629	1e-52
colon - transverse	E2F6	-0.6631	8.97e-53
colon - transverse	USF2	-0.6634	7.7e-53
colon - transverse	TP63	-0.6638	6.377e-53
small intestine - terminal ileum	SIX2	-0.6638	3.985e-25
colon - transverse	CREB3	-0.6642	5.397e-53
colon - transverse	RFX3	-0.6654	3.043e-53
small intestine - terminal ileum	MLXIP	-0.6655	2.747e-25
cervix - ectocervix	MEIS2	-0.6667	0.04987
cervix - ectocervix	HOXA13	-0.6667	0.04987
cervix - ectocervix	TEF	-0.6667	0.04987
cervix - ectocervix	ZEB1	-0.6667	0.04987
cervix - ectocervix	NR1H2	-0.6667	0.04987
cervix - ectocervix	IRF4	-0.6667	0.04987
colon - transverse	JDP2	-0.6689	5.479e-54
small intestine - terminal ileum	DDIT3	-0.6704	9.18e-26
small intestine - terminal ileum	TAL1	-0.6707	8.52e-26
colon - transverse	STAT5A	-0.6714	1.591e-54
cervix - endocervix	FOXL1	-0.6727	0.03304
small intestine - terminal ileum	FOXO1	-0.6742	3.899e-26
testis	CREB3	-0.6744	3.124e-49
small intestine - terminal ileum	FOXK2	-0.6747	3.433e-26
cervix - endocervix	FOXG1	-0.6748	0.03231
bladder	GLI2	-0.6753	0.0007816
small intestine - terminal ileum	TP63	-0.6753	2.988e-26
colon - transverse	TCF21	-0.6756	1.909e-55
small intestine - terminal ileum	RXRB	-0.6756	2.807e-26
small intestine - terminal ileum	ZNF263	-0.6763	2.352e-26
colon - transverse	PKNOX1	-0.6765	1.208e-55
colon - transverse	RELA	-0.6768	1.046e-55
testis	PRRX2	-0.6775	7.824e-50
colon - transverse	DDIT3	-0.6777	6.883e-56
colon - transverse	MAFK	-0.6777	6.683e-56
vagina	HSF1	-0.6779	2.505e-22
small intestine - terminal ileum	SOX15	-0.6786	1.391e-26
small intestine - terminal ileum	VAX2	-0.6795	1.116e-26
colon - transverse	CREM	-0.6802	1.877e-56
colon - transverse	FOXF2	-0.6804	1.723e-56
testis	TEAD2	-0.6811	1.555e-50
small intestine - terminal ileum	TGIF2	-0.682	6.2e-27
cervix - ectocervix	ID4	-0.6833	0.04244
cervix - ectocervix	TFAP2B	-0.6833	0.04244
cervix - ectocervix	SOX4	-0.6833	0.04244
cervix - ectocervix	ZNF263	-0.6833	0.04244
cervix - ectocervix	YY1	-0.6833	0.04244
cervix - ectocervix	ATF1	-0.6833	0.04244
cervix - ectocervix	PAX3	-0.6833	0.04244
cervix - ectocervix	NFE2L1	-0.6833	0.04244
cervix - ectocervix	FOXD2	-0.6833	0.04244
cervix - ectocervix	CDX1	-0.6833	0.04244
cervix - ectocervix	MSX1	-0.6833	0.04244
cervix - ectocervix	PROX1	-0.6833	0.04244
cervix - ectocervix	STAT6	-0.6833	0.04244
cervix - ectocervix	RHOXF1	-0.6833	0.04244
cervix - ectocervix	HOXC12	-0.6833	0.04244
cervix - ectocervix	STAT2	-0.6833	0.04244
fallopian tube	LMX1A	-0.6833	0.04244
small intestine - terminal ileum	TBX1	-0.6836	4.283e-27
colon - transverse	ZNF263	-0.6839	2.743e-57
colon - transverse	AR	-0.6842	2.317e-57
small intestine - terminal ileum	CREB5	-0.6849	3.157e-27
colon - transverse	DLX6	-0.685	1.565e-57
small intestine - terminal ileum	ARNT	-0.686	2.372e-27
colon - transverse	HAND1	-0.6862	8.109e-58
colon - transverse	EBF1	-0.6863	7.895e-58
colon - transverse	ATF7	-0.6867	6.237e-58
colon - transverse	HOXA11	-0.687	5.587e-58
small intestine - terminal ileum	CREB3	-0.689	1.157e-27
small intestine - terminal ileum	KLF12	-0.6907	7.606e-28
colon - transverse	PBX1	-0.6933	1.922e-59
bladder	ATF4	-0.6935	0.0004899
cervix - ectocervix	CRX	-0.6938	0.03817
colon - transverse	SOX1	-0.6938	1.409e-59
colon - transverse	MEF2A	-0.6945	1.001e-59
colon - transverse	NRF1	-0.6949	8.138e-60
colon - transverse	RFX5	-0.6955	5.672e-60
colon - transverse	DLX2	-0.6963	3.675e-60
colon - transverse	BHLHE22	-0.6967	2.908e-60
colon - transverse	VAX2	-0.6978	1.606e-60
small intestine - terminal ileum	FOXD3	-0.6982	1.186e-28
colon - transverse	RXRB	-0.6983	1.202e-60
colon - transverse	PHOX2A	-0.6991	7.748e-61
cervix - ectocervix	TCF3	-0.7	0.03577
cervix - ectocervix	USF1	-0.7	0.03577
cervix - ectocervix	NR1H3	-0.7	0.03577
cervix - ectocervix	GATA2	-0.7	0.03577
fallopian tube	REST	-0.7	0.03577
fallopian tube	HOXC11	-0.7	0.03577
colon - transverse	NR2F2	-0.7002	4.413e-61
small intestine - terminal ileum	AR	-0.7004	6.768e-29
small intestine - terminal ileum	ISL2	-0.7006	6.434e-29
colon - transverse	SOX17	-0.7025	1.184e-61
colon - transverse	NFIC	-0.7029	9.236e-62
colon - transverse	PRRX1	-0.7033	7.482e-62
colon - transverse	SOX5	-0.7033	7.559e-62
colon - transverse	NKX3-1	-0.7039	5.355e-62
small intestine - terminal ileum	BCL6	-0.7039	2.696e-29
colon - transverse	NR2F1	-0.7059	1.764e-62
colon - transverse	ZNF423	-0.706	1.595e-62
small intestine - terminal ileum	NFIX	-0.7064	1.412e-29
small intestine - terminal ileum	NKX3-2	-0.7083	8.552e-30
colon - transverse	FOXP2	-0.7087	3.39e-63
small intestine - terminal ileum	SMAD2	-0.7088	7.576e-30
colon - transverse	TEAD3	-0.7094	2.361e-63
small intestine - terminal ileum	ESR1	-0.7095	6.291e-30
colon - transverse	HOXB3	-0.7102	1.485e-63
bladder	MSX1	-0.7104	0.000308
colon - transverse	FOXJ2	-0.7112	8.272e-64
small intestine - terminal ileum	BHLHE22	-0.7112	3.947e-30
colon - transverse	PHOX2B	-0.712	5.15e-64
fallopian tube	HOXD11	-0.712	0.0314
colon - transverse	RBPJ	-0.7121	4.956e-64
colon - transverse	TFE3	-0.7124	3.994e-64
colon - transverse	NFYB	-0.7128	3.196e-64
colon - transverse	RXRG	-0.7151	8.375e-65
colon - transverse	SRF	-0.7152	7.632e-65
colon - transverse	HOXD8	-0.716	4.952e-65
cervix - ectocervix	TBX2	-0.7167	0.02982
cervix - ectocervix	EGR2	-0.7167	0.02982
cervix - ectocervix	HSF2	-0.7167	0.02982
cervix - ectocervix	SOX8	-0.7167	0.02982
cervix - ectocervix	NFIX	-0.7167	0.02982
colon - transverse	HLF	-0.7167	3.187e-65
colon - transverse	ZNF354C	-0.7172	2.419e-65
colon - transverse	CUX2	-0.7174	2.143e-65
small intestine - terminal ileum	GATA2	-0.7175	7.106e-31
colon - transverse	NR3C1	-0.7176	1.85e-65
colon - transverse	RORA	-0.7179	1.601e-65
small intestine - terminal ileum	AHR	-0.7184	5.689e-31
colon - transverse	CREB3L2	-0.7186	1.05e-65
colon - transverse	CREB5	-0.7189	8.304e-66
colon - transverse	KLF12	-0.7192	7.019e-66
colon - transverse	NKX3-2	-0.7193	6.86e-66
colon - transverse	HIC1	-0.7194	6.152e-66
colon - transverse	GLI2	-0.7197	5.419e-66
colon - transverse	HEY2	-0.7197	5.339e-66
colon - transverse	FOXP1	-0.7199	4.733e-66
small intestine - terminal ileum	NFIC	-0.7202	3.364e-31
colon - transverse	TBX19	-0.7207	2.833e-66
small intestine - terminal ileum	NKX2-3	-0.7223	1.877e-31
colon - transverse	RFX2	-0.7225	9.746e-67
small intestine - terminal ileum	BCL6B	-0.7225	1.781e-31
colon - transverse	MITF	-0.7227	8.681e-67
small intestine - terminal ileum	E2F6	-0.7236	1.326e-31
colon - transverse	SOX2	-0.7243	3.216e-67
colon - transverse	RORB	-0.7246	2.628e-67
small intestine - terminal ileum	MEF2A	-0.7248	9.411e-32
small intestine - terminal ileum	NR3C1	-0.7252	8.384e-32
colon - transverse	POU3F3	-0.726	1.117e-67
colon - transverse	HSF1	-0.7261	1.059e-67
colon - transverse	HLTF	-0.7278	3.595e-68
colon - transverse	FOXO6	-0.7281	3.011e-68
small intestine - terminal ileum	SOX5	-0.7281	3.638e-32
small intestine - terminal ileum	ARID5A	-0.7281	3.661e-32
small intestine - terminal ileum	NFKB2	-0.7291	2.736e-32
small intestine - terminal ileum	ZNF354C	-0.7306	1.791e-32
colon - transverse	NFIX	-0.7309	5.143e-69
colon - transverse	ISL2	-0.7311	4.575e-69
colon - transverse	NKX2-3	-0.7315	3.437e-69
colon - transverse	TWIST1	-0.7316	3.239e-69
small intestine - terminal ileum	FOXJ2	-0.732	1.187e-32
colon - transverse	NFKB2	-0.7322	2.288e-69
colon - transverse	MEF2C	-0.7322	2.279e-69
colon - transverse	LMX1B	-0.7326	1.708e-69
small intestine - terminal ileum	MEF2C	-0.7332	8.368e-33
cervix - ectocervix	ZNF282	-0.7333	0.02455
cervix - ectocervix	CREB3	-0.7333	0.02455
cervix - ectocervix	HSF1	-0.7333	0.02455
cervix - ectocervix	PRRX1	-0.7333	0.02455
cervix - ectocervix	PRRX2	-0.7333	0.02455
cervix - ectocervix	FOXL1	-0.7333	0.02455
fallopian tube	TFCP2	-0.7333	0.02455
small intestine - terminal ileum	SOX17	-0.7361	3.489e-33
small intestine - terminal ileum	HOXC10	-0.7363	3.257e-33
colon - transverse	SOX8	-0.7369	1.082e-70
colon - transverse	MEOX2	-0.737	1.017e-70
colon - transverse	TFAP2A	-0.7377	6.458e-71
kidney - medulla	TBX4	-0.7379	0.2621
kidney - medulla	BHLHE41	-0.7379	0.2621
kidney - medulla	GATA4	-0.7379	0.2621
colon - transverse	TWIST2	-0.7386	3.487e-71
small intestine - terminal ileum	CREM	-0.7398	1.159e-33
small intestine - terminal ileum	TWIST2	-0.7398	1.139e-33
colon - transverse	NFATC1	-0.7418	4.351e-72
small intestine - terminal ileum	HEY1	-0.7427	4.762e-34
small intestine - terminal ileum	MITF	-0.743	4.317e-34
small intestine - terminal ileum	POU6F1	-0.7431	4.167e-34
small intestine - terminal ileum	HOXD3	-0.7445	2.71e-34
colon - transverse	ELK3	-0.7462	2.215e-73
colon - transverse	MEIS2	-0.7463	2.036e-73
colon - transverse	RARB	-0.7463	1.957e-73
colon - transverse	ATF4	-0.7477	7.982e-74
colon - transverse	SOX15	-0.7479	6.626e-74
colon - transverse	STAT5B	-0.749	3.269e-74
colon - transverse	TCFL5	-0.7493	2.542e-74
small intestine - terminal ileum	RBPJ	-0.7495	5.691e-35
cervix - ectocervix	TCF4	-0.75	0.01994
cervix - ectocervix	BHLHE22	-0.75	0.01994
cervix - ectocervix	ARID5A	-0.75	0.01994
colon - transverse	ETV1	-0.75	1.573e-74
colon - transverse	RARG	-0.752	3.946e-75
colon - transverse	MEIS1	-0.7544	7.422e-76
colon - transverse	TEAD2	-0.7544	7.318e-76
colon - transverse	ZEB1	-0.7545	6.591e-76
colon - transverse	HSF2	-0.7555	3.213e-76
small intestine - terminal ileum	PBX2	-0.7559	7.221e-36
small intestine - terminal ileum	HIC1	-0.7567	5.472e-36
colon - transverse	PBX2	-0.757	1.106e-76
cervix - endocervix	TBX5	-0.7576	0.01114
colon - transverse	DLX1	-0.758	5.426e-77
small intestine - terminal ileum	FOXP1	-0.758	3.542e-36
small intestine - terminal ileum	EBF1	-0.7598	1.938e-36
small intestine - terminal ileum	RELA	-0.7599	1.878e-36
small intestine - terminal ileum	NR2F2	-0.7608	1.416e-36
small intestine - terminal ileum	MSX1	-0.7612	1.231e-36
small intestine - terminal ileum	ATF4	-0.7617	1.036e-36
small intestine - terminal ileum	GLI2	-0.7618	1.01e-36
colon - transverse	MEIS3	-0.7627	1.761e-78
small intestine - terminal ileum	SRF	-0.7639	4.89e-37
small intestine - terminal ileum	PRRX1	-0.7662	2.256e-37
cervix - ectocervix	SOX5	-0.7667	0.01594
cervix - ectocervix	FOXD3	-0.7667	0.01594
small intestine - terminal ileum	NR2F1	-0.7674	1.46e-37
small intestine - terminal ileum	TCF4	-0.7684	1.059e-37
small intestine - terminal ileum	HOXC9	-0.7689	8.832e-38
small intestine - terminal ileum	MEIS3	-0.7698	6.37e-38
colon - transverse	NFIA	-0.7703	6.087e-81
colon - transverse	TCF4	-0.7733	5.931e-82
small intestine - terminal ileum	HSF2	-0.7737	1.64e-38
small intestine - terminal ileum	PKNOX1	-0.7737	1.585e-38
kidney - medulla	SP8	-0.7746	0.2254
kidney - medulla	TLX1	-0.7746	0.2254
kidney - medulla	ESX1	-0.7746	0.2254
kidney - medulla	PAX7	-0.7746	0.2254
kidney - medulla	DUXA	-0.7746	0.2254
small intestine - terminal ileum	MEOX2	-0.775	1.003e-38
small intestine - terminal ileum	ERG	-0.7753	9.202e-39
small intestine - terminal ileum	MEOX1	-0.7757	7.804e-39
colon - transverse	PBX3	-0.7759	7.64e-83
colon - transverse	TGIF2	-0.7763	5.547e-83
small intestine - terminal ileum	HSF1	-0.7791	2.233e-39
colon - transverse	FOXD3	-0.7813	1.043e-84
colon - transverse	TCF7L1	-0.7823	4.637e-85
small intestine - terminal ileum	ATF7	-0.7828	5.764e-40
cervix - ectocervix	LMX1A	-0.7833	0.01252
cervix - ectocervix	NRL	-0.7833	0.01252
cervix - ectocervix	ONECUT3	-0.7833	0.01252
cervix - ectocervix	TCF21	-0.7833	0.01252
cervix - ectocervix	MSC	-0.7833	0.01252
cervix - ectocervix	KLF14	-0.7833	0.01252
colon - transverse	HOXB2	-0.7844	7.733e-86
small intestine - terminal ileum	HEY2	-0.7849	2.561e-40
fallopian tube	RFX4	-0.7851	0.01219
colon - transverse	GLIS2	-0.7861	1.909e-86
small intestine - terminal ileum	RORB	-0.7866	1.385e-40
small intestine - terminal ileum	TFE3	-0.7892	5.082e-41
small intestine - terminal ileum	NKX3-1	-0.7906	2.837e-41
small intestine - terminal ileum	MEIS2	-0.7914	2.113e-41
small intestine - terminal ileum	STAT5B	-0.7932	1.035e-41
small intestine - terminal ileum	HOXD8	-0.7955	4.079e-42
small intestine - terminal ileum	NFIA	-0.7956	3.999e-42
small intestine - terminal ileum	HLTF	-0.7959	3.518e-42
small intestine - terminal ileum	NFYB	-0.7969	2.381e-42
small intestine - terminal ileum	HOXD9	-0.7975	1.821e-42
cervix - ectocervix	NR2F2	-0.8	0.009628
cervix - ectocervix	HIC1	-0.8	0.009628
cervix - ectocervix	RXRG	-0.8	0.009628
cervix - ectocervix	HINFP	-0.8	0.009628
kidney - medulla	ZBTB7A	-0.8	0.2
kidney - medulla	ZBTB7B	-0.8	0.2
kidney - medulla	POU3F2	-0.8	0.2
kidney - medulla	MGA	-0.8	0.2
kidney - medulla	ZNF282	-0.8	0.2
kidney - medulla	TFAP4	-0.8	0.2
kidney - medulla	ZNF384	-0.8	0.2
kidney - medulla	NKX6-1	-0.8	0.2
kidney - medulla	NFYB	-0.8	0.2
kidney - medulla	CREB3	-0.8	0.2
kidney - medulla	ERG	-0.8	0.2
kidney - medulla	TEAD2	-0.8	0.2
kidney - medulla	TEAD1	-0.8	0.2
kidney - medulla	NFATC1	-0.8	0.2
kidney - medulla	NFATC2	-0.8	0.2
kidney - medulla	CTCF	-0.8	0.2
kidney - medulla	POU6F1	-0.8	0.2
kidney - medulla	REST	-0.8	0.2
kidney - medulla	RARB	-0.8	0.2
kidney - medulla	KLF5	-0.8	0.2
kidney - medulla	SMAD2	-0.8	0.2
kidney - medulla	RFX5	-0.8	0.2
kidney - medulla	ZBTB33	-0.8	0.2
kidney - medulla	HSF1	-0.8	0.2
kidney - medulla	RORA	-0.8	0.2
kidney - medulla	TCF21	-0.8	0.2
kidney - medulla	MXI1	-0.8	0.2
kidney - medulla	PRRX1	-0.8	0.2
kidney - medulla	NPAS2	-0.8	0.2
kidney - medulla	NFAT5	-0.8	0.2
kidney - medulla	FOXO6	-0.8	0.2
kidney - medulla	LIN54	-0.8	0.2
kidney - medulla	EHF	-0.8	0.2
kidney - medulla	HMBOX1	-0.8	0.2
kidney - medulla	TCF12	-0.8	0.2
kidney - medulla	HOXD11	-0.8	0.2
kidney - medulla	NEUROD2	-0.8	0.2
kidney - medulla	TCF3	-0.8	0.2
kidney - medulla	SPDEF	-0.8	0.2
kidney - medulla	NR2F6	-0.8	0.2
kidney - medulla	NR2F1	-0.8	0.2
kidney - medulla	TWIST2	-0.8	0.2
kidney - medulla	SNAI2	-0.8	0.2
kidney - medulla	HES1	-0.8	0.2
kidney - medulla	HIC2	-0.8	0.2
kidney - medulla	SP3	-0.8	0.2
kidney - medulla	SP4	-0.8	0.2
kidney - medulla	PBX3	-0.8	0.2
kidney - medulla	SMAD4	-0.8	0.2
kidney - medulla	FOXJ2	-0.8	0.2
kidney - medulla	FOXJ3	-0.8	0.2
kidney - medulla	TCFL5	-0.8	0.2
kidney - medulla	YY1	-0.8	0.2
kidney - medulla	YY2	-0.8	0.2
kidney - medulla	DLX4	-0.8	0.2
kidney - medulla	ZSCAN4	-0.8	0.2
kidney - medulla	GABPA	-0.8	0.2
kidney - medulla	GLIS3	-0.8	0.2
kidney - medulla	SREBF2	-0.8	0.2
kidney - medulla	ELK1	-0.8	0.2
kidney - medulla	JDP2	-0.8	0.2
kidney - medulla	ATF4	-0.8	0.2
kidney - medulla	ATF7	-0.8	0.2
kidney - medulla	ATF1	-0.8	0.2
kidney - medulla	HINFP	-0.8	0.2
kidney - medulla	REL	-0.8	0.2
kidney - medulla	NR2C2	-0.8	0.2
kidney - medulla	FLI1	-0.8	0.2
kidney - medulla	ESRRA	-0.8	0.2
kidney - medulla	TAL1	-0.8	0.2
kidney - medulla	MEF2C	-0.8	0.2
kidney - medulla	MEF2A	-0.8	0.2
kidney - medulla	MEF2D	-0.8	0.2
kidney - medulla	TCF4	-0.8	0.2
kidney - medulla	USF1	-0.8	0.2
kidney - medulla	TCF7L1	-0.8	0.2
kidney - medulla	TCF7L2	-0.8	0.2
kidney - medulla	SOX15	-0.8	0.2
kidney - medulla	SOX17	-0.8	0.2
kidney - medulla	FOXA1	-0.8	0.2
kidney - medulla	FOXA2	-0.8	0.2
kidney - medulla	ZEB1	-0.8	0.2
kidney - medulla	THAP1	-0.8	0.2
kidney - medulla	TBP	-0.8	0.2
kidney - medulla	NR1H2	-0.8	0.2
kidney - medulla	ARID3B	-0.8	0.2
kidney - medulla	NR3C1	-0.8	0.2
kidney - medulla	SOX8	-0.8	0.2
kidney - medulla	SOX5	-0.8	0.2
kidney - medulla	ELF1	-0.8	0.2
kidney - medulla	KLF13	-0.8	0.2
kidney - medulla	KLF12	-0.8	0.2
kidney - medulla	KLF16	-0.8	0.2
kidney - medulla	E2F6	-0.8	0.2
kidney - medulla	E2F4	-0.8	0.2
kidney - medulla	FOXD1	-0.8	0.2
kidney - medulla	MAX	-0.8	0.2
kidney - medulla	IRF7	-0.8	0.2
kidney - medulla	MZF1	-0.8	0.2
kidney - medulla	HOXC9	-0.8	0.2
kidney - medulla	ARID5A	-0.8	0.2
kidney - medulla	GLI2	-0.8	0.2
kidney - medulla	FOXK2	-0.8	0.2
kidney - medulla	POU2F1	-0.8	0.2
kidney - medulla	ZNF354C	-0.8	0.2
kidney - medulla	RXRA	-0.8	0.2
kidney - medulla	CLOCK	-0.8	0.2
kidney - medulla	FOXL1	-0.8	0.2
kidney - medulla	ZNF423	-0.8	0.2
kidney - medulla	MLX	-0.8	0.2
kidney - medulla	STAT6	-0.8	0.2
kidney - medulla	ALX1	-0.8	0.2
kidney - medulla	NFIC	-0.8	0.2
kidney - medulla	NFIA	-0.8	0.2
kidney - medulla	NFIX	-0.8	0.2
small intestine - terminal ileum	MEIS1	-0.802	2.946e-43
colon - transverse	PKNOX2	-0.8054	8.687e-94
colon - transverse	POU6F1	-0.8107	5.949e-96
small intestine - terminal ileum	ZEB1	-0.8158	7.277e-46
small intestine - terminal ileum	ZNF423	-0.816	6.509e-46
cervix - ectocervix	NFE2	-0.8167	0.007225
cervix - ectocervix	TWIST2	-0.8167	0.007225
cervix - ectocervix	NRF1	-0.8167	0.007225
cervix - ectocervix	HEY2	-0.8167	0.007225
small intestine - terminal ileum	TCFL5	-0.8185	2.125e-46
small intestine - terminal ileum	HOXB2	-0.8195	1.348e-46
small intestine - terminal ileum	TCF7L1	-0.8274	3.078e-48
small intestine - terminal ileum	PKNOX2	-0.8282	2.113e-48
small intestine - terminal ileum	GLIS2	-0.8305	6.828e-49
small intestine - terminal ileum	PBX3	-0.8315	4.241e-49
small intestine - terminal ileum	ELK3	-0.8323	2.786e-49
cervix - ectocervix	HSF4	-0.8333	0.005266
cervix - ectocervix	THAP1	-0.8333	0.005266
small intestine - terminal ileum	TEAD2	-0.8344	9.662e-50
cervix - ectocervix	YY2	-0.85	0.003705
cervix - ectocervix	JDP2	-0.85	0.003705
cervix - ectocervix	TCF7L1	-0.85	0.003705
small intestine - terminal ileum	RARG	-0.8587	1.342e-55
cervix - ectocervix	NR2F1	-0.8667	0.002495
cervix - ectocervix	TFEB	-0.8667	0.002495
cervix - ectocervix	RXRB	-0.8833	0.001591
cervix - ectocervix	HOXC9	-0.8833	0.001591
cervix - ectocervix	MEOX2	-0.9	0.0009431
cervix - ectocervix	CREB3L1	-0.9167	0.0005066
cervix - ectocervix	MAF	-0.9167	0.0005066
kidney - medulla	PHOX2A	-0.9487	0.05132
kidney - medulla	EVX2	-0.9487	0.05132
kidney - medulla	NEUROD1	-0.9487	0.05132
kidney - medulla	OLIG3	-0.9487	0.05132
kidney - medulla	INSM1	-0.9487	0.05132
kidney - medulla	SRY	-0.9487	0.05132
kidney - medulla	TBX5	-0.9487	0.05132
kidney - medulla	LHX4	-1	0
kidney - medulla	DLX6	-1	0
kidney - medulla	TBX2	-1	0
kidney - medulla	NRL	-1	0
kidney - medulla	CUX1	-1	0
kidney - medulla	ONECUT1	-1	0
kidney - medulla	RORC	-1	0
kidney - medulla	PITX3	-1	0
kidney - medulla	PITX1	-1	0
kidney - medulla	TFDP1	-1	0
kidney - medulla	BCL6B	-1	0
kidney - medulla	CENPB	-1	0
kidney - medulla	NFATC3	-1	0
kidney - medulla	FOXC2	-1	0
kidney - medulla	HOXC10	-1	0
