# Supplementary material for: Bioinformatic characterization of angiotensin-converting enzyme 2, the entry receptor for SARS-CoV-2
Source: PLoS One. 2020 Oct 28;15(10):e0240647. doi: 10.1371/journal.pone.0240647 (PMC7592753; doi:10.1371/journal.pone.0240647)
Supplement: S7 Table — (XLSX) [file pone.0240647.s008.xlsx]

## Sheet: ACE2.small intestine - terminal
target_gene	correlated_gene	correlation	pval
ACE2	ACE2	1	0
ACE2	ENPEP	0.9653	8.28696e-110
ACE2	MEP1B	0.9653	8.34552e-110
ACE2	SLC15A1	0.9621	2.18578e-106
ACE2	MEP1A	0.9619	4.4024e-106
ACE2	SLC3A1	0.9608	5.63371e-105
ACE2	APOB	0.9587	6.44508e-103
ACE2	SLC6A19	0.9581	2.32811e-102
ACE2	ANPEP	0.9562	1.15917e-100
ACE2	MTTP	0.9559	2.45018e-100
ACE2	TUBAL3	0.9554	6.23512e-100
ACE2	SLC10A2	0.9554	5.9469e-100
ACE2	SLC5A1	0.9554	6.42347e-100
ACE2	CES2	0.9537	1.86936e-98
ACE2	HHLA2	0.9525	1.90613e-97
ACE2	MGAM	0.9525	1.87318e-97
ACE2	TMIGD1	0.9525	1.94126e-97
ACE2	SLC26A3	0.9511	2.55794e-96
ACE2	PLA2G12B	0.9509	3.39352e-96
ACE2	CDHR2	0.9503	1.14138e-95
ACE2	CYP2C18	0.9499	2.17212e-95
ACE2	SLC1A1	0.9497	3.47074e-95
ACE2	GDPD2	0.949	1.18026e-94
ACE2	CDHR5	0.9484	2.96067e-94
ACE2	LRRC19	0.9476	1.25291e-93
ACE2	PRAP1	0.9471	2.78854e-93
ACE2	PLS1	0.9469	3.99865e-93
ACE2	MME	0.9468	5.40525e-93
ACE2	SI	0.9462	1.41905e-92
ACE2	TMEM236	0.9461	1.54145e-92
ACE2	FADS6	0.9461	1.53611e-92
ACE2	TMEM253	0.946	1.9319e-92
ACE2	HNF4G	0.9451	7.98344e-92
ACE2	CREB3L3	0.9449	1.09515e-91
ACE2	FLJ22763	0.9439	5.50806e-91
ACE2	SLC13A1	0.9439	5.49745e-91
ACE2	SLC2A2	0.9427	4.14441e-90
ACE2	TREH	0.9427	3.89806e-90
ACE2	APOBEC1	0.9426	4.73636e-90
ACE2	SLC7A9	0.942	1.27917e-89
ACE2	TMEM92	0.9418	1.53808e-89
ACE2	MIA2	0.9416	2.23442e-89
ACE2	AOC1	0.9408	7.42337e-89
ACE2	DPP4	0.9406	1.03015e-88
ACE2	OIT3	0.9403	1.59236e-88
ACE2	SLC17A8	0.9403	1.50176e-88
ACE2	PTPRH	0.9398	3.11669e-88
ACE2	TMEM45B	0.9396	4.26146e-88
ACE2	CLRN3	0.9395	5.08969e-88
ACE2	SLC6A4	0.9394	5.72512e-88
ACE2	CDH17	0.9391	9.82149e-88
ACE2	GDA	0.9391	9.18081e-88
ACE2	GUCA2A	0.9387	1.79268e-87
ACE2	SMIM24	0.9386	1.94232e-87
ACE2	MUC3A	0.9385	2.39038e-87
ACE2	UGT2A3	0.9384	2.50974e-87
ACE2	MUC17	0.9384	2.77924e-87
ACE2	ALPI	0.9383	2.98491e-87
ACE2	MARVELD3	0.9381	4.17131e-87
ACE2	EPB41L4B	0.9376	8.31415e-87
ACE2	TM6SF2	0.9376	8.81089e-87
ACE2	SCIN	0.9361	7.06634e-86
ACE2	MYO1A	0.936	8.09617e-86
ACE2	TMEM82	0.9358	1.13031e-85
ACE2	SLC6A20	0.9352	2.48138e-85
ACE2	DSC2	0.9351	3.0038e-85
ACE2	CYP2J2	0.9349	3.9127e-85
ACE2	AC007182.6	0.9349	3.86167e-85
ACE2	ALDOB	0.9347	4.56533e-85
ACE2	PDZK1	0.9342	9.07595e-85
ACE2	ZG16	0.9342	1.00282e-84
ACE2	MS4A8	0.9331	4.12536e-84
ACE2	ANKS4B	0.933	4.91552e-84
ACE2	GUCY2C	0.9326	8.58183e-84
ACE2	CGN	0.9325	9.75105e-84
ACE2	NR1I2	0.9325	9.43578e-84
ACE2	CEACAM20	0.9317	2.64701e-83
ACE2	KHK	0.9316	3.25302e-83
ACE2	SDCBP2	0.9315	3.29614e-83
ACE2	GBA3	0.9314	3.84349e-83
ACE2	CXADR	0.9313	4.35961e-83
ACE2	DPEP1	0.9312	5.11463e-83
ACE2	RETSAT	0.9308	9.16644e-83
ACE2	BTNL8	0.9307	9.40135e-83
ACE2	TINAG	0.9307	1.04614e-82
ACE2	AGMO	0.9304	1.48832e-82
ACE2	MYH14	0.9304	1.54001e-82
ACE2	MS4A10	0.93	2.35136e-82
ACE2	A1CF	0.9298	3.19943e-82
ACE2	PRSS8	0.9293	5.54544e-82
ACE2	RAB17	0.9292	6.92945e-82
ACE2	GPA33	0.9291	7.33683e-82
ACE2	CDKN2B	0.9288	1.11252e-81
ACE2	B3GALT5	0.9287	1.18852e-81
ACE2	EPCAM	0.9283	2.16071e-81
ACE2	RP11-116D2.1	0.9278	3.92286e-81
ACE2	ACY1	0.9275	5.84221e-81
ACE2	ADGRG7	0.927	1.08349e-80
ACE2	SLC28A1	0.9267	1.48687e-80
ACE2	TMEM150B	0.9265	1.96937e-80
ACE2	PKIB	0.926	3.23525e-80
ACE2	ENTPD8	0.9256	5.38043e-80
ACE2	CPO	0.9252	9.36694e-80
ACE2	REEP6	0.9252	9.18551e-80
ACE2	MOGAT2	0.9248	1.35842e-79
ACE2	MISP	0.924	3.49226e-79
ACE2	CYP4F2	0.924	3.77484e-79
ACE2	PRR15	0.9238	4.82733e-79
ACE2	FER1L6	0.9238	4.56169e-79
ACE2	MALL	0.9235	6.84911e-79
ACE2	MYRFL	0.9235	6.45954e-79
ACE2	GUCA2B	0.9227	1.69377e-78
ACE2	DSG2	0.9225	2.17621e-78
ACE2	C1orf106	0.9224	2.36079e-78
ACE2	TM4SF20	0.9223	2.72919e-78
ACE2	GOLT1A	0.9219	4.20362e-78
ACE2	MOGAT3	0.9213	8.50621e-78
ACE2	SLC13A2	0.9213	7.83617e-78
ACE2	HAPLN4	0.9211	9.96615e-78
ACE2	LINC00483	0.9209	1.33305e-77
ACE2	ABCG2	0.9207	1.66949e-77
ACE2	C1orf210	0.9205	2.05889e-77
ACE2	AMN	0.9205	2.09934e-77
ACE2	SOWAHA	0.92	3.62053e-77
ACE2	CDH1	0.92	3.68166e-77
ACE2	TM4SF5	0.9198	4.43128e-77
ACE2	DHRS11	0.9196	5.33872e-77
ACE2	UGT1A1	0.9195	5.8423e-77
ACE2	MALRD1	0.9195	6.09114e-77
ACE2	SULT1B1	0.9194	6.49569e-77
ACE2	SLC51B	0.9191	9.98804e-77
ACE2	ATP1A1	0.919	1.05027e-76
ACE2	XPNPEP2	0.919	1.01046e-76
ACE2	SERINC2	0.9189	1.12511e-76
ACE2	TMEM37	0.9188	1.35309e-76
ACE2	SPINT1	0.9186	1.67688e-76
ACE2	EDN2	0.9185	1.82155e-76
ACE2	SLC44A4	0.9185	1.86983e-76
ACE2	IYD	0.9184	2.03003e-76
ACE2	CYP2C19	0.9184	1.99828e-76
ACE2	SLC5A9	0.9181	2.93042e-76
ACE2	AADAC	0.9181	2.68953e-76
ACE2	CYP2C9	0.918	3.13597e-76
ACE2	NAT2	0.9177	4.16972e-76
ACE2	INPP5J	0.9177	4.184e-76
ACE2	MYO5B	0.9176	4.69619e-76
ACE2	SLC23A1	0.9173	6.79745e-76
ACE2	SLC17A4	0.9171	8.50219e-76
ACE2	CYP3A5	0.9171	8.61578e-76
ACE2	IGSF23	0.9171	8.02446e-76
ACE2	HKDC1	0.917	9.15943e-76
ACE2	USH1C	0.917	8.88622e-76
ACE2	SLC5A12	0.9167	1.29661e-75
ACE2	KRT20	0.9164	1.70951e-75
ACE2	PTPRF	0.9163	1.94338e-75
ACE2	BTNL3	0.9162	2.06881e-75
ACE2	VIL1	0.9161	2.29639e-75
ACE2	PEPD	0.916	2.72391e-75
ACE2	PBLD	0.9159	2.97871e-75
ACE2	SLC5A11	0.9159	2.94984e-75
ACE2	F2RL1	0.9156	3.96774e-75
ACE2	ESPN	0.9153	5.48259e-75
ACE2	MTND4P20	0.9153	5.56126e-75
ACE2	PLEKHG6	0.9153	5.63422e-75
ACE2	TMC4	0.9153	5.54027e-75
ACE2	IL22RA1	0.9149	8.47899e-75
ACE2	SLC51A	0.9148	9.31493e-75
ACE2	PLB1	0.9146	1.12301e-74
ACE2	SLC9A3	0.9145	1.24836e-74
ACE2	FLVCR2	0.9145	1.30408e-74
ACE2	CLDN7	0.9145	1.32152e-74
ACE2	MYO7B	0.9142	1.81261e-74
ACE2	TRIM10	0.914	2.08834e-74
ACE2	ABCC13	0.914	2.08564e-74
ACE2	C11orf86	0.9136	3.25178e-74
ACE2	CCL15	0.9136	3.07964e-74
ACE2	METTL7B	0.9132	5.05425e-74
ACE2	PCK2	0.9129	6.57772e-74
ACE2	FRK	0.9127	8.10975e-74
ACE2	CEACAM18	0.9126	9.19474e-74
ACE2	SYT8	0.9122	1.36063e-73
ACE2	TBX10	0.9121	1.50948e-73
ACE2	NAGS	0.9118	1.92973e-73
ACE2	PDZD3	0.9114	2.81975e-73
ACE2	RNU1-70P	0.9112	3.44622e-73
ACE2	NGEF	0.9109	5.08661e-73
ACE2	MUC13	0.9108	5.15386e-73
ACE2	FBP1	0.9106	6.64748e-73
ACE2	LAMB3	0.9102	9.42286e-73
ACE2	UGT2B7	0.91	1.20106e-72
ACE2	PRSS3	0.9099	1.24633e-72
ACE2	NDFIP2	0.9097	1.5219e-72
ACE2	PTGR1	0.9096	1.68412e-72
ACE2	ACSL5	0.9096	1.70704e-72
ACE2	RP11-71L14.3	0.9094	2.07076e-72
ACE2	AGR3	0.9092	2.51108e-72
ACE2	CASP16P	0.9091	2.72716e-72
ACE2	LIPH	0.909	3.06145e-72
ACE2	APOA4	0.9088	3.94322e-72
ACE2	EPS8L3	0.9083	6.38797e-72
ACE2	TMEM139	0.908	8.29577e-72
ACE2	SMIM6	0.908	8.55147e-72
ACE2	RP11-680F8.1	0.9079	9.29625e-72
ACE2	PKLR	0.9078	1.02601e-71
ACE2	COL17A1	0.9077	1.06439e-71
ACE2	SMIM2-AS1	0.9076	1.25049e-71
ACE2	SMLR1	0.9074	1.42118e-71
ACE2	RP11-452I5.2	0.9072	1.69641e-71
ACE2	PTK6	0.9072	1.73169e-71
ACE2	C4orf19	0.907	2.22299e-71
ACE2	RNF128	0.907	2.04141e-71
ACE2	KRT19	0.9069	2.38891e-71
ACE2	PHGR1	0.9067	2.83007e-71
ACE2	UGT1A5	0.9066	3.22393e-71
ACE2	PRODH	0.9064	3.82535e-71
ACE2	FAM3B	0.9063	4.28492e-71
ACE2	UGT1A10	0.9062	4.48422e-71
ACE2	CTB-127C13.1	0.906	5.61467e-71
ACE2	MUC2	0.9059	5.84266e-71
ACE2	FUT6	0.9058	6.72538e-71
ACE2	CHMP4C	0.9057	7.46344e-71
ACE2	SLC52A1	0.9055	8.29494e-71
ACE2	CAPN9	0.9054	9.09698e-71
ACE2	SLC41A2	0.9054	9.10475e-71
ACE2	MIR194-2HG	0.9051	1.26895e-70
ACE2	HRASLS2	0.905	1.44275e-70
ACE2	PRRG2	0.9045	2.1193e-70
ACE2	C1orf115	0.9044	2.48196e-70
ACE2	ZNF488	0.9044	2.4911e-70
ACE2	ACY3	0.9043	2.59963e-70
ACE2	CLDN4	0.9041	3.19825e-70
ACE2	DGAT1	0.9041	3.30465e-70
ACE2	RBM47	0.9037	4.65067e-70
ACE2	RP11-63P12.7	0.9036	4.92892e-70
ACE2	LMO7	0.9036	5.20661e-70
ACE2	TGFA	0.9035	5.42732e-70
ACE2	CYP3A4	0.9033	6.69728e-70
ACE2	MTND4P19	0.9032	7.30526e-70
ACE2	NAALADL1	0.9032	7.42145e-70
ACE2	STYK1	0.9032	7.07344e-70
ACE2	GATA6	0.9032	7.40511e-70
ACE2	SLC39A5	0.9031	8.17996e-70
ACE2	NUDT16P1	0.9028	1.02086e-69
ACE2	GGT8P	0.9025	1.32427e-69
ACE2	SPINT2	0.9024	1.44054e-69
ACE2	RN7SKP22	0.9023	1.57046e-69
ACE2	IHH	0.9021	1.93914e-69
ACE2	FABP2	0.9021	1.90362e-69
ACE2	DNAJC22	0.9021	1.88979e-69
ACE2	EPS8L2	0.9014	3.50643e-69
ACE2	ABCC6	0.9014	3.48357e-69
ACE2	ARHGEF16	0.9012	4.44504e-69
ACE2	BCL2L15	0.9008	6.39128e-69
ACE2	CRB3	0.9007	7.00283e-69
ACE2	SULT1A2	0.9003	9.88377e-69
ACE2	CHST5	0.9003	9.55069e-69
ACE2	HSD17B2	0.9003	9.44749e-69
ACE2	RP11-486A14.1	0.9002	1.02427e-68
ACE2	C19orf33	0.9001	1.17718e-68
ACE2	HNF1A	0.9	1.23771e-68
ACE2	APOC3	0.8997	1.68852e-68
ACE2	HNF4A	0.8997	1.63388e-68
ACE2	LRRC66	0.8996	1.77317e-68
ACE2	KIAA1522	0.8994	2.16808e-68
ACE2	OTOP2	0.8994	2.03369e-68
ACE2	TTC38	0.8994	2.03764e-68
ACE2	SOWAHB	0.8991	2.82871e-68
ACE2	ISX	0.8989	3.15581e-68
ACE2	TMEM184A	0.8984	4.83789e-68
ACE2	BAIAP2L2	0.8984	5.02971e-68
ACE2	FMO5	0.8983	5.2614e-68
ACE2	GLOD5	0.898	6.89839e-68
ACE2	CYP2B6	0.8979	7.84768e-68
ACE2	CLDN3	0.8972	1.39934e-67
ACE2	B3GNT8	0.8972	1.4349e-67
ACE2	DAB1	0.8971	1.54656e-67
ACE2	NR1H4	0.8968	1.92772e-67
ACE2	TJP3	0.8964	2.76581e-67
ACE2	IL17RE	0.8961	3.53076e-67
ACE2	CDS1	0.896	3.97598e-67
ACE2	CYP2S1	0.8959	4.11352e-67
ACE2	TMPRSS2	0.8959	4.30679e-67
ACE2	LINC02000	0.8956	5.24391e-67
ACE2	ABHD11-AS1	0.8954	6.22424e-67
ACE2	ACE	0.8952	7.43673e-67
ACE2	FAM83F	0.8951	8.36755e-67
ACE2	IGSF9	0.8949	9.58094e-67
ACE2	CAPN13	0.8947	1.18168e-66
ACE2	SLC22A18	0.8947	1.15252e-66
ACE2	MARVELD2	0.8946	1.21505e-66
ACE2	CTD-3010D24.3	0.8946	1.28095e-66
ACE2	PLA2G4F	0.8945	1.32579e-66
ACE2	HTR1D	0.8942	1.69837e-66
ACE2	PLEKHA7	0.8942	1.81002e-66
ACE2	TRIM36	0.894	2.02938e-66
ACE2	TMC5	0.8935	3.03972e-66
ACE2	ACOX1	0.8935	3.14159e-66
ACE2	NAT8B	0.8933	3.58326e-66
ACE2	TMEM30B	0.8933	3.69408e-66
ACE2	C11orf52	0.8931	4.43522e-66
ACE2	B3GNT7	0.893	4.62347e-66
ACE2	SLC30A10	0.8929	5.11477e-66
ACE2	BCAS1	0.8929	5.08364e-66
ACE2	AIM1L	0.8928	5.47821e-66
ACE2	LINC02177	0.8925	6.79295e-66
ACE2	TKFC	0.8922	9.07279e-66
ACE2	RP11-697K23.3	0.8921	9.38262e-66
ACE2	RP11-766F14.1	0.8919	1.16455e-65
ACE2	PTPN3	0.8916	1.43183e-65
ACE2	XDH	0.8914	1.69623e-65
ACE2	AKR7A3	0.8913	1.87521e-65
ACE2	ABCB1	0.8913	1.91768e-65
ACE2	LRRC75A	0.8913	1.80789e-65
ACE2	HGD	0.891	2.44095e-65
ACE2	CAMSAP3	0.8909	2.54529e-65
ACE2	SLC39A4	0.8908	2.77843e-65
ACE2	RP11-27G14.4	0.8904	3.73323e-65
ACE2	NEU4	0.8904	3.93685e-65
ACE2	GPT	0.8901	4.85819e-65
ACE2	MGAM2	0.89	5.31369e-65
ACE2	TTC22	0.8899	5.60301e-65
ACE2	FTLP14	0.8899	5.71755e-65
ACE2	B3GNT3	0.8898	6.20502e-65
ACE2	XXyac-YM21GA2.7	0.8893	9.31688e-65
ACE2	DSP	0.8892	9.49738e-65
ACE2	ST14	0.889	1.1346e-64
ACE2	MROH3P	0.8887	1.42658e-64
ACE2	TPRN	0.8887	1.44032e-64
ACE2	FXYD3	0.8881	2.24883e-64
ACE2	ERICH4	0.8881	2.42481e-64
ACE2	SLC9A3R1	0.888	2.49864e-64
ACE2	CMBL	0.8879	2.74075e-64
ACE2	APOA1	0.8879	2.63896e-64
ACE2	CRYL1	0.8878	2.913e-64
ACE2	TSPAN1	0.8876	3.48258e-64
ACE2	SMPD3	0.8876	3.42257e-64
ACE2	MAP7	0.8875	3.81876e-64
ACE2	PRR15L	0.8869	5.70858e-64
ACE2	HSD3B1	0.8868	6.31385e-64
ACE2	CTD-2085J24.5	0.8866	7.60479e-64
ACE2	RIPK4	0.8866	7.20854e-64
ACE2	PP7080	0.8861	1.09897e-63
ACE2	SLC46A3	0.8861	1.05344e-63
ACE2	FCGBP	0.8861	1.09435e-63
ACE2	C1orf116	0.886	1.15145e-63
ACE2	MOCOS	0.886	1.1697e-63
ACE2	PLCB3	0.8858	1.41066e-63
ACE2	GATA5	0.8858	1.32905e-63
ACE2	C6orf222	0.8855	1.71769e-63
ACE2	EGFR-AS1	0.8853	1.93751e-63
ACE2	ITGB6	0.8852	2.20842e-63
ACE2	PRLR	0.8851	2.38014e-63
ACE2	ALDH18A1	0.885	2.50563e-63
ACE2	NBPF7	0.8848	2.88841e-63
ACE2	DHRS7	0.8848	2.95134e-63
ACE2	CHP2	0.8848	2.9105e-63
ACE2	PAQR8	0.8847	3.04476e-63
ACE2	LINC01133	0.8846	3.49391e-63
ACE2	RP11-255M6.1	0.8846	3.39176e-63
ACE2	AKR7L	0.8844	4.04884e-63
ACE2	SCNN1A	0.8843	4.4198e-63
ACE2	HNF4A-AS1	0.8843	4.34138e-63
ACE2	ANKRD9	0.884	5.26969e-63
ACE2	SEMA4G	0.8839	5.63309e-63
ACE2	PCK1	0.8839	5.88e-63
ACE2	DOLPP1	0.8836	7.13017e-63
ACE2	NLRP6	0.8834	8.19956e-63
ACE2	DDC	0.8833	9.07806e-63
ACE2	FAM110C	0.8831	1.05107e-62
ACE2	GPRIN2	0.8831	1.0344e-62
ACE2	LINC01207	0.8827	1.4118e-62
ACE2	CLIC5	0.8824	1.79766e-62
ACE2	OAT	0.8824	1.71876e-62
ACE2	TSPAN3	0.8823	1.93784e-62
ACE2	C6orf132	0.8822	2.0643e-62
ACE2	ATP1B1	0.8819	2.46515e-62
ACE2	ZBTB7B	0.8818	2.83417e-62
ACE2	CTAGE5	0.8815	3.41922e-62
ACE2	CIDEC	0.8814	3.63997e-62
ACE2	TMEM41A	0.8814	3.78849e-62
ACE2	SYTL5	0.8814	3.59594e-62
ACE2	SLC36A1	0.8812	4.31753e-62
ACE2	MYOM3	0.8811	4.72122e-62
ACE2	TSPAN8	0.8809	5.36308e-62
ACE2	FAM151A	0.8807	6.20124e-62
ACE2	UGT1A4	0.8807	6.10314e-62
ACE2	CLDN23	0.8805	7.29004e-62
ACE2	DHDH	0.8805	7.13423e-62
ACE2	DQX1	0.8804	7.38934e-62
ACE2	WWC1	0.8801	9.28548e-62
ACE2	GALNT7	0.8798	1.2077e-61
ACE2	SLC25A15	0.8795	1.43406e-61
ACE2	PPP1R14D	0.8795	1.42244e-61
ACE2	CDCP1	0.8793	1.6742e-61
ACE2	PPARA	0.8793	1.6643e-61
ACE2	HNF1B	0.8792	1.82711e-61
ACE2	FAM160A1	0.8791	1.97807e-61
ACE2	SLC2A5	0.879	2.09133e-61
ACE2	CORO2A	0.8788	2.36444e-61
ACE2	HSD11B2	0.8788	2.47556e-61
ACE2	AC106876.2	0.8787	2.60278e-61
ACE2	KLF5	0.8787	2.56605e-61
ACE2	LYPD8	0.8786	2.69721e-61
ACE2	TST	0.8786	2.82631e-61
ACE2	REG4	0.8785	2.91238e-61
ACE2	B3GNT6	0.8785	2.88727e-61
ACE2	LINC00479	0.8785	2.88823e-61
ACE2	FAM3D	0.8784	3.24525e-61
ACE2	SLAMF6P1	0.8783	3.40025e-61
ACE2	NHSL1	0.878	4.12856e-61
ACE2	GIPC2	0.8779	4.47647e-61
ACE2	AQP11	0.8776	5.62292e-61
ACE2	SLC28A2	0.8776	5.457e-61
ACE2	ADTRP	0.8775	6.11763e-61
ACE2	CA13	0.8773	6.76587e-61
ACE2	LRRC31	0.8772	7.56826e-61
ACE2	SEPHS2	0.8766	1.16135e-60
ACE2	PKP3	0.8763	1.41403e-60
ACE2	CYP4F12	0.8761	1.6148e-60
ACE2	ENTPD5	0.876	1.72335e-60
ACE2	RBP2	0.8758	2.02465e-60
ACE2	MYO1D	0.8758	2.05594e-60
ACE2	NEDD4L	0.8758	2.06738e-60
ACE2	CBLC	0.8758	1.98168e-60
ACE2	ARL14	0.8757	2.15201e-60
ACE2	MKRN2OS	0.8756	2.25908e-60
ACE2	TMEM125	0.8755	2.49691e-60
ACE2	MGAT4B	0.8754	2.66637e-60
ACE2	G6PC	0.875	3.58358e-60
ACE2	RAPGEFL1	0.8748	3.94215e-60
ACE2	ITPKA	0.8746	4.52284e-60
ACE2	AC027612.4	0.8744	5.12142e-60
ACE2	VIPR1	0.8743	5.67484e-60
ACE2	NTS	0.8743	5.58712e-60
ACE2	VDR	0.8741	6.2886e-60
ACE2	AKR1B10	0.874	6.88366e-60
ACE2	SLC22A4	0.8737	8.77903e-60
ACE2	PPP1R16A	0.8737	8.5735e-60
ACE2	SLC31A1	0.8736	9.31628e-60
ACE2	C1QTNF12	0.8733	1.12786e-59
ACE2	SMPDL3A	0.8732	1.17515e-59
ACE2	MAOA	0.8729	1.49299e-59
ACE2	BARX2	0.8728	1.52212e-59
ACE2	CTD-2385L22.2	0.8728	1.57931e-59
ACE2	EPHA10	0.8727	1.71591e-59
ACE2	RP11-276H7.3	0.8726	1.75558e-59
ACE2	CYP4F3	0.8724	2.11046e-59
ACE2	CTD-2396E7.11	0.8721	2.51836e-59
ACE2	B3GNT5	0.8719	2.96807e-59
ACE2	CHN2	0.8718	3.06713e-59
ACE2	KB-1247B1.1	0.8718	3.12054e-59
ACE2	TP53I3	0.8716	3.65566e-59
ACE2	RP11-800A3.4	0.8715	3.73839e-59
ACE2	GPD1	0.8708	5.91988e-59
ACE2	VIPR1-AS1	0.8707	6.3291e-59
ACE2	SLC37A4	0.8707	6.66655e-59
ACE2	CLCN2	0.8704	8.0255e-59
ACE2	SLC52A3	0.8703	8.63517e-59
ACE2	ACADS	0.8702	9.17871e-59
ACE2	IRF6	0.8701	9.79691e-59
ACE2	TFF1	0.8701	9.60883e-59
ACE2	AGPAT2	0.87	1.00376e-58
ACE2	PNPLA1	0.8698	1.17916e-58
ACE2	GPR39	0.8693	1.6008e-58
ACE2	GRTP1	0.8693	1.65811e-58
ACE2	PRR13	0.8691	1.88608e-58
ACE2	RP11-611E13.3	0.869	1.97308e-58
ACE2	FABP1	0.8689	2.14574e-58
ACE2	SGK2	0.8689	2.14841e-58
ACE2	HEPACAM2	0.8687	2.38806e-58
ACE2	ACOT11	0.8685	2.76088e-58
ACE2	ZP2	0.8684	2.92023e-58
ACE2	PRELID2	0.8683	3.14847e-58
ACE2	TMEM164	0.8683	3.10512e-58
ACE2	RPL12P14	0.8681	3.63682e-58
ACE2	GNA11	0.8679	4.06074e-58
ACE2	ESRRA	0.8674	5.80633e-58
ACE2	CNDP2	0.8674	5.67595e-58
ACE2	GPAT3	0.8668	8.33703e-58
ACE2	KDF1	0.8667	8.64395e-58
ACE2	GK	0.8667	8.69016e-58
ACE2	CLDN15	0.8664	1.0881e-57
ACE2	PAPSS2	0.8664	1.11338e-57
ACE2	MRO	0.8664	1.09835e-57
ACE2	POF1B	0.8663	1.13893e-57
ACE2	SLC35G1	0.8662	1.19601e-57
ACE2	ELOVL7	0.8657	1.73644e-57
ACE2	TIAM2	0.8657	1.6927e-57
ACE2	TDP2	0.8654	2.03948e-57
ACE2	RASEF	0.8654	2.11106e-57
ACE2	CBR1	0.8653	2.1354e-57
ACE2	GSTA1	0.8651	2.54436e-57
ACE2	SLC22A5	0.8649	2.80347e-57
ACE2	CHRNA7	0.8646	3.41793e-57
ACE2	AC007126.1	0.8645	3.57067e-57
ACE2	TOM1L1	0.8644	4.00591e-57
ACE2	SLC22A18AS	0.8642	4.41217e-57
ACE2	AP000439.3	0.8642	4.38041e-57
ACE2	OVOL2	0.864	5.10143e-57
ACE2	HECTD3	0.8638	5.61477e-57
ACE2	S100A14	0.8638	5.66894e-57
ACE2	OVOL1	0.8638	5.81703e-57
ACE2	MMP15	0.8637	5.95123e-57
ACE2	RP11-77K12.5	0.8637	6.00307e-57
ACE2	STAP2	0.8637	6.235e-57
ACE2	HDHD3	0.8633	7.91183e-57
ACE2	CDC42BPG	0.8633	7.90209e-57
ACE2	FAM109A	0.8632	8.12102e-57
ACE2	FGFR3	0.8627	1.12755e-56
ACE2	CTD-2555C10.3	0.8627	1.09816e-56
ACE2	PLEKHS1	0.8624	1.38447e-56
ACE2	AP006621.9	0.8622	1.52493e-56
ACE2	BICDL2	0.8618	1.95952e-56
ACE2	RP11-503C24.6	0.8615	2.34444e-56
ACE2	SUCLG1	0.8613	2.73773e-56
ACE2	KCNK5	0.8611	3.06048e-56
ACE2	TMEM229A	0.861	3.2393e-56
ACE2	FAM83E	0.861	3.23604e-56
ACE2	CNKSR1	0.8607	3.90504e-56
ACE2	NR5A2	0.8607	3.82614e-56
ACE2	CALML4	0.8605	4.30767e-56
ACE2	SDC1	0.8604	4.76999e-56
ACE2	LINC00974	0.8604	4.73799e-56
ACE2	TRPM6	0.8603	5.07194e-56
ACE2	ABCC6P1	0.8603	4.92561e-56
ACE2	P2RY2	0.8601	5.57288e-56
ACE2	SLC25A5	0.8601	5.69867e-56
ACE2	RBKS	0.8598	6.65181e-56
ACE2	HOOK1	0.8595	8.18588e-56
ACE2	RP11-99J16__A.2	0.8591	1.01448e-55
ACE2	RP11-462G2.1	0.8589	1.14697e-55
ACE2	GRAMD1B	0.8589	1.17626e-55
ACE2	GPR35	0.8583	1.66338e-55
ACE2	RP5-881L22.6	0.8579	2.16534e-55
ACE2	MME-AS1	0.8575	2.66217e-55
ACE2	ERBB3	0.8575	2.78589e-55
ACE2	RP11-297L17.2	0.8568	4.06007e-55
ACE2	VNN1	0.8567	4.31824e-55
ACE2	ABCG8	0.8564	5.16432e-55
ACE2	PLLP	0.8561	6.49827e-55
ACE2	MTMR11	0.8559	7.28952e-55
ACE2	LINC00704	0.8559	7.23078e-55
ACE2	CLCA1	0.8556	8.30042e-55
ACE2	VILL	0.8556	8.56973e-55
ACE2	MFSD2A	0.8552	1.09272e-54
ACE2	MYRF	0.8551	1.15304e-54
ACE2	MYH15	0.855	1.24194e-54
ACE2	CCT8P1	0.8549	1.26815e-54
ACE2	SLC27A4	0.8549	1.29996e-54
ACE2	GLRA4	0.8549	1.30088e-54
ACE2	EFNA2	0.8548	1.36765e-54
ACE2	SGK1	0.8547	1.4694e-54
ACE2	USP43	0.8547	1.45947e-54
ACE2	FAM83H	0.8546	1.56206e-54
ACE2	BPHL	0.8545	1.60354e-54
ACE2	TRIM15	0.8539	2.36972e-54
ACE2	RAB11FIP1	0.8539	2.36972e-54
ACE2	P2RY4	0.8539	2.25342e-54
ACE2	LINC01843	0.8537	2.56784e-54
ACE2	PHLPP2	0.8535	2.94983e-54
ACE2	LGALS4	0.8533	3.20244e-54
ACE2	EPHX2	0.853	3.98227e-54
ACE2	RP11-227H15.5	0.853	3.91816e-54
ACE2	TMPRSS15	0.8529	4.13215e-54
ACE2	RP11-48O20.5	0.8528	4.34649e-54
ACE2	TTC36	0.8527	4.57444e-54
ACE2	AGXT2	0.8526	4.82982e-54
ACE2	RP11-532F12.5	0.8526	4.92245e-54
ACE2	PCYT2	0.8524	5.64803e-54
ACE2	FMO1	0.8522	6.22775e-54
ACE2	RP11-354P11.4	0.8521	6.39874e-54
ACE2	NIPAL1	0.8517	8.30336e-54
ACE2	GLRX	0.8517	8.38135e-54
ACE2	RAP1GAP	0.8516	8.81386e-54
ACE2	MLPH	0.8516	8.83048e-54
ACE2	CEACAM1	0.8515	9.35952e-54
ACE2	PRKCZ	0.8514	9.88267e-54
ACE2	KRT8	0.8514	1.00671e-53
ACE2	GLTPD2	0.8513	1.05172e-53
ACE2	PRKG2	0.8512	1.12138e-53
ACE2	MAPK13	0.851	1.22445e-53
ACE2	SLC25A48	0.8509	1.34587e-53
ACE2	OR7E14P	0.8506	1.52565e-53
ACE2	CTB-186H2.3	0.8503	1.79047e-53
ACE2	MACC1	0.8502	1.94417e-53
ACE2	ABO	0.8499	2.34122e-53
ACE2	CDX2	0.8499	2.28038e-53
ACE2	LSR	0.8499	2.25223e-53
ACE2	MYO6	0.8495	2.97272e-53
ACE2	SMIM22	0.8495	2.95752e-53
ACE2	AQP3	0.8494	3.13958e-53
ACE2	ATOH1	0.8492	3.4915e-53
ACE2	IFNLR1	0.8491	3.72543e-53
ACE2	HNF1A-AS1	0.8491	3.69157e-53
ACE2	TAT	0.8491	3.55417e-53
ACE2	SULT2A1	0.8491	3.71038e-53
ACE2	BEST2	0.8489	4.00645e-53
ACE2	SMPDL3B	0.8488	4.31459e-53
ACE2	KBTBD11-OT1	0.8486	4.88456e-53
ACE2	KCNH6	0.8485	4.99921e-53
ACE2	PC	0.8484	5.32084e-53
ACE2	ARHGEF5	0.8483	5.78409e-53
ACE2	LINC00511	0.8483	5.55319e-53
ACE2	TMEM171	0.8482	6.16452e-53
ACE2	NR6A1	0.8482	6.04571e-53
ACE2	LAD1	0.8478	7.56055e-53
ACE2	DOK4	0.8478	7.44073e-53
ACE2	TMEM53	0.8477	7.81626e-53
ACE2	SATB2	0.8475	9.09671e-53
ACE2	OCIAD2	0.8475	8.70184e-53
ACE2	C8G	0.8475	9.12325e-53
ACE2	RP4-811M8.1	0.8475	8.99337e-53
ACE2	AKR1C3	0.8474	9.17274e-53
ACE2	PLPP2	0.8474	9.59494e-53
ACE2	MST1R	0.8473	1.01535e-52
ACE2	KIF16B	0.8472	1.05284e-52
ACE2	RP11-867O8.5	0.8469	1.2176e-52
ACE2	SEMA6D	0.8469	1.22283e-52
ACE2	SLC27A2	0.8465	1.58428e-52
ACE2	B4GALNT2	0.8464	1.66512e-52
ACE2	OSGIN1	0.8463	1.69029e-52
ACE2	NXPE1	0.8462	1.82114e-52
ACE2	PLEKHH1	0.8462	1.78587e-52
ACE2	PIK3C2G	0.8461	1.95036e-52
ACE2	SDHA	0.846	2.048e-52
ACE2	PDZD7	0.846	2.01156e-52
ACE2	AQP7	0.8458	2.34239e-52
ACE2	SERPINA1	0.8458	2.28673e-52
ACE2	CKMT1B	0.8457	2.41345e-52
ACE2	PCSK5	0.8456	2.59416e-52
ACE2	SCGB2A1	0.8455	2.67681e-52
ACE2	APPL2	0.8454	2.88193e-52
ACE2	PARD6B	0.8454	2.85939e-52
ACE2	HSD17B11	0.8452	3.20736e-52
ACE2	HTATIP2	0.8452	3.15586e-52
ACE2	RPS29P12	0.845	3.61441e-52
ACE2	RP11-35P15.1	0.8448	3.96244e-52
ACE2	CMTM4	0.8448	3.99199e-52
ACE2	LINC00675	0.8448	3.95525e-52
ACE2	JUP	0.8448	4.01441e-52
ACE2	CNGA1	0.8445	4.73625e-52
ACE2	NEURL1	0.8444	4.9136e-52
ACE2	CYB5A	0.844	6.03e-52
ACE2	ABCG5	0.8438	6.81556e-52
ACE2	CARD10	0.8437	7.29155e-52
ACE2	BRINP3	0.8436	7.48123e-52
ACE2	STRADB	0.8431	9.9682e-52
ACE2	CD2AP	0.8431	1.00348e-51
ACE2	RP11-478K15.6	0.8431	1.00333e-51
ACE2	BPNT1	0.8426	1.29632e-51
ACE2	ERBB2	0.8426	1.27956e-51
ACE2	GGT1	0.8423	1.52993e-51
ACE2	FABP6	0.8422	1.57907e-51
ACE2	SH3RF2	0.8418	2.0578e-51
ACE2	LGALS2	0.8418	1.98877e-51
ACE2	RP11-276H7.2	0.8417	2.09035e-51
ACE2	C17orf78	0.8417	2.13939e-51
ACE2	AP1M2	0.8415	2.321e-51
ACE2	RP11-164P12.5	0.8413	2.66525e-51
ACE2	SELENOP	0.8411	2.96919e-51
ACE2	SEC16B	0.841	3.1396e-51
ACE2	SH3D21	0.8409	3.2384e-51
ACE2	SLC9A2	0.8409	3.22577e-51
ACE2	KRT89P	0.8409	3.22411e-51
ACE2	KIAA1211	0.8406	3.71964e-51
ACE2	TPMT	0.8406	3.8542e-51
ACE2	HEPH	0.8406	3.78813e-51
ACE2	MICALCL	0.8405	4.01382e-51
ACE2	FHDC1	0.8404	4.3337e-51
ACE2	GJB1	0.8403	4.42567e-51
ACE2	RP11-94C24.13	0.8402	4.82242e-51
ACE2	AC092569.2	0.8401	4.96742e-51
ACE2	CDKN2B-AS1	0.84	5.36381e-51
ACE2	SLC25A34	0.8396	6.48167e-51
ACE2	KISS1	0.8396	6.36208e-51
ACE2	TCN2	0.8391	8.38191e-51
ACE2	MPST	0.8391	8.45567e-51
ACE2	DEGS2	0.8389	9.58925e-51
ACE2	TMEM54	0.8385	1.13451e-50
ACE2	KCNJ3	0.8384	1.23444e-50
ACE2	CEBPA	0.838	1.53614e-50
ACE2	GALNT5	0.8376	1.87257e-50
ACE2	AL163953.2	0.8376	1.89046e-50
ACE2	CHP1	0.8376	1.82991e-50
ACE2	SLC7A7	0.8375	1.93726e-50
ACE2	UGT1A3	0.8374	1.99742e-50
ACE2	POR	0.8374	2.04359e-50
ACE2	RPS4XP7	0.837	2.48603e-50
ACE2	PXMP2	0.8369	2.61146e-50
ACE2	DSG2-AS1	0.8369	2.63516e-50
ACE2	MLXIPL	0.8367	3.00683e-50
ACE2	CES3	0.8367	2.94272e-50
ACE2	FAM83B	0.8364	3.4861e-50
ACE2	CMAS	0.8364	3.43636e-50
ACE2	VAMP8	0.8361	3.9696e-50
ACE2	FUT3	0.836	4.20936e-50
ACE2	PIP5K1B	0.8359	4.56384e-50
ACE2	ARHGEF38	0.8355	5.46851e-50
ACE2	AC007255.8	0.8353	6.18023e-50
ACE2	OTOP3	0.8352	6.51422e-50
ACE2	BAIAP2L1	0.8351	6.65072e-50
ACE2	RP11-798K3.2	0.8351	6.81776e-50
ACE2	RP11-77K12.10	0.8351	6.59478e-50
ACE2	GAL3ST1	0.835	7.05594e-50
ACE2	KLC4	0.8349	7.31661e-50
ACE2	DEPDC7	0.8348	7.81111e-50
ACE2	C15orf48	0.8346	8.50576e-50
ACE2	SULT1C3	0.8343	1.02077e-49
ACE2	PCLO	0.8343	1.01532e-49
ACE2	RP13-726E6.2	0.8343	1.03381e-49
ACE2	ANO7	0.8342	1.06604e-49
ACE2	CRAT8	0.8342	1.03971e-49
ACE2	LGALS3	0.834	1.1537e-49
ACE2	CAPN5	0.8337	1.38984e-49
ACE2	RP11-284F21.7	0.8334	1.55576e-49
ACE2	FUOM	0.8329	2.04395e-49
ACE2	CDX1	0.8328	2.11408e-49
ACE2	RP11-867G23.8	0.8327	2.26153e-49
ACE2	ELMO3	0.8327	2.3208e-49
ACE2	PAFAH2	0.8325	2.53798e-49
ACE2	CPS1	0.8325	2.44908e-49
ACE2	TRIM31	0.8323	2.70695e-49
ACE2	MEP1AP1	0.8322	2.98875e-49
ACE2	SLC35D2	0.8322	2.96847e-49
ACE2	GGN	0.8321	3.10093e-49
ACE2	RP4-724E13.2	0.832	3.20314e-49
ACE2	GCNT3	0.832	3.26339e-49
ACE2	TFF3	0.8318	3.61061e-49
ACE2	URAD	0.8315	4.21468e-49
ACE2	VSIG10	0.8313	4.59286e-49
ACE2	RP11-284F21.10	0.831	5.18874e-49
ACE2	HEBP1	0.831	5.36967e-49
ACE2	CKMT1A	0.8309	5.6571e-49
ACE2	CHAD	0.8309	5.46516e-49
ACE2	TRPM4	0.8308	5.87665e-49
ACE2	CCRL2	0.8303	7.39294e-49
ACE2	TRIM40	0.8301	8.22227e-49
ACE2	SPDEF	0.8298	9.74501e-49
ACE2	PNLIPRP2	0.8298	9.6072e-49
ACE2	SOX6	0.8297	1.00701e-48
ACE2	UGT2B15	0.8294	1.17338e-48
ACE2	LINC00570	0.8293	1.23431e-48
ACE2	SIAE	0.8293	1.26341e-48
ACE2	SLC47A2	0.8293	1.2074e-48
ACE2	UGT1A8	0.8291	1.35538e-48
ACE2	PYY	0.8289	1.5345e-48
ACE2	PANK1	0.8288	1.54908e-48
ACE2	BCL2L14	0.8286	1.76101e-48
ACE2	FUT2	0.8286	1.78139e-48
ACE2	RP11-96D1.6	0.8283	2.04453e-48
ACE2	TLX1	0.8282	2.07256e-48
ACE2	PLIN3	0.828	2.32578e-48
ACE2	RP11-380D23.1	0.8279	2.4409e-48
ACE2	ITM2C	0.8278	2.58756e-48
ACE2	CTNND1	0.8278	2.61618e-48
ACE2	B4GALT4	0.8274	3.0839e-48
ACE2	LEXM	0.8269	3.97172e-48
ACE2	ADH6	0.8269	3.92001e-48
ACE2	SSUH2	0.8267	4.36123e-48
ACE2	CHDH	0.8266	4.54605e-48
ACE2	DERA	0.8264	5.13658e-48
ACE2	ZZEF1	0.8264	5.04455e-48
ACE2	RP11-395B7.2	0.8262	5.50004e-48
ACE2	LINC00543	0.826	6.14455e-48
ACE2	SLC39A11	0.8253	8.42078e-48
ACE2	TMEM120A	0.8252	9.13179e-48
ACE2	KRT12	0.8251	9.65179e-48
ACE2	C6orf136	0.8248	1.07009e-47
ACE2	NR0B2	0.8246	1.20381e-47
ACE2	KRT8P3	0.8246	1.19394e-47
ACE2	CA7	0.8245	1.288e-47
ACE2	RP11-311D14.1	0.8243	1.40156e-47
ACE2	EDN3	0.8243	1.35868e-47
ACE2	CLCN5	0.8243	1.4108e-47
ACE2	SAR1B	0.8236	1.9058e-47
ACE2	SLC25A1	0.8236	1.95018e-47
ACE2	SGPP2	0.8235	2.07427e-47
ACE2	MGAT3	0.8234	2.1351e-47
ACE2	AC009014.3	0.8231	2.42035e-47
ACE2	TLCD2	0.8231	2.41886e-47
ACE2	TMEM106C	0.823	2.54544e-47
ACE2	RPL7P16	0.8229	2.64329e-47
ACE2	ENPP7	0.8229	2.76425e-47
ACE2	SLC35A3	0.8228	2.84729e-47
ACE2	DNMBP-AS1	0.8228	2.8822e-47
ACE2	C19orf57	0.8228	2.81516e-47
ACE2	TOR1AIP2	0.8225	3.27621e-47
ACE2	SPIRE2	0.8225	3.27216e-47
ACE2	ZNF57	0.8225	3.32822e-47
ACE2	USH1G	0.8223	3.64338e-47
ACE2	SSTR5-AS1	0.8218	4.6187e-47
ACE2	SPACA4	0.8217	4.79873e-47
ACE2	CTD-2021H9.3	0.8214	5.37255e-47
ACE2	ACVR1B	0.8211	6.16265e-47
ACE2	ATP7B	0.8211	6.35275e-47
ACE2	FAM83G	0.8211	6.2543e-47
ACE2	DDR1	0.821	6.7013e-47
ACE2	BEST4	0.8207	7.52536e-47
ACE2	HTR4	0.8204	8.64119e-47
ACE2	ANXA4	0.8203	9.30803e-47
ACE2	PDXP	0.8203	8.95363e-47
ACE2	KLHL34	0.8202	9.47964e-47
ACE2	C11orf24	0.8198	1.15008e-46
ACE2	PLA2G10	0.8198	1.1768e-46
ACE2	STBD1	0.8196	1.26887e-46
ACE2	ABCC2	0.8195	1.33934e-46
ACE2	ADGRF1	0.8192	1.49737e-46
ACE2	PFKFB4	0.819	1.64278e-46
ACE2	CARMIL1	0.8189	1.73391e-46
ACE2	LLGL2	0.8187	1.89546e-46
ACE2	TBC1D2	0.8186	2.0378e-46
ACE2	KRT15	0.8186	2.013e-46
ACE2	ARHGAP32	0.8185	2.10352e-46
ACE2	SP6	0.8185	2.13625e-46
ACE2	ACSS2	0.8185	2.11063e-46
ACE2	GSR	0.8181	2.58127e-46
ACE2	ELF3	0.818	2.6559e-46
ACE2	RPSAP9	0.818	2.63752e-46
ACE2	HOOK2	0.8179	2.79302e-46
ACE2	STX19	0.8178	2.90708e-46
ACE2	REP15	0.8178	2.92547e-46
ACE2	RP11-480I12.5	0.8177	2.99031e-46
ACE2	RP11-473M20.5	0.8172	3.79245e-46
ACE2	GGT6	0.8172	3.84119e-46
ACE2	LINC02200	0.8164	5.43188e-46
ACE2	RP11-884K10.6	0.816	6.68328e-46
ACE2	OCLN	0.8157	7.70851e-46
ACE2	LGR4	0.8154	8.76375e-46
ACE2	KIAA2013	0.8152	9.44789e-46
ACE2	SLC6A18	0.8152	9.54991e-46
ACE2	XKR9	0.8149	1.09653e-45
ACE2	CTC-558O2.1	0.8148	1.141e-45
ACE2	RAD17P1	0.8146	1.22393e-45
ACE2	RP11-336A10.5	0.8144	1.33926e-45
ACE2	SYT7	0.8144	1.36762e-45
ACE2	NAT1	0.8143	1.38609e-45
ACE2	LINC00488	0.8141	1.53185e-45
ACE2	SLC22A23	0.814	1.59618e-45
ACE2	TOX3	0.8136	1.89999e-45
ACE2	CPT2	0.8135	2.02499e-45
ACE2	SHBG	0.8133	2.24623e-45
ACE2	CYP27A1	0.8129	2.66735e-45
ACE2	GSTA2	0.8129	2.63393e-45
ACE2	AATK	0.8125	3.21398e-45
ACE2	SULT1A1	0.8122	3.66135e-45
ACE2	GSKIP	0.8118	4.40741e-45
ACE2	RP11-62H20.1	0.8115	4.99673e-45
ACE2	CTD-2184D3.3	0.8115	4.93541e-45
ACE2	IGF2BP2	0.8114	5.06501e-45
ACE2	PDE9A	0.8114	5.07321e-45
ACE2	FAAH	0.8113	5.35496e-45
ACE2	HIST1H3E	0.8113	5.43452e-45
ACE2	TCP10	0.8113	5.4577e-45
ACE2	KLB	0.8108	6.65986e-45
ACE2	SCAMP2	0.8107	6.9458e-45
ACE2	KIF13B	0.8105	7.79528e-45
ACE2	CTSD	0.8105	7.55286e-45
ACE2	CACNA1D	0.8103	8.39154e-45
ACE2	FA2H	0.8103	8.41179e-45
ACE2	AC090616.2	0.8102	8.70527e-45
ACE2	RHPN2	0.8098	1.02205e-44
ACE2	GOT1	0.8097	1.09666e-44
ACE2	SLC16A5	0.8096	1.12249e-44
ACE2	LINC00955	0.8094	1.22319e-44
ACE2	ITGA3	0.8091	1.43419e-44
ACE2	TNNI1	0.809	1.44383e-44
ACE2	C5orf30	0.8088	1.6182e-44
ACE2	TDRD12	0.8085	1.79067e-44
ACE2	RP11-284F21.9	0.8082	2.06209e-44
ACE2	RP5-1148A21.3	0.8082	2.10306e-44
ACE2	RPS6KA1	0.8081	2.19057e-44
ACE2	TTC39A	0.808	2.30548e-44
ACE2	KRT9	0.808	2.28958e-44
ACE2	CISD3	0.8076	2.68339e-44
ACE2	KBTBD11	0.8074	2.9498e-44
ACE2	NEURL3	0.8073	3.09191e-44
ACE2	UCN3	0.807	3.49891e-44
ACE2	ABHD17C	0.807	3.52398e-44
ACE2	LA16c-380H5.5	0.8069	3.64967e-44
ACE2	RPL7AP52	0.8067	3.91619e-44
ACE2	RAB25	0.8066	4.15484e-44
ACE2	FMO4	0.8066	4.20875e-44
ACE2	WTH3DI	0.8066	4.17284e-44
ACE2	BDH1	0.8066	4.08037e-44
ACE2	C3orf52	0.8062	4.90588e-44
ACE2	KCNK1	0.806	5.37045e-44
ACE2	CRYBA2	0.8057	6.19368e-44
ACE2	NAT8	0.8056	6.2205e-44
ACE2	GPRC5C	0.805	8.11019e-44
ACE2	CTD-2547H18.1	0.8046	9.81491e-44
ACE2	LRRC26	0.8042	1.15e-43
ACE2	RP11-386E5.1	0.8041	1.21115e-43
ACE2	SLC37A1	0.8041	1.21374e-43
ACE2	GUCD1	0.8039	1.28412e-43
ACE2	RP11-187E13.1	0.8038	1.33421e-43
ACE2	CTB-78O21.1	0.8037	1.39059e-43
ACE2	CYP2D6	0.8032	1.77047e-43
ACE2	ACAA2	0.803	1.91737e-43
ACE2	LINC00337	0.8029	1.94963e-43
ACE2	GSTM4	0.8029	1.99212e-43
ACE2	XYLB	0.8025	2.3761e-43
ACE2	GPR160	0.8021	2.76157e-43
ACE2	SPINK4	0.8021	2.79091e-43
ACE2	ANXA13	0.8016	3.35705e-43
ACE2	HNRNPA1P17	0.8014	3.74698e-43
ACE2	PADI2	0.8011	4.13574e-43
ACE2	PDZK1IP1	0.8011	4.21427e-43
ACE2	GALE	0.8008	4.82169e-43
ACE2	HSD3B2	0.8008	4.68921e-43
ACE2	AC073283.4	0.8006	5.20934e-43
ACE2	RP3-523K23.2	0.8005	5.43594e-43
ACE2	UGT1A6	0.8004	5.57562e-43
ACE2	RP11-380P13.1	0.8003	5.90727e-43
ACE2	SCP2	0.8	6.5499e-43
ACE2	CALR4P	0.7997	7.4089e-43
ACE2	RP11-757F18.5	0.7997	7.37614e-43
ACE2	SHROOM1	0.7996	7.79838e-43
ACE2	RP11-433O3.1	0.7991	9.51585e-43
ACE2	RP13-122B23.8	0.7988	1.07186e-42
ACE2	NPM1P32	0.7987	1.12549e-42
ACE2	RP11-844P9.6	0.7986	1.19421e-42
ACE2	ANO10	0.7979	1.59499e-42
ACE2	NAPRT	0.7979	1.54504e-42
ACE2	UBE2V2P1	0.7979	1.58436e-42
ACE2	SUSD2	0.7979	1.58393e-42
ACE2	TMEM238	0.7978	1.62216e-42
ACE2	ACO2	0.7978	1.62787e-42
ACE2	SLC23A3	0.7976	1.77839e-42
ACE2	RP3-342P20.2	0.7973	1.96344e-42
ACE2	ABCC6P2	0.7971	2.20406e-42
ACE2	RFLNA	0.7969	2.39679e-42
ACE2	RALGPS1	0.7967	2.56904e-42
ACE2	NXPE2	0.7966	2.70267e-42
ACE2	ZSWIM5	0.7965	2.76413e-42
ACE2	LASP1	0.7964	2.9083e-42
ACE2	C10orf99	0.7962	3.08993e-42
ACE2	RP11-379B8.1	0.7959	3.52545e-42
ACE2	AFDN-AS1	0.7958	3.66292e-42
ACE2	SLC4A4	0.7954	4.35226e-42
ACE2	GGT3P	0.7954	4.30341e-42
ACE2	CTD-2085J24.3	0.7948	5.4443e-42
ACE2	OMP	0.7947	5.80908e-42
ACE2	GEMIN8P4	0.7943	6.77471e-42
ACE2	SLC34A2	0.7941	7.19928e-42
ACE2	EPN1	0.7938	8.2806e-42
ACE2	RBP3	0.7937	8.37726e-42
ACE2	P2RX4	0.7937	8.46192e-42
ACE2	ASS1	0.7936	8.83417e-42
ACE2	RP11-1223D19.2	0.7935	9.19386e-42
ACE2	SSTR1	0.7935	9.33865e-42
ACE2	RP11-319G6.3	0.7934	9.47404e-42
ACE2	RP11-844P9.2	0.7932	1.03331e-41
ACE2	CDKN2B-AS	0.7932	1.03012e-41
ACE2	CTA-363E6.6	0.7932	1.02646e-41
ACE2	CLCA4	0.7931	1.07806e-41
ACE2	GRHL2	0.7931	1.09274e-41
ACE2	RP3-434P1.6	0.7929	1.14604e-41
ACE2	LPCAT3	0.7925	1.37098e-41
ACE2	RP11-757F18.3	0.7924	1.43838e-41
ACE2	RP11-588L15.2	0.7921	1.59605e-41
ACE2	AC005281.2	0.7921	1.61593e-41
ACE2	MAP3K21	0.7918	1.82869e-41
ACE2	GLYCTK	0.7914	2.11339e-41
ACE2	DEFB131	0.7911	2.3783e-41
ACE2	RP11-132E11.2	0.7911	2.37032e-41
ACE2	SLC6A7	0.7908	2.62215e-41
ACE2	GPRC5A	0.7907	2.82262e-41
ACE2	ACOT4	0.7907	2.81918e-41
ACE2	RP3-417L20.4	0.7905	2.95926e-41
ACE2	MAPK6	0.7905	2.99811e-41
ACE2	TMPRSS4	0.7904	3.09295e-41
ACE2	MGC32805	0.7899	3.83768e-41
ACE2	FSIP2	0.7898	3.91151e-41
ACE2	RP11-191G24.1	0.7897	4.17518e-41
ACE2	RP11-297D21.2	0.7895	4.48886e-41
ACE2	RP11-627G18.1	0.7895	4.42436e-41
ACE2	VWA7	0.7894	4.66784e-41
ACE2	KCNQ1	0.7893	4.73388e-41
ACE2	CCDC162P	0.789	5.32265e-41
ACE2	C1orf168	0.7883	7.07906e-41
ACE2	CTD-2385L22.1	0.7883	7.14808e-41
ACE2	RP11-432I5.2	0.7883	7.17333e-41
ACE2	SULT1E1	0.7878	8.46491e-41
ACE2	PRSS16	0.7878	8.73987e-41
ACE2	CELP	0.7877	9.03572e-41
ACE2	RP11-1260E13.3	0.7877	8.76449e-41
ACE2	DHRS9	0.7875	9.49588e-41
ACE2	PDXK	0.7874	1.00812e-40
ACE2	IDH1	0.787	1.17482e-40
ACE2	SLC7A4	0.7867	1.30698e-40
ACE2	RP11-459D22.1	0.7862	1.58383e-40
ACE2	LPIN3	0.7858	1.85261e-40
ACE2	TMEM105	0.7857	1.88638e-40
ACE2	TMEM144	0.7856	1.97546e-40
ACE2	SFN	0.7854	2.12361e-40
ACE2	ST6GALNAC1	0.7853	2.20982e-40
ACE2	RTCB	0.7852	2.28623e-40
ACE2	RBBP8NL	0.785	2.53698e-40
ACE2	CASP5	0.7848	2.7165e-40
ACE2	AC021218.2	0.7847	2.80137e-40
ACE2	CASP7	0.7845	3.07506e-40
ACE2	SMIM5	0.7845	2.99244e-40
ACE2	CTD-2196E14.8	0.7842	3.43674e-40
ACE2	KIAA1161	0.7838	3.98832e-40
ACE2	GPRIN1	0.7836	4.26221e-40
ACE2	SEC14L2	0.7832	4.8706e-40
ACE2	DECR1	0.7829	5.52418e-40
ACE2	COMTD1	0.7826	6.28299e-40
ACE2	RP11-168F9.2	0.7824	6.7834e-40
ACE2	UQCRC1	0.782	7.74547e-40
ACE2	BCO1	0.782	7.7752e-40
ACE2	TMPRSS7	0.7819	8.10746e-40
ACE2	LCT	0.7818	8.38637e-40
ACE2	OVOL1-AS1	0.7816	8.9966e-40
ACE2	WSCD1	0.7816	9.14862e-40
ACE2	SLC25A24	0.7812	1.02894e-39
ACE2	RSPH1	0.7812	1.02964e-39
ACE2	LINC01123	0.781	1.1144e-39
ACE2	CDH16	0.7809	1.16119e-39
ACE2	EHHADH	0.7804	1.3929e-39
ACE2	RP11-286N22.16	0.78	1.60422e-39
ACE2	TMEM98	0.78	1.60804e-39
ACE2	ACE3P	0.7799	1.67613e-39
ACE2	PLCH1	0.7796	1.86174e-39
ACE2	RP11-319C21.1	0.7795	1.95855e-39
ACE2	RP11-231P20.2	0.7794	2.00788e-39
ACE2	SLC25A20	0.7793	2.0859e-39
ACE2	NUDT16	0.7792	2.15106e-39
ACE2	C1orf226	0.7791	2.27803e-39
ACE2	FAM84A	0.779	2.37166e-39
ACE2	KCNJ13	0.779	2.34769e-39
ACE2	MISP3	0.779	2.32748e-39
ACE2	HES2	0.7788	2.54875e-39
ACE2	RP11-150O12.3	0.7788	2.56187e-39
ACE2	LINC00705	0.7787	2.58895e-39
ACE2	CEP170B	0.7787	2.59382e-39
ACE2	TMEM61	0.7786	2.75707e-39
ACE2	GS1-594A7.3	0.7786	2.71968e-39
ACE2	RP11-102C16.3	0.7784	2.98749e-39
ACE2	LGALS9B	0.7784	2.98569e-39
ACE2	RP5-903G2.2	0.7782	3.14744e-39
ACE2	PHBP8	0.7781	3.32055e-39
ACE2	GSTA5	0.7779	3.51344e-39
ACE2	CDA	0.7776	3.89031e-39
ACE2	CYP4A11	0.7773	4.46209e-39
ACE2	RP11-439E19.7	0.7773	4.38877e-39
ACE2	MELTF	0.7773	4.33466e-39
ACE2	RP11-234B24.2	0.7772	4.5029e-39
ACE2	RILP	0.7772	4.54846e-39
ACE2	RP13-497K6.1	0.7771	4.72766e-39
ACE2	NSDHL	0.7768	5.2582e-39
ACE2	ATP8B1	0.7767	5.37914e-39
ACE2	GRAMD4	0.7767	5.4281e-39
ACE2	LINC00330	0.7764	5.98378e-39
ACE2	RP11-30P6.6	0.7758	7.54996e-39
ACE2	FOXA3	0.7756	8.05613e-39
ACE2	OTC	0.7755	8.42319e-39
ACE2	NCMAP	0.7754	8.74407e-39
ACE2	PLD1	0.7753	9.0805e-39
ACE2	PTMAP3	0.7752	9.55209e-39
ACE2	RP11-844P9.5	0.775	9.95347e-39
ACE2	MLIP	0.7749	1.05731e-38
ACE2	LINC00365	0.7747	1.14359e-38
ACE2	RP1-117B12.4	0.7743	1.30253e-38
ACE2	GRAMD2	0.7738	1.56388e-38
ACE2	SLC34A3	0.7737	1.63411e-38
ACE2	HSD3BP2	0.7736	1.66951e-38
ACE2	SPAM1	0.7736	1.66803e-38
ACE2	RP3-406A7.7	0.7733	1.88607e-38
ACE2	WNK4	0.7733	1.8427e-38
ACE2	ABCC3	0.7732	1.90432e-38
ACE2	SLC26A6	0.7731	1.96282e-38
ACE2	PAK4	0.7731	1.96851e-38
ACE2	DENND1B	0.7728	2.20989e-38
ACE2	CEACAM6	0.7728	2.26223e-38
ACE2	RP11-278L15.6	0.7725	2.47077e-38
ACE2	RP11-592N21.2	0.7725	2.45684e-38
ACE2	GMDS	0.7723	2.68363e-38
ACE2	FAHD1	0.7723	2.64873e-38
ACE2	PLAGL2	0.7723	2.66157e-38
ACE2	CASP6	0.7722	2.7134e-38
ACE2	PPP1R14C	0.772	2.92487e-38
ACE2	RP11-357H14.17	0.7717	3.31509e-38
ACE2	MTCH2	0.7715	3.50017e-38
ACE2	FAM160A2	0.7714	3.65151e-38
ACE2	CREB3L1	0.7714	3.59317e-38
ACE2	TBX3	0.7711	4.03247e-38
ACE2	ERN2	0.7705	5.02189e-38
ACE2	LINC01637	0.7705	4.9408e-38
ACE2	ASAH2	0.7703	5.45813e-38
ACE2	RP11-209E8.1	0.7703	5.39325e-38
ACE2	ENTPD7	0.7701	5.76733e-38
ACE2	F11R	0.77	6.00251e-38
ACE2	CAPN8	0.7698	6.31012e-38
ACE2	SLC25A10	0.7698	6.31465e-38
ACE2	FAT1	0.7697	6.69047e-38
ACE2	RP11-391H12.8	0.7697	6.60709e-38
ACE2	RP13-452N2.1	0.7695	7.20046e-38
ACE2	RP11-480I12.9	0.7694	7.38833e-38
ACE2	FFAR4	0.7694	7.29776e-38
ACE2	KCNJ4	0.7694	7.51309e-38
ACE2	ONECUT3	0.7693	7.60822e-38
ACE2	CHST6	0.7691	8.21702e-38
ACE2	RP11-1223D19.1	0.7688	9.24431e-38
ACE2	FRMD1	0.7688	9.11155e-38
ACE2	SLC5A4	0.7687	9.31467e-38
ACE2	AGMAT	0.7686	9.74278e-38
ACE2	GALNT3	0.7685	1.00069e-37
ACE2	NET1	0.7683	1.09824e-37
ACE2	AADACP1	0.768	1.20311e-37
ACE2	SLC35C1	0.768	1.21304e-37
ACE2	FOXA1	0.7678	1.2998e-37
ACE2	COX5A	0.7678	1.27813e-37
ACE2	RP11-855O10.2	0.7675	1.42496e-37
ACE2	TM4SF4	0.7673	1.5089e-37
ACE2	MS4A18	0.7668	1.82999e-37
ACE2	CEACAM5	0.7668	1.8045e-37
ACE2	AP1S1	0.7667	1.91061e-37
ACE2	ARR3	0.7665	2.04052e-37
ACE2	NBPF4	0.7663	2.16694e-37
ACE2	C4BPB	0.7663	2.19781e-37
ACE2	RAB20	0.7661	2.34911e-37
ACE2	ATRN	0.766	2.43933e-37
ACE2	NMRAL2P	0.7659	2.45531e-37
ACE2	BSPRY	0.7657	2.66324e-37
ACE2	MIR621	0.7657	2.65678e-37
ACE2	CROT	0.7655	2.84279e-37
ACE2	SELENOS	0.7651	3.27869e-37
ACE2	ARSD	0.765	3.39819e-37
ACE2	SLC17A5	0.7649	3.56672e-37
ACE2	DOCK5	0.7648	3.59656e-37
ACE2	RP11-1060J15.5	0.7648	3.5845e-37
ACE2	MPP5	0.7648	3.69086e-37
ACE2	CD164	0.7645	4.035e-37
ACE2	MS4A15	0.7642	4.38033e-37
ACE2	GRB7	0.7642	4.3994e-37
ACE2	CTD-2325A15.5	0.764	4.83001e-37
ACE2	PEX11G	0.764	4.7872e-37
ACE2	AC024592.9	0.7637	5.19523e-37
ACE2	GDPD1	0.7636	5.51806e-37
ACE2	SRC	0.7635	5.61749e-37
ACE2	GSTA7P	0.7628	7.16632e-37
ACE2	RP11-296E3.2	0.7627	7.33009e-37
ACE2	MNX1-AS2	0.7624	8.26626e-37
ACE2	COBL	0.7622	8.74177e-37
ACE2	TMBIM6	0.7622	8.64744e-37
ACE2	RIOK3	0.7622	8.67532e-37
ACE2	SLC31A2	0.7619	9.68296e-37
ACE2	ESRP2	0.7619	9.75098e-37
ACE2	MXD1	0.7618	9.92025e-37
ACE2	MPI	0.7615	1.11449e-36
ACE2	KRTCAP3	0.761	1.33399e-36
ACE2	PRSS36	0.7609	1.34538e-36
ACE2	MNX1	0.7608	1.41708e-36
ACE2	ESRP1	0.7607	1.44622e-36
ACE2	TNFRSF11A	0.7606	1.49271e-36
ACE2	PECR	0.7604	1.59022e-36
ACE2	RP11-297C4.3	0.7603	1.65219e-36
ACE2	PRSS12	0.7601	1.78269e-36
ACE2	ABCD3	0.76	1.85967e-36
ACE2	AC097468.4	0.7598	1.97575e-36
ACE2	LINC01080	0.7597	2.05889e-36
ACE2	RAB19	0.7595	2.14126e-36
ACE2	DECR2	0.7593	2.28588e-36
ACE2	TMEM25	0.7592	2.42394e-36
ACE2	CAMK2N1	0.7591	2.51088e-36
ACE2	RNPEP	0.759	2.5689e-36
ACE2	TPSG1	0.7587	2.79745e-36
ACE2	XKRX	0.7585	3.00937e-36
ACE2	U47924.27	0.7579	3.72704e-36
ACE2	TRBV29OR9-2	0.7572	4.72765e-36
ACE2	CC2D1A	0.7571	4.86311e-36
ACE2	LMTK2	0.757	5.05526e-36
ACE2	SHH	0.757	4.98891e-36
ACE2	CYP2C58P	0.7569	5.20273e-36
ACE2	AKR1B15	0.7568	5.30314e-36
ACE2	RP11-22C11.2	0.7566	5.6302e-36
ACE2	GCNT1	0.7566	5.61923e-36
ACE2	DFNA5	0.7564	6.03177e-36
ACE2	PRRG4	0.7563	6.33483e-36
ACE2	RP11-89H19.2	0.7563	6.35595e-36
ACE2	SPHK2	0.7562	6.44201e-36
ACE2	PGPEP1	0.7561	6.65358e-36
ACE2	SLC44A3	0.7559	7.22475e-36
ACE2	ECHS1	0.7558	7.32222e-36
ACE2	MLX	0.7558	7.39913e-36
ACE2	LGALS3BP	0.7556	7.93318e-36
ACE2	STXBP5-AS1	0.7554	8.37521e-36
ACE2	GRAMD1C	0.7552	9.1209e-36
ACE2	MEP1AP4	0.7552	8.92023e-36
ACE2	LINC01451	0.755	9.65182e-36
ACE2	CACFD1	0.7548	1.01371e-35
ACE2	DNASE1	0.7548	1.0251e-35
ACE2	GATA6-AS1	0.7548	1.01182e-35
ACE2	NPY6R	0.7547	1.04858e-35
ACE2	RP11-465B22.8	0.7541	1.27914e-35
ACE2	KRT19P1	0.7538	1.42023e-35
ACE2	ATG4D	0.7536	1.49615e-35
ACE2	HN1	0.7535	1.55082e-35
ACE2	CTA-243E7.1	0.7535	1.58512e-35
ACE2	XK	0.7535	1.57673e-35
ACE2	DISP2	0.7533	1.65394e-35
ACE2	DAPK2	0.7527	2.02104e-35
ACE2	RP11-418I22.2	0.7527	2.01372e-35
ACE2	POU5F1	0.7526	2.09681e-35
ACE2	FAHD2P1	0.7523	2.29396e-35
ACE2	EBP	0.7523	2.27642e-35
ACE2	IL32	0.7522	2.38376e-35
ACE2	RBM22P5	0.7521	2.45904e-35
ACE2	MIR559	0.7519	2.6097e-35
ACE2	RP11-725G5.2	0.7518	2.68337e-35
ACE2	FOXH1	0.7517	2.74984e-35
ACE2	RP5-1033H22.2	0.7515	3.01785e-35
ACE2	OPLAH	0.7511	3.41203e-35
ACE2	CANT1	0.7511	3.37689e-35
ACE2	UGT1A7	0.751	3.53343e-35
ACE2	RP11-119D9.1	0.7508	3.75805e-35
ACE2	SMCO4	0.7507	3.85444e-35
ACE2	CFAP65	0.7504	4.18397e-35
ACE2	MUC12	0.7504	4.26481e-35
ACE2	LINC01443	0.7504	4.16791e-35
ACE2	SDR42E1	0.7501	4.6698e-35
ACE2	UGT1A9	0.7499	4.99697e-35
ACE2	ZDHHC12	0.7499	4.98711e-35
ACE2	LINC01137	0.7496	5.50691e-35
ACE2	DCST1-AS1	0.7496	5.41099e-35
ACE2	CTSE	0.7496	5.47589e-35
ACE2	RP11-64D22.5	0.7494	5.75869e-35
ACE2	GOLIM4	0.7494	5.8686e-35
ACE2	LINC00526	0.7493	6.03392e-35
ACE2	BRI3BP	0.7492	6.18083e-35
ACE2	NUDT8	0.7491	6.40516e-35
ACE2	HMGCR	0.749	6.57817e-35
ACE2	SLC35D1	0.7486	7.45038e-35
ACE2	MGST2	0.7486	7.44822e-35
ACE2	IFNE	0.7484	7.99357e-35
ACE2	YBX2	0.7483	8.18579e-35
ACE2	KRT18	0.7482	8.57178e-35
ACE2	SOAT2	0.7482	8.40394e-35
ACE2	HAAO	0.748	9.08713e-35
ACE2	PFKFB2	0.7478	9.49468e-35
ACE2	ABHD11	0.7478	9.78668e-35
ACE2	GUCY2GP	0.7477	1.00959e-34
ACE2	BTD	0.7476	1.04189e-34
ACE2	UGT8	0.7476	1.03048e-34
ACE2	PTPRD	0.7475	1.04834e-34
ACE2	SHTN1	0.7471	1.21952e-34
ACE2	RP11-378I13.1	0.747	1.25626e-34
ACE2	SH2D4A	0.747	1.23192e-34
ACE2	RPL39P40	0.7468	1.3296e-34
ACE2	MFSD9	0.7466	1.39958e-34
ACE2	LINC01106	0.7466	1.41241e-34
ACE2	ATP2C2	0.7463	1.53868e-34
ACE2	AC016738.4	0.7459	1.77643e-34
ACE2	AC005550.3	0.7458	1.80161e-34
ACE2	MGST3	0.7455	1.97101e-34
ACE2	RMDN2	0.7454	2.06131e-34
ACE2	GGT4P	0.7454	2.02187e-34
ACE2	FZD5	0.7453	2.12791e-34
ACE2	S100P	0.7453	2.0877e-34
ACE2	RP3-368B9.2	0.7451	2.27679e-34
ACE2	EPS8L1	0.745	2.34396e-34
ACE2	TRPC7-AS1	0.7448	2.50015e-34
ACE2	EHF	0.7445	2.66652e-34
ACE2	EMX1	0.7441	3.07743e-34
ACE2	SHD	0.7441	3.1051e-34
ACE2	PRELID3B	0.744	3.18381e-34
ACE2	C1orf105	0.7439	3.25389e-34
ACE2	KB-1991G8.1	0.7431	4.15046e-34
ACE2	CYB561	0.7429	4.45731e-34
ACE2	AFG3L2	0.7428	4.56662e-34
ACE2	LACTB2	0.7426	4.81753e-34
ACE2	TTC39A-AS1	0.7425	5.09398e-34
ACE2	RP11-517C16.2	0.7422	5.54128e-34
ACE2	RN7SKP127	0.7421	5.67711e-34
ACE2	RP4-594I10.3	0.7417	6.36078e-34
ACE2	FAM3C	0.7416	6.60951e-34
ACE2	CRAT	0.7415	6.8558e-34
ACE2	EFNA1	0.7412	7.47702e-34
ACE2	GCNT4	0.7412	7.56851e-34
ACE2	CLDN8	0.7411	7.67929e-34
ACE2	XXyac-YM21GA2.4	0.7408	8.40044e-34
ACE2	LINC00501	0.7407	8.71233e-34
ACE2	CTD-2566J3.1	0.7407	8.60412e-34
ACE2	RP11-1260E13.2	0.7407	8.73752e-34
ACE2	TLDC1	0.7403	9.94651e-34
ACE2	PDXDC1	0.7396	1.20485e-33
ACE2	PLEKHJ1	0.7396	1.21644e-33
ACE2	RASSF7	0.7394	1.30143e-33
ACE2	RP4-659I19.1	0.739	1.47005e-33
ACE2	RP11-83M16.4	0.739	1.4645e-33
ACE2	LNX2	0.7388	1.54811e-33
ACE2	EZR	0.7387	1.599e-33
ACE2	RP11-354M1.2	0.7386	1.63886e-33
ACE2	RP1-232L22__B.1	0.7384	1.73856e-33
ACE2	PRKCD	0.738	1.95327e-33
ACE2	ATP6V0D1	0.738	1.96717e-33
ACE2	RP11-211N11.5	0.7379	2.02865e-33
ACE2	AC010745.1	0.7375	2.2756e-33
ACE2	SATB2-AS1	0.7374	2.37369e-33
ACE2	RP11-439C15.5	0.7374	2.39168e-33
ACE2	NEO1	0.7374	2.3526e-33
ACE2	PTP4A2P1	0.7374	2.35543e-33
ACE2	APOA5	0.737	2.64167e-33
ACE2	C2orf88	0.7369	2.73219e-33
ACE2	CTNNA1P1	0.7369	2.76671e-33
ACE2	KRT8P45	0.7366	2.97617e-33
ACE2	RP11-386I14.2	0.7365	3.05522e-33
ACE2	SULT2B1	0.7362	3.4307e-33
ACE2	MGAT4A	0.736	3.58921e-33
ACE2	CASC16	0.7358	3.77375e-33
ACE2	PLEKHB2	0.7354	4.30118e-33
ACE2	RP11-720D4.2	0.7353	4.43582e-33
ACE2	C2orf72	0.7351	4.68937e-33
ACE2	LINC02038	0.7349	5.0523e-33
ACE2	NR3C2	0.7348	5.15241e-33
ACE2	TFCP2L1	0.7347	5.32146e-33
ACE2	GALM	0.7344	5.70921e-33
ACE2	SPINK1	0.7344	5.85279e-33
ACE2	GALNT4	0.7344	5.84209e-33
ACE2	DEFB1	0.7343	5.92889e-33
ACE2	MARC2	0.7339	6.65196e-33
ACE2	MMEL1	0.7338	6.97953e-33
ACE2	IMPA1P1	0.7338	6.9486e-33
ACE2	PAX6	0.7337	7.17593e-33
ACE2	MYO15B	0.7337	7.20509e-33
ACE2	ADAMTSL5	0.7337	7.16881e-33
ACE2	CTA-228A9.3	0.7337	7.11829e-33
ACE2	RP11-108L7.15	0.7336	7.35172e-33
ACE2	MVP	0.7335	7.5067e-33
ACE2	C19orf54	0.7332	8.24832e-33
ACE2	LINC01595	0.7331	8.55828e-33
ACE2	TMEM89	0.733	8.87524e-33
ACE2	DNAH3	0.733	8.71381e-33
ACE2	ENPP3	0.7328	9.30792e-33
ACE2	UGT1A2P	0.7326	9.92385e-33
ACE2	RP11-627G18.2	0.7325	1.02457e-32
ACE2	PERP	0.7321	1.1285e-32
ACE2	PRR5L	0.7321	1.14829e-32
ACE2	PSEN1	0.732	1.16649e-32
ACE2	SERPINB1	0.7318	1.23554e-32
ACE2	SDSL	0.7318	1.25179e-32
ACE2	DCAF11	0.7316	1.31068e-32
ACE2	AKR1B10P1	0.7315	1.35013e-32
ACE2	MYO1E	0.7314	1.39328e-32
ACE2	MBOAT7	0.7314	1.41449e-32
ACE2	TGFBR3L	0.731	1.57762e-32
ACE2	ARX	0.7309	1.62673e-32
ACE2	TMCO1	0.7307	1.71166e-32
ACE2	ARSE	0.7307	1.69716e-32
ACE2	CTD-3051D23.4	0.7306	1.75252e-32
ACE2	RP5-908M14.5	0.7303	1.94308e-32
ACE2	SLC25A47	0.7302	1.95871e-32
ACE2	SIPA1L3	0.73	2.10552e-32
ACE2	GCHFR	0.7297	2.30603e-32
ACE2	EFNA4	0.7295	2.43294e-32
ACE2	RXFP4	0.729	2.78967e-32
ACE2	AP006216.5	0.729	2.79589e-32
ACE2	RORC	0.7288	2.95583e-32
ACE2	EXPH5	0.7287	3.02399e-32
ACE2	IL1RN	0.7285	3.20655e-32
ACE2	CERS6	0.7285	3.25179e-32
ACE2	UGT2B17	0.7285	3.26406e-32
ACE2	AC098828.3	0.7283	3.40867e-32
ACE2	RNF152	0.7283	3.47526e-32
ACE2	FAM3C2	0.7283	3.45203e-32
ACE2	RP11-388N2.1	0.728	3.79453e-32
ACE2	KRT8P10	0.7278	3.96462e-32
ACE2	FOXD1	0.7276	4.26137e-32
ACE2	SH3RF1	0.7275	4.305e-32
ACE2	NEUROD1	0.7273	4.55973e-32
ACE2	MST1	0.7273	4.52926e-32
ACE2	HADHA	0.7272	4.73332e-32
ACE2	KIF3B	0.7267	5.47889e-32
ACE2	ADAP1	0.7264	5.86179e-32
ACE2	SLC25A15P3	0.7263	6.12991e-32
ACE2	RP11-49I11.1	0.7262	6.34342e-32
ACE2	MSMO1	0.7259	6.76506e-32
ACE2	RP11-160H22.5	0.7257	7.24103e-32
ACE2	NR2F6	0.7257	7.22354e-32
ACE2	UNC5CL	0.7255	7.72411e-32
ACE2	SNORA44	0.7253	8.09293e-32
ACE2	CTD-3080P12.3	0.7249	9.17864e-32
ACE2	HTR3E	0.7248	9.48915e-32
ACE2	RP11-597D13.7	0.7247	9.52941e-32
ACE2	SSTR5	0.7245	1.01142e-31
ACE2	HADHB	0.7243	1.08912e-31
ACE2	GAPDHP32	0.7242	1.11691e-31
ACE2	DNM2	0.7242	1.10724e-31
ACE2	RP11-324O2.3	0.7241	1.14484e-31
ACE2	HOXD1	0.7237	1.27948e-31
ACE2	SRI	0.7236	1.31763e-31
ACE2	RP11-794G24.1	0.7236	1.31129e-31
ACE2	TNIK	0.7234	1.39849e-31
ACE2	CLCN1	0.7234	1.40285e-31
ACE2	MIR31HG	0.7234	1.37682e-31
ACE2	ARL4A	0.7231	1.51261e-31
ACE2	XXyac-YM21GA2.3	0.7231	1.49489e-31
ACE2	LRP5	0.723	1.57539e-31
ACE2	DNMBP	0.7225	1.7684e-31
ACE2	GBA2	0.7221	2.02453e-31
ACE2	NBPF6	0.7219	2.09804e-31
ACE2	SH2D3A	0.7218	2.16504e-31
ACE2	PROM1	0.7214	2.43235e-31
ACE2	XXbac-B476C20.9	0.7213	2.52023e-31
ACE2	MGAT3-AS1	0.7211	2.64463e-31
ACE2	ESRRG	0.7209	2.82416e-31
ACE2	RP11-103J17.2	0.7207	2.92862e-31
ACE2	ZDHHC3	0.7203	3.28449e-31
ACE2	ETHE1	0.7203	3.33498e-31
ACE2	CDC42EP5	0.7201	3.53538e-31
ACE2	RP1-122P22.4	0.7199	3.66263e-31
ACE2	ZNF503-AS1	0.7198	3.76217e-31
ACE2	RP11-336K24.5	0.7195	4.10966e-31
ACE2	LBX2-AS1	0.7189	4.83276e-31
ACE2	AC112229.1	0.7189	4.95419e-31
ACE2	TMEM63B	0.7189	4.82251e-31
ACE2	ABTB2	0.7189	4.90941e-31
ACE2	CTSLP8	0.7188	5.02018e-31
ACE2	RP11-166P13.4	0.7188	5.02155e-31
ACE2	TUBA1C	0.7187	5.14439e-31
ACE2	CD68	0.7183	5.80641e-31
ACE2	TLDC2	0.7182	5.89111e-31
ACE2	NDRG1	0.718	6.26299e-31
ACE2	TACO1	0.7175	7.2918e-31
ACE2	FCGRT	0.7174	7.33171e-31
ACE2	ESPL1	0.7172	7.71754e-31
ACE2	KDM8	0.7172	7.74356e-31
ACE2	ZG16B	0.7168	8.63547e-31
ACE2	ARHGEF35	0.7166	9.23918e-31
ACE2	APOM	0.7164	9.63712e-31
ACE2	TMEM177	0.7162	1.02568e-30
ACE2	HAO2-IT1	0.716	1.08038e-30
ACE2	GGT2	0.716	1.07827e-30
ACE2	BAK1	0.7154	1.28351e-30
ACE2	GALNT14	0.7151	1.37306e-30
ACE2	LUZP1	0.715	1.40612e-30
ACE2	CCDC152	0.7148	1.5037e-30
ACE2	CLDN2	0.7146	1.5703e-30
ACE2	RN7SL541P	0.7145	1.6335e-30
ACE2	MCUR1	0.7141	1.83697e-30
ACE2	CLCA2	0.714	1.87982e-30
ACE2	RP11-486M3.3	0.7137	2.03204e-30
ACE2	SPPL2A	0.7136	2.09206e-30
ACE2	RP11-369K16.1	0.713	2.42966e-30
ACE2	RPL15P21	0.7129	2.51758e-30
ACE2	FGD4	0.7128	2.61116e-30
ACE2	SLC35B1	0.7127	2.64471e-30
ACE2	RNF43	0.7123	2.98095e-30
ACE2	GPR153	0.7122	3.0078e-30
ACE2	EFHD2	0.7122	3.07287e-30
ACE2	LINC01814	0.7121	3.13087e-30
ACE2	ARHGEF34P	0.7121	3.09562e-30
ACE2	PCDH1	0.712	3.18686e-30
ACE2	SGPL1	0.7118	3.36704e-30
ACE2	RP4-695O20.1	0.7118	3.40298e-30
ACE2	TMEM141	0.7115	3.64056e-30
ACE2	RP11-579D7.4	0.7115	3.65101e-30
ACE2	UGT1A13P	0.7113	3.84232e-30
ACE2	RP11-43P8.2	0.7112	3.98848e-30
ACE2	RP11-783K16.5	0.7112	3.99417e-30
ACE2	FBLIM1	0.7111	4.07619e-30
ACE2	CCDC129	0.711	4.21905e-30
ACE2	AC013268.3	0.7108	4.38604e-30
ACE2	LINC01348	0.7107	4.5343e-30
ACE2	SPATA31E1	0.7106	4.61691e-30
ACE2	DHCR24	0.7105	4.79044e-30
ACE2	SDHB	0.7104	4.85903e-30
ACE2	ACP2	0.7104	4.85564e-30
ACE2	P4HB	0.7102	5.17506e-30
ACE2	AP001627.1	0.7101	5.27129e-30
ACE2	ABHD6	0.71	5.51227e-30
ACE2	RP3-325F22.5	0.71	5.44736e-30
ACE2	HID1	0.7098	5.81414e-30
ACE2	EPB41L3	0.7098	5.77163e-30
ACE2	RP11-47A17.2	0.7092	6.79474e-30
ACE2	PRR13P5	0.7092	6.85335e-30
ACE2	LCN15	0.7091	6.8978e-30
ACE2	TRIM31-AS1	0.7089	7.32625e-30
ACE2	LRRC28	0.7089	7.25084e-30
ACE2	KIFC3	0.7089	7.28974e-30
ACE2	ZFYVE28	0.7085	8.06654e-30
ACE2	SLC30A4	0.7085	8.15969e-30
ACE2	STPG3	0.7083	8.6786e-30
ACE2	LGALS9C	0.7082	8.92962e-30
ACE2	ACTBP13	0.708	9.25272e-30
ACE2	NCKAP5	0.7078	9.79293e-30
ACE2	DLG3	0.7077	9.96377e-30
ACE2	AC106869.2	0.7076	1.02953e-29
ACE2	LINC00482	0.7074	1.07659e-29
ACE2	FEV	0.7073	1.12344e-29
ACE2	KIF12	0.7071	1.1895e-29
ACE2	SECTM1	0.7069	1.2384e-29
ACE2	CYP3A7	0.7065	1.37924e-29
ACE2	EIF6	0.7064	1.41691e-29
ACE2	FLVCR1	0.7063	1.44744e-29
ACE2	LINC01559	0.7061	1.55119e-29
ACE2	FAM189A1	0.7059	1.63626e-29
ACE2	RP11-104J23.1	0.7059	1.60708e-29
ACE2	SCTR	0.7053	1.88964e-29
ACE2	STPG3-AS1	0.7048	2.1318e-29
ACE2	NPAS2	0.7047	2.2277e-29
ACE2	HCN3	0.7041	2.59823e-29
ACE2	RP1-172H20.4	0.704	2.66326e-29
ACE2	RP11-350E12.4	0.7039	2.73916e-29
ACE2	MAF	0.7039	2.74062e-29
ACE2	PLGRKT	0.7036	2.9232e-29
ACE2	USP2	0.7035	3.04856e-29
ACE2	UNC93A	0.7034	3.08593e-29
ACE2	RP1-80N2.4	0.7033	3.2099e-29
ACE2	GJB2	0.7032	3.30233e-29
ACE2	SLC25A13	0.7031	3.34441e-29
ACE2	PPP2R5D	0.7026	3.78052e-29
ACE2	XXyac-YR21CG7.1	0.7024	3.9758e-29
ACE2	HMGCS1	0.7022	4.24728e-29
ACE2	RP11-627G23.1	0.7022	4.1677e-29
ACE2	LRRC1	0.702	4.46437e-29
ACE2	KALRN	0.7016	4.90599e-29
ACE2	AKR1A1	0.7013	5.28462e-29
ACE2	TAAR3P	0.7011	5.57893e-29
ACE2	GFER	0.7011	5.55513e-29
ACE2	SESN2	0.7009	5.84267e-29
ACE2	AC104667.3	0.7009	5.89815e-29
ACE2	CPTP	0.7004	6.68685e-29
ACE2	NHEJ1	0.7004	6.75046e-29
ACE2	C2CD2L	0.7004	6.71098e-29
ACE2	RP11-482M8.1	0.7003	6.91116e-29
ACE2	OR2A7	0.7002	7.06646e-29
ACE2	SLC10A5	0.7002	7.04991e-29
ACE2	AC098614.2	0.7	7.43391e-29
ACE2	RP11-226B15.1	0.7	7.33144e-29
ACE2	PDE11A	0.6991	9.39589e-29
ACE2	ADGRG4	0.6991	9.44569e-29
ACE2	RP11-384L8.1	0.699	9.61906e-29
ACE2	HK2	0.6989	9.71841e-29
ACE2	AC098828.2	0.6988	1.01336e-28
ACE2	RP11-595B24.2	0.6988	1.01898e-28
ACE2	STXBP5	0.6987	1.02783e-28
ACE2	SUCLG2	0.6983	1.14227e-28
ACE2	C9orf152	0.6983	1.13996e-28
ACE2	LINC00589	0.6981	1.18879e-28
ACE2	AC011523.2	0.6981	1.20255e-28
ACE2	FGF19	0.6978	1.2961e-28
ACE2	ATP10B	0.6977	1.32871e-28
ACE2	GRTP1-AS1	0.6976	1.37626e-28
ACE2	BCAR1	0.6976	1.3642e-28
ACE2	CEBPG	0.6976	1.34994e-28
ACE2	TUFT1	0.6974	1.44013e-28
ACE2	HAGLR	0.6974	1.42885e-28
ACE2	MIR429	0.6973	1.47098e-28
ACE2	STARD10	0.6972	1.50103e-28
ACE2	CUBN	0.6971	1.53511e-28
ACE2	NR1I3	0.6968	1.65807e-28
ACE2	RP11-309L24.4	0.6968	1.65782e-28
ACE2	AC114812.10	0.6967	1.69244e-28
ACE2	GBP3	0.6963	1.90674e-28
ACE2	ASL	0.6963	1.87546e-28
ACE2	RP11-132F7.2	0.6963	1.90821e-28
ACE2	CTC-304I17.6	0.696	2.06376e-28
ACE2	ACBD5	0.6958	2.14718e-28
ACE2	NXPE4	0.6958	2.17574e-28
ACE2	RP5-984P4.6	0.6958	2.12422e-28
ACE2	EPN3	0.6957	2.20904e-28
ACE2	RP11-610P16.1	0.6955	2.29098e-28
ACE2	PSMD10P2	0.6952	2.49686e-28
ACE2	CHRM4	0.6952	2.46966e-28
ACE2	TRAF4	0.6949	2.68182e-28
ACE2	PDSS1	0.6948	2.74603e-28
ACE2	SLC25A47P1	0.6945	3.00889e-28
ACE2	SHPK	0.6942	3.20683e-28
ACE2	KAZALD1	0.6941	3.30349e-28
ACE2	RP5-1185I7.1	0.6939	3.4632e-28
ACE2	LINC01224	0.6937	3.60204e-28
ACE2	MDK	0.6931	4.26049e-28
ACE2	NOXA1	0.6929	4.41913e-28
ACE2	LINC01186	0.6928	4.58441e-28
ACE2	IMPA1	0.6926	4.74353e-28
ACE2	UCA1	0.6923	5.10736e-28
ACE2	SHROOM3	0.6919	5.62275e-28
ACE2	MAL2	0.6919	5.71522e-28
ACE2	TRIM36-IT1	0.6916	6.12652e-28
ACE2	ARG2	0.6908	7.37407e-28
ACE2	PLEK2	0.6905	7.93651e-28
ACE2	SYT13	0.69	8.95372e-28
ACE2	F11	0.6898	9.47978e-28
ACE2	CEBPA-AS1	0.6896	9.98252e-28
ACE2	LAMC2	0.6894	1.04243e-27
ACE2	RP11-783K16.13	0.6893	1.08076e-27
ACE2	MROH2A	0.6889	1.18779e-27
ACE2	RP11-510N19.5	0.6883	1.38453e-27
ACE2	AIG1	0.6883	1.38412e-27
ACE2	RP11-314N13.9	0.6882	1.39394e-27
ACE2	RP11-297C4.1	0.6881	1.42875e-27
ACE2	ACOT12	0.6879	1.50281e-27
ACE2	CA3	0.6879	1.49568e-27
ACE2	RP11-422N16.3	0.687	1.86716e-27
ACE2	CLUHP6	0.6869	1.92406e-27
ACE2	PPARGC1A	0.6868	1.96534e-27
ACE2	CFTR	0.6864	2.18176e-27
ACE2	RNF157	0.686	2.41514e-27
ACE2	ZDHHC9	0.6858	2.52123e-27
ACE2	CASR	0.6857	2.56772e-27
ACE2	FGFBP1	0.6853	2.84017e-27
ACE2	AGPAT3	0.6847	3.23502e-27
ACE2	ENPP7P11	0.6846	3.38482e-27
ACE2	RP11-407N17.5	0.6844	3.49095e-27
ACE2	AQP12A	0.6842	3.69811e-27
ACE2	Z83844.1	0.6842	3.72746e-27
ACE2	DAGLA	0.6841	3.7969e-27
ACE2	PKP2	0.6839	3.92829e-27
ACE2	PGAP3	0.6833	4.57063e-27
ACE2	RP11-10C24.3	0.6831	4.79112e-27
ACE2	LDHAL6B	0.6828	5.21538e-27
ACE2	GSDMB	0.6827	5.32566e-27
ACE2	SLC6A13	0.6823	5.82654e-27
ACE2	DGKQ	0.6818	6.59397e-27
ACE2	ADH1C	0.6818	6.49504e-27
ACE2	CENPV	0.6817	6.7082e-27
ACE2	ANO7L1	0.6814	7.21e-27
ACE2	AP001625.6	0.6812	7.55674e-27
ACE2	FAM83A	0.6807	8.51556e-27
ACE2	CCDC68	0.6806	8.66898e-27
ACE2	LINC01268	0.6804	9.18741e-27
ACE2	TMEM63C	0.6804	9.16493e-27
ACE2	SCAMP5	0.6804	9.14774e-27
ACE2	HPGD	0.6802	9.63441e-27
ACE2	PEX26	0.6802	9.61493e-27
ACE2	RNF103	0.6793	1.18384e-26
ACE2	RP13-379O24.3	0.6793	1.18243e-26
ACE2	UOX	0.679	1.25531e-26
ACE2	MIR3131	0.679	1.27426e-26
ACE2	AC012485.2	0.679	1.26405e-26
ACE2	DGAT2L7P	0.6787	1.368e-26
ACE2	PARP3	0.6785	1.41919e-26
ACE2	NAAA	0.6782	1.52777e-26
ACE2	KCP	0.6781	1.56945e-26
ACE2	C11orf54	0.6779	1.6478e-26
ACE2	PI3	0.6775	1.80076e-26
ACE2	RP11-1100L3.4	0.6774	1.85071e-26
ACE2	NMNAT1	0.6772	1.94771e-26
ACE2	LINC00628	0.6772	1.938e-26
ACE2	MIR135A1	0.6772	1.92248e-26
ACE2	LRRIQ4	0.6769	2.05193e-26
ACE2	LIPA	0.6769	2.08713e-26
ACE2	UGDH	0.6767	2.15338e-26
ACE2	IQGAP2	0.6767	2.14681e-26
ACE2	GFPT1	0.6766	2.19352e-26
ACE2	PROC	0.6764	2.29687e-26
ACE2	FAM83H-AS1	0.6762	2.42193e-26
ACE2	ENKUR	0.6761	2.47556e-26
ACE2	C11orf53	0.6758	2.65245e-26
ACE2	AC005262.3	0.6757	2.75213e-26
ACE2	CTD-2288F12.1	0.6756	2.80292e-26
ACE2	TRPM5	0.6754	2.92281e-26
ACE2	NUDT12	0.6753	3.00696e-26
ACE2	CRISP1	0.6753	2.97606e-26
ACE2	GALNT6	0.6747	3.41892e-26
ACE2	PIGR	0.6746	3.50707e-26
ACE2	AC061961.2	0.6745	3.56412e-26
ACE2	AC084809.2	0.6744	3.67287e-26
ACE2	NABP1	0.6743	3.74404e-26
ACE2	IPMK	0.6742	3.89431e-26
ACE2	TSPAN13	0.674	4.0642e-26
ACE2	TIGD2	0.6736	4.44293e-26
ACE2	SELENOI	0.6734	4.64574e-26
ACE2	RP1-80N2.3	0.6732	4.9011e-26
ACE2	SCT	0.6731	4.91314e-26
ACE2	SYTL2	0.6729	5.17675e-26
ACE2	CTSA	0.6722	6.06146e-26
ACE2	ATP5G3	0.6718	6.74158e-26
ACE2	UGT2B29P	0.6714	7.3725e-26
ACE2	ABCA5	0.6712	7.67788e-26
ACE2	PITX2	0.6711	7.81118e-26
ACE2	COX6A1	0.6711	7.83184e-26
ACE2	STXBP6	0.6711	7.90517e-26
ACE2	PLA2G4D	0.6709	8.1295e-26
ACE2	ANO9	0.6707	8.59964e-26
ACE2	FAHD2A	0.6706	8.82945e-26
ACE2	CPD	0.6705	9.04554e-26
ACE2	RP11-731D1.4	0.6704	9.25104e-26
ACE2	ETFDH	0.6701	9.73254e-26
ACE2	ANKFN1	0.6701	9.78832e-26
ACE2	ITGB4	0.67	1.00695e-25
ACE2	KIAA1211L	0.6695	1.11597e-25
ACE2	RP5-1018K9.1	0.6694	1.15395e-25
ACE2	RP11-112J1.3	0.6689	1.28739e-25
ACE2	RMDN3	0.6685	1.40956e-25
ACE2	LINC01564	0.6684	1.43235e-25
ACE2	RP11-259K5.2	0.6682	1.52581e-25
ACE2	RP11-21L23.4	0.668	1.58018e-25
ACE2	MAB21L3	0.6679	1.60727e-25
ACE2	ULK3	0.6676	1.73695e-25
ACE2	RP11-150O12.5	0.6675	1.7546e-25
ACE2	DNPH1	0.6669	2.00631e-25
ACE2	SLC35F5	0.6668	2.0703e-25
ACE2	CTD-2005D20.1	0.6667	2.1023e-25
ACE2	RPL7P28	0.6667	2.1005e-25
ACE2	SERPINB5	0.6662	2.38128e-25
ACE2	LRRC75B	0.6662	2.36331e-25
ACE2	BUB1P1	0.6661	2.40176e-25
ACE2	FRMD3	0.6659	2.51684e-25
ACE2	ACSF2	0.6658	2.60157e-25
ACE2	EPHA1	0.6657	2.66214e-25
ACE2	SHMT1	0.6657	2.66396e-25
ACE2	SCNN1G	0.6656	2.6902e-25
ACE2	UCK2	0.6655	2.75881e-25
ACE2	SLC26A2	0.6653	2.90042e-25
ACE2	RFX6	0.665	3.05868e-25
ACE2	RN7SL272P	0.6649	3.1314e-25
ACE2	TTC6	0.6649	3.15062e-25
ACE2	RP5-881L22.5	0.6648	3.23281e-25
ACE2	SEC24A	0.6647	3.282e-25
ACE2	AC073842.19	0.6646	3.36294e-25
ACE2	CTC-251D13.1	0.6643	3.57053e-25
ACE2	PTPRR	0.6642	3.66435e-25
ACE2	RP11-182L7.1	0.664	3.85915e-25
ACE2	AC011298.2	0.6638	4.03874e-25
ACE2	RP1-45I4.3	0.6635	4.28151e-25
ACE2	AZGP1	0.6635	4.27631e-25
ACE2	HOXB7	0.6635	4.25873e-25
ACE2	RNU6-339P	0.6634	4.38377e-25
ACE2	DHCR7	0.6629	4.9529e-25
ACE2	RP11-153K11.3	0.6627	5.08412e-25
ACE2	RP11-219B4.5	0.6622	5.78783e-25
ACE2	AC005083.1	0.662	5.98474e-25
ACE2	RP11-83M16.6	0.6619	6.12275e-25
ACE2	LENG9	0.6619	6.08672e-25
ACE2	SH2D7	0.6614	6.79784e-25
ACE2	RNFT1P2	0.6612	7.09215e-25
ACE2	ESCO2	0.6612	7.18293e-25
ACE2	AC053503.4	0.6607	7.99854e-25
ACE2	CIB2	0.6607	8.04368e-25
ACE2	TMEM220-AS1	0.6607	7.92475e-25
ACE2	RPL3P13	0.6604	8.56381e-25
ACE2	MMAA	0.6603	8.73711e-25
ACE2	CPA2	0.6598	9.75101e-25
ACE2	MAPK3	0.6598	9.7868e-25
ACE2	STK39	0.6597	9.87314e-25
ACE2	SELENBP1	0.6593	1.08198e-24
ACE2	DKFZP434K028	0.6591	1.12203e-24
ACE2	GAPDHP74	0.6587	1.22139e-24
ACE2	TM9SF2	0.6587	1.21912e-24
ACE2	RP11-524H19.2	0.6585	1.29079e-24
ACE2	KRTAP13-2	0.6577	1.5322e-24
ACE2	LINC02023	0.6567	1.90067e-24
ACE2	RP11-149I9.2	0.6567	1.88773e-24
ACE2	AIFM3	0.6567	1.88744e-24
ACE2	SEMA3B	0.6566	1.91621e-24
ACE2	CTA-315H11.2	0.6563	2.04306e-24
ACE2	RAB3IP	0.6557	2.32303e-24
ACE2	RAVER2	0.6556	2.41588e-24
ACE2	RP11-523J2.1	0.6556	2.41737e-24
ACE2	MT-CO1	0.6547	2.88361e-24
ACE2	KLHDC7A	0.6545	3.06171e-24
ACE2	LINC00992	0.6541	3.26985e-24
ACE2	DLG1-AS1	0.654	3.38647e-24
ACE2	RP11-242C19.2	0.6539	3.46271e-24
ACE2	RP11-109E12.5	0.6538	3.49808e-24
ACE2	SEC13	0.6538	3.55193e-24
ACE2	KIAA1324	0.6537	3.60008e-24
ACE2	SLC39A14	0.6537	3.61767e-24
ACE2	B4GALT1-AS1	0.6537	3.60243e-24
ACE2	GK-AS1	0.6537	3.63277e-24
ACE2	HADH	0.6535	3.7297e-24
ACE2	RPS3AP46	0.6532	4.00072e-24
ACE2	LINC02086	0.6531	4.12765e-24
ACE2	KPNA7	0.6529	4.26629e-24
ACE2	TRIM80P	0.6525	4.61943e-24
ACE2	EPPK1	0.6524	4.76261e-24
ACE2	GSTO2	0.6521	5.05139e-24
ACE2	TTLL6	0.6521	5.02596e-24
ACE2	SORL1	0.652	5.15163e-24
ACE2	ITLN1	0.6519	5.22473e-24
ACE2	RN7SL208P	0.6517	5.46983e-24
ACE2	STX3	0.6517	5.52658e-24
ACE2	RPS4XP8	0.6516	5.58456e-24
ACE2	F12	0.6513	5.95227e-24
ACE2	BEND7	0.6512	6.07083e-24
ACE2	TBC1D8	0.651	6.41701e-24
ACE2	CBR3-AS1	0.651	6.31904e-24
ACE2	RP13-128O4.3	0.651	6.37584e-24
ACE2	JHDM1D-AS1	0.6509	6.43939e-24
ACE2	RAB26	0.6509	6.56576e-24
ACE2	GABRA2	0.6505	7.07427e-24
ACE2	ENTPD6	0.6504	7.24449e-24
ACE2	BST1	0.6501	7.70087e-24
ACE2	PFKL	0.6501	7.68395e-24
ACE2	VDAC1	0.65	7.79235e-24
ACE2	CHGA	0.6498	8.27932e-24
ACE2	AC079779.4	0.6497	8.36073e-24
ACE2	MIR210HG	0.6496	8.5308e-24
ACE2	MYBPC1	0.6495	8.72526e-24
ACE2	RP11-418I22.3	0.6494	8.99934e-24
ACE2	SH2D6	0.6489	9.85329e-24
ACE2	KRT8P32	0.6488	1.00844e-23
ACE2	HOXC11	0.6484	1.10264e-23
ACE2	NAA60	0.6484	1.10875e-23
ACE2	RP11-519G16.3	0.6483	1.12619e-23
ACE2	BCL2L10	0.6482	1.1532e-23
ACE2	AGR2	0.6478	1.25295e-23
ACE2	MAGI3	0.6476	1.29276e-23
ACE2	MPDU1	0.6475	1.33315e-23
ACE2	STXBP2	0.6475	1.3184e-23
ACE2	YAP1P1	0.6474	1.3652e-23
ACE2	NECTIN4	0.6469	1.50373e-23
ACE2	GCG	0.6468	1.54528e-23
ACE2	CYP4F11	0.6468	1.53932e-23
ACE2	RP11-756A22.7	0.6466	1.59804e-23
ACE2	AIFM1	0.6465	1.64415e-23
ACE2	AC005105.2	0.6464	1.66955e-23
ACE2	RP13-225O21.2	0.6464	1.65237e-23
ACE2	ITPK1	0.6463	1.71003e-23
ACE2	GALNT12	0.6462	1.72785e-23
ACE2	SOCS6	0.6461	1.76687e-23
ACE2	RP11-644F5.15	0.646	1.80491e-23
ACE2	NUDT14	0.646	1.82548e-23
ACE2	ST18	0.6457	1.93928e-23
ACE2	AC009133.12	0.6457	1.90433e-23
ACE2	RP11-61A14.1	0.6456	1.96384e-23
ACE2	LINC01226	0.6455	2.00308e-23
ACE2	RP11-542M13.2	0.6455	1.99273e-23
ACE2	TRIM3	0.6441	2.65563e-23
ACE2	CTD-3193O13.1	0.644	2.72854e-23
ACE2	RP13-870H17.3	0.6439	2.80893e-23
ACE2	RP11-341D18.5	0.6439	2.79524e-23
ACE2	AP001610.9	0.6439	2.77781e-23
ACE2	PAX8	0.6433	3.15121e-23
ACE2	KIR2DL4	0.6432	3.22359e-23
ACE2	OPCML-IT1	0.643	3.3414e-23
ACE2	CTD-2589M5.4	0.6429	3.44126e-23
ACE2	CRADD	0.6429	3.44241e-23
ACE2	CORO1B	0.6428	3.51936e-23
ACE2	RP5-875H18.10	0.6428	3.48285e-23
ACE2	RP11-468N14.5	0.6423	3.83288e-23
ACE2	CDCA3	0.6422	3.97475e-23
ACE2	KIAA1671	0.642	4.10738e-23
ACE2	OR7E85P	0.6417	4.39807e-23
ACE2	PPP1R1B	0.6416	4.49258e-23
ACE2	RP11-223I10.1	0.6413	4.70681e-23
ACE2	GNG13	0.6412	4.87094e-23
ACE2	LMTK3	0.6411	4.90585e-23
ACE2	AC073342.12	0.6407	5.3e-23
ACE2	SULT1C2	0.6406	5.40983e-23
ACE2	QPRT	0.6406	5.42209e-23
ACE2	ARHGEF38-IT1	0.6404	5.68825e-23
ACE2	RP11-49I11.4	0.6404	5.69996e-23
ACE2	NOL4L	0.6401	5.98681e-23
ACE2	RP5-1180D12.1	0.64	6.15255e-23
ACE2	HOXB-AS4	0.6399	6.31198e-23
ACE2	LINC01351	0.6397	6.57264e-23
ACE2	AGAP1-IT1	0.6393	7.06421e-23
ACE2	ERVH-1	0.6389	7.71629e-23
ACE2	LINC01909	0.6389	7.70968e-23
ACE2	SLC43A2	0.6388	7.8839e-23
ACE2	MSLN	0.6387	8.05828e-23
ACE2	MUC4	0.6385	8.34826e-23
ACE2	FUCA1	0.6377	9.70654e-23
ACE2	XPNPEP1	0.6376	9.96558e-23
ACE2	CAPN1	0.6376	1.00116e-22
ACE2	HTR3C	0.6373	1.05571e-22
ACE2	DCST1	0.6367	1.20215e-22
ACE2	KB-1460A1.2	0.6363	1.29381e-22
ACE2	CTB-167B5.1	0.6361	1.33577e-22
ACE2	NEDD4	0.6357	1.462e-22
ACE2	TOM1	0.6354	1.55533e-22
ACE2	RP4-568C11.4	0.6353	1.5859e-22
ACE2	KRTAP5-AS1	0.6351	1.64739e-22
ACE2	SLC19A3	0.635	1.67714e-22
ACE2	LINC01444	0.6347	1.77428e-22
ACE2	RP11-459I19.1	0.6346	1.80904e-22
ACE2	C2orf54	0.6345	1.84123e-22
ACE2	SPATA31C1	0.6345	1.85653e-22
ACE2	PITPNA	0.6344	1.89614e-22
ACE2	RP5-875H18.4	0.6343	1.92039e-22
ACE2	TECTB	0.6341	1.98738e-22
ACE2	ING2	0.634	2.06055e-22
ACE2	OGDH	0.634	2.03182e-22
ACE2	CHMP1A	0.634	2.03404e-22
ACE2	AF064860.7	0.634	2.05236e-22
ACE2	C9orf64	0.6338	2.14012e-22
ACE2	CISD1	0.6338	2.14034e-22
ACE2	RNF223	0.6335	2.24855e-22
ACE2	TMEM74B	0.6335	2.25885e-22
ACE2	CYP51A1	0.6334	2.29956e-22
ACE2	GCLM	0.6332	2.39782e-22
ACE2	DNAJB3	0.6327	2.61638e-22
ACE2	NBEAL1	0.6321	2.97318e-22
ACE2	APOC2	0.632	3.02371e-22
ACE2	ENTPD2	0.6319	3.09133e-22
ACE2	SOX9	0.6318	3.16478e-22
ACE2	TAX1BP3	0.6316	3.28208e-22
ACE2	AC019330.1	0.6315	3.36699e-22
ACE2	RP11-443B7.1	0.6314	3.40075e-22
ACE2	ATP1B3	0.6309	3.75162e-22
ACE2	C2orf82	0.6308	3.86413e-22
ACE2	CMTM8	0.6308	3.84053e-22
ACE2	HMGN2P46	0.6308	3.79786e-22
ACE2	TIGD3	0.6303	4.19741e-22
ACE2	AFDN	0.6302	4.2851e-22
ACE2	RP13-580F15.2	0.6302	4.3177e-22
ACE2	LINC00390	0.6299	4.54385e-22
ACE2	FOXA2	0.6298	4.65257e-22
ACE2	AP001626.2	0.6296	4.86935e-22
ACE2	AF001550.7	0.6295	4.92825e-22
ACE2	CTD-2186M15.3	0.6293	5.08837e-22
ACE2	KLK1	0.6291	5.35416e-22
ACE2	SERPINA7	0.6291	5.28175e-22
ACE2	MFSD3	0.629	5.45231e-22
ACE2	PNPO	0.629	5.46648e-22
ACE2	RP4-799G3.2	0.6289	5.56531e-22
ACE2	ALAS1	0.6289	5.50862e-22
ACE2	LINC00336	0.6285	5.99379e-22
ACE2	AC084809.3	0.6284	6.07778e-22
ACE2	DUSP21	0.6282	6.32324e-22
ACE2	ME2	0.6275	7.24063e-22
ACE2	STPG1	0.6271	7.83335e-22
ACE2	RP11-387A1.6	0.6271	7.89341e-22
ACE2	SPATA2	0.6271	7.81181e-22
ACE2	ROS1	0.6263	9.181e-22
ACE2	RP11-545A16.1	0.626	9.7051e-22
ACE2	R3HDML	0.626	9.68225e-22
ACE2	KB-1460A1.3	0.6259	9.86619e-22
ACE2	RP11-944C7.1	0.6256	1.05278e-21
ACE2	PHYHIPL	0.6255	1.07202e-21
ACE2	LAMA1	0.6253	1.11181e-21
ACE2	AP000679.2	0.6252	1.13164e-21
ACE2	RP11-7K24.3	0.6249	1.18985e-21
ACE2	B4GALNT3	0.6247	1.24749e-21
ACE2	ABCA4	0.624	1.42689e-21
ACE2	ANKRD20A21P	0.624	1.42221e-21
ACE2	CTD-2600O9.1	0.6238	1.48079e-21
ACE2	BCL2L2-PABPN1	0.6235	1.556e-21
ACE2	TMEM9B	0.6234	1.60241e-21
ACE2	RP11-817J15.3	0.6233	1.62292e-21
ACE2	LRRC9	0.6227	1.83282e-21
ACE2	PPP1R36	0.6225	1.887e-21
ACE2	LA16c-380H5.2	0.6225	1.89741e-21
ACE2	LPGAT1	0.6222	2.01721e-21
ACE2	ETFA	0.6222	2.01226e-21
ACE2	MIR200A	0.622	2.08598e-21
ACE2	GALNT1	0.622	2.09237e-21
ACE2	NUP62CL	0.622	2.07309e-21
ACE2	KCNK10	0.6219	2.1232e-21
ACE2	FLNB	0.6215	2.28841e-21
ACE2	PATJ	0.6208	2.58568e-21
ACE2	LRP4-AS1	0.6208	2.62561e-21
ACE2	GALNT8	0.6207	2.66384e-21
ACE2	RP11-807H22.5	0.6204	2.81465e-21
ACE2	CTD-3094K11.1	0.6203	2.86092e-21
ACE2	UBE2FP1	0.6201	2.9621e-21
ACE2	RP11-84H6.1	0.62	3.05066e-21
ACE2	EFNB1	0.6198	3.14984e-21
ACE2	RP5-875O13.7	0.6196	3.27393e-21
ACE2	CDH20	0.6196	3.29e-21
ACE2	GRIN1	0.6195	3.35807e-21
ACE2	CTD-2184C24.2	0.6195	3.35847e-21
ACE2	CCNG1P1	0.6194	3.41121e-21
ACE2	MED18	0.6193	3.46064e-21
ACE2	TLX1NB	0.6189	3.75147e-21
ACE2	SLC9A1	0.6184	4.05958e-21
ACE2	RN7SL786P	0.6183	4.16892e-21
ACE2	MCRIP2	0.6183	4.15615e-21
ACE2	GCNT2	0.6182	4.2118e-21
ACE2	RP11-418J17.3	0.6179	4.48978e-21
ACE2	ITLN2	0.6173	5.02631e-21
ACE2	RP11-115J16.2	0.6173	5.06469e-21
ACE2	PRKAB1	0.6173	4.99482e-21
ACE2	CLYBL	0.6173	5.06395e-21
ACE2	RP11-575G13.3	0.6172	5.07396e-21
ACE2	TJP2	0.617	5.3412e-21
ACE2	ZBTB7C	0.617	5.30064e-21
ACE2	CLDN12	0.6165	5.80376e-21
ACE2	FAM213B	0.6162	6.1777e-21
ACE2	RP11-568K15.1	0.6158	6.58737e-21
ACE2	AKR1C4	0.6158	6.59905e-21
ACE2	LINC00261	0.6158	6.57799e-21
ACE2	ADGRF4	0.6157	6.74298e-21
ACE2	LINC01668	0.6157	6.76429e-21
ACE2	AC005336.4	0.6155	7.06789e-21
ACE2	RP5-921G16.1	0.6152	7.40699e-21
ACE2	TPH1	0.615	7.645e-21
ACE2	FREM1	0.6148	7.92373e-21
ACE2	PLS1-AS1	0.6146	8.30639e-21
ACE2	CTB-160O22.1	0.6146	8.33464e-21
ACE2	CCDC120	0.6145	8.40359e-21
ACE2	LHFPL3	0.6142	8.88959e-21
ACE2	RP4-657E11.10	0.6141	9.12666e-21
ACE2	CNNM4	0.6138	9.51371e-21
ACE2	C5orf52	0.6137	9.84844e-21
ACE2	GLTP	0.6137	9.79556e-21
ACE2	RPSAP46	0.6134	1.03149e-20
ACE2	PFN1P9	0.6129	1.14205e-20
ACE2	SST	0.6128	1.16319e-20
ACE2	RP11-933H2.4	0.6125	1.21192e-20
ACE2	RNF186	0.6121	1.32241e-20
ACE2	RP11-123J14.4	0.6121	1.30899e-20
ACE2	RP11-290F5.2	0.612	1.33408e-20
ACE2	LPIN2	0.6119	1.35648e-20
ACE2	PAK1	0.6118	1.38827e-20
[truncated: 15,270 more rows]

## Sheet: ACE2.lung.correlation
target_gene	correlated_gene	correlation	pval
ACE2	ACE2	1	0
ACE2	PARM1	0.6275	1.31969e-64
ACE2	CNR1	0.6055	4.21393e-59
ACE2	NUDT16	0.5918	6.52256e-56
ACE2	DUOX1	0.5817	1.23385e-53
ACE2	DUOXA1	0.5739	6.20472e-52
ACE2	FMN1	0.571	2.5348e-51
ACE2	TMEM164	0.5692	6.05358e-51
ACE2	HSD17B4	0.5673	1.53876e-50
ACE2	MGST1	0.5631	1.15733e-49
ACE2	SHMT1	0.5594	6.76984e-49
ACE2	C9orf152	0.5582	1.19896e-48
ACE2	PGC	0.5573	1.79634e-48
ACE2	TIMP4	0.5567	2.37306e-48
ACE2	RHOBTB2	0.5567	2.35674e-48
ACE2	MTUS1	0.5566	2.53496e-48
ACE2	GPHN	0.5546	6.2203e-48
ACE2	SFTPB	0.5537	9.42419e-48
ACE2	LMO3	0.5536	1.0025e-47
ACE2	SNX25	0.5533	1.15778e-47
ACE2	CD163	0.5516	2.49839e-47
ACE2	RORB	0.551	3.28916e-47
ACE2	KCNJ11	0.5492	7.55408e-47
ACE2	ACACA	0.5484	1.10053e-46
ACE2	TACC2	0.5464	2.6588e-46
ACE2	TMEM97	0.5441	7.7012e-46
ACE2	SDR16C5	0.543	1.24108e-45
ACE2	TFCP2L1	0.5428	1.33266e-45
ACE2	ALOX15B	0.5419	2.03033e-45
ACE2	NUDT16P1	0.5398	5.01874e-45
ACE2	MCCC2	0.537	1.7071e-44
ACE2	HRASLS5	0.5347	4.70183e-44
ACE2	GUCY2D	0.5344	5.40303e-44
ACE2	AKAP1	0.5341	6.04683e-44
ACE2	PLA2G4F	0.534	6.27183e-44
ACE2	RP1-193H18.3	0.5336	7.49379e-44
ACE2	RPH3AL	0.5334	8.30493e-44
ACE2	CPM	0.5323	1.34329e-43
ACE2	SYBU	0.5321	1.46439e-43
ACE2	SCAMP2	0.5317	1.69879e-43
ACE2	SERPINF2	0.531	2.34445e-43
ACE2	TMEM87A	0.5308	2.54791e-43
ACE2	FMO5	0.5298	3.85358e-43
ACE2	PRR15L	0.5295	4.33297e-43
ACE2	MAP7	0.5294	4.55736e-43
ACE2	MAOA	0.5291	5.19594e-43
ACE2	ALPL	0.5287	6.24149e-43
ACE2	CCDC141	0.5287	6.05019e-43
ACE2	MCCC1	0.5279	8.68858e-43
ACE2	PCDHAC2	0.5279	8.82258e-43
ACE2	RPS6KA2	0.527	1.27212e-42
ACE2	TM7SF2	0.526	1.97386e-42
ACE2	FHDC1	0.5255	2.41723e-42
ACE2	FASN	0.5245	3.59517e-42
ACE2	TTC39A	0.5238	4.90775e-42
ACE2	SMPDL3B	0.5236	5.31204e-42
ACE2	RP11-352D13.6	0.5236	5.34564e-42
ACE2	RP3-340B19.3	0.5224	8.71886e-42
ACE2	C1orf210	0.5215	1.26572e-41
ACE2	PIP5K1B	0.5214	1.32017e-41
ACE2	CTD-2651B20.1	0.5214	1.34437e-41
ACE2	CTSH	0.5214	1.30749e-41
ACE2	LRRK2	0.5212	1.40947e-41
ACE2	PTPN13	0.5206	1.84261e-41
ACE2	ASL	0.5204	1.98887e-41
ACE2	ECHDC3	0.5203	2.09897e-41
ACE2	SIAE	0.5202	2.18008e-41
ACE2	ZNF385B	0.5195	2.88973e-41
ACE2	SPTSSA	0.5192	3.31615e-41
ACE2	DCXR	0.5191	3.47308e-41
ACE2	TMEM53	0.5172	7.46548e-41
ACE2	AC090616.2	0.5167	9.27866e-41
ACE2	ABCD3	0.5166	9.68953e-41
ACE2	PCDHAC1	0.5156	1.42514e-40
ACE2	SCNN1A	0.5151	1.7314e-40
ACE2	TLCD1	0.5149	1.86758e-40
ACE2	DHCR24	0.5145	2.20196e-40
ACE2	ERLEC1	0.5145	2.23072e-40
ACE2	C14orf1	0.5127	4.68483e-40
ACE2	SLC34A2	0.5121	5.82373e-40
ACE2	CPB2	0.512	6.13715e-40
ACE2	LANCL1-AS1	0.5115	7.45762e-40
ACE2	NAGS	0.5113	7.95013e-40
ACE2	SLCO4C1	0.5111	8.7685e-40
ACE2	PRODH	0.5108	9.90008e-40
ACE2	PCSK2	0.5103	1.18676e-39
ACE2	GSTA4	0.5101	1.3212e-39
ACE2	PON3	0.5101	1.2977e-39
ACE2	FUT3	0.5101	1.30129e-39
ACE2	NAPSA	0.5086	2.38914e-39
ACE2	SNX30	0.5084	2.57513e-39
ACE2	SLC7A8	0.5072	4.05778e-39
ACE2	CPT2	0.5071	4.23175e-39
ACE2	CCT8P1	0.507	4.40311e-39
ACE2	ABCA3	0.507	4.48686e-39
ACE2	ACADL	0.5069	4.72196e-39
ACE2	TMEM192	0.5067	5.0864e-39
ACE2	PCYT2	0.5066	5.16513e-39
ACE2	PCCB	0.506	6.55894e-39
ACE2	EPDR1	0.5059	6.94704e-39
ACE2	LDHB	0.5058	7.1198e-39
ACE2	SEZ6L2	0.5043	1.27478e-38
ACE2	PEBP4	0.5037	1.66025e-38
ACE2	POLR3H	0.5033	1.92098e-38
ACE2	RMST	0.5032	1.98743e-38
ACE2	GDE1	0.5025	2.65853e-38
ACE2	MUT	0.5009	4.82406e-38
ACE2	USP13	0.5008	5.04794e-38
ACE2	ASAH1	0.5005	5.71592e-38
ACE2	TMEM105	0.5005	5.70865e-38
ACE2	MACROD2	0.5003	6.18929e-38
ACE2	MUC1	0.4996	8.01137e-38
ACE2	MLPH	0.4995	8.2415e-38
ACE2	WFDC12	0.4994	8.82972e-38
ACE2	C2	0.4988	1.0849e-37
ACE2	SFTPD	0.4982	1.36906e-37
ACE2	TMEM92	0.498	1.50515e-37
ACE2	TMEM41A	0.4978	1.61191e-37
ACE2	ARMC9	0.4973	1.94705e-37
ACE2	RP11-1099M24.9	0.4973	1.91745e-37
ACE2	CDKL2	0.4971	2.1182e-37
ACE2	KCNS1	0.4971	2.0767e-37
ACE2	BEX2	0.4969	2.23361e-37
ACE2	PFKFB2	0.4964	2.766e-37
ACE2	ZBTB42	0.4962	2.97616e-37
ACE2	ZMYND8	0.4961	3.09124e-37
ACE2	SAMHD1	0.496	3.16068e-37
ACE2	NIM1K	0.4958	3.43357e-37
ACE2	LSS	0.4958	3.50747e-37
ACE2	RPS29P11	0.4955	3.83139e-37
ACE2	EBP	0.4952	4.40814e-37
ACE2	OLAH	0.495	4.68945e-37
ACE2	CHP1	0.4945	5.56338e-37
ACE2	POLR2C	0.4945	5.74655e-37
ACE2	PAK6	0.4944	5.76263e-37
ACE2	FITM2	0.4941	6.65499e-37
ACE2	PTPRU	0.4934	8.48891e-37
ACE2	RETSAT	0.4933	8.74722e-37
ACE2	C6orf223	0.4933	8.87203e-37
ACE2	KIAA1324L	0.493	9.80202e-37
ACE2	MBIP	0.4929	1.02521e-36
ACE2	AP1M2	0.4928	1.07078e-36
ACE2	EGFR	0.4924	1.24497e-36
ACE2	LRRC8E	0.4924	1.25126e-36
ACE2	RP11-184M15.1	0.4921	1.37774e-36
ACE2	KDF1	0.4916	1.68965e-36
ACE2	SHC3	0.4913	1.87671e-36
ACE2	ACSM3	0.4912	1.92669e-36
ACE2	TCN2	0.4909	2.16519e-36
ACE2	CACNA2D2	0.4908	2.24475e-36
ACE2	SLPI	0.4907	2.33564e-36
ACE2	SLC22A3	0.4901	2.9806e-36
ACE2	RP5-1132H15.3	0.4901	2.95663e-36
ACE2	B3GNT8	0.4901	2.99058e-36
ACE2	LGI3	0.49	3.0687e-36
ACE2	KRTCAP3	0.4898	3.31308e-36
ACE2	FREM2	0.4892	4.11613e-36
ACE2	RP11-630A13.4	0.4888	4.83708e-36
ACE2	ILDR1	0.4881	6.1092e-36
ACE2	AACS	0.4877	7.305e-36
ACE2	RP11-352D13.5	0.4875	7.87675e-36
ACE2	NCMAP	0.4874	7.9844e-36
ACE2	ANK3	0.4872	8.52845e-36
ACE2	HOPX	0.4871	8.95046e-36
ACE2	MYO5C	0.487	9.3091e-36
ACE2	MRPS23	0.4868	1.00597e-35
ACE2	KLF13	0.4856	1.56141e-35
ACE2	C19orf54	0.485	1.93426e-35
ACE2	AHCYL2	0.4848	2.08574e-35
ACE2	GKN2	0.4847	2.15817e-35
ACE2	PNMT	0.4844	2.40199e-35
ACE2	CNIH4	0.4839	2.90104e-35
ACE2	IVD	0.4839	2.97673e-35
ACE2	FZD5	0.4838	3.06194e-35
ACE2	NSDHL	0.4838	3.05317e-35
ACE2	TMEM163	0.4834	3.47449e-35
ACE2	AZGP1	0.4834	3.57312e-35
ACE2	LACTB2	0.4831	3.96969e-35
ACE2	HPN	0.483	4.04294e-35
ACE2	SFTA2	0.4829	4.2144e-35
ACE2	ANKS6	0.4826	4.74954e-35
ACE2	DDX28	0.4825	4.80481e-35
ACE2	TST	0.4822	5.40369e-35
ACE2	FAM83H	0.4816	6.7479e-35
ACE2	LAMP3	0.4814	7.36974e-35
ACE2	ROS1	0.4814	7.20659e-35
ACE2	PCSK9	0.4813	7.68288e-35
ACE2	BCAT2	0.4813	7.56328e-35
ACE2	KCTD14	0.4812	7.94561e-35
ACE2	CTB-55O6.4	0.481	8.3127e-35
ACE2	ZRANB2-AS1	0.4809	8.65521e-35
ACE2	BMP8B	0.4808	9.0926e-35
ACE2	SYNE4	0.4805	1.01579e-34
ACE2	MALL	0.4804	1.04029e-34
ACE2	ENTPD3	0.48	1.21424e-34
ACE2	RP11-76C10.6	0.4796	1.40252e-34
ACE2	MMP24	0.4796	1.40762e-34
ACE2	ARSE	0.4789	1.78648e-34
ACE2	EMC3	0.4785	2.07438e-34
ACE2	DPCR1	0.4783	2.23433e-34
ACE2	RASEF	0.4783	2.22923e-34
ACE2	SFXN2	0.478	2.46268e-34
ACE2	PRTG	0.4778	2.66254e-34
ACE2	GPR39	0.4776	2.85881e-34
ACE2	GOLT1A	0.4772	3.33439e-34
ACE2	PRKAB1	0.4772	3.28397e-34
ACE2	SLC29A2	0.4771	3.39317e-34
ACE2	RP4-568C11.4	0.4771	3.37026e-34
ACE2	AC013463.2	0.4765	4.27689e-34
ACE2	PRRG2	0.4764	4.39658e-34
ACE2	P3H2	0.4763	4.60755e-34
ACE2	FAM46B	0.4762	4.73466e-34
ACE2	WNT3	0.4759	5.20616e-34
ACE2	BCKDHA	0.4759	5.35344e-34
ACE2	SPSB2	0.4758	5.54028e-34
ACE2	AIFM1	0.4748	7.74643e-34
ACE2	ST3GAL5	0.4745	8.75454e-34
ACE2	SOWAHB	0.474	1.03003e-33
ACE2	GCAT	0.4739	1.07059e-33
ACE2	HHIP-AS1	0.4738	1.09594e-33
ACE2	EHF	0.4725	1.74851e-33
ACE2	TFB2M	0.4724	1.84046e-33
ACE2	DHTKD1	0.4724	1.78811e-33
ACE2	IRX6	0.4723	1.85322e-33
ACE2	RAP1GAP	0.4719	2.17836e-33
ACE2	CLPTM1L	0.4719	2.13775e-33
ACE2	CAMSAP3	0.4718	2.25435e-33
ACE2	CTD-2008P7.9	0.4717	2.36567e-33
ACE2	BDH1	0.4716	2.3984e-33
ACE2	RP11-424M22.3	0.4716	2.37299e-33
ACE2	C5	0.4715	2.50202e-33
ACE2	PLA2G3	0.4712	2.75994e-33
ACE2	LINC01671	0.4711	2.90407e-33
ACE2	RP11-476D10.1	0.471	2.95254e-33
ACE2	MERTK	0.4709	3.11251e-33
ACE2	KLF15	0.4709	3.08863e-33
ACE2	RP11-297A16.4	0.4708	3.23919e-33
ACE2	RP11-95I16.2	0.4708	3.19e-33
ACE2	GGT5	0.4702	3.99963e-33
ACE2	CDH1	0.47	4.19267e-33
ACE2	MET	0.4699	4.36918e-33
ACE2	PLS1	0.4696	4.81308e-33
ACE2	RP11-87E22.2	0.4696	4.8559e-33
ACE2	TBC1D14	0.4693	5.34727e-33
ACE2	FCHO2	0.4691	5.78117e-33
ACE2	SLC25A4	0.469	6.00587e-33
ACE2	PCLO	0.469	6.03514e-33
ACE2	SDCCAG8	0.4687	6.72152e-33
ACE2	LGALSL	0.4685	7.25014e-33
ACE2	SNTB1	0.4683	7.71697e-33
ACE2	ACSS2	0.468	8.42939e-33
ACE2	HKDC1	0.4678	9.00318e-33
ACE2	SLC46A2	0.4669	1.22801e-32
ACE2	PDP2	0.4669	1.23922e-32
ACE2	SEC23B	0.4664	1.4693e-32
ACE2	SC5D	0.4661	1.62184e-32
ACE2	LPCAT1	0.466	1.70505e-32
ACE2	PARP4	0.4659	1.76279e-32
ACE2	HOOK1	0.4658	1.80823e-32
ACE2	ICA1	0.4658	1.84602e-32
ACE2	GLB1	0.4656	1.91646e-32
ACE2	CARMIL1	0.4656	1.93718e-32
ACE2	GALNT10	0.4653	2.17383e-32
ACE2	ALDH6A1	0.4642	3.13746e-32
ACE2	C18orf63	0.4639	3.4821e-32
ACE2	MLXIPL	0.4636	3.90718e-32
ACE2	IRS2	0.4634	4.09943e-32
ACE2	LL22NC03-N95F10.1	0.4633	4.30509e-32
ACE2	FDPS	0.4631	4.51127e-32
ACE2	UBLCP1	0.463	4.75449e-32
ACE2	GSTO2	0.4628	5.06852e-32
ACE2	ATP6V0E1	0.4624	5.78773e-32
ACE2	DSG2	0.4623	6.07899e-32
ACE2	SORT1	0.462	6.65694e-32
ACE2	MID1IP1	0.4618	7.22142e-32
ACE2	AC079630.2	0.4617	7.44417e-32
ACE2	MFSD2A	0.4616	7.53583e-32
ACE2	FAM84B	0.4616	7.726e-32
ACE2	RP11-22C11.2	0.4612	8.63239e-32
ACE2	FA2H	0.461	9.37394e-32
ACE2	ATP1B1	0.4609	9.69226e-32
ACE2	RP11-27G14.4	0.4605	1.11287e-31
ACE2	NUDT5	0.4602	1.24023e-31
ACE2	ARMT1	0.4598	1.39768e-31
ACE2	AC093627.10	0.4591	1.79742e-31
ACE2	SCD	0.4586	2.12109e-31
ACE2	TPD52	0.4585	2.15443e-31
ACE2	DERA	0.4585	2.16795e-31
ACE2	USP44	0.4585	2.21619e-31
ACE2	TMEM56	0.4584	2.28448e-31
ACE2	SFTA3	0.4584	2.28438e-31
ACE2	FGFR2	0.4582	2.42581e-31
ACE2	CA12	0.458	2.55445e-31
ACE2	FAM105A	0.4579	2.65874e-31
ACE2	RAB40C	0.4576	2.97951e-31
ACE2	PANK1	0.4573	3.26907e-31
ACE2	MMAB	0.457	3.58846e-31
ACE2	GRHL2	0.4565	4.29611e-31
ACE2	ESRP1	0.4564	4.47004e-31
ACE2	CYP51A1	0.4563	4.49724e-31
ACE2	MTRR	0.4562	4.79049e-31
ACE2	IDH1	0.456	5.00375e-31
ACE2	PNKD	0.456	5.04892e-31
ACE2	FKBP5	0.4558	5.38059e-31
ACE2	MARC1	0.4557	5.63862e-31
ACE2	HMGCR	0.4556	5.74906e-31
ACE2	PLA2G10	0.4556	5.76734e-31
ACE2	FASTKD5	0.4556	5.81818e-31
ACE2	MARVELD3	0.4553	6.34239e-31
ACE2	PRSS16	0.4552	6.66867e-31
ACE2	FOXA2	0.455	7.0255e-31
ACE2	SULT1B1	0.4546	8.13151e-31
ACE2	LRP2	0.4545	8.19993e-31
ACE2	SFTPA2	0.4545	8.3499e-31
ACE2	ECHDC1	0.4542	9.1208e-31
ACE2	PMM1	0.4541	9.42532e-31
ACE2	MIA2	0.4539	1.00594e-30
ACE2	PITPNM3	0.4535	1.16852e-30
ACE2	PXMP4	0.4531	1.30005e-30
ACE2	AMN	0.453	1.37047e-30
ACE2	CTD-2547L16.1	0.4529	1.39305e-30
ACE2	ERP29	0.4528	1.45187e-30
ACE2	ATAD3C	0.4525	1.60069e-30
ACE2	SLC25A16	0.4524	1.65567e-30
ACE2	SGPP2	0.4522	1.77117e-30
ACE2	KANK1	0.4522	1.75664e-30
ACE2	NFX1	0.4521	1.84055e-30
ACE2	GSR	0.452	1.87077e-30
ACE2	HECTD1	0.452	1.91846e-30
ACE2	ACAT1	0.4517	2.06331e-30
ACE2	CTD-2589M5.4	0.4514	2.32791e-30
ACE2	CNDP2	0.4514	2.31574e-30
ACE2	ANKRD2	0.4512	2.49798e-30
ACE2	NCOA4	0.451	2.60358e-30
ACE2	SLC25A18	0.451	2.64884e-30
ACE2	KRT19	0.4509	2.72931e-30
ACE2	KCNK1	0.4508	2.79035e-30
ACE2	SCN1A	0.4506	3.04297e-30
ACE2	KTI12	0.4505	3.15558e-30
ACE2	NPC2	0.4502	3.41535e-30
ACE2	SLC25A38	0.4501	3.58809e-30
ACE2	FAH	0.45	3.69146e-30
ACE2	RP4-569M23.2	0.4499	3.82545e-30
ACE2	TSPAN3	0.4495	4.34532e-30
ACE2	GPAM	0.4492	4.69425e-30
ACE2	KBTBD4	0.449	5.05799e-30
ACE2	ACPP	0.4485	6.06698e-30
ACE2	FAM118B	0.4484	6.19391e-30
ACE2	CTD-2245E15.3	0.4481	6.89434e-30
ACE2	NDUFS1	0.448	7.0802e-30
ACE2	CHMP4C	0.448	6.93254e-30
ACE2	SFTPA1	0.4477	7.80695e-30
ACE2	SCIN	0.4476	7.91323e-30
ACE2	CRB3	0.4476	7.88795e-30
ACE2	DNAJC14	0.4475	8.37082e-30
ACE2	RD3	0.4471	9.43715e-30
ACE2	MEGF9	0.4469	1.00939e-29
ACE2	RNF43	0.4467	1.08354e-29
ACE2	RP11-76C10.5	0.4466	1.09616e-29
ACE2	RNF26	0.4465	1.14636e-29
ACE2	NRTN	0.4465	1.13248e-29
ACE2	VEPH1	0.4462	1.26275e-29
ACE2	GCDH	0.4461	1.30209e-29
ACE2	BLVRB	0.446	1.36326e-29
ACE2	PIGR	0.4458	1.41632e-29
ACE2	SLC35F6	0.4457	1.4823e-29
ACE2	RASL10B	0.4457	1.49372e-29
ACE2	KLHL26	0.4456	1.5087e-29
ACE2	ESRP2	0.4455	1.5787e-29
ACE2	ATP1A1	0.4454	1.64588e-29
ACE2	BMP3	0.4451	1.81932e-29
ACE2	GSPT2	0.445	1.87386e-29
ACE2	S100A14	0.4449	1.88671e-29
ACE2	CYB5A	0.4449	1.92712e-29
ACE2	KIAA0391	0.4447	2.03541e-29
ACE2	H2AFY	0.4445	2.20167e-29
ACE2	DSTNP2	0.4445	2.17518e-29
ACE2	CRTAC1	0.4444	2.24419e-29
ACE2	RP11-2B6.2	0.4441	2.44986e-29
ACE2	DHCR7	0.4439	2.62e-29
ACE2	UNC50	0.4438	2.73057e-29
ACE2	THUMPD3	0.4437	2.82013e-29
ACE2	TOM1L1	0.4437	2.7876e-29
ACE2	ALDH1L1	0.4436	2.91275e-29
ACE2	PLA2G1B	0.4436	2.90092e-29
ACE2	MVK	0.4435	2.99133e-29
ACE2	STARD7	0.4434	3.14913e-29
ACE2	SLC39A11	0.4433	3.21067e-29
ACE2	RASGRF1	0.4432	3.32666e-29
ACE2	ERGIC1	0.4431	3.4393e-29
ACE2	RIOX1	0.443	3.55184e-29
ACE2	PDSS2	0.4429	3.69099e-29
ACE2	CTD-2376I4.1	0.4426	4.06107e-29
ACE2	HPS6	0.4426	3.96682e-29
ACE2	ST7	0.4425	4.16969e-29
ACE2	ARHGAP35	0.4423	4.45479e-29
ACE2	ADI1	0.4422	4.62238e-29
ACE2	INTS5	0.4422	4.51535e-29
ACE2	CACFD1	0.4421	4.65717e-29
ACE2	GLOD5	0.4421	4.74202e-29
ACE2	LSR	0.442	4.78296e-29
ACE2	RP11-26H16.4	0.4418	5.24186e-29
ACE2	LINC01736	0.4417	5.30263e-29
ACE2	CTC-425O23.5	0.4416	5.44766e-29
ACE2	AP001469.5	0.4416	5.5476e-29
ACE2	SNX8	0.4414	5.93074e-29
ACE2	BFAR	0.4414	5.88687e-29
ACE2	SAP30	0.4413	5.98504e-29
ACE2	GANC	0.4411	6.45395e-29
ACE2	LIPH	0.4408	7.11805e-29
ACE2	HADH	0.4407	7.37099e-29
ACE2	ROR1	0.4401	8.98592e-29
ACE2	RP11-259K15.2	0.44	9.2409e-29
ACE2	ZNF750	0.44	9.01979e-29
ACE2	C3orf36	0.4399	9.31598e-29
ACE2	SRPX	0.4397	1.01192e-28
ACE2	TMEM106C	0.4394	1.09154e-28
ACE2	RP11-635O16.2	0.4394	1.09648e-28
ACE2	EPCAM	0.4393	1.14781e-28
ACE2	WDR81	0.4393	1.12496e-28
ACE2	SQLE	0.4392	1.17779e-28
ACE2	CLP1	0.4392	1.1859e-28
ACE2	LINC01612	0.4391	1.21846e-28
ACE2	MGC27382	0.4387	1.39129e-28
ACE2	CXCL17	0.4384	1.50538e-28
ACE2	MLX	0.4383	1.57744e-28
ACE2	RP11-933H2.4	0.438	1.73949e-28
ACE2	TADA2B	0.4379	1.79604e-28
ACE2	PTPN3	0.4379	1.78832e-28
ACE2	VSIG4	0.4379	1.76972e-28
ACE2	CAPN8	0.4378	1.83062e-28
ACE2	DARS2	0.4377	1.8872e-28
ACE2	RAB20	0.4371	2.28725e-28
ACE2	AFG3L2	0.437	2.36402e-28
ACE2	ZNF622	0.4367	2.62293e-28
ACE2	TMEM245	0.4367	2.58553e-28
ACE2	IRX3	0.4367	2.58275e-28
ACE2	AAR2	0.4367	2.54925e-28
ACE2	MRPL46	0.4364	2.85399e-28
ACE2	CDS1	0.4362	3.02665e-28
ACE2	RMDN2	0.4361	3.15609e-28
ACE2	MFSD1	0.4361	3.09508e-28
ACE2	FLT3	0.4355	3.75041e-28
ACE2	FLRT3	0.4354	3.86509e-28
ACE2	NR0B2	0.4353	4.00901e-28
ACE2	RIDA	0.4352	4.16481e-28
ACE2	DCLRE1A	0.4351	4.27934e-28
ACE2	GOT1	0.4349	4.4689e-28
ACE2	RPL13P5	0.4349	4.49047e-28
ACE2	DESI2	0.4343	5.54917e-28
ACE2	PCDHA12	0.4339	6.14946e-28
ACE2	ABC13-47488600E17.1	0.4338	6.39966e-28
ACE2	RP11-76E17.4	0.4338	6.47271e-28
ACE2	SLC22A31	0.4336	6.82988e-28
ACE2	DPP3	0.4335	6.94203e-28
ACE2	VPS18	0.4335	6.96055e-28
ACE2	ZHX3	0.4333	7.40189e-28
ACE2	RBM47	0.4332	7.63895e-28
ACE2	BCAT1	0.4332	7.66397e-28
ACE2	AC010127.3	0.4328	8.6868e-28
ACE2	RDH11	0.4328	8.7396e-28
ACE2	PLA2G12B	0.4327	9.0424e-28
ACE2	PARN	0.4325	9.42305e-28
ACE2	EPRS	0.4324	9.72763e-28
ACE2	NIF3L1	0.432	1.1155e-27
ACE2	DHRS7B	0.432	1.12933e-27
ACE2	TBXAS1	0.4318	1.17127e-27
ACE2	LINC01932	0.4314	1.35101e-27
ACE2	ALCAM	0.4313	1.36827e-27
ACE2	HMGCS1	0.4313	1.37868e-27
ACE2	ABC7-42404400C24.1	0.4313	1.3675e-27
ACE2	HHIP	0.4309	1.55061e-27
ACE2	FBXO38	0.4308	1.61415e-27
ACE2	KCNQ1	0.4308	1.63319e-27
ACE2	SLC25A24	0.4307	1.67847e-27
ACE2	SLC27A3	0.4305	1.74115e-27
ACE2	ATP6V1H	0.4304	1.84245e-27
ACE2	SLC25A5	0.4303	1.89095e-27
ACE2	TM9SF2	0.4302	1.96469e-27
ACE2	SYT3	0.4301	1.99699e-27
ACE2	ZDHHC16	0.4299	2.14554e-27
ACE2	AHCY	0.4298	2.18974e-27
ACE2	LRRC31	0.4297	2.22781e-27
ACE2	GHITM	0.4295	2.36625e-27
ACE2	USP27X	0.4293	2.5663e-27
ACE2	RP11-1260E13.3	0.4292	2.6046e-27
ACE2	AC079630.4	0.4291	2.74777e-27
ACE2	FBXO27	0.4289	2.90052e-27
ACE2	MFAP3L	0.4286	3.12819e-27
ACE2	ATP6V1E1	0.4286	3.12993e-27
ACE2	TMEM27	0.4284	3.3792e-27
ACE2	DEPTOR	0.4283	3.45553e-27
ACE2	TBC1D16	0.4281	3.7291e-27
ACE2	ADH5	0.4279	3.87239e-27
ACE2	ANKEF1	0.4279	3.94809e-27
ACE2	DPP4	0.4278	3.97345e-27
ACE2	RP11-89H19.2	0.4278	3.98027e-27
ACE2	SMG8	0.4277	4.2103e-27
ACE2	ZDHHC4	0.4276	4.24097e-27
ACE2	C8orf34-AS1	0.4275	4.42654e-27
ACE2	HACD2	0.4274	4.59371e-27
ACE2	FAF2	0.4273	4.68512e-27
ACE2	ACTR3C	0.4271	5.05301e-27
ACE2	KCNQ3	0.4269	5.23586e-27
ACE2	SECISBP2L	0.4269	5.29318e-27
ACE2	SLC6A14	0.4268	5.53109e-27
ACE2	C1orf53	0.4267	5.62713e-27
ACE2	RP11-259K5.2	0.4267	5.6551e-27
ACE2	GPR160	0.4267	5.63548e-27
ACE2	ACLY	0.4267	5.65932e-27
ACE2	VWA2	0.426	7.04908e-27
ACE2	AGPAT2	0.4259	7.1321e-27
ACE2	ACAT2	0.4258	7.30837e-27
ACE2	ATP13A4	0.4257	7.666e-27
ACE2	C2-AS1	0.4252	8.76972e-27
ACE2	C11orf1	0.4251	9.15462e-27
ACE2	RP11-867G23.8	0.425	9.53423e-27
ACE2	RP11-14I2.2	0.4249	9.76386e-27
ACE2	SLC31A2	0.4242	1.19141e-26
ACE2	MANEAL	0.424	1.26209e-26
ACE2	FAM103A1	0.424	1.25935e-26
ACE2	TMEM268	0.4238	1.33478e-26
ACE2	DNASE1L1	0.4237	1.40522e-26
ACE2	COA7	0.4235	1.47104e-26
ACE2	MIRLET7D	0.4233	1.56816e-26
ACE2	KLHDC7A	0.4232	1.61708e-26
ACE2	RP11-532F12.5	0.4232	1.6221e-26
ACE2	BSPRY	0.4229	1.78062e-26
ACE2	PHYHD1	0.4226	1.91628e-26
ACE2	RP11-172H24.4	0.4226	1.94148e-26
ACE2	PCK2	0.4224	2.05277e-26
ACE2	TTPAL	0.4223	2.10825e-26
ACE2	EPS8	0.4222	2.15516e-26
ACE2	ZDHHC12	0.4221	2.26341e-26
ACE2	PLEKHA7	0.422	2.29285e-26
ACE2	CTAGE5	0.422	2.30865e-26
ACE2	PCDH20	0.4219	2.39923e-26
ACE2	MOCS3	0.4218	2.47621e-26
ACE2	MTHFD1	0.4213	2.83156e-26
ACE2	GALE	0.4211	3.00026e-26
ACE2	LNX2	0.421	3.13505e-26
ACE2	HRASLS2	0.4209	3.15446e-26
ACE2	PTCSC3	0.4209	3.17739e-26
ACE2	RPL3P13	0.4208	3.32794e-26
ACE2	SLC26A9	0.4205	3.59784e-26
ACE2	CSTF1	0.4205	3.58898e-26
ACE2	RAB11FIP1	0.4198	4.37398e-26
ACE2	IL1R2	0.4197	4.63548e-26
ACE2	AGTR2	0.4196	4.72571e-26
ACE2	AC005324.6	0.4193	5.13651e-26
ACE2	FGFBP1	0.4191	5.42729e-26
ACE2	CADPS2	0.4191	5.49535e-26
ACE2	IDI1	0.4191	5.50853e-26
ACE2	LIPT2	0.4189	5.78323e-26
ACE2	DCAF11	0.4189	5.82611e-26
ACE2	EIF2AK4	0.4188	5.96038e-26
ACE2	AC007405.6	0.4187	6.17372e-26
ACE2	SLC6A20	0.4187	6.06017e-26
ACE2	LRPPRC	0.4186	6.37374e-26
ACE2	F11	0.4182	7.20827e-26
ACE2	PXMP2	0.418	7.52199e-26
ACE2	LAD1	0.4178	7.99475e-26
ACE2	MFSD13A	0.4176	8.56791e-26
ACE2	PSKH1	0.4176	8.40334e-26
ACE2	ARFGEF3	0.4171	9.84524e-26
ACE2	COL11A1	0.4169	1.03545e-25
ACE2	SFTPC	0.4169	1.04019e-25
ACE2	RP1-172H20.4	0.4168	1.07293e-25
ACE2	AIMP2	0.4167	1.11507e-25
ACE2	C16orf89	0.4167	1.09874e-25
ACE2	MRPS35	0.4166	1.12773e-25
ACE2	PON2	0.4163	1.24331e-25
ACE2	RP3-342P20.2	0.416	1.37075e-25
ACE2	TMEM144	0.4158	1.42549e-25
ACE2	ZNF57	0.4153	1.65467e-25
ACE2	MRPS18B	0.4149	1.87627e-25
ACE2	NDUFB9	0.4149	1.89092e-25
ACE2	ATP6V0A4	0.4147	1.96842e-25
ACE2	ATP5A1	0.4146	2.02229e-25
ACE2	DSCR3	0.4146	2.06584e-25
ACE2	PID1	0.4145	2.07243e-25
ACE2	MGC32805	0.4144	2.16514e-25
ACE2	CXADR	0.4143	2.20708e-25
ACE2	ZNRF3	0.4142	2.31032e-25
ACE2	TTC39A-AS1	0.4141	2.37853e-25
ACE2	SFTPA3P	0.4141	2.32803e-25
ACE2	SEC11C	0.4141	2.32904e-25
ACE2	ST14	0.4138	2.55802e-25
ACE2	PKP3	0.4133	2.94008e-25
ACE2	IRX5	0.4129	3.30523e-25
ACE2	RP11-59N23.3	0.4127	3.56117e-25
ACE2	PREP	0.4126	3.58801e-25
ACE2	COG2	0.4125	3.7288e-25
ACE2	RP11-599B13.3	0.4125	3.72198e-25
ACE2	MPP7	0.4124	3.87221e-25
ACE2	TRIM16L	0.4122	4.04503e-25
ACE2	TTN	0.4121	4.21677e-25
ACE2	AP5B1	0.412	4.31175e-25
ACE2	MAPK8IP2	0.412	4.37598e-25
ACE2	NEK8	0.4119	4.48197e-25
ACE2	LINC01107	0.4118	4.55178e-25
ACE2	RPUSD2	0.4116	4.79505e-25
ACE2	F11-AS1	0.4115	5.01363e-25
ACE2	CLDN23	0.4111	5.66423e-25
ACE2	COPG1	0.4109	5.88894e-25
ACE2	SENP8	0.4109	5.97645e-25
ACE2	DLD	0.4104	6.77444e-25
ACE2	CYP2C18	0.4104	6.76261e-25
ACE2	GPRC5C	0.4102	7.15934e-25
ACE2	MAPKAPK3	0.4101	7.47198e-25
ACE2	PRSS8	0.4101	7.46773e-25
ACE2	IL20RA	0.41	7.68883e-25
ACE2	OPLAH	0.41	7.60855e-25
ACE2	GTF3C4	0.4099	7.8182e-25
ACE2	RP3-325F22.5	0.4098	8.17144e-25
ACE2	TOX	0.4095	8.93395e-25
ACE2	MAPK13	0.4094	9.08942e-25
ACE2	LAMA2	0.4093	9.34243e-25
ACE2	PLCH1	0.4091	9.92496e-25
ACE2	RP11-384L8.1	0.409	1.03482e-24
ACE2	ATP2C2	0.409	1.02732e-24
ACE2	MRC1	0.4089	1.04726e-24
ACE2	ADGRV1	0.4086	1.14733e-24
ACE2	TMEM238	0.4086	1.14155e-24
ACE2	ABCC13	0.4082	1.29948e-24
ACE2	LINC01124	0.4081	1.3337e-24
ACE2	GOLGA5	0.408	1.36186e-24
ACE2	CHAMP1	0.4079	1.41423e-24
ACE2	TDRKH	0.4078	1.4323e-24
ACE2	PIGS	0.4077	1.49256e-24
ACE2	DDX1	0.4076	1.54262e-24
ACE2	PLA2G16	0.4076	1.53025e-24
ACE2	TM7SF3	0.4076	1.53449e-24
ACE2	DANCR	0.4075	1.56518e-24
ACE2	CLEC4E	0.4075	1.55894e-24
ACE2	SDR42E1	0.4073	1.63528e-24
ACE2	CREB3L1	0.4072	1.69476e-24
ACE2	RLN3	0.407	1.79027e-24
ACE2	MAD2L1BP	0.4067	1.98665e-24
ACE2	C1orf116	0.4066	1.99888e-24
ACE2	ARV1	0.4065	2.09632e-24
ACE2	SPINT1	0.4064	2.12519e-24
ACE2	ACOXL	0.4062	2.23818e-24
ACE2	RP13-923O23.7	0.4062	2.25514e-24
ACE2	IPP	0.4061	2.34217e-24
ACE2	RP11-582J16.4	0.406	2.41442e-24
ACE2	CTD-2530N21.5	0.4059	2.44722e-24
ACE2	TMEM125	0.4058	2.52331e-24
ACE2	PIGO	0.4054	2.8159e-24
ACE2	FDFT1	0.4052	3.00236e-24
ACE2	CNKSR1	0.4051	3.097e-24
ACE2	ITPR3	0.405	3.13851e-24
ACE2	TMEM243	0.405	3.18828e-24
ACE2	RAB25	0.4046	3.59177e-24
ACE2	ECH1	0.4046	3.53127e-24
ACE2	CPSF3	0.4045	3.61003e-24
ACE2	MYBPHL	0.4044	3.74278e-24
ACE2	RIMS4	0.4043	3.92126e-24
ACE2	NEU1	0.4042	3.97198e-24
ACE2	SH3BGRL2	0.4042	3.97482e-24
ACE2	ACOT2	0.404	4.23536e-24
ACE2	ATMIN	0.4039	4.37513e-24
ACE2	SND1	0.4037	4.5825e-24
ACE2	NT5DC1	0.4036	4.66531e-24
ACE2	C15orf56	0.4036	4.65212e-24
ACE2	CTSE	0.4034	4.95896e-24
ACE2	LRAT	0.4033	5.12108e-24
ACE2	PTPMT1	0.4032	5.31626e-24
ACE2	RNF145	0.403	5.5099e-24
ACE2	RASD1	0.403	5.60401e-24
ACE2	AARD	0.4029	5.79114e-24
ACE2	MPST	0.4029	5.79464e-24
ACE2	RP11-566K19.5	0.4028	5.92604e-24
ACE2	GLS2	0.4027	6.00649e-24
ACE2	PCDHA11	0.4025	6.31713e-24
ACE2	MUL1	0.4023	6.75158e-24
ACE2	C2orf15	0.4023	6.84506e-24
ACE2	ZNF321P	0.4022	7.01325e-24
ACE2	RP4-594I10.3	0.4021	7.19048e-24
ACE2	NAXE	0.4018	7.6762e-24
ACE2	DBI	0.4016	8.16389e-24
ACE2	NKX2-1	0.4016	8.18724e-24
ACE2	PHYH	0.4015	8.39757e-24
ACE2	SORCS2	0.4014	8.77005e-24
ACE2	HACD3	0.4014	8.66212e-24
ACE2	MT-ND6	0.4013	9.05925e-24
ACE2	EML5	0.4011	9.51486e-24
ACE2	COX5A	0.4011	9.3996e-24
ACE2	TFAP2C	0.401	9.75003e-24
ACE2	APEH	0.4009	9.96737e-24
ACE2	TMEM209	0.4006	1.08698e-23
ACE2	ASCC1	0.4006	1.08954e-23
ACE2	ALG5	0.4006	1.10089e-23
ACE2	EID2	0.4005	1.12377e-23
ACE2	PNPO	0.4004	1.13979e-23
ACE2	RP11-545A16.3	0.4003	1.18469e-23
ACE2	SERINC2	0.4002	1.22186e-23
ACE2	MFSD5	0.4002	1.22455e-23
ACE2	GALNT15	0.4	1.26513e-23
ACE2	CEBPA	0.3998	1.36811e-23
ACE2	MR1	0.3997	1.37985e-23
ACE2	SHISA2	0.3996	1.43049e-23
ACE2	PDPK1	0.3995	1.47754e-23
ACE2	JAGN1	0.3992	1.58274e-23
ACE2	ESYT3	0.3992	1.57837e-23
ACE2	PLIN5	0.3992	1.58967e-23
ACE2	CTD-2376I4.2	0.3987	1.84321e-23
ACE2	WIF1	0.3986	1.86998e-23
ACE2	RP11-293P20.2	0.3985	1.93071e-23
ACE2	UMPS	0.3985	1.92504e-23
ACE2	SLC16A13	0.3985	1.96706e-23
ACE2	ALDH5A1	0.3983	2.02365e-23
ACE2	RP11-304L19.13	0.398	2.21883e-23
ACE2	STRBP	0.3979	2.28283e-23
ACE2	FAM160A1	0.3978	2.34377e-23
ACE2	HNF1B	0.3978	2.36154e-23
ACE2	ORMDL2	0.3976	2.45185e-23
ACE2	PAQR5	0.3976	2.45225e-23
ACE2	MCRIP2	0.3976	2.47704e-23
ACE2	H1F0	0.3976	2.50796e-23
ACE2	EHHADH	0.3973	2.71211e-23
ACE2	AADAC	0.3971	2.87629e-23
ACE2	RRAGD	0.3971	2.86148e-23
ACE2	MMP28	0.397	2.96138e-23
ACE2	NAGLU	0.397	2.89022e-23
ACE2	ALG1	0.3966	3.23366e-23
ACE2	LINC01806	0.3965	3.39337e-23
ACE2	MRM2	0.3963	3.55073e-23
ACE2	FUT6	0.3963	3.58954e-23
ACE2	HLCS	0.3963	3.54711e-23
ACE2	SDHB	0.3962	3.64706e-23
ACE2	TLN2	0.3962	3.65352e-23
ACE2	ZXDC	0.396	3.88899e-23
ACE2	HACD1	0.3959	3.95201e-23
ACE2	SOX9	0.3959	3.91682e-23
ACE2	MED18	0.3958	4.06028e-23
ACE2	GPD1L	0.3957	4.19051e-23
ACE2	SLC9A2	0.3956	4.31562e-23
ACE2	ADRA1B	0.3956	4.34368e-23
ACE2	LDOC1L	0.3956	4.32795e-23
ACE2	ALPP	0.3955	4.46427e-23
ACE2	NHLRC1	0.3955	4.43467e-23
ACE2	TMEM30B	0.3951	4.93189e-23
ACE2	DOLK	0.3949	5.23183e-23
ACE2	SCAMP4	0.3946	5.70728e-23
ACE2	CTH	0.3944	5.89661e-23
ACE2	ARHGEF16	0.3943	6.16145e-23
ACE2	ELF5	0.3941	6.37486e-23
ACE2	ETV5	0.3938	7.00474e-23
ACE2	SLC35E1	0.3937	7.18371e-23
ACE2	VKORC1L1	0.3936	7.33796e-23
ACE2	PLPPR1	0.3936	7.35927e-23
ACE2	METTL7B	0.3936	7.45478e-23
ACE2	PIGBOS1	0.3935	7.68516e-23
ACE2	PHB	0.3935	7.67736e-23
ACE2	TMEM141	0.3934	7.77307e-23
ACE2	PTPRG	0.3933	7.94088e-23
ACE2	MT-TE	0.3933	8.10161e-23
ACE2	C9orf64	0.3932	8.17675e-23
ACE2	ATP6V1A	0.3931	8.39222e-23
ACE2	TMEM236	0.3931	8.44252e-23
ACE2	SAR1B	0.393	8.66667e-23
ACE2	CLTC	0.393	8.74988e-23
ACE2	WASHC5	0.3928	9.08425e-23
ACE2	PSAT1	0.3928	9.0959e-23
ACE2	CIT	0.3926	9.68807e-23
ACE2	CEP70	0.3925	9.97875e-23
ACE2	POLR3B	0.3925	9.8362e-23
ACE2	MBTPS2	0.3925	9.91779e-23
ACE2	PTER	0.3924	1.01033e-22
ACE2	PRKCZ	0.3922	1.09034e-22
ACE2	ASB13	0.3922	1.07312e-22
ACE2	DRAM1	0.3922	1.06534e-22
ACE2	MST1L	0.3921	1.10509e-22
ACE2	SGMS2	0.3921	1.11321e-22
ACE2	JKAMP	0.3921	1.09448e-22
ACE2	PRDX6	0.3919	1.16733e-22
ACE2	SLC46A1	0.3919	1.16205e-22
ACE2	HAGLR	0.3916	1.26359e-22
ACE2	TRMT10C	0.3916	1.26669e-22
ACE2	TGS1	0.3916	1.25448e-22
ACE2	ZDHHC3	0.3915	1.30666e-22
ACE2	EPB41L4B	0.3915	1.31675e-22
ACE2	RP11-723J4.3	0.3913	1.38456e-22
ACE2	MRPS33	0.3911	1.44388e-22
ACE2	AC025335.1	0.3909	1.5416e-22
ACE2	TMEM9B	0.3906	1.64748e-22
ACE2	GPN3	0.3906	1.68104e-22
ACE2	MOCOS	0.3906	1.67387e-22
ACE2	TKT	0.3904	1.73192e-22
ACE2	POLR3C	0.3902	1.82677e-22
ACE2	SDHAP3	0.3902	1.83182e-22
ACE2	IRX2	0.3902	1.85932e-22
ACE2	P3H2-AS1	0.39	1.93587e-22
ACE2	OCLN	0.3898	2.05902e-22
ACE2	RNF128	0.3898	2.06665e-22
ACE2	BEND3	0.3897	2.09413e-22
ACE2	TRIM24	0.3897	2.13039e-22
ACE2	HARBI1	0.3894	2.31648e-22
ACE2	PYM1	0.3894	2.29916e-22
ACE2	ADORA2B	0.3894	2.25761e-22
ACE2	TTLL12	0.3894	2.31251e-22
ACE2	DHRS7	0.3892	2.41422e-22
ACE2	SACM1L	0.389	2.57714e-22
ACE2	CACNB1	0.389	2.56123e-22
ACE2	FBXO40	0.3889	2.63153e-22
ACE2	ELAC1	0.3887	2.7797e-22
ACE2	MSMO1	0.3886	2.81439e-22
ACE2	APOA5	0.3886	2.86633e-22
ACE2	RP11-44F14.10	0.3882	3.11347e-22
ACE2	CTD-2015H6.3	0.3881	3.21954e-22
ACE2	RP11-1260E13.2	0.3881	3.22585e-22
ACE2	RN7SL268P	0.3881	3.26473e-22
ACE2	MRPL45	0.388	3.29037e-22
ACE2	PRKAG1	0.3878	3.53793e-22
ACE2	INTS14	0.3878	3.48872e-22
ACE2	UQCRFS1	0.3877	3.609e-22
ACE2	BPNT1	0.3876	3.71574e-22
ACE2	NUP37	0.3876	3.65433e-22
ACE2	MT-ND5	0.3876	3.65025e-22
ACE2	PSMC1	0.3875	3.8166e-22
ACE2	FH	0.3874	3.92209e-22
ACE2	MRPS36	0.3873	4.00914e-22
ACE2	CTB-11I22.1	0.3873	4.05061e-22
ACE2	TMBIM6	0.3872	4.13022e-22
ACE2	FAM153C	0.3871	4.16647e-22
ACE2	KCNJ15	0.387	4.34884e-22
ACE2	ECE2	0.3868	4.51277e-22
ACE2	MRPS18C	0.3868	4.59652e-22
ACE2	RP4-635A23.6	0.3867	4.65206e-22
ACE2	BTBD9	0.3864	5.07059e-22
ACE2	MS4A4A	0.3862	5.29772e-22
ACE2	LINC01314	0.3862	5.30918e-22
ACE2	TMEM198	0.3861	5.5483e-22
ACE2	MRPS16	0.386	5.65219e-22
ACE2	CLN3	0.386	5.56879e-22
ACE2	CYP2B7P	0.386	5.65963e-22
ACE2	SYS1	0.386	5.56868e-22
ACE2	TMEM213	0.3859	5.81466e-22
ACE2	MIPEP	0.3859	5.72961e-22
ACE2	KIF16B	0.3859	5.75601e-22
ACE2	FASTKD2	0.3858	6.01436e-22
ACE2	C5orf63	0.3855	6.47483e-22
ACE2	SQRDL	0.3855	6.46423e-22
ACE2	ALDH4A1	0.3854	6.62909e-22
ACE2	FAM19A4	0.3854	6.55674e-22
ACE2	KIAA1549	0.3853	6.7249e-22
ACE2	CCNYL1	0.3851	7.2237e-22
ACE2	LONP1	0.385	7.39698e-22
ACE2	EGF	0.3848	7.64718e-22
ACE2	LTV1	0.3848	7.82243e-22
ACE2	SLC12A8	0.3846	8.09954e-22
ACE2	CNOT11	0.3845	8.45333e-22
ACE2	SRD5A3	0.3845	8.47411e-22
ACE2	SLC7A6	0.3845	8.29803e-22
ACE2	CEBPA-AS1	0.3844	8.65991e-22
ACE2	RBMS1P1	0.3843	8.72434e-22
ACE2	PIP4K2C	0.3842	9.0324e-22
ACE2	MTMR12	0.3841	9.19863e-22
ACE2	PPP1R8	0.384	9.53603e-22
ACE2	ODC1	0.384	9.44433e-22
ACE2	AOX1	0.3839	9.73754e-22
ACE2	LARGE2	0.3839	9.76288e-22
ACE2	LPCAT3	0.3839	9.66833e-22
ACE2	UTP15	0.3837	1.03028e-21
ACE2	SLC7A7	0.3837	1.02137e-21
ACE2	ITGB6	0.3835	1.08811e-21
ACE2	NECAB3	0.3835	1.09156e-21
ACE2	CDK7	0.3834	1.11091e-21
ACE2	ST6GAL1	0.3833	1.13235e-21
ACE2	ZNF552	0.3832	1.18112e-21
ACE2	GCNT2	0.3831	1.19586e-21
ACE2	DLAT	0.383	1.23557e-21
ACE2	FICD	0.3829	1.2855e-21
ACE2	ACSS3	0.3827	1.34936e-21
ACE2	XBP1	0.3826	1.36314e-21
ACE2	RHOXF1P1	0.3826	1.36e-21
ACE2	LINC00964	0.3824	1.46633e-21
ACE2	ADK	0.3824	1.43132e-21
ACE2	RPN2	0.3824	1.45045e-21
ACE2	LINC01003	0.3823	1.49503e-21
ACE2	ENDOD1	0.3823	1.49249e-21
ACE2	EP300-AS1	0.3822	1.53198e-21
ACE2	UBIAD1	0.3818	1.68157e-21
ACE2	ARHGEF38	0.3818	1.67736e-21
ACE2	FAM153A	0.3817	1.74094e-21
ACE2	LYRM2	0.3816	1.77696e-21
ACE2	CDCA7L	0.3816	1.80604e-21
ACE2	RP11-370I10.2	0.3816	1.76615e-21
ACE2	CTNNBIP1	0.3815	1.80974e-21
ACE2	KIAA0895	0.3815	1.82435e-21
ACE2	WNT5A	0.3814	1.90149e-21
ACE2	IRAK1BP1	0.3813	1.92956e-21
ACE2	BRI3	0.3813	1.91782e-21
ACE2	ADORA3	0.3812	1.96972e-21
ACE2	UBE3C	0.3812	1.99764e-21
ACE2	ASNA1	0.3811	2.04339e-21
ACE2	GGT3P	0.3809	2.1162e-21
ACE2	RP11-710E1.2	0.3808	2.17533e-21
ACE2	WNT7B	0.3807	2.27416e-21
ACE2	MAP3K15	0.3806	2.31244e-21
ACE2	SEPHS2	0.3804	2.4235e-21
ACE2	CCL23	0.3804	2.46413e-21
ACE2	MANSC1	0.3803	2.49888e-21
ACE2	ABCC6	0.3802	2.56639e-21
ACE2	STK16	0.3801	2.6398e-21
ACE2	AC104667.3	0.3801	2.62067e-21
ACE2	TMEM45B	0.3801	2.63039e-21
ACE2	AASS	0.38	2.69475e-21
ACE2	TMEM265	0.3798	2.83944e-21
ACE2	ACOT1	0.3797	2.95392e-21
ACE2	DNASE2	0.3796	2.97166e-21
ACE2	DNAJC30	0.3795	3.10743e-21
ACE2	RP11-422N16.3	0.3792	3.35133e-21
ACE2	PCDHA4	0.3791	3.43507e-21
ACE2	PIGW	0.3791	3.43125e-21
ACE2	RAB3D	0.3791	3.43335e-21
ACE2	POGK	0.379	3.45451e-21
ACE2	RP11-875O11.1	0.3789	3.59468e-21
ACE2	CFTR	0.3788	3.64137e-21
ACE2	CRNDE	0.3788	3.66354e-21
ACE2	PSME3	0.3788	3.703e-21
ACE2	TMIGD3	0.3787	3.74192e-21
ACE2	STK32A	0.3787	3.75591e-21
ACE2	ITPK1	0.3787	3.77452e-21
ACE2	MROH1	0.3785	3.95144e-21
ACE2	MOAP1	0.3785	3.92618e-21
ACE2	PRKAR2A	0.3784	4.05969e-21
ACE2	AC017060.1	0.3784	4.10699e-21
ACE2	STAM	0.378	4.50378e-21
ACE2	SCAMP3	0.3776	5.02273e-21
ACE2	RP11-82L18.2	0.3775	5.15872e-21
ACE2	LCMT2	0.3775	5.08886e-21
ACE2	RP11-473M20.5	0.3775	5.14393e-21
ACE2	FAM50B	0.3774	5.29586e-21
ACE2	PPP5C	0.3773	5.34307e-21
ACE2	YIPF5	0.3772	5.54992e-21
ACE2	ACY1	0.377	5.81751e-21
ACE2	AC007182.6	0.377	5.82784e-21
ACE2	MRPL15	0.3769	5.97739e-21
ACE2	LAMP1	0.3766	6.43201e-21
ACE2	EIF2AK1	0.3765	6.65916e-21
ACE2	XXyac-YR38GF2.1	0.3763	6.9082e-21
ACE2	CYP4B1	0.376	7.58378e-21
ACE2	TRUB2	0.376	7.5446e-21
ACE2	POLR1B	0.3758	7.92654e-21
ACE2	IPO9	0.3757	8.07847e-21
ACE2	SMIM4	0.3757	8.1014e-21
ACE2	MDH2	0.3757	8.05448e-21
ACE2	RNASE6	0.3757	8.07054e-21
ACE2	RTN4IP1	0.3756	8.2696e-21
ACE2	RPL26P27	0.3756	8.43149e-21
ACE2	ATP2C1	0.3755	8.59532e-21
ACE2	ACADSB	0.3753	8.90435e-21
ACE2	WDR12	0.3752	9.2632e-21
ACE2	MTCH2	0.3752	9.34285e-21
ACE2	C19orf35	0.3751	9.37356e-21
ACE2	C4BPA	0.375	9.76297e-21
ACE2	NDUFAF1	0.375	9.69907e-21
ACE2	SLC35C1	0.3748	1.03437e-20
ACE2	CRYM	0.3747	1.04639e-20
ACE2	ZBTB8OS	0.3745	1.10703e-20
ACE2	ATIC	0.3744	1.12029e-20
ACE2	ACOT13	0.3744	1.13336e-20
ACE2	TALDO1	0.3743	1.16638e-20
ACE2	RPP25	0.3743	1.1642e-20
ACE2	C22orf29	0.3743	1.15514e-20
ACE2	PDE4DIP	0.3742	1.19913e-20
ACE2	RTCB	0.3742	1.18884e-20
ACE2	NUDT12	0.374	1.23925e-20
ACE2	CLCN4	0.374	1.2504e-20
ACE2	CREG1	0.3736	1.37686e-20
ACE2	CLCN3	0.3736	1.39292e-20
ACE2	PPL	0.3736	1.39431e-20
ACE2	NDUFV3	0.3736	1.37472e-20
ACE2	SERPINA1	0.3735	1.42722e-20
ACE2	SPRYD4	0.3733	1.50407e-20
ACE2	AC008982.2	0.3732	1.5355e-20
ACE2	PDF	0.3731	1.56708e-20
ACE2	TANC2	0.3731	1.56708e-20
ACE2	RPARP-AS1	0.373	1.62057e-20
ACE2	RPP25L	0.3728	1.70846e-20
ACE2	KSR2	0.3727	1.72368e-20
ACE2	KRT15	0.3727	1.75335e-20
ACE2	SLC10A4	0.3724	1.85816e-20
ACE2	RP11-25K19.1	0.3722	1.99558e-20
ACE2	VPS33A	0.3721	2.04523e-20
ACE2	TGFBRAP1	0.372	2.08453e-20
ACE2	MT1JP	0.372	2.09777e-20
ACE2	MESP1	0.3719	2.11362e-20
ACE2	DHDDS	0.3718	2.15448e-20
ACE2	PTGR2	0.3716	2.29816e-20
ACE2	MTHFD2L	0.3715	2.35167e-20
ACE2	RP11-7F17.3	0.3715	2.34408e-20
ACE2	BECN1	0.3715	2.32736e-20
ACE2	GGTLC4P	0.3715	2.37626e-20
ACE2	CBR1	0.3714	2.39334e-20
ACE2	SNAP29	0.3714	2.39084e-20
ACE2	CNOT8	0.371	2.69416e-20
ACE2	TMEM101	0.371	2.69564e-20
ACE2	APOH	0.3708	2.7767e-20
ACE2	ACO2	0.3708	2.77293e-20
ACE2	ACAA2	0.3707	2.89532e-20
ACE2	CLPP	0.3707	2.84762e-20
ACE2	GOLGA2P7	0.3705	3.05391e-20
ACE2	METTL2A	0.3702	3.26595e-20
ACE2	RPTOR	0.37	3.40641e-20
ACE2	GUCD1	0.3699	3.51935e-20
ACE2	RP11-475O23.2	0.3698	3.55566e-20
ACE2	ABHD12	0.3696	3.82165e-20
ACE2	FAM153B	0.3695	3.83229e-20
ACE2	PEX11B	0.3694	4.00489e-20
ACE2	TMBIM4	0.3694	3.9298e-20
ACE2	CLPX	0.3694	3.9529e-20
ACE2	MAIP1	0.3693	4.03145e-20
ACE2	DYNC1LI1	0.3692	4.18282e-20
ACE2	MPZL2	0.3691	4.23671e-20
ACE2	EMC7	0.3689	4.49755e-20
ACE2	CERS2	0.3688	4.57042e-20
ACE2	PC	0.3688	4.57665e-20
ACE2	MRPL58	0.3687	4.68467e-20
ACE2	C12orf49	0.3686	4.8569e-20
ACE2	AC092071.1	0.3684	5.08496e-20
ACE2	P4HB	0.3682	5.29548e-20
ACE2	CHPF2	0.368	5.68309e-20
ACE2	UTP3	0.3679	5.72552e-20
ACE2	RP11-16K12.1	0.3678	5.89399e-20
ACE2	DDOST	0.3676	6.22565e-20
ACE2	HUNK	0.3675	6.40413e-20
ACE2	ANKRD28	0.3674	6.581e-20
ACE2	C10orf35	0.3674	6.52967e-20
ACE2	NCR3LG1	0.3674	6.56966e-20
ACE2	NSF	0.367	7.24544e-20
ACE2	TUFM	0.3669	7.40644e-20
ACE2	SLC27A4	0.3668	7.56137e-20
ACE2	SIGLEC10	0.3668	7.50789e-20
ACE2	SLC35B1	0.3667	7.76937e-20
ACE2	ATPAF1	0.3666	7.98236e-20
ACE2	IRX1	0.3666	7.97963e-20
ACE2	TRMO	0.3666	7.89896e-20
ACE2	REPS2	0.3666	7.94436e-20
ACE2	EBAG9	0.3665	8.09876e-20
ACE2	CD38	0.3663	8.5685e-20
ACE2	C11orf52	0.3663	8.5609e-20
ACE2	AC013275.2	0.3662	8.68629e-20
ACE2	PCAT18	0.3662	8.76008e-20
ACE2	PEX11A	0.3661	9.02277e-20
ACE2	RIMKLA	0.366	9.16386e-20
ACE2	SSR3	0.366	9.11959e-20
ACE2	HOMEZ	0.366	9.19096e-20
ACE2	RP11-44F14.8	0.3659	9.46135e-20
ACE2	TRIM71	0.3658	9.61202e-20
ACE2	KAT5	0.3658	9.6859e-20
ACE2	NDUFA7	0.3658	9.67138e-20
ACE2	CTR9	0.3657	1.00162e-19
ACE2	NUDT8	0.3657	9.96303e-20
ACE2	ATOH8	0.3656	1.01145e-19
ACE2	AP3B1	0.3656	1.01582e-19
ACE2	TBCEL	0.3656	1.01393e-19
ACE2	TJP3	0.3655	1.03139e-19
ACE2	DPM2	0.3654	1.07904e-19
ACE2	SMAGP	0.3654	1.06734e-19
ACE2	VPS25	0.3654	1.0635e-19
ACE2	ENO1-AS1	0.3653	1.08297e-19
ACE2	SLC4A1AP	0.3651	1.15893e-19
ACE2	AGL	0.365	1.19071e-19
ACE2	ANGPTL1	0.365	1.17631e-19
ACE2	ARL4A	0.365	1.18653e-19
ACE2	ST20-AS1	0.365	1.17648e-19
ACE2	FLVCR2	0.3649	1.21031e-19
ACE2	SCTR	0.3647	1.27175e-19
ACE2	ST7-AS2	0.3646	1.30148e-19
ACE2	MRPL49	0.3645	1.32606e-19
ACE2	FRAT1	0.3644	1.36841e-19
ACE2	NARS	0.3644	1.37476e-19
ACE2	FAIM	0.3643	1.40373e-19
ACE2	ZBED3	0.3643	1.41209e-19
ACE2	RP11-573D15.9	0.3641	1.45842e-19
ACE2	AC092171.4	0.3641	1.46586e-19
ACE2	C5orf22	0.364	1.49113e-19
ACE2	RP11-1099M24.8	0.364	1.52313e-19
ACE2	MRPS22	0.3639	1.53381e-19
ACE2	SRSF8	0.3639	1.55811e-19
ACE2	KIAA1429	0.3638	1.58314e-19
ACE2	LIN52	0.3638	1.57617e-19
ACE2	PNPLA4	0.3638	1.56349e-19
ACE2	PEG10	0.3636	1.65347e-19
ACE2	ATRN	0.3636	1.66337e-19
ACE2	C1QC	0.3634	1.73547e-19
ACE2	GALNT3	0.3634	1.73408e-19
ACE2	SOCS7	0.3634	1.76286e-19
ACE2	RAD50	0.3633	1.77187e-19
ACE2	FGL1	0.3633	1.77061e-19
ACE2	RP11-320N7.2	0.3633	1.78905e-19
ACE2	RP11-16P6.1	0.3632	1.83531e-19
ACE2	UGGT1	0.3631	1.87651e-19
ACE2	MID1IP1-AS1	0.363	1.92875e-19
ACE2	MRPL44	0.3629	1.98497e-19
ACE2	GRSF1	0.3629	1.99075e-19
ACE2	RP11-713M15.2	0.3629	1.94733e-19
ACE2	PXYLP1	0.3627	2.05541e-19
ACE2	CPNE3	0.3627	2.07544e-19
ACE2	SPINK5	0.3624	2.24161e-19
ACE2	CBS	0.3624	2.25026e-19
ACE2	CXorf57	0.3622	2.32754e-19
ACE2	MIR22HG	0.362	2.44316e-19
ACE2	TATDN3	0.3619	2.54013e-19
ACE2	FAM175B	0.3619	2.50436e-19
ACE2	ZBED9	0.3618	2.55529e-19
ACE2	RP11-293M10.6	0.3618	2.57942e-19
ACE2	RSG1	0.3616	2.69524e-19
ACE2	IARS2	0.3616	2.71122e-19
ACE2	EVPL	0.3616	2.69045e-19
ACE2	WFDC5	0.3614	2.82616e-19
ACE2	ZNF275	0.3613	2.91779e-19
ACE2	ERBB4	0.3612	2.94036e-19
ACE2	BCL2L13	0.3612	3.00439e-19
ACE2	HYAL1	0.3611	3.03897e-19
ACE2	CIAPIN1	0.3611	3.08261e-19
ACE2	FAM174B	0.361	3.13065e-19
ACE2	ENO1	0.3608	3.26129e-19
ACE2	OXCT1	0.3605	3.51074e-19
ACE2	CTD-3074O7.5	0.3605	3.54888e-19
ACE2	PKP2	0.3605	3.50805e-19
ACE2	SUPT16H	0.3605	3.56488e-19
ACE2	SYT15	0.3604	3.57817e-19
ACE2	CHRM2	0.3603	3.67661e-19
ACE2	PDK4	0.3602	3.80366e-19
ACE2	MRPL3	0.3601	3.92239e-19
ACE2	COPZ1	0.3601	3.92065e-19
ACE2	CLDN4	0.36	3.94774e-19
ACE2	DAAM2	0.3599	4.0524e-19
ACE2	HIP1R	0.3599	4.08324e-19
ACE2	RILP	0.3597	4.31253e-19
ACE2	ATP8B5P	0.3596	4.35293e-19
ACE2	EAPP	0.3596	4.33989e-19
ACE2	RP11-697K23.3	0.3594	4.62827e-19
ACE2	CHAC2	0.3593	4.7278e-19
ACE2	SLC25A10	0.3592	4.85916e-19
ACE2	UPRT	0.3592	4.82436e-19
ACE2	F3	0.3591	4.93155e-19
ACE2	SUMF2	0.3591	4.89119e-19
ACE2	PPP1R14C	0.359	5.04984e-19
ACE2	PRMT5	0.3589	5.18488e-19
ACE2	BRCC3	0.3589	5.15387e-19
ACE2	MAP3K21	0.3588	5.31268e-19
ACE2	CLUH	0.3588	5.30589e-19
ACE2	GTF3C3	0.3587	5.48141e-19
ACE2	RAB17	0.3586	5.54343e-19
ACE2	RP11-946L16.1	0.3585	5.71134e-19
ACE2	PPA2	0.3584	5.86649e-19
ACE2	C1orf43	0.3582	6.1536e-19
ACE2	RN7SKP18	0.3582	6.10026e-19
ACE2	PDHX	0.3581	6.32465e-19
ACE2	SPRY4-IT1	0.3579	6.63626e-19
ACE2	PEPD	0.3579	6.60844e-19
ACE2	ALDH1L1-AS2	0.3578	6.78444e-19
ACE2	ABCC4	0.3577	6.85784e-19
ACE2	EVPLL	0.3577	6.8702e-19
ACE2	EIF3A	0.3575	7.18759e-19
ACE2	EPGN	0.3574	7.46341e-19
ACE2	ZNF114	0.3574	7.36638e-19
ACE2	RP11-96D1.6	0.3572	7.85262e-19
ACE2	MTND6P4	0.3571	7.93485e-19
ACE2	ATP11A	0.3571	7.948e-19
ACE2	ELOVL1	0.3569	8.41527e-19
ACE2	RP11-7F17.5	0.3569	8.4548e-19
ACE2	CAT	0.3568	8.5455e-19
ACE2	RP11-132A1.4	0.3567	8.6757e-19
ACE2	C16orf62	0.3567	8.67908e-19
ACE2	RP11-44F14.9	0.3567	8.85014e-19
ACE2	MRPL37	0.3566	8.99472e-19
ACE2	RP11-206P5.2	0.3566	9.04156e-19
ACE2	FOXA1	0.3566	9.07503e-19
ACE2	LINC00264	0.3565	9.29475e-19
ACE2	ABCC8	0.3565	9.12565e-19
ACE2	PGAM5	0.3564	9.35727e-19
ACE2	ZNF319	0.3564	9.49374e-19
ACE2	LRPAP1	0.3563	9.65955e-19
ACE2	TRAM1	0.3563	9.53661e-19
ACE2	CCDC94	0.3563	9.67839e-19
ACE2	KRT7	0.3562	9.87426e-19
ACE2	ALG11	0.3562	9.9878e-19
ACE2	TMC4	0.3561	1.00225e-18
ACE2	PARS2	0.356	1.0447e-18
ACE2	GTF2I	0.356	1.02297e-18
ACE2	YIF1A	0.356	1.03186e-18
ACE2	CORO2A	0.3559	1.0696e-18
ACE2	DNAH14	0.3558	1.09683e-18
ACE2	TPI1P2	0.3557	1.11571e-18
ACE2	MPDU1	0.3557	1.12155e-18
ACE2	CEACAM4	0.3557	1.11355e-18
ACE2	UQCRC2	0.3556	1.13161e-18
ACE2	ALG14	0.3555	1.17187e-18
ACE2	CDH16	0.3555	1.15545e-18
ACE2	GRM3	0.3554	1.19469e-18
ACE2	RP13-20L14.6	0.3554	1.20404e-18
ACE2	ELMO3	0.3553	1.22488e-18
ACE2	MON1B	0.3553	1.22846e-18
ACE2	ERBB3	0.3552	1.25281e-18
ACE2	GATB	0.3551	1.28342e-18
ACE2	CLDN3	0.3551	1.28542e-18
ACE2	BRI3BP	0.3551	1.27502e-18
ACE2	PALB2	0.3551	1.28156e-18
ACE2	CD68	0.3551	1.27199e-18
ACE2	NHLH2	0.3549	1.3488e-18
ACE2	GFM1	0.3549	1.33299e-18
ACE2	C1QBP	0.3549	1.33607e-18
ACE2	PRKAG2	0.3547	1.41317e-18
ACE2	RBPMS-AS1	0.3546	1.44831e-18
ACE2	SNX14	0.3544	1.49754e-18
ACE2	TRIM35	0.3544	1.50695e-18
ACE2	PDCD6IPP1	0.3544	1.50335e-18
ACE2	CDKL5	0.3544	1.50893e-18
ACE2	C1QB	0.3543	1.5508e-18
ACE2	METAP2	0.3543	1.55332e-18
ACE2	GTF2H3	0.3543	1.55711e-18
ACE2	ZNF778	0.3543	1.54793e-18
ACE2	MAPKAP1	0.3541	1.6153e-18
ACE2	TMEM86A	0.354	1.68141e-18
ACE2	CNPPD1	0.3539	1.69122e-18
ACE2	MRPS17	0.3539	1.72019e-18
ACE2	GOT2	0.3539	1.69011e-18
ACE2	LINC00336	0.3536	1.81205e-18
ACE2	FADS1	0.3536	1.82315e-18
ACE2	SYNDIG1L	0.3535	1.86377e-18
ACE2	EXOSC7	0.3534	1.93452e-18
ACE2	RNASE1	0.3534	1.9243e-18
ACE2	GNPDA1	0.3533	1.9432e-18
ACE2	SDHAF2	0.3532	1.985e-18
ACE2	OGDH	0.3531	2.04315e-18
ACE2	TP53I3	0.353	2.1231e-18
ACE2	PDGFC	0.3529	2.14186e-18
ACE2	WASF3	0.3527	2.25113e-18
ACE2	ATP6V0D1	0.3526	2.31474e-18
ACE2	HIGD1A	0.3525	2.35728e-18
ACE2	ASPH	0.3525	2.3621e-18
ACE2	NKX2-1-AS1	0.3524	2.40137e-18
ACE2	MGAT1	0.3522	2.53156e-18
ACE2	LMTK3	0.3522	2.53414e-18
ACE2	PSMG1	0.3522	2.55375e-18
ACE2	PLD3	0.3519	2.73196e-18
ACE2	FAF1	0.3518	2.7778e-18
ACE2	C6orf47	0.3518	2.79077e-18
ACE2	RP11-295D4.3	0.3518	2.76654e-18
ACE2	ALG3	0.3517	2.8507e-18
ACE2	RNF141	0.3517	2.86984e-18
ACE2	C4orf50	0.3516	2.92471e-18
ACE2	L2HGDH	0.3516	2.90634e-18
ACE2	AC009133.12	0.3516	2.94626e-18
ACE2	HOXD1	0.3515	2.9612e-18
ACE2	DCBLD2	0.3514	3.06833e-18
ACE2	RP11-357D18.1	0.3511	3.3121e-18
ACE2	TMEM186	0.3509	3.47893e-18
ACE2	DHX8	0.3509	3.40376e-18
ACE2	ENOX2	0.3506	3.72523e-18
ACE2	RAD17	0.3505	3.80601e-18
ACE2	CTD-3064M3.4	0.3504	3.86522e-18
ACE2	LINC02207	0.3504	3.88465e-18
ACE2	AP1B1	0.3503	3.9502e-18
ACE2	MCF2L-AS1	0.3502	4.06697e-18
ACE2	GBA	0.3501	4.19147e-18
ACE2	C1orf226	0.3501	4.12554e-18
ACE2	ABO	0.35	4.27434e-18
ACE2	AC137932.5	0.35	4.19798e-18
ACE2	STARD3NL	0.3498	4.42579e-18
ACE2	CSPG5	0.3497	4.59281e-18
ACE2	RPN1	0.3497	4.54287e-18
ACE2	MMADHC	0.3496	4.67105e-18
ACE2	APCDD1	0.3496	4.65619e-18
ACE2	EI24	0.3495	4.73447e-18
ACE2	FAM83E	0.3492	5.09958e-18
ACE2	MYO5B	0.3491	5.23891e-18
ACE2	FGGY	0.349	5.35886e-18
ACE2	AQP3	0.349	5.40083e-18
ACE2	GLE1	0.3489	5.51497e-18
ACE2	CDC123	0.3489	5.50069e-18
ACE2	RP11-946L16.2	0.3489	5.49457e-18
ACE2	RP13-650J16.1	0.3488	5.6429e-18
ACE2	MTM1	0.3488	5.59078e-18
ACE2	GLMP	0.3483	6.25621e-18
ACE2	GTF2H2C	0.3483	6.35641e-18
ACE2	KISS1	0.3482	6.4613e-18
ACE2	KIF1BP	0.3482	6.39148e-18
ACE2	DMKN	0.3482	6.42357e-18
ACE2	SPHK2	0.3481	6.57806e-18
ACE2	ACTL10	0.3481	6.55328e-18
ACE2	DNAJC11	0.348	6.81675e-18
ACE2	RP11-27I1.4	0.348	6.67717e-18
ACE2	ZBTB16	0.348	6.73994e-18
ACE2	DSC2	0.348	6.77064e-18
ACE2	CERS6	0.3479	6.86191e-18
ACE2	RP11-789C1.2	0.3479	6.87311e-18
ACE2	TBC1D2	0.3479	6.95456e-18
ACE2	CEBPZ	0.3476	7.44886e-18
ACE2	MAGIX	0.3476	7.45948e-18
ACE2	AC009403.2	0.3475	7.47897e-18
ACE2	RS1	0.3475	7.57189e-18
ACE2	SDC1	0.3473	7.94839e-18
ACE2	PIGN	0.3473	7.99943e-18
ACE2	TOB1	0.3472	8.04961e-18
ACE2	TCEAL4	0.3472	8.17429e-18
ACE2	FMC1	0.3471	8.36034e-18
ACE2	GSTZ1	0.3471	8.30316e-18
ACE2	MLEC	0.347	8.43055e-18
ACE2	SLAIN1	0.347	8.52509e-18
ACE2	CHMP1B2P	0.347	8.48057e-18
ACE2	DCDC2	0.3469	8.65488e-18
ACE2	LINC02012	0.3468	8.79974e-18
ACE2	MED1	0.3468	8.93524e-18
ACE2	METTL13	0.3467	9.01968e-18
ACE2	HACL1	0.3467	9.1776e-18
ACE2	RASSF10	0.3467	9.01941e-18
ACE2	PPP1R9A	0.3464	9.68991e-18
ACE2	KNSTRN	0.3464	9.74107e-18
ACE2	EIF4E2	0.3462	1.02702e-17
ACE2	CHCHD4	0.3462	1.02995e-17
ACE2	ALDH7A1	0.3462	1.02097e-17
ACE2	TCTA	0.3461	1.04185e-17
ACE2	KEAP1	0.346	1.05953e-17
ACE2	SLC30A6	0.3459	1.09776e-17
ACE2	CMTM8	0.3458	1.11918e-17
ACE2	SLC38A11	0.3457	1.1446e-17
ACE2	SELENBP1	0.3456	1.16162e-17
ACE2	TXNDC9	0.3456	1.17423e-17
ACE2	PLLP	0.3455	1.1987e-17
ACE2	CENPBD1	0.3455	1.20118e-17
ACE2	CCDC71	0.3454	1.22644e-17
ACE2	DDX52	0.3454	1.21556e-17
ACE2	NECAB1	0.3452	1.27692e-17
ACE2	C6orf203	0.3451	1.30773e-17
ACE2	RP11-597D13.7	0.345	1.35115e-17
ACE2	LRP2BP	0.3448	1.41016e-17
ACE2	TMEM199	0.3448	1.39745e-17
ACE2	EAF1	0.3447	1.44026e-17
ACE2	TMEM33	0.3447	1.42517e-17
ACE2	MDM2	0.3447	1.43836e-17
ACE2	ARHGEF19	0.3446	1.46611e-17
ACE2	SHH	0.3446	1.47503e-17
ACE2	IDE	0.3446	1.4641e-17
ACE2	SEC24C	0.3444	1.54486e-17
ACE2	PYGB	0.3444	1.54744e-17
ACE2	RP11-26L20.4	0.3443	1.5697e-17
ACE2	SLC30A3	0.3441	1.63391e-17
ACE2	REN	0.3439	1.74037e-17
ACE2	ANXA4	0.3439	1.71841e-17
ACE2	SERP1	0.3439	1.72744e-17
ACE2	CLPTM1	0.3437	1.78508e-17
ACE2	CLCN5	0.3437	1.78575e-17
ACE2	WDR3	0.3436	1.86575e-17
ACE2	RAD1	0.3436	1.83626e-17
ACE2	MTX1	0.3435	1.89024e-17
ACE2	FAM3B	0.3435	1.88341e-17
ACE2	SREBF2	0.3435	1.89851e-17
ACE2	JADE1	0.3434	1.912e-17
ACE2	METTL7A	0.3434	1.91496e-17
ACE2	GNS	0.3432	2.00462e-17
ACE2	RNFT1	0.3432	2.00438e-17
ACE2	MAB21L3	0.3431	2.07264e-17
ACE2	RRAGA	0.3431	2.04992e-17
ACE2	ZNF587B	0.3431	2.07079e-17
ACE2	MAFB	0.3431	2.05945e-17
ACE2	FAM134B	0.343	2.12e-17
ACE2	RP11-793H13.11	0.3429	2.18128e-17
ACE2	AP001065.15	0.3429	2.16533e-17
ACE2	RXRA	0.3428	2.22363e-17
ACE2	SLC25A1	0.3428	2.222e-17
ACE2	RP11-10C24.3	0.3426	2.30961e-17
ACE2	TMEM62	0.3426	2.3127e-17
ACE2	TEX264	0.3425	2.37209e-17
ACE2	APEX1	0.3425	2.35651e-17
ACE2	RP1-63M2.7	0.3425	2.38989e-17
ACE2	SULT1C2	0.3424	2.43936e-17
ACE2	GPR34	0.3424	2.41379e-17
ACE2	GABBR2	0.3423	2.49569e-17
ACE2	IP6K3	0.3422	2.56483e-17
ACE2	AC073254.1	0.3421	2.57003e-17
ACE2	RN7SKP51	0.3421	2.60247e-17
ACE2	ELP3	0.342	2.64772e-17
ACE2	RP11-566K19.6	0.342	2.67386e-17
ACE2	MRPS9	0.3419	2.73511e-17
ACE2	LNX1	0.3419	2.71191e-17
ACE2	FBXL18	0.3419	2.70378e-17
ACE2	PICK1	0.3419	2.7147e-17
ACE2	MARVELD2	0.3418	2.77901e-17
ACE2	MYH14	0.3418	2.7768e-17
ACE2	MPHOSPH10	0.3417	2.81512e-17
ACE2	ADCY8	0.3417	2.81353e-17
ACE2	NMU	0.3416	2.87219e-17
ACE2	GPRIN2	0.3416	2.93375e-17
ACE2	CTD-3116E22.8	0.3416	2.88691e-17
ACE2	ATP6AP1	0.3414	3.04835e-17
ACE2	PACSIN2	0.3413	3.08016e-17
ACE2	KCNG3	0.3412	3.1621e-17
ACE2	C7orf25	0.3412	3.21066e-17
ACE2	RGP1	0.3412	3.18916e-17
ACE2	GRAMD4	0.3411	3.22931e-17
ACE2	SLC39A9	0.3409	3.39822e-17
ACE2	NFE2L1	0.3409	3.39115e-17
ACE2	TMEM179B	0.3408	3.48068e-17
ACE2	UBE2Q2P2	0.3407	3.57278e-17
ACE2	NFATC3	0.3407	3.55077e-17
ACE2	FAM86C1	0.3406	3.66918e-17
ACE2	ST13P2	0.3405	3.69694e-17
ACE2	PMM2	0.3405	3.72364e-17
ACE2	HMGCL	0.3404	3.78939e-17
ACE2	RAB27B	0.3404	3.78841e-17
ACE2	POLR1A	0.3403	3.87674e-17
ACE2	RP11-266L9.8	0.3403	3.89643e-17
ACE2	LINC00482	0.3403	3.87622e-17
ACE2	CTSA	0.3403	3.93516e-17
ACE2	NUDT18	0.3402	3.97839e-17
ACE2	YRDC	0.34	4.20824e-17
ACE2	COX11	0.34	4.14962e-17
ACE2	PEX3	0.3398	4.35805e-17
ACE2	TMEM139	0.3398	4.36464e-17
ACE2	RRP9	0.3397	4.40625e-17
ACE2	C3orf33	0.3397	4.48095e-17
ACE2	FAM201A	0.3397	4.45839e-17
ACE2	RP5-1120P11.1	0.3396	4.59044e-17
ACE2	RPL23AP64	0.3396	4.59998e-17
ACE2	AGR2	0.3395	4.65401e-17
ACE2	XPO4	0.3395	4.70395e-17
ACE2	AC007009.1	0.3394	4.71752e-17
ACE2	SMCR8	0.3394	4.74117e-17
ACE2	GPATCH3	0.3393	4.84752e-17
ACE2	PNLIPRP3	0.3393	4.9147e-17
ACE2	MRPS11	0.3393	4.81511e-17
ACE2	MDH1	0.3391	5.14564e-17
ACE2	RNF13	0.3391	5.04371e-17
ACE2	KB-318B8.7	0.339	5.2291e-17
ACE2	HMBS	0.3389	5.28896e-17
ACE2	ARSD	0.3388	5.4029e-17
ACE2	NIPAL3	0.3387	5.55525e-17
ACE2	TMEM241	0.3387	5.51963e-17
ACE2	ZC2HC1C	0.3386	5.66301e-17
ACE2	URB2	0.3385	5.82861e-17
ACE2	PPP1R1B	0.3385	5.81978e-17
ACE2	SELENOS	0.3384	6.01482e-17
ACE2	RTN4RL1	0.3384	5.90389e-17
ACE2	CHD8	0.3383	6.06501e-17
ACE2	RIOK2	0.3381	6.35186e-17
ACE2	ISCA2	0.3381	6.36808e-17
ACE2	ADSL	0.3381	6.33343e-17
ACE2	HIF1AN	0.338	6.48814e-17
ACE2	HTATIP2	0.338	6.55341e-17
ACE2	LANCL3	0.338	6.56069e-17
ACE2	MTMR4	0.3379	6.71837e-17
ACE2	RNU1-38P	0.3376	7.18266e-17
ACE2	ASPSCR1	0.3376	7.13824e-17
ACE2	SDC4	0.3376	7.13551e-17
ACE2	HYAL2	0.3375	7.2127e-17
ACE2	BRAP	0.3375	7.28619e-17
ACE2	PTK6	0.3375	7.31888e-17
ACE2	POR	0.3373	7.67159e-17
ACE2	KIAA1522	0.3372	7.82004e-17
ACE2	TRMT10A	0.3371	7.92678e-17
ACE2	WWC1	0.3369	8.36241e-17
ACE2	SHTN1	0.3369	8.23539e-17
ACE2	DGCR12	0.3368	8.4391e-17
ACE2	RP11-440D17.3	0.3367	8.73849e-17
ACE2	GOLPH3L	0.3365	8.98058e-17
ACE2	MICALCL	0.3365	9.07141e-17
ACE2	GDPD1	0.3364	9.34855e-17
ACE2	FAM71E1	0.3364	9.33336e-17
ACE2	TXNRD2	0.3364	9.20208e-17
ACE2	LRRC47	0.3363	9.52981e-17
ACE2	UGT8	0.3362	9.70531e-17
ACE2	PTAFR	0.336	1.01634e-16
ACE2	ABCC6P2	0.336	1.02141e-16
ACE2	PES1	0.3359	1.04398e-16
ACE2	EIF2A	0.3357	1.08064e-16
ACE2	ZC3H13	0.3357	1.09571e-16
ACE2	DDT	0.3356	1.10947e-16
ACE2	SLC31A1	0.3355	1.13451e-16
ACE2	GGT1	0.3355	1.12438e-16
ACE2	SDHC	0.3354	1.15992e-16
ACE2	RBM15B	0.3354	1.15286e-16
ACE2	KCTD18	0.3353	1.18338e-16
ACE2	FDXACB1	0.3352	1.19695e-16
ACE2	EML2	0.3352	1.20709e-16
ACE2	MBL1P	0.3351	1.23249e-16
ACE2	RP1-154K9.2	0.3349	1.28418e-16
ACE2	RP11-80P20.3	0.3348	1.33188e-16
ACE2	ASB8	0.3348	1.30918e-16
ACE2	HOMER2	0.3346	1.37546e-16
ACE2	TRIB3	0.3346	1.38835e-16
ACE2	SLC1A4	0.3345	1.41842e-16
ACE2	OBSL1	0.3345	1.40947e-16
ACE2	MMGT1	0.3345	1.39821e-16
ACE2	KB-1995A5.4	0.3344	1.45817e-16
ACE2	CNOT10	0.3343	1.47542e-16
ACE2	LETM1	0.3343	1.46884e-16
ACE2	ARRB1	0.3343	1.46563e-16
ACE2	MUM1L1	0.3343	1.46567e-16
ACE2	LLGL2	0.3341	1.5527e-16
ACE2	BCL2L1	0.3341	1.52655e-16
ACE2	XKRX	0.3341	1.55392e-16
ACE2	WNT4	0.334	1.5766e-16
ACE2	NPR1	0.334	1.56335e-16
ACE2	ZBTB24	0.3339	1.62756e-16
ACE2	PCCA	0.3339	1.60659e-16
ACE2	RP4-569M23.4	0.3339	1.60611e-16
ACE2	RP11-311D14.1	0.3338	1.63234e-16
ACE2	USP54	0.3338	1.63325e-16
ACE2	DIO3	0.3338	1.63385e-16
ACE2	SSBP1	0.3337	1.66977e-16
ACE2	PTK2B	0.3337	1.6697e-16
ACE2	CHCHD5	0.3336	1.72521e-16
ACE2	PPP1CA	0.3336	1.72926e-16
ACE2	CES3	0.3335	1.76597e-16
ACE2	GCC1	0.3334	1.78299e-16
ACE2	TMPRSS2	0.3334	1.80677e-16
ACE2	OXSM	0.3333	1.8507e-16
ACE2	FAXC	0.3333	1.84375e-16
ACE2	ZBTB45	0.3333	1.82751e-16
ACE2	AC009237.8	0.3331	1.9046e-16
ACE2	IFT57	0.3331	1.90921e-16
ACE2	UTP20	0.3331	1.93898e-16
ACE2	TLE6	0.3331	1.92567e-16
ACE2	PPT1	0.333	1.95437e-16
ACE2	RP11-259N19.1	0.3329	2.00093e-16
ACE2	ULBP3	0.3329	2.01255e-16
ACE2	CCDC87	0.3329	2.01404e-16
ACE2	C11orf54	0.3329	2.00911e-16
ACE2	SLC5A8	0.3328	2.03654e-16
ACE2	RP11-447D11.3	0.3327	2.10106e-16
ACE2	HEXB	0.3326	2.12823e-16
ACE2	ARFGAP2	0.3326	2.11964e-16
ACE2	GJB1	0.3326	2.12342e-16
ACE2	OCIAD2	0.3325	2.20823e-16
ACE2	GNMT	0.3324	2.23351e-16
ACE2	PRIM1	0.3324	2.21582e-16
ACE2	CHKA	0.3323	2.26951e-16
ACE2	HMGB3P26	0.3323	2.27323e-16
ACE2	ACOX1	0.3322	2.33382e-16
ACE2	MRPS28	0.3321	2.39993e-16
ACE2	SLC25A15	0.3321	2.4111e-16
ACE2	PIGV	0.332	2.41808e-16
ACE2	SFRP5	0.332	2.42272e-16
ACE2	RP11-452H21.4	0.332	2.46096e-16
ACE2	HOOK2	0.3319	2.51377e-16
ACE2	GPC4	0.3319	2.49956e-16
ACE2	OSBP	0.3318	2.54021e-16
ACE2	CTC-429P9.5	0.3318	2.53103e-16
ACE2	TM9SF1	0.3317	2.60127e-16
ACE2	SUV39H1	0.3317	2.59145e-16
ACE2	PARD6B	0.3314	2.7764e-16
ACE2	TSC22D3	0.3314	2.75816e-16
ACE2	LINC01144	0.3313	2.8685e-16
ACE2	MFSD9	0.3312	2.89157e-16
ACE2	SH3PXD2B	0.3312	2.91267e-16
ACE2	LINC00261	0.331	3.00992e-16
ACE2	C5orf38	0.3309	3.13041e-16
ACE2	DHX32	0.3309	3.07862e-16
ACE2	MECOM	0.3308	3.18656e-16
ACE2	NUBP1	0.3308	3.1339e-16
ACE2	COQ9	0.3308	3.14184e-16
ACE2	CTD-2186M15.3	0.3306	3.30875e-16
ACE2	RP1-140C12.2	0.3306	3.28547e-16
ACE2	KLF5	0.3306	3.30958e-16
ACE2	CFAP221	0.3305	3.38842e-16
ACE2	RP1-313I6.12	0.3305	3.39451e-16
ACE2	ALDH3B1	0.3305	3.41591e-16
ACE2	JMJD7	0.3304	3.45719e-16
ACE2	ICMT	0.3303	3.55192e-16
ACE2	CYB5R1	0.3303	3.56123e-16
ACE2	CYB561D2	0.3302	3.64124e-16
ACE2	KIAA0319L	0.33	3.8044e-16
ACE2	ZAR1	0.33	3.77746e-16
ACE2	EXOSC5	0.33	3.7799e-16
ACE2	GLO1	0.3299	3.84659e-16
ACE2	NAPA	0.3299	3.82911e-16
ACE2	PECR	0.3297	4.05662e-16
ACE2	CTA-407F11.8	0.3297	4.01511e-16
ACE2	B3GALT6	0.3295	4.22454e-16
ACE2	RP11-196G11.4	0.3295	4.15473e-16
ACE2	CCNB3	0.3295	4.21682e-16
ACE2	CTBP1-AS2	0.3294	4.26246e-16
ACE2	GHRHR	0.3294	4.30683e-16
ACE2	SLC39A3	0.3294	4.29167e-16
ACE2	GRAMD2	0.3293	4.35255e-16
ACE2	CLDN7	0.3293	4.38002e-16
ACE2	MASP2	0.329	4.71939e-16
ACE2	TANGO2	0.329	4.71265e-16
ACE2	NPM1P25	0.3289	4.73296e-16
ACE2	LAMTOR1	0.3289	4.79021e-16
ACE2	RNF6	0.3289	4.73588e-16
ACE2	PHKB	0.3288	4.88518e-16
ACE2	SMIM1	0.3287	5.02661e-16
ACE2	ADAMTS15	0.3285	5.15254e-16
ACE2	MALSU1	0.3284	5.31975e-16
ACE2	GOLGA7B	0.3284	5.26952e-16
ACE2	FPR2	0.3284	5.2654e-16
ACE2	WFDC2	0.3284	5.29011e-16
ACE2	SLC25A33	0.3283	5.45745e-16
ACE2	SLC38A1	0.3283	5.41685e-16
ACE2	MT-TN	0.328	5.8164e-16
ACE2	MLST8	0.3279	5.90852e-16
ACE2	TMEM116	0.3278	6.0907e-16
ACE2	HDDC3	0.3278	5.9998e-16
ACE2	BICDL2	0.3278	6.01066e-16
ACE2	AREG	0.3277	6.22546e-16
ACE2	SLC35A2	0.3277	6.1957e-16
ACE2	SPRYD7	0.3275	6.4653e-16
ACE2	SCNN1B	0.3275	6.50843e-16
ACE2	MINCR	0.3273	6.69655e-16
ACE2	DDB1	0.3273	6.80497e-16
ACE2	PQLC2	0.3272	6.90839e-16
ACE2	NT5DC2	0.3272	6.95269e-16
ACE2	MRPS18A	0.3272	6.90867e-16
ACE2	UFSP1	0.3272	6.8569e-16
ACE2	SEL1L3	0.3271	6.9604e-16
ACE2	TRAPPC13	0.3271	7.08341e-16
ACE2	ZKSCAN2	0.3271	7.05165e-16
ACE2	TACO1	0.3269	7.2697e-16
ACE2	AGA	0.3268	7.54469e-16
ACE2	CTD-2306A12.1	0.3268	7.44511e-16
ACE2	PLA2G12A	0.3266	7.7447e-16
ACE2	PDXK	0.3266	7.75354e-16
ACE2	HGD	0.3265	7.95022e-16
ACE2	QDPR	0.3265	8.01898e-16
ACE2	SLC38A7	0.3265	7.93618e-16
ACE2	AC100802.3	0.3264	8.14077e-16
ACE2	TMEM251	0.3263	8.4133e-16
ACE2	AGR3	0.3262	8.49187e-16
ACE2	RP11-250B2.6	0.3261	8.63077e-16
ACE2	MIEF1	0.3261	8.6919e-16
ACE2	PIR	0.3261	8.6584e-16
ACE2	FECH	0.326	8.93271e-16
ACE2	VAPA	0.3258	9.36592e-16
ACE2	AC016745.3	0.3257	9.56782e-16
ACE2	YTHDF2	0.3256	9.74555e-16
ACE2	PCDHA13	0.3256	9.74562e-16
ACE2	RFESD	0.3255	9.88003e-16
ACE2	RP11-863K10.7	0.3255	9.80354e-16
ACE2	DNTTIP1	0.3255	9.82649e-16
ACE2	RP11-51F16.9	0.3254	1.00558e-15
ACE2	AXIN2	0.3254	1.00256e-15
ACE2	RAP1GDS1	0.3253	1.02323e-15
ACE2	TRAPPC11	0.3252	1.04515e-15
ACE2	MMP7	0.3252	1.06165e-15
ACE2	TXNDC11	0.3252	1.05181e-15
ACE2	ZNF287	0.3252	1.04385e-15
ACE2	PRPF19	0.3251	1.08717e-15
ACE2	TMEM208	0.325	1.11093e-15
ACE2	TTI1	0.325	1.08799e-15
ACE2	AC007277.3	0.3249	1.1163e-15
ACE2	CDKN2AIPNL	0.3249	1.11648e-15
ACE2	TSFM	0.3249	1.11256e-15
ACE2	ACTL6A	0.3248	1.13881e-15
ACE2	MRPS2	0.3248	1.14298e-15
ACE2	AP3B2	0.3248	1.15749e-15
ACE2	CLINT1	0.3247	1.16275e-15
ACE2	RP11-238K6.1	0.3247	1.18033e-15
ACE2	CCPG1	0.3247	1.16452e-15
ACE2	AP5S1	0.3247	1.16273e-15
ACE2	RPL18AP7	0.3246	1.19979e-15
ACE2	SOAT1	0.3245	1.2327e-15
ACE2	RHOT1	0.3245	1.23451e-15
ACE2	PAK5	0.3243	1.28049e-15
ACE2	SNX2	0.3242	1.31569e-15
ACE2	TBL2	0.3242	1.3049e-15
ACE2	NIPSNAP1	0.3242	1.29464e-15
ACE2	TMEM147	0.3241	1.3332e-15
ACE2	MLYCD	0.3239	1.38715e-15
ACE2	DBT	0.3238	1.40504e-15
ACE2	TMPPE	0.3238	1.43221e-15
ACE2	IGF2R	0.3238	1.43131e-15
ACE2	CHIA	0.3237	1.44624e-15
ACE2	RP11-452G18.2	0.3237	1.46109e-15
ACE2	ZDHHC5	0.3237	1.43856e-15
ACE2	FARS2	0.3236	1.48362e-15
ACE2	LENG9	0.3236	1.46356e-15
ACE2	DIEXF	0.3235	1.50044e-15
ACE2	MMAA	0.3235	1.51409e-15
ACE2	ZSCAN25	0.3235	1.49946e-15
ACE2	AKR1C3	0.3234	1.53605e-15
ACE2	FNDC10	0.3233	1.57882e-15
ACE2	HSDL2	0.3233	1.59037e-15
ACE2	RP11-110I1.11	0.3233	1.58126e-15
ACE2	DAG1	0.3232	1.59419e-15
ACE2	RP11-767I20.1	0.3231	1.63485e-15
ACE2	GORASP2	0.323	1.6937e-15
ACE2	MARS2	0.323	1.67722e-15
ACE2	SLC35D2	0.323	1.69181e-15
ACE2	MANEA	0.3229	1.72081e-15
ACE2	SMC3	0.3229	1.71591e-15
ACE2	CLN6	0.3228	1.73859e-15
ACE2	LA16c-358B7.4	0.3228	1.76763e-15
ACE2	MORF4L2-AS1	0.3222	2.00472e-15
ACE2	MT-TL1	0.3221	2.00728e-15
ACE2	PDIA6	0.322	2.06458e-15
ACE2	CTC-277H1.6	0.322	2.06214e-15
ACE2	PIGM	0.3219	2.12085e-15
ACE2	TSPYL5	0.3219	2.1286e-15
ACE2	LRRC52	0.3217	2.20446e-15
ACE2	C3orf80	0.3217	2.19235e-15
ACE2	NLN	0.3217	2.18886e-15
ACE2	PPP4R4	0.3217	2.20162e-15
ACE2	RP11-309L24.10	0.3216	2.2451e-15
ACE2	CTD-2562J17.6	0.3216	2.26619e-15
ACE2	RP11-65E22.2	0.3215	2.29114e-15
ACE2	RENBP	0.3215	2.3063e-15
ACE2	MTMR14	0.3214	2.34098e-15
ACE2	PEX7	0.3214	2.36239e-15
ACE2	ANKRD1	0.3212	2.44321e-15
ACE2	LLPH	0.321	2.54258e-15
ACE2	C14orf119	0.321	2.53437e-15
ACE2	TTC30A	0.3208	2.63606e-15
ACE2	SDAD1	0.3208	2.67301e-15
ACE2	SLC39A8	0.3208	2.66717e-15
ACE2	TSTD1	0.3207	2.69607e-15
ACE2	SIRT5	0.3207	2.70449e-15
ACE2	NRGN	0.3207	2.72697e-15
ACE2	C14orf132	0.3206	2.80082e-15
ACE2	PIGP	0.3206	2.75295e-15
ACE2	KDM4D	0.3204	2.88192e-15
ACE2	ELOA	0.3203	2.94272e-15
ACE2	PAIP2B	0.3203	2.93687e-15
ACE2	MRPS30	0.3201	3.07161e-15
ACE2	UBE4A	0.3201	3.07389e-15
ACE2	COMMD9	0.32	3.1643e-15
ACE2	HAS3	0.32	3.16168e-15
ACE2	TAF6L	0.3198	3.27413e-15
ACE2	RPLP0	0.3198	3.29497e-15
ACE2	SGK3	0.3197	3.37653e-15
ACE2	CKMT1A	0.3197	3.32903e-15
ACE2	VPS4B	0.3197	3.34979e-15
ACE2	RP11-128B16.5	0.3196	3.43051e-15
ACE2	ADCK2	0.3195	3.48765e-15
ACE2	SPTLC1	0.3195	3.47445e-15
ACE2	PRKD1	0.3195	3.46496e-15
ACE2	SPCS1	0.3194	3.58132e-15
ACE2	WIPI1	0.3194	3.53616e-15
ACE2	MGAM2	0.3192	3.68944e-15
ACE2	HMGB1P44	0.3191	3.76271e-15
ACE2	GFM2	0.3191	3.83422e-15
ACE2	RP11-10C24.1	0.3188	3.99947e-15
ACE2	SLC25A3	0.3187	4.13458e-15
ACE2	ZMPSTE24	0.3186	4.18939e-15
ACE2	POPDC3	0.3186	4.22094e-15
ACE2	RP11-528M18.2	0.3185	4.32302e-15
ACE2	BTF3L4	0.3184	4.34889e-15
ACE2	CYB561D1	0.3184	4.40985e-15
ACE2	NOA1	0.3182	4.5618e-15
ACE2	ENOSF1	0.3182	4.57782e-15
ACE2	CBLC	0.3182	4.54493e-15
ACE2	PRDX5	0.3181	4.67829e-15
ACE2	RP11-403A3.3	0.3181	4.66553e-15
ACE2	FBXL8	0.3179	4.90296e-15
ACE2	LRG1	0.3178	4.96564e-15
ACE2	MIOS	0.3177	5.05265e-15
ACE2	STEAP3	0.3176	5.13167e-15
ACE2	CLDN12	0.3176	5.15925e-15
ACE2	DMBT1	0.3175	5.30635e-15
ACE2	MTOR	0.3174	5.42274e-15
ACE2	DTNB	0.3174	5.41667e-15
ACE2	SUCLG2	0.3173	5.54644e-15
ACE2	RPL7L1	0.3173	5.45835e-15
ACE2	SUOX	0.3173	5.552e-15
ACE2	ZNF165	0.3172	5.65952e-15
ACE2	CXorf56	0.3171	5.72999e-15
ACE2	NDC1	0.317	5.91577e-15
ACE2	SDHAF4	0.3169	5.92556e-15
ACE2	THTPA	0.3168	6.04839e-15
ACE2	C1GALT1C1	0.3168	6.0619e-15
ACE2	KLHL29	0.3167	6.18253e-15
ACE2	GALNT7	0.3167	6.19042e-15
ACE2	C6orf89	0.3167	6.27809e-15
ACE2	FZD6	0.3167	6.2142e-15
ACE2	PIK3R4	0.3166	6.3956e-15
ACE2	NUDT16L1	0.3164	6.58136e-15
ACE2	MRPS12	0.3164	6.65812e-15
ACE2	CUL3	0.3163	6.72326e-15
ACE2	CTD-2410N18.3	0.3163	6.77962e-15
ACE2	RMDN3	0.3162	6.95163e-15
ACE2	PRELID3B	0.3162	6.88598e-15
ACE2	PSMC2	0.3161	7.11775e-15
ACE2	BRF2	0.3161	7.09016e-15
ACE2	GID8	0.3161	7.11527e-15
ACE2	UQCRC1	0.316	7.2057e-15
ACE2	SPOCK1	0.316	7.19909e-15
ACE2	MIR27B	0.316	7.15652e-15
ACE2	SLC52A3	0.316	7.16533e-15
ACE2	BANK1	0.3159	7.39807e-15
ACE2	FBXW2	0.3159	7.40878e-15
ACE2	ATL1	0.3159	7.3668e-15
ACE2	DRG1	0.3159	7.41504e-15
ACE2	PRDX4	0.3159	7.3858e-15
ACE2	MT-TT	0.3159	7.30767e-15
ACE2	CACNB4	0.3158	7.53602e-15
ACE2	POU2F3	0.3158	7.455e-15
ACE2	TMED2	0.3157	7.70784e-15
ACE2	VWDE	0.3156	7.87478e-15
ACE2	POP7	0.3156	7.81306e-15
ACE2	JPH1	0.3156	7.85218e-15
ACE2	FZD8	0.3156	7.83923e-15
ACE2	TNFSF13	0.3156	7.84491e-15
ACE2	LLNLR-304A6.2	0.3156	7.73479e-15
ACE2	LARP1	0.3155	8.01317e-15
ACE2	TMEM102	0.3155	8.00838e-15
ACE2	SRPRB	0.3154	8.20141e-15
ACE2	CTSB	0.3154	8.08504e-15
ACE2	ERICH2	0.3152	8.4604e-15
ACE2	MRPL14	0.3152	8.45982e-15
ACE2	ZBED6CL	0.3152	8.50649e-15
ACE2	PCDH9	0.3152	8.54679e-15
ACE2	ITFG1	0.3152	8.40482e-15
ACE2	DNM2	0.3152	8.55726e-15
ACE2	SH2D6	0.3151	8.63385e-15
ACE2	KDM4A	0.315	8.86204e-15
ACE2	ODAM	0.315	8.85148e-15
ACE2	CHUK	0.315	8.80747e-15
ACE2	PLEKHD1	0.315	8.76625e-15
ACE2	ZNF324	0.315	8.91552e-15
ACE2	RP11-142E9.1	0.3149	9.05032e-15
ACE2	CNPY2	0.3148	9.12378e-15
ACE2	TTC22	0.3147	9.46545e-15
ACE2	ATP6V1E2	0.3146	9.67481e-15
ACE2	PTPRF	0.3145	9.70411e-15
ACE2	ALG1L5P	0.3145	9.86486e-15
ACE2	NAGPA-AS1	0.3145	9.79415e-15
ACE2	WFDC13	0.3145	9.8062e-15
ACE2	POLDIP2	0.3144	1.00847e-14
ACE2	HS1BP3	0.3142	1.04742e-14
ACE2	GANAB	0.3142	1.04736e-14
ACE2	COX10	0.3141	1.05256e-14
ACE2	ZC3H4	0.3141	1.05692e-14
ACE2	SMARCA5	0.314	1.07321e-14
ACE2	TBCC	0.314	1.08239e-14
ACE2	SLC30A9	0.3139	1.10212e-14
ACE2	CLGN	0.3139	1.11448e-14
ACE2	EEF1E1	0.3139	1.10179e-14
ACE2	RP11-11N9.4	0.3139	1.09647e-14
ACE2	PCNA	0.3139	1.10356e-14
ACE2	CGN	0.3137	1.1543e-14
ACE2	RP11-63E9.1	0.3137	1.15897e-14
ACE2	KNDC1	0.3137	1.16022e-14
ACE2	WDR72	0.3137	1.15285e-14
ACE2	RP11-458J1.1	0.3137	1.14354e-14
ACE2	MIS18BP1	0.3136	1.16691e-14
ACE2	NPAS2	0.3135	1.19061e-14
ACE2	FABP5	0.3135	1.19855e-14
ACE2	RCN2	0.3135	1.20934e-14
ACE2	ZNF784	0.3135	1.20993e-14
ACE2	SNX25P1	0.3134	1.23307e-14
ACE2	NNT	0.3134	1.23269e-14
ACE2	NQO1	0.3134	1.21814e-14
ACE2	MAGI3	0.3133	1.23854e-14
ACE2	CTD-2547L16.3	0.3133	1.23739e-14
ACE2	SLC39A4	0.3133	1.24318e-14
ACE2	TOR2A	0.3133	1.25066e-14
ACE2	CCDC43	0.3133	1.25354e-14
ACE2	FEN1	0.3131	1.31056e-14
ACE2	MRPL40	0.3131	1.30786e-14
ACE2	SHROOM3	0.313	1.3155e-14
ACE2	RP13-476E20.1	0.3129	1.36049e-14
ACE2	MIEN1	0.3129	1.34272e-14
ACE2	AC083900.1	0.3128	1.38919e-14
ACE2	NAIF1	0.3128	1.37365e-14
ACE2	CAPN3	0.3128	1.39014e-14
ACE2	HNRNPA1P59	0.3127	1.42396e-14
ACE2	AQR	0.3127	1.41736e-14
ACE2	PLPP6	0.3125	1.47442e-14
ACE2	ATP5F1	0.3124	1.48839e-14
ACE2	RP11-121C2.2	0.3124	1.51032e-14
ACE2	RP11-276H7.3	0.3123	1.52056e-14
ACE2	SPRY2	0.3123	1.52396e-14
ACE2	RCBTB1	0.3122	1.57003e-14
ACE2	CTA-221G9.12	0.3122	1.54949e-14
ACE2	LINC01814	0.3121	1.58199e-14
ACE2	METAP1	0.3121	1.601e-14
ACE2	PLRG1	0.3121	1.60585e-14
ACE2	PGD	0.3119	1.66397e-14
ACE2	IMPA1	0.3117	1.73304e-14
ACE2	RP1-37N7.1	0.3117	1.73635e-14
ACE2	KB-1995A5.5	0.3117	1.7341e-14
ACE2	PTGFR	0.3113	1.88764e-14
ACE2	PSMD14	0.3112	1.89636e-14
ACE2	PIK3R1	0.3111	1.96899e-14
ACE2	RP11-539I5.1	0.3111	1.96076e-14
ACE2	ESRRA	0.3111	1.96086e-14
ACE2	GPLD1	0.311	2.00509e-14
ACE2	AC004019.13	0.311	1.99708e-14
ACE2	GALNT12	0.3109	2.01059e-14
ACE2	AP000695.6	0.3109	2.04761e-14
ACE2	RPL26L1	0.3108	2.05971e-14
ACE2	HINT2	0.3107	2.10754e-14
ACE2	ACADM	0.3106	2.15279e-14
ACE2	ACOXL-AS1	0.3104	2.22698e-14
ACE2	SLC15A2	0.3104	2.26128e-14
ACE2	RP11-395N21.2	0.3104	2.23079e-14
ACE2	LSM14B	0.3103	2.31305e-14
ACE2	DGCR6	0.3103	2.31122e-14
ACE2	LDHD	0.3102	2.35987e-14
ACE2	CITF22-49E9.3	0.3102	2.35901e-14
ACE2	BMP1	0.3101	2.36531e-14
ACE2	RP11-166P13.4	0.3101	2.39415e-14
ACE2	IL10	0.31	2.43215e-14
ACE2	ADRB2	0.31	2.41977e-14
ACE2	AARS	0.31	2.42437e-14
ACE2	RP11-353N4.5	0.3099	2.48062e-14
ACE2	OS9	0.3099	2.49875e-14
ACE2	GOSR1	0.3099	2.48636e-14
ACE2	TMEM17	0.3097	2.58329e-14
ACE2	UQCR10	0.3097	2.57222e-14
ACE2	DHFR2	0.3096	2.6437e-14
ACE2	RP11-714G18.1	0.3096	2.6416e-14
ACE2	STOML2	0.3096	2.65476e-14
ACE2	DPP9-AS1	0.3096	2.64807e-14
ACE2	CEACAM6	0.3096	2.63846e-14
ACE2	ABHD11	0.3095	2.71226e-14
ACE2	DBR1	0.3094	2.73305e-14
ACE2	XXbac-B135H6.18	0.3094	2.7234e-14
ACE2	ARMC6	0.3093	2.79112e-14
ACE2	PTPN20	0.3092	2.84046e-14
ACE2	IYD	0.3091	2.8965e-14
ACE2	RP11-12G12.7	0.3091	2.92679e-14
ACE2	MFSD3	0.309	2.96068e-14
ACE2	MFSD6	0.3089	3.03236e-14
ACE2	C19orf73	0.3088	3.11372e-14
ACE2	MRPL39	0.3088	3.08144e-14
ACE2	HNRNPUL2	0.3087	3.16978e-14
ACE2	IRAK3	0.3087	3.12596e-14
ACE2	ZDHHC7	0.3087	3.13669e-14
ACE2	PRR22	0.3087	3.13273e-14
ACE2	HDHD5	0.3087	3.15591e-14
ACE2	CA2	0.3086	3.22692e-14
ACE2	IFT80	0.3085	3.26057e-14
ACE2	MT-TI	0.3085	3.27433e-14
ACE2	RPL31P40	0.3084	3.32612e-14
ACE2	SPTY2D1	0.3084	3.31784e-14
ACE2	KCNB1	0.3084	3.37351e-14
ACE2	GRID2IP	0.3082	3.49668e-14
ACE2	DHODH	0.3082	3.4915e-14
ACE2	RP11-254F19.4	0.3082	3.4914e-14
ACE2	CKAP5	0.3081	3.53891e-14
ACE2	TSN	0.308	3.63316e-14
ACE2	TIGD2	0.308	3.62862e-14
ACE2	CTNS	0.308	3.64372e-14
ACE2	LINC00891	0.308	3.59405e-14
ACE2	CORO1B	0.3079	3.69183e-14
ACE2	PABPC4	0.3078	3.80133e-14
ACE2	USP51	0.3078	3.74102e-14
ACE2	PSMD2	0.3076	3.91568e-14
ACE2	LANCL2	0.3076	3.96088e-14
ACE2	PHOSPHO2	0.3075	4.00216e-14
ACE2	RP11-826N14.2	0.3075	3.99083e-14
ACE2	PINK1-AS	0.3074	4.07795e-14
ACE2	MTMR6	0.3074	4.05422e-14
ACE2	OAZ3	0.3072	4.29204e-14
ACE2	C19orf81	0.3072	4.29528e-14
ACE2	FAAH	0.3071	4.29843e-14
ACE2	THEM6	0.3071	4.36603e-14
ACE2	ZNF185	0.3071	4.37113e-14
ACE2	CDK5	0.307	4.42613e-14
ACE2	NCOA6	0.307	4.43563e-14
ACE2	ZNF425	0.3069	4.51121e-14
ACE2	VAPB	0.3069	4.54533e-14
ACE2	FUCA1	0.3068	4.63486e-14
ACE2	C1orf132	0.3068	4.61785e-14
ACE2	LACE1	0.3068	4.5838e-14
ACE2	BLVRA	0.3068	4.64684e-14
ACE2	SERPINA3	0.3068	4.59519e-14
ACE2	RNF20	0.3067	4.72263e-14
ACE2	RP11-964E11.3	0.3067	4.70495e-14
ACE2	ASPHD1	0.3067	4.73076e-14
ACE2	HERPUD1	0.3067	4.70111e-14
ACE2	RNF225	0.3067	4.6652e-14
ACE2	RRP15	0.3066	4.78571e-14
ACE2	GDI2	0.3066	4.77162e-14
ACE2	PDCD10	0.3065	4.8741e-14
ACE2	ENDOG	0.3065	4.84372e-14
ACE2	PTPRM	0.3064	5.01037e-14
ACE2	PSMD1	0.3063	5.06459e-14
ACE2	RP11-405M12.4	0.3063	5.04512e-14
ACE2	RFC1	0.3061	5.27266e-14
ACE2	SLC16A6	0.3061	5.33155e-14
ACE2	ARFGEF2	0.3061	5.31477e-14
ACE2	RHOXF1-AS1	0.3061	5.27657e-14
ACE2	AL450992.2	0.306	5.4248e-14
ACE2	AC105053.3	0.306	5.36322e-14
ACE2	KLHL12	0.3059	5.46652e-14
ACE2	TOR1A	0.3059	5.49086e-14
ACE2	UTP14C	0.3059	5.5083e-14
ACE2	C5orf51	0.3058	5.64091e-14
ACE2	LYPLA1	0.3058	5.66504e-14
ACE2	FAM213A	0.3058	5.6174e-14
ACE2	KLLN	0.3058	5.66386e-14
ACE2	CYC1	0.3057	5.73787e-14
ACE2	RP5-965G21.6	0.3057	5.7061e-14
ACE2	RAB19	0.3056	5.80727e-14
ACE2	INSR	0.3056	5.82814e-14
ACE2	UTP14A	0.3056	5.86128e-14
ACE2	PIP5KL1	0.3055	5.98406e-14
ACE2	MT-TY	0.3055	5.9657e-14
ACE2	GIPC1	0.3054	6.08732e-14
ACE2	FGG	0.3053	6.23383e-14
[truncated: 5,381 more rows]

## Sheet: ACE2.kidney - cortex.correlatio
target_gene	correlated_gene	correlation	pval
ACE2	ACE2	1	0
ACE2	TINAG	0.9012	7.07074e-32
ACE2	METTL7B	0.8705	2.78327e-27
ACE2	ANPEP	0.8683	5.29795e-27
ACE2	LRP2	0.8671	7.58648e-27
ACE2	SLC13A1	0.8667	8.4994e-27
ACE2	UGT3A1	0.8608	4.51799e-26
ACE2	SLC27A2	0.8535	3.25692e-25
ACE2	TMEM27	0.8526	4.09779e-25
ACE2	CLRN3	0.8443	3.36078e-24
ACE2	ACP5	0.8367	2.05277e-23
ACE2	AMN	0.8328	4.99318e-23
ACE2	ENTPD5	0.8258	2.35525e-22
ACE2	GGH	0.8252	2.67986e-22
ACE2	TMEM82	0.8239	3.5992e-22
ACE2	SLC4A4	0.8235	3.88368e-22
ACE2	CDHR5	0.8207	7.06083e-22
ACE2	CUBN	0.817	1.51319e-21
ACE2	SLC22A6	0.8111	4.9959e-21
ACE2	SLC7A9	0.8094	6.93524e-21
ACE2	USH1C	0.8078	9.53485e-21
ACE2	ENPEP	0.8062	1.30939e-20
ACE2	SLC47A1	0.8041	1.92972e-20
ACE2	GJB2	0.8018	2.9684e-20
ACE2	AZGP1	0.8009	3.5573e-20
ACE2	UGT2A3	0.8004	3.87934e-20
ACE2	CLDN2	0.7996	4.50646e-20
ACE2	IGSF11	0.798	6.08737e-20
ACE2	SLC17A1	0.7975	6.69226e-20
ACE2	SLC2A9	0.7973	6.84961e-20
ACE2	UGT1A9	0.7969	7.44895e-20
ACE2	MYO7B	0.7939	1.2819e-19
ACE2	SLC23A1	0.792	1.79956e-19
ACE2	MTTP	0.7916	1.91673e-19
ACE2	TCN2	0.7895	2.76585e-19
ACE2	SLC22A11	0.7893	2.87492e-19
ACE2	RHOBTB1	0.7888	3.11842e-19
ACE2	MGAM	0.7882	3.494e-19
ACE2	AGMO	0.7829	8.69422e-19
ACE2	ENPP3	0.7811	1.17011e-18
ACE2	PDZK1IP1	0.7808	1.23904e-18
ACE2	UGT2B7	0.7765	2.49618e-18
ACE2	GGT1	0.7746	3.44525e-18
ACE2	SLC17A3	0.7732	4.2989e-18
ACE2	AIFM1	0.7731	4.33017e-18
ACE2	SLC39A5	0.7728	4.54173e-18
ACE2	APOE	0.7727	4.64981e-18
ACE2	ACE	0.7718	5.32758e-18
ACE2	CDH9	0.7717	5.4198e-18
ACE2	ACSM2A	0.7687	8.79806e-18
ACE2	SLC10A2	0.7671	1.1266e-17
ACE2	ANKS4B	0.7668	1.18175e-17
ACE2	ENPP6	0.7659	1.35068e-17
ACE2	CHST13	0.763	2.12093e-17
ACE2	AQP11	0.7594	3.67423e-17
ACE2	SLC5A10	0.7591	3.80795e-17
ACE2	NAT8	0.757	5.21746e-17
ACE2	CTSL3P	0.7568	5.4287e-17
ACE2	ACSM2B	0.7556	6.43769e-17
ACE2	SLC13A3	0.7543	7.822e-17
ACE2	TM7SF3	0.7529	9.58218e-17
ACE2	NGEF	0.7513	1.20566e-16
ACE2	SLC3A1	0.7508	1.29554e-16
ACE2	REEP6	0.7492	1.63982e-16
ACE2	PDZK1	0.7476	2.06217e-16
ACE2	HNF1A	0.7462	2.50036e-16
ACE2	B3GNT4	0.7454	2.79505e-16
ACE2	CTSA	0.7454	2.78214e-16
ACE2	CDHR2	0.7451	2.9125e-16
ACE2	SLC22A8	0.7448	3.03472e-16
ACE2	ABCC6	0.7432	3.80404e-16
ACE2	RP11-226B15.1	0.7432	3.79887e-16
ACE2	FUT6	0.7423	4.29427e-16
ACE2	KCNJ15	0.7416	4.72673e-16
ACE2	NOX4	0.7398	6.10652e-16
ACE2	LRRC19	0.7396	6.24694e-16
ACE2	ABCC6P1	0.7392	6.6283e-16
ACE2	SMIM24	0.7386	7.12884e-16
ACE2	PLA2G12B	0.7379	7.91778e-16
ACE2	SLC9A3R1	0.7374	8.4265e-16
ACE2	SH3GL2	0.7368	9.15374e-16
ACE2	OIT3	0.7365	9.50737e-16
ACE2	ACOT7	0.7357	1.05387e-15
ACE2	UGT3A2	0.7354	1.10304e-15
ACE2	RNF157	0.7329	1.5483e-15
ACE2	GDA	0.7328	1.55763e-15
ACE2	RP11-283I3.4	0.7325	1.63199e-15
ACE2	HAVCR2	0.7318	1.792e-15
ACE2	ENPP7	0.7315	1.86092e-15
ACE2	IL17RB	0.7314	1.87263e-15
ACE2	SLC5A12	0.7302	2.20418e-15
ACE2	TTC38	0.7292	2.50163e-15
ACE2	DPEP1	0.7288	2.65946e-15
ACE2	ACSF2	0.7271	3.28705e-15
ACE2	SLC22A12	0.7264	3.62708e-15
ACE2	SLC16A4	0.7258	3.91286e-15
ACE2	SLC1A1	0.7258	3.88701e-15
ACE2	TST	0.7258	3.92135e-15
ACE2	ABCC2	0.7252	4.22272e-15
ACE2	LGMN	0.7245	4.59783e-15
ACE2	MYOM3	0.7244	4.63823e-15
ACE2	SLC7A7	0.7244	4.64773e-15
ACE2	GLIS1	0.7242	4.75553e-15
ACE2	TM6SF2	0.7241	4.83331e-15
ACE2	ALDH8A1	0.7238	5.02378e-15
ACE2	CLEC18B	0.7235	5.20202e-15
ACE2	PEPD	0.7232	5.45128e-15
ACE2	UGT1A1	0.7229	5.63967e-15
ACE2	HGD	0.7226	5.83174e-15
ACE2	MIR194-2HG	0.7225	5.96327e-15
ACE2	SLC28A1	0.722	6.31755e-15
ACE2	DPP4	0.7197	8.4765e-15
ACE2	CES2	0.7197	8.43882e-15
ACE2	MAP7D2	0.7193	8.92708e-15
ACE2	TM4SF5	0.7184	9.8977e-15
ACE2	CCL15	0.7175	1.10548e-14
ACE2	SLC16A9	0.7166	1.23622e-14
ACE2	CTAGE5	0.7166	1.24317e-14
ACE2	SLC37A4	0.7164	1.26796e-14
ACE2	SLC47A2	0.7163	1.29524e-14
ACE2	SLC30A2	0.7159	1.35756e-14
ACE2	AC009014.3	0.7155	1.4262e-14
ACE2	ERICH5	0.7155	1.43196e-14
ACE2	GLTPD2	0.7152	1.4845e-14
ACE2	FOLH1	0.7146	1.58189e-14
ACE2	SHMT1	0.7121	2.15764e-14
ACE2	AKR1A1	0.7116	2.29575e-14
ACE2	FCAMR	0.7106	2.59235e-14
ACE2	GREB1	0.7064	4.2798e-14
ACE2	CTSB	0.7061	4.402e-14
ACE2	CLEC18A	0.7055	4.72306e-14
ACE2	GJB1	0.705	5.03761e-14
ACE2	GLB1L3	0.7041	5.5987e-14
ACE2	ADM2	0.7039	5.70648e-14
ACE2	LINC01843	0.7027	6.56979e-14
ACE2	RP5-856G1.2	0.7022	7.00597e-14
ACE2	SUSD2	0.7013	7.76367e-14
ACE2	KHDRBS2	0.7008	8.20297e-14
ACE2	FAH	0.7008	8.2155e-14
ACE2	SLC22A4	0.6984	1.08784e-13
ACE2	SPAG5	0.698	1.14058e-13
ACE2	EHHADH	0.6975	1.19486e-13
ACE2	MGST1	0.6951	1.57107e-13
ACE2	SLC17A4	0.6943	1.73244e-13
ACE2	FOLR1	0.6934	1.90828e-13
ACE2	SLC2A2	0.6932	1.95915e-13
ACE2	FAHD1	0.6931	1.96841e-13
ACE2	ENTPD2	0.6929	2.01717e-13
ACE2	KIAA1161	0.6926	2.09209e-13
ACE2	KHK	0.6923	2.15002e-13
ACE2	CTSH	0.6918	2.28956e-13
ACE2	PC	0.691	2.50859e-13
ACE2	RASSF4	0.6899	2.80633e-13
ACE2	PRAP1	0.6897	2.87542e-13
ACE2	OSBPL6	0.6895	2.95521e-13
ACE2	CHDH	0.6889	3.15832e-13
ACE2	XYLB	0.6888	3.19713e-13
ACE2	TFEC	0.6875	3.68386e-13
ACE2	MLXIPL	0.6867	4.02568e-13
ACE2	GLB1L2	0.6866	4.05357e-13
ACE2	DEPDC7	0.6862	4.23709e-13
ACE2	NMRAL2P	0.686	4.30532e-13
ACE2	PRLR	0.686	4.31292e-13
ACE2	GPX3	0.6853	4.67584e-13
ACE2	RP5-856G1.1	0.6844	5.12471e-13
ACE2	DIO1	0.6839	5.44003e-13
ACE2	CES3	0.6825	6.33711e-13
ACE2	C11orf54	0.6816	6.92754e-13
ACE2	ACMSD	0.6812	7.27139e-13
ACE2	PTPRD	0.6812	7.2764e-13
ACE2	AC004485.3	0.6809	7.51519e-13
ACE2	EPB41L3	0.6808	7.5498e-13
ACE2	TUBAL3	0.6805	7.8602e-13
ACE2	VIL1	0.6801	8.1518e-13
ACE2	RAB29	0.6795	8.68202e-13
ACE2	CFI	0.6795	8.67013e-13
ACE2	RNU1-70P	0.6794	8.84371e-13
ACE2	XPNPEP2	0.6786	9.57654e-13
ACE2	WDR72	0.6784	9.80345e-13
ACE2	SLC6A19	0.6781	1.00633e-12
ACE2	UGT1A7	0.678	1.02376e-12
ACE2	ALPL	0.6776	1.06796e-12
ACE2	SUSD3	0.6772	1.11473e-12
ACE2	NAPSA	0.6762	1.23351e-12
ACE2	ECHS1	0.6759	1.27328e-12
ACE2	SLC22A18	0.6759	1.27893e-12
ACE2	DAB2	0.6751	1.38545e-12
ACE2	RENBP	0.675	1.39301e-12
ACE2	AZGP1P1	0.6745	1.4658e-12
ACE2	HNF4A	0.674	1.5564e-12
ACE2	LINC02027	0.6731	1.70506e-12
ACE2	ALDH1B1	0.6719	1.92789e-12
ACE2	DPYS	0.6717	1.97372e-12
ACE2	ILDR2	0.6702	2.30739e-12
ACE2	NYX	0.6693	2.52188e-12
ACE2	SYN2	0.6689	2.61921e-12
ACE2	PDZD3	0.6681	2.85582e-12
ACE2	TMEM106A	0.6678	2.93044e-12
ACE2	DNAJC22	0.6673	3.10063e-12
ACE2	RP11-311F12.1	0.667	3.17301e-12
ACE2	SLC6A13	0.6654	3.73327e-12
ACE2	SERPINI1	0.6651	3.8537e-12
ACE2	PLG	0.6649	3.94936e-12
ACE2	GPT2	0.6649	3.93905e-12
ACE2	ABCC6P2	0.6641	4.27803e-12
ACE2	ESPL1	0.6635	4.51404e-12
ACE2	CYP8B1	0.6626	4.9259e-12
ACE2	HECW1	0.6625	4.97401e-12
ACE2	ALDH4A1	0.6621	5.18609e-12
ACE2	KCNAB2	0.6609	5.83244e-12
ACE2	PDF	0.6609	5.87205e-12
ACE2	CDH2	0.6609	5.8758e-12
ACE2	BBOX1	0.6608	5.88715e-12
ACE2	AHCY	0.6607	5.99611e-12
ACE2	CDHR3	0.6591	6.95593e-12
ACE2	SHBG	0.6587	7.30209e-12
ACE2	GIPC2	0.6584	7.48845e-12
ACE2	SLC5A2	0.6584	7.49561e-12
ACE2	CYP4A11	0.6583	7.58939e-12
ACE2	FUT3	0.6581	7.731e-12
ACE2	NLRP6	0.6573	8.35738e-12
ACE2	LINC01697	0.6572	8.45344e-12
ACE2	SLC36A2	0.6561	9.33167e-12
ACE2	STEAP1	0.656	9.46536e-12
ACE2	BAIAP2L2	0.656	9.50132e-12
ACE2	CYP4F3	0.6559	9.50737e-12
ACE2	STRIP2	0.6554	9.98092e-12
ACE2	PSAT1	0.6553	1.01396e-11
ACE2	TMEM176A	0.6547	1.06837e-11
ACE2	CLEC18C	0.6544	1.10109e-11
ACE2	ALDH1L1	0.6537	1.18163e-11
ACE2	QPRT	0.6535	1.20178e-11
ACE2	TRIM71	0.6532	1.23379e-11
ACE2	F12	0.6526	1.31007e-11
ACE2	PDSS1	0.6522	1.36342e-11
ACE2	KCNH6	0.6521	1.37664e-11
ACE2	AMACR	0.6518	1.4118e-11
ACE2	CKS2	0.6515	1.45187e-11
ACE2	MROH2A	0.6512	1.50514e-11
ACE2	CRYM	0.65	1.67644e-11
ACE2	CPN2	0.6498	1.71784e-11
ACE2	AGT	0.6491	1.83617e-11
ACE2	NIT2	0.649	1.84126e-11
ACE2	SNX30	0.6487	1.89766e-11
ACE2	TSPAN18	0.6485	1.9425e-11
ACE2	SLC7A8	0.6483	1.96954e-11
ACE2	TMEM132E	0.6476	2.11803e-11
ACE2	SLC5A9	0.6474	2.14939e-11
ACE2	NIPSNAP1	0.6469	2.2544e-11
ACE2	DNPH1	0.6457	2.51671e-11
ACE2	SLC3A2	0.6449	2.72433e-11
ACE2	RP11-556I14.1	0.6445	2.81093e-11
ACE2	HHLA2	0.6441	2.91548e-11
ACE2	AC026471.6	0.644	2.95455e-11
ACE2	LGALS2	0.644	2.94205e-11
ACE2	IL22RA1	0.6438	2.99588e-11
ACE2	LBX2-AS1	0.6438	3.00676e-11
ACE2	APOM	0.6429	3.28547e-11
ACE2	SPAG5-AS1	0.6416	3.67382e-11
ACE2	MAOB	0.6404	4.11339e-11
ACE2	ACAA1	0.6401	4.22406e-11
ACE2	MTNR1A	0.6395	4.45706e-11
ACE2	TRIM10	0.6387	4.79565e-11
ACE2	NXNL2	0.6383	4.97363e-11
ACE2	ACOT4	0.6379	5.17482e-11
ACE2	UTP4	0.6378	5.20242e-11
ACE2	DDC	0.6375	5.3678e-11
ACE2	SERPINF2	0.6367	5.77492e-11
ACE2	AC011738.4	0.6365	5.8681e-11
ACE2	DDO	0.6364	5.91061e-11
ACE2	EXOC3L4	0.6364	5.93673e-11
ACE2	TMIGD1	0.636	6.14586e-11
ACE2	VSTM5	0.6357	6.31429e-11
ACE2	CGREF1	0.6355	6.43019e-11
ACE2	AOX1	0.6353	6.56147e-11
ACE2	CYP2C9	0.6352	6.58061e-11
ACE2	MUM1L1	0.6352	6.59218e-11
ACE2	HPN	0.6351	6.67371e-11
ACE2	TYMS	0.635	6.70895e-11
ACE2	NCKAP5	0.634	7.32959e-11
ACE2	DHTKD1	0.6337	7.55515e-11
ACE2	OCSTAMP	0.6332	7.86349e-11
ACE2	CXCL14	0.6327	8.27444e-11
ACE2	GLDC	0.6326	8.32499e-11
ACE2	SUCLG1	0.632	8.80913e-11
ACE2	TRIM14	0.6319	8.88551e-11
ACE2	ACAT1	0.6319	8.87011e-11
ACE2	KL	0.6309	9.66434e-11
ACE2	MSRA	0.6304	1.00795e-10
ACE2	SYT9	0.6304	1.01346e-10
ACE2	BIN1	0.6302	1.02904e-10
ACE2	GLB1L	0.63	1.04994e-10
ACE2	CTC-224D3.1	0.629	1.14286e-10
ACE2	MIA2	0.6284	1.2113e-10
ACE2	SLC22A2	0.6273	1.32659e-10
ACE2	DGCR5	0.6273	1.32922e-10
ACE2	KB-1552D7.2	0.627	1.3625e-10
ACE2	HNF4G	0.6268	1.38712e-10
ACE2	RAB11FIP3	0.6264	1.43114e-10
ACE2	GLYCTK	0.6261	1.47351e-10
ACE2	UGT1A6	0.6259	1.49964e-10
ACE2	MPST	0.6252	1.59181e-10
ACE2	TYMSOS	0.6251	1.61217e-10
ACE2	OCIAD2	0.6244	1.71629e-10
ACE2	DPF3	0.6236	1.83764e-10
ACE2	TMEM150A	0.6234	1.86159e-10
ACE2	BTD	0.6232	1.89897e-10
ACE2	GLYAT	0.6232	1.89847e-10
ACE2	CTD-3076M17.1	0.6231	1.915e-10
ACE2	SLC2A5	0.6229	1.944e-10
ACE2	ACY1	0.6225	2.00555e-10
ACE2	AGXT2	0.6219	2.11432e-10
ACE2	SLC13A2	0.6215	2.19913e-10
ACE2	GALM	0.6214	2.20719e-10
ACE2	MSRB1	0.6209	2.30324e-10
ACE2	IYD	0.6207	2.3563e-10
ACE2	SLC16A10	0.6201	2.47228e-10
ACE2	SLC22A24	0.62	2.4998e-10
ACE2	FGFR4	0.6199	2.51858e-10
ACE2	TRIP13	0.6191	2.68707e-10
ACE2	C4B	0.6187	2.77833e-10
ACE2	RNF186	0.6182	2.91246e-10
ACE2	AK4	0.6182	2.89731e-10
ACE2	TTC29	0.618	2.94855e-10
ACE2	SUGCT	0.618	2.96097e-10
ACE2	AP000445.1	0.6174	3.10274e-10
ACE2	QDPR	0.6171	3.19349e-10
ACE2	RP11-94C24.13	0.6166	3.33302e-10
ACE2	GPR155	0.6163	3.41336e-10
ACE2	TRPM3	0.6158	3.54371e-10
ACE2	ANKRD33B	0.6157	3.59229e-10
ACE2	TMEM206	0.6155	3.63371e-10
ACE2	PNMA6A	0.6155	3.6516e-10
ACE2	RP13-942N8.1	0.6152	3.73928e-10
ACE2	GHRHR	0.6149	3.83113e-10
ACE2	SOAT2	0.6147	3.90156e-10
ACE2	RP4-614C10.2	0.6145	3.96899e-10
ACE2	AMDHD1	0.6141	4.10285e-10
ACE2	PROZ	0.6134	4.32676e-10
ACE2	SLC26A1	0.613	4.49145e-10
ACE2	SMIM10L2A	0.613	4.48781e-10
ACE2	ESPN	0.6128	4.57232e-10
ACE2	PCTP	0.6126	4.62711e-10
ACE2	ACSM5	0.6124	4.73208e-10
ACE2	IGF2BP1	0.612	4.87831e-10
ACE2	SAMD5	0.6113	5.15374e-10
ACE2	CAPN12	0.6105	5.53234e-10
ACE2	RP1-154K9.2	0.6097	5.87918e-10
ACE2	SFXN2	0.6095	5.98529e-10
ACE2	ACSS2	0.6093	6.08199e-10
ACE2	TMED6	0.6088	6.36587e-10
ACE2	TACO1	0.6088	6.33386e-10
ACE2	LINC00939	0.6083	6.62001e-10
ACE2	SLC39A4	0.6077	6.97215e-10
ACE2	SEMA4G	0.6077	6.95769e-10
ACE2	TPMT	0.6076	7.03009e-10
ACE2	CALML4	0.6074	7.14635e-10
ACE2	RP11-146F11.4	0.6074	7.1381e-10
ACE2	ARSB	0.6066	7.59724e-10
ACE2	HSD17B3	0.6066	7.60327e-10
ACE2	GALNT11	0.6065	7.63166e-10
ACE2	SERPINC1	0.6064	7.71874e-10
ACE2	TUBA4B	0.6061	7.90447e-10
ACE2	RNF128	0.6059	8.01604e-10
ACE2	FMO1	0.6055	8.28886e-10
ACE2	MT1F	0.6054	8.40099e-10
ACE2	BCHE	0.6053	8.46762e-10
ACE2	P4HA2	0.6053	8.4409e-10
ACE2	ZYG11A	0.6051	8.58205e-10
ACE2	ETNK2	0.6048	8.7786e-10
ACE2	PROC	0.6037	9.5749e-10
ACE2	RBP5	0.6032	1.00052e-09
ACE2	GLRX	0.6029	1.02754e-09
ACE2	ACO1	0.6026	1.05196e-09
ACE2	TMEM176B	0.6013	1.15982e-09
ACE2	SLC22A18AS	0.601	1.18909e-09
ACE2	AIG1	0.6004	1.25239e-09
ACE2	MTND4P20	0.6002	1.26912e-09
ACE2	XXyac-YM21GA2.7	0.6	1.28797e-09
ACE2	EAF2	0.5999	1.30527e-09
ACE2	ABHD6	0.5996	1.33183e-09
ACE2	ARSE	0.5995	1.34115e-09
ACE2	GAMT	0.5991	1.38331e-09
ACE2	CRAT	0.598	1.5102e-09
ACE2	DNAJC12	0.5976	1.55778e-09
ACE2	TREH	0.5975	1.57586e-09
ACE2	LGI3	0.5974	1.58193e-09
ACE2	ALKAL2	0.5969	1.65324e-09
ACE2	CYP2J2	0.5968	1.66763e-09
ACE2	MTCH2	0.5967	1.67957e-09
ACE2	NQO2	0.5964	1.70944e-09
ACE2	TRIM6	0.5964	1.71731e-09
ACE2	LINC00671	0.5961	1.75587e-09
ACE2	LINC01637	0.5961	1.75453e-09
ACE2	PIGR	0.5959	1.78254e-09
ACE2	FTCDNL1	0.5956	1.82291e-09
ACE2	AC106876.2	0.5955	1.84438e-09
ACE2	BDH2	0.5955	1.8397e-09
ACE2	STRADB	0.5949	1.92223e-09
ACE2	GBA3	0.5948	1.94654e-09
ACE2	SLC22A13	0.5946	1.9719e-09
ACE2	C4A	0.5943	2.02237e-09
ACE2	RDH5	0.5938	2.10468e-09
ACE2	ACOX2	0.5937	2.11703e-09
ACE2	RP11-44F14.2	0.5935	2.14385e-09
ACE2	SLC25A10	0.5935	2.15363e-09
ACE2	DGCR9	0.5934	2.17283e-09
ACE2	LINC00526	0.5933	2.17827e-09
ACE2	PFN3	0.5923	2.36008e-09
ACE2	TMEM192	0.5922	2.3799e-09
ACE2	AC129492.6	0.5921	2.39432e-09
ACE2	SLC51A	0.5918	2.45839e-09
ACE2	CTSV	0.5912	2.56898e-09
ACE2	SORD	0.5912	2.57536e-09
ACE2	MTFR1	0.5908	2.63868e-09
ACE2	SLC22A7	0.5906	2.68065e-09
ACE2	BHMT2	0.5901	2.79781e-09
ACE2	PROS1	0.5895	2.92358e-09
ACE2	MISP	0.589	3.04926e-09
ACE2	DNAJC16	0.5887	3.10834e-09
ACE2	MCAT	0.5876	3.38456e-09
ACE2	BNC2	0.5873	3.4648e-09
ACE2	LINC00955	0.5869	3.57857e-09
ACE2	SLC34A3	0.5865	3.667e-09
ACE2	RP11-238K6.1	0.5857	3.91774e-09
ACE2	LL22NC03-102D1.18	0.5857	3.92117e-09
ACE2	MAPT	0.5854	3.98656e-09
ACE2	MAF	0.5846	4.25276e-09
ACE2	LINC00494	0.5844	4.30087e-09
ACE2	TRIM15	0.5839	4.46322e-09
ACE2	SLC34A1	0.5838	4.49473e-09
ACE2	LACTB2	0.5838	4.51457e-09
ACE2	C16orf87	0.5838	4.52452e-09
ACE2	CYP4A22	0.5837	4.52785e-09
ACE2	TRPC7-AS1	0.5832	4.70381e-09
ACE2	TPP1	0.5832	4.72453e-09
ACE2	SLC51B	0.5832	4.70037e-09
ACE2	ABAT	0.583	4.80125e-09
ACE2	PCYOX1	0.5828	4.86742e-09
ACE2	UCN3	0.5827	4.89018e-09
ACE2	CTB-178M22.2	0.5824	4.99828e-09
ACE2	AARD	0.582	5.15392e-09
ACE2	ALDH3B1	0.5818	5.23617e-09
ACE2	CYP4F2	0.5816	5.33244e-09
ACE2	DSEL	0.5814	5.41181e-09
ACE2	ACO2	0.5814	5.38987e-09
ACE2	FUOM	0.5808	5.64788e-09
ACE2	PTGR1	0.5805	5.78188e-09
ACE2	SMPD1	0.5799	6.03897e-09
ACE2	SMPDL3A	0.5795	6.23499e-09
ACE2	DBI	0.5791	6.39281e-09
ACE2	GOLGA2P5	0.5791	6.37897e-09
ACE2	ASL	0.5788	6.52005e-09
ACE2	LIN52	0.5785	6.67574e-09
ACE2	TTLL6	0.5783	6.81041e-09
ACE2	HMGCL	0.5782	6.84276e-09
ACE2	NPL	0.5782	6.82165e-09
ACE2	ETFA	0.5777	7.0818e-09
ACE2	TTYH3	0.5773	7.2831e-09
ACE2	LINC01833	0.5766	7.67857e-09
ACE2	SDHC	0.5764	7.80052e-09
ACE2	UGT1A10	0.5763	7.84575e-09
ACE2	RP11-192H23.4	0.5758	8.14592e-09
ACE2	SFXN5	0.5755	8.35462e-09
ACE2	DMRTA1	0.5753	8.48422e-09
ACE2	HDHD3	0.5753	8.46435e-09
ACE2	FTCD	0.5745	8.97532e-09
ACE2	ACAD11	0.5744	9.06143e-09
ACE2	MTHFS	0.5742	9.19771e-09
ACE2	PCCB	0.5728	1.01329e-08
ACE2	RP11-76I7.1	0.5727	1.01955e-08
ACE2	ABRACL	0.5726	1.02627e-08
ACE2	LINC00907	0.5725	1.03355e-08
ACE2	PNPO	0.5719	1.08394e-08
ACE2	AKR1C3	0.5716	1.10577e-08
ACE2	ASS1	0.5708	1.17121e-08
ACE2	FAM220CP	0.5705	1.19747e-08
ACE2	ALDH2	0.5703	1.21269e-08
ACE2	RP11-71E19.1	0.57	1.2427e-08
ACE2	RP11-150O12.3	0.5695	1.29071e-08
ACE2	ENPP7P8	0.5695	1.2871e-08
ACE2	CMBL	0.5694	1.29613e-08
ACE2	RNF152	0.5689	1.33888e-08
ACE2	C2	0.5686	1.37445e-08
ACE2	ASPG	0.5685	1.37994e-08
ACE2	RP11-185E8.2	0.5684	1.39639e-08
ACE2	RP5-899B16.1	0.568	1.43257e-08
ACE2	GLUD1	0.568	1.42887e-08
ACE2	RP5-849H19.3	0.5677	1.46482e-08
ACE2	ATXN7L1	0.5677	1.45872e-08
ACE2	IQGAP2	0.5669	1.55036e-08
ACE2	LRRC43	0.5669	1.54376e-08
ACE2	GPR89B	0.5662	1.62578e-08
ACE2	LINC00853	0.5658	1.67272e-08
ACE2	PNPLA3	0.5658	1.67402e-08
ACE2	FABP3	0.5652	1.74569e-08
ACE2	PLD1	0.5651	1.76054e-08
ACE2	GLOD5	0.5651	1.75414e-08
ACE2	AKR7A2	0.5645	1.83482e-08
ACE2	TMEM174	0.5644	1.84332e-08
ACE2	SYT6	0.5636	1.95246e-08
ACE2	KIAA1549	0.5635	1.97168e-08
ACE2	C10orf67	0.5635	1.96396e-08
ACE2	LDHD	0.5633	1.99343e-08
ACE2	RP11-261N11.8	0.5633	1.99325e-08
ACE2	PAIP2B	0.5632	2.01027e-08
ACE2	PLA2G16	0.5631	2.02509e-08
ACE2	ASLP1	0.5628	2.06813e-08
ACE2	SLC35D2	0.5622	2.16144e-08
ACE2	CYP4A22-AS1	0.5621	2.16587e-08
ACE2	PRSS55	0.5621	2.16763e-08
ACE2	AKR1C4	0.5618	2.21729e-08
ACE2	AHCYL2	0.5617	2.23254e-08
ACE2	AC027612.6	0.5615	2.26559e-08
ACE2	RP11-480I12.5	0.5614	2.27642e-08
ACE2	XXyac-YM21GA2.3	0.5613	2.30342e-08
ACE2	ALDH7A1	0.5612	2.32024e-08
ACE2	GCHFR	0.561	2.34723e-08
ACE2	HAPLN4	0.561	2.34998e-08
ACE2	ABLIM3	0.5609	2.35522e-08
ACE2	GRHPR	0.5609	2.35843e-08
ACE2	NKAIN4	0.5606	2.40819e-08
ACE2	RP1-276N6.2	0.5605	2.42492e-08
ACE2	MDH1	0.56	2.52069e-08
ACE2	SCN9A	0.5588	2.74023e-08
ACE2	ETFB	0.5588	2.7389e-08
ACE2	DECR2	0.5587	2.74127e-08
ACE2	C1QTNF12	0.5584	2.80867e-08
ACE2	KCNK5	0.5584	2.80814e-08
ACE2	FRMD5	0.5583	2.83477e-08
ACE2	CTSLP8	0.5579	2.91321e-08
ACE2	KCNK10	0.5577	2.95619e-08
ACE2	MT1E	0.5577	2.94825e-08
ACE2	AC090286.4	0.5577	2.95105e-08
ACE2	GMNC	0.5572	3.04494e-08
ACE2	GCH1	0.5571	3.07784e-08
ACE2	SCN8A	0.557	3.09649e-08
ACE2	CHRNA4	0.5563	3.24251e-08
ACE2	CYP4F12	0.5562	3.27585e-08
ACE2	REEP1	0.5555	3.42367e-08
ACE2	RP11-598F7.4	0.5555	3.42367e-08
ACE2	LDHAL6EP	0.5553	3.46766e-08
ACE2	GLMP	0.5551	3.52507e-08
ACE2	CTC-457L16.1	0.5551	3.52978e-08
ACE2	GK	0.5551	3.52102e-08
ACE2	ACY3	0.5549	3.57545e-08
ACE2	PBLD	0.5548	3.5939e-08
ACE2	FTL	0.5546	3.64696e-08
ACE2	CNTNAP3P2	0.5544	3.70638e-08
ACE2	PCBD1	0.5542	3.75353e-08
ACE2	APOC2	0.5542	3.74038e-08
ACE2	COL19A1	0.554	3.80055e-08
ACE2	PRELID1	0.5536	3.89325e-08
ACE2	MFSD12	0.5532	4.0006e-08
ACE2	AVP	0.5529	4.08993e-08
ACE2	KYNU	0.5528	4.12365e-08
ACE2	MYLK4	0.5528	4.11274e-08
ACE2	ARSF	0.5527	4.1463e-08
ACE2	CDH6	0.5524	4.21747e-08
ACE2	DCSTAMP	0.5522	4.28634e-08
ACE2	INHBC	0.5518	4.41383e-08
ACE2	ZNRF2	0.5517	4.45006e-08
ACE2	CYP27A1	0.5512	4.578e-08
ACE2	GGT8P	0.5507	4.74127e-08
ACE2	C5orf49	0.5506	4.78505e-08
ACE2	MAIP1	0.5505	4.79378e-08
ACE2	GRTP1	0.5495	5.13476e-08
ACE2	SH2D6	0.5487	5.44354e-08
ACE2	ASGR2	0.5485	5.48995e-08
ACE2	TXNDC17	0.5483	5.59019e-08
ACE2	SLC16A1	0.5481	5.64984e-08
ACE2	HIST1H2AA	0.5481	5.64957e-08
ACE2	LINC01874	0.548	5.70163e-08
ACE2	RFFL	0.5477	5.78394e-08
ACE2	RP11-100G15.7	0.5475	5.86356e-08
ACE2	ERBB3	0.5474	5.91616e-08
ACE2	GGT4P	0.5464	6.32248e-08
ACE2	AC027612.4	0.5462	6.39276e-08
ACE2	PDSS2	0.5461	6.47056e-08
ACE2	CACNA1E	0.5459	6.55181e-08
ACE2	HSPB8	0.5459	6.54334e-08
ACE2	NEFH	0.5459	6.5391e-08
ACE2	CTD-2288F12.1	0.5458	6.59551e-08
ACE2	RP11-452I5.2	0.5449	6.98921e-08
ACE2	BCRP4	0.5449	7.0074e-08
ACE2	NT5DC1	0.5448	7.03443e-08
ACE2	PAH	0.5446	7.11656e-08
ACE2	UPK1B	0.5441	7.37792e-08
ACE2	ACADS	0.5441	7.35422e-08
ACE2	SLC25A42	0.5441	7.35164e-08
ACE2	SLC5A8	0.5436	7.59453e-08
ACE2	ECHDC3	0.5432	7.82721e-08
ACE2	MARC2	0.543	7.93335e-08
ACE2	TMEM252	0.5428	8.04602e-08
ACE2	LRMP	0.5427	8.077e-08
ACE2	NEK6	0.5426	8.14834e-08
ACE2	RNA5SP154	0.5423	8.29195e-08
ACE2	MYCNOS	0.5422	8.35225e-08
ACE2	HAGH	0.5421	8.38247e-08
ACE2	MT1X	0.542	8.44017e-08
ACE2	CTD-2540F13.2	0.5418	8.56114e-08
ACE2	SSX2IP	0.5417	8.64607e-08
ACE2	SCRN2	0.5417	8.62149e-08
ACE2	PRODH2	0.5416	8.69184e-08
ACE2	ATP6V1B2	0.5414	8.77695e-08
ACE2	SLC5A11	0.5411	8.94493e-08
ACE2	MYO7A	0.5403	9.44384e-08
ACE2	METTL1	0.5392	1.01698e-07
ACE2	LINC01788	0.539	1.02846e-07
ACE2	POM121L1P	0.5389	1.03453e-07
ACE2	RP11-60A24.3	0.5388	1.03863e-07
ACE2	PPP1R16B	0.5386	1.05167e-07
ACE2	TMEM150B	0.5383	1.07605e-07
ACE2	EVA1A	0.5379	1.10129e-07
ACE2	RGS14	0.5375	1.12993e-07
ACE2	SLC12A6	0.5375	1.13174e-07
ACE2	MAJIN	0.5372	1.15131e-07
ACE2	RP11-192H23.8	0.5363	1.22657e-07
ACE2	GLUD2	0.5359	1.25672e-07
ACE2	RP11-119J18.1	0.535	1.32891e-07
ACE2	SLC31A2	0.5348	1.34624e-07
ACE2	CFAP46	0.5347	1.35574e-07
ACE2	SLC25A44	0.5346	1.36525e-07
ACE2	AMOT	0.5346	1.36678e-07
ACE2	PTER	0.5345	1.3702e-07
ACE2	ANGPTL3	0.5344	1.38371e-07
ACE2	HCN3	0.5343	1.38567e-07
ACE2	RUNDC3B	0.5343	1.38999e-07
ACE2	TRABD2A	0.5341	1.40392e-07
ACE2	GSS	0.5341	1.40568e-07
ACE2	FAM151A	0.5339	1.42418e-07
ACE2	RP11-707M3.3	0.5339	1.4304e-07
ACE2	GCSH	0.5339	1.42306e-07
ACE2	TMEM105	0.5338	1.43397e-07
ACE2	UGT2B10	0.5335	1.4656e-07
ACE2	RTKN	0.5334	1.47443e-07
ACE2	TXN	0.5334	1.47559e-07
ACE2	ST18	0.5333	1.47742e-07
ACE2	ISOC2	0.5333	1.4811e-07
ACE2	ZNF804B	0.5332	1.48847e-07
ACE2	MTHFD1	0.5332	1.49404e-07
ACE2	LINC01060	0.5331	1.50459e-07
ACE2	LINCR-0001	0.5329	1.51666e-07
ACE2	CCDC150	0.5328	1.5316e-07
ACE2	HSD17B14	0.5327	1.53992e-07
ACE2	AC114812.5	0.5325	1.56204e-07
ACE2	LINC00871	0.5322	1.58806e-07
ACE2	MME	0.532	1.60446e-07
ACE2	ADH6	0.532	1.60844e-07
ACE2	DOK4	0.532	1.60744e-07
ACE2	UNC79	0.5319	1.61442e-07
ACE2	GLS	0.5317	1.64059e-07
ACE2	L2HGDH	0.5317	1.64438e-07
ACE2	SLC17A2	0.5316	1.6456e-07
ACE2	MEI4	0.5316	1.64743e-07
ACE2	AC009403.2	0.5315	1.66483e-07
ACE2	FLJ22763	0.5313	1.67749e-07
ACE2	KIF21A	0.5311	1.70091e-07
ACE2	PCCA	0.5311	1.70329e-07
ACE2	CTD-2541J13.1	0.5311	1.69937e-07
ACE2	ACSM5P1	0.5309	1.72678e-07
ACE2	TRABD2B	0.5307	1.74368e-07
ACE2	NPC1L1	0.5306	1.75907e-07
ACE2	RP1-95L4.4	0.5305	1.77074e-07
ACE2	NPY6R	0.5303	1.78856e-07
ACE2	SLC22A5	0.5302	1.80263e-07
ACE2	SLC36A1	0.5301	1.81852e-07
ACE2	CYP27B1	0.5293	1.90277e-07
ACE2	CES4A	0.5293	1.91127e-07
ACE2	SLC44A4	0.529	1.94437e-07
ACE2	AKR7A3	0.5289	1.95871e-07
ACE2	PDE7A	0.5286	1.99227e-07
ACE2	FERMT1	0.5286	1.98893e-07
ACE2	RTCB	0.5281	2.05195e-07
ACE2	GNPDA1	0.528	2.07338e-07
ACE2	GPD1	0.5274	2.1507e-07
ACE2	C3orf30	0.5273	2.15832e-07
ACE2	BPHL	0.5272	2.17178e-07
ACE2	CRYL1	0.5271	2.1847e-07
ACE2	OGG1	0.5269	2.21381e-07
ACE2	BHMT	0.5269	2.21992e-07
ACE2	THPO	0.5268	2.23347e-07
ACE2	ACOX1	0.5266	2.26457e-07
ACE2	ACAA2	0.5266	2.25394e-07
ACE2	PMM1	0.5264	2.29264e-07
ACE2	EBNA1BP2	0.5262	2.31644e-07
ACE2	CNTNAP3B	0.5261	2.33196e-07
ACE2	FAM189A1	0.5258	2.37299e-07
ACE2	CADM4	0.5258	2.37049e-07
ACE2	MT1H	0.5255	2.41693e-07
ACE2	TNIK	0.5252	2.46871e-07
ACE2	ATOH7	0.5252	2.46086e-07
ACE2	E2F3	0.5249	2.50786e-07
ACE2	NHEJ1	0.5248	2.53224e-07
ACE2	FAM20C	0.5248	2.53224e-07
ACE2	RP5-984P4.6	0.5247	2.54621e-07
ACE2	SLC17A5	0.5246	2.55839e-07
ACE2	VRK3	0.5243	2.60359e-07
ACE2	RP11-63P12.7	0.5242	2.62658e-07
ACE2	NR1H4	0.5242	2.62844e-07
ACE2	KMO	0.5239	2.66558e-07
ACE2	CTB-186H2.3	0.5239	2.67557e-07
ACE2	FADS6	0.5239	2.67497e-07
ACE2	SUCLG2	0.5238	2.68008e-07
ACE2	RP11-734K21.3	0.5236	2.72041e-07
ACE2	HADH	0.5234	2.75704e-07
ACE2	FBP1	0.523	2.82418e-07
ACE2	GAS2L3	0.5229	2.83779e-07
ACE2	FN3K	0.5227	2.86692e-07
ACE2	PFKFB2	0.5223	2.94365e-07
ACE2	MINPP1	0.5222	2.95557e-07
ACE2	NUTM2F	0.5217	3.05639e-07
ACE2	TGFBR3L	0.5217	3.05507e-07
ACE2	L3MBTL4	0.5216	3.08254e-07
ACE2	AP000347.2	0.5215	3.09001e-07
ACE2	RTCA	0.5214	3.12013e-07
ACE2	HRASLS2	0.5213	3.13093e-07
ACE2	LAMTOR5	0.5212	3.15626e-07
ACE2	RBM47	0.5211	3.16291e-07
ACE2	CTD-3193O13.1	0.5207	3.25059e-07
ACE2	FAM135B	0.5204	3.30969e-07
ACE2	RP11-644F5.15	0.5204	3.31578e-07
ACE2	PCDHAC1	0.5203	3.33702e-07
ACE2	C19orf12	0.5199	3.41275e-07
ACE2	SLC39A11	0.5198	3.43827e-07
ACE2	SDHB	0.5196	3.46435e-07
ACE2	SLC16A13	0.5195	3.50225e-07
ACE2	LINC01781	0.5194	3.51476e-07
ACE2	COCH	0.5191	3.58271e-07
ACE2	SFXN1	0.5189	3.61741e-07
ACE2	STON2	0.5189	3.62283e-07
ACE2	VNN1	0.5182	3.78748e-07
ACE2	PCK1	0.5179	3.85075e-07
ACE2	TIGD2	0.5178	3.86444e-07
ACE2	RHBDL1	0.5178	3.86672e-07
ACE2	ATP5G3	0.5176	3.91965e-07
ACE2	NUDT8	0.5173	3.9844e-07
ACE2	MROH3P	0.5172	4.01509e-07
ACE2	KCNG2	0.5171	4.05379e-07
ACE2	TRPC7	0.517	4.05857e-07
ACE2	CYP2B6	0.5169	4.09642e-07
ACE2	GPHN	0.5168	4.12855e-07
ACE2	TUBB4A	0.5165	4.19099e-07
ACE2	AQP7	0.5162	4.26188e-07
ACE2	LBX2	0.5159	4.33521e-07
ACE2	PTH2R	0.5156	4.41488e-07
ACE2	RP13-726E6.2	0.5156	4.41162e-07
ACE2	RP4-555D20.4	0.5152	4.54364e-07
ACE2	RP11-521M14.1	0.5149	4.61811e-07
ACE2	TDP2	0.5146	4.71096e-07
ACE2	HMOX1	0.5145	4.73927e-07
ACE2	RNU1-14P	0.5144	4.7683e-07
ACE2	TSPAN1	0.5143	4.79506e-07
ACE2	ANK3	0.5143	4.78107e-07
ACE2	GCDH	0.5143	4.77476e-07
ACE2	IDH1	0.5142	4.79995e-07
ACE2	CNDP2	0.5142	4.81118e-07
ACE2	RETSAT	0.5138	4.93717e-07
ACE2	PAOX	0.5133	5.07142e-07
ACE2	PRAME	0.5131	5.14583e-07
ACE2	RGL1	0.512	5.48566e-07
ACE2	C10orf11	0.512	5.49358e-07
ACE2	AS3MT	0.512	5.48247e-07
ACE2	RP11-21L23.4	0.5119	5.52957e-07
ACE2	GLYATL1	0.5116	5.62418e-07
ACE2	RP11-104J23.1	0.5116	5.62577e-07
ACE2	PPARA	0.5116	5.61033e-07
ACE2	PLEKHB2	0.5115	5.66343e-07
ACE2	MMP24	0.5115	5.66587e-07
ACE2	MTMR11	0.5111	5.78273e-07
ACE2	LINC01014	0.5109	5.8424e-07
ACE2	NAT8B	0.5108	5.88396e-07
ACE2	CYP21A2	0.5108	5.90012e-07
ACE2	OOSP1	0.5107	5.93837e-07
ACE2	ADORA2A-AS1	0.5107	5.92149e-07
ACE2	RP11-622A1.2	0.5104	6.04616e-07
ACE2	SOWAHB	0.5102	6.0985e-07
ACE2	FUT5	0.5102	6.115e-07
ACE2	DOK6	0.51	6.1577e-07
ACE2	STX3	0.5095	6.35873e-07
ACE2	CPT2	0.5094	6.39176e-07
ACE2	RP1-239B22.5	0.509	6.56691e-07
ACE2	LAMP1	0.509	6.55752e-07
ACE2	GRIA3	0.5089	6.58774e-07
ACE2	CLPTM1L	0.5087	6.66004e-07
ACE2	AGPAT3	0.5087	6.65907e-07
ACE2	BANF1P2	0.5086	6.69742e-07
ACE2	CNTN3	0.5084	6.76796e-07
ACE2	DMGDH	0.5082	6.85291e-07
ACE2	ACSM3	0.5079	6.99679e-07
ACE2	CYB5A	0.5078	7.02388e-07
ACE2	CARD10	0.5076	7.09361e-07
ACE2	PGPEP1	0.5072	7.26194e-07
ACE2	PKLR	0.5069	7.40861e-07
ACE2	ERI3	0.5066	7.53977e-07
ACE2	ALCAM	0.5065	7.60455e-07
ACE2	BX842568.2	0.5065	7.57426e-07
ACE2	B4GALT4	0.506	7.79431e-07
ACE2	AP000355.2	0.5058	7.90488e-07
ACE2	G6PC	0.5057	7.92403e-07
ACE2	HIST1H2BA	0.5056	7.97828e-07
ACE2	TMEM52	0.5055	8.06038e-07
ACE2	COX6A2	0.5052	8.18498e-07
ACE2	CYP17A1	0.505	8.28196e-07
ACE2	HYAL1	0.5047	8.411e-07
ACE2	HAAO	0.5046	8.48765e-07
ACE2	HIST1H2APS1	0.5039	8.80004e-07
ACE2	LINC00854	0.5037	8.94132e-07
ACE2	IL32	0.5034	9.07746e-07
ACE2	SOBP	0.5033	9.13016e-07
ACE2	PRSS51	0.5033	9.11856e-07

## Sheet: ACE2.colon - transverse.correla
target_gene	correlated_gene	correlation	pval
ACE2	ACE2	1	0
ACE2	MEP1A	0.9056	1.52476e-152
ACE2	GDA	0.8964	8.19137e-145
ACE2	MGAM2	0.8963	8.99607e-145
ACE2	TMEM236	0.894	6.663e-143
ACE2	GDPD2	0.8935	1.58184e-142
ACE2	PLS1	0.8932	2.81161e-142
ACE2	HHLA2	0.893	3.58636e-142
ACE2	SLC3A1	0.8928	5.26801e-142
ACE2	COL17A1	0.8914	6.11626e-141
ACE2	TINAG	0.8905	2.94255e-140
ACE2	CDHR2	0.8897	1.23682e-139
ACE2	RETSAT	0.889	4.27805e-139
ACE2	TUBAL3	0.8881	1.91497e-138
ACE2	MUC13	0.8878	2.96536e-138
ACE2	GUCA2A	0.8871	1.01635e-137
ACE2	MYH14	0.8847	5.34935e-136
ACE2	TMEM45B	0.8845	7.27319e-136
ACE2	PLA2G12B	0.8833	5.39657e-135
ACE2	MARVELD3	0.8831	7.11428e-135
ACE2	DSG2	0.8819	5.51716e-134
ACE2	TMIGD1	0.8813	1.45781e-133
ACE2	BTNL8	0.8812	1.61701e-133
ACE2	SLC26A3	0.881	2.15121e-133
ACE2	LYPD8	0.8808	2.99966e-133
ACE2	SCIN	0.8804	5.83019e-133
ACE2	CDHR5	0.8803	6.3151e-133
ACE2	CES2	0.8799	1.16409e-132
ACE2	TSPAN1	0.8789	6.33977e-132
ACE2	AOC1	0.8775	5.51098e-131
ACE2	TMEM164	0.8762	4.01917e-130
ACE2	ANPEP	0.8755	1.08639e-129
ACE2	SIPA1L3	0.8753	1.4826e-129
ACE2	NR1I2	0.8748	3.19536e-129
ACE2	CDH1	0.8747	3.62966e-129
ACE2	PLA2G4F	0.8741	9.80669e-129
ACE2	PRAP1	0.874	1.10336e-128
ACE2	SGPP2	0.8739	1.27094e-128
ACE2	TMEM37	0.8736	1.88381e-128
ACE2	SLC17A4	0.8736	1.88516e-128
ACE2	CLRN3	0.8735	2.3521e-128
ACE2	IL22RA1	0.8734	2.70939e-128
ACE2	LIPH	0.8734	2.46789e-128
ACE2	NDFIP2	0.8732	3.75238e-128
ACE2	ALPI	0.8726	8.52755e-128
ACE2	TMEM82	0.8724	1.10051e-127
ACE2	STYK1	0.8723	1.42547e-127
ACE2	SDCBP2	0.8721	1.93332e-127
ACE2	CXADR	0.8721	1.90435e-127
ACE2	F2RL1	0.872	2.15134e-127
ACE2	CGN	0.8718	2.74907e-127
ACE2	DSC2	0.8717	3.05563e-127
ACE2	EPCAM	0.8713	5.81331e-127
ACE2	PRSS8	0.8709	1.02013e-126
ACE2	AC007182.6	0.8704	2.32393e-126
ACE2	GPA33	0.8703	2.52954e-126
ACE2	LRRC19	0.8703	2.48129e-126
ACE2	C1orf106	0.8702	2.79411e-126
ACE2	SLC5A1	0.8692	1.2823e-125
ACE2	HNF4G	0.8691	1.32695e-125
ACE2	PBLD	0.8691	1.34172e-125
ACE2	ENTPD8	0.8685	3.18958e-125
ACE2	MISP	0.8685	3.13611e-125
ACE2	ABCC13	0.8685	3.51495e-125
ACE2	LSR	0.8679	7.58879e-125
ACE2	TTC22	0.8673	1.86111e-124
ACE2	PTPRH	0.8673	1.75224e-124
ACE2	SERINC2	0.867	2.65636e-124
ACE2	HGD	0.867	2.93837e-124
ACE2	SPINT1	0.867	2.75825e-124
ACE2	ANKS4B	0.8669	3.40082e-124
ACE2	SLC51B	0.8666	4.61648e-124
ACE2	CLCA4	0.8663	7.17939e-124
ACE2	TJP3	0.8659	1.35664e-123
ACE2	HKDC1	0.8656	1.9709e-123
ACE2	SLC17A8	0.8656	2.05168e-123
ACE2	RBM47	0.8644	1.13033e-122
ACE2	LINC01207	0.8636	3.27123e-122
ACE2	ITGB6	0.8627	1.0394e-121
ACE2	DSP	0.8627	1.12748e-121
ACE2	LINC00483	0.8627	1.14501e-121
ACE2	VDR	0.8624	1.57417e-121
ACE2	ADGRG7	0.8622	2.12925e-121
ACE2	SOWAHA	0.8622	2.30809e-121
ACE2	EDN3	0.8621	2.44933e-121
ACE2	IL17RE	0.862	3.02669e-121
ACE2	TMEM171	0.8618	3.70921e-121
ACE2	MYO7B	0.8615	5.35298e-121
ACE2	CLCN2	0.8614	6.10603e-121
ACE2	FLJ22763	0.8613	6.88576e-121
ACE2	XDH	0.8609	1.19171e-120
ACE2	PRKCD	0.8608	1.473e-120
ACE2	SULT1B1	0.8608	1.45482e-120
ACE2	ATP1A1	0.8607	1.75371e-120
ACE2	ACY1	0.8607	1.74018e-120
ACE2	SPINT2	0.8602	3.22809e-120
ACE2	GLOD5	0.86	4.0882e-120
ACE2	CYP2C18	0.8597	5.92129e-120
ACE2	LAMB3	0.8595	7.89871e-120
ACE2	MALL	0.8595	7.67354e-120
ACE2	GUCY2C	0.8594	9.43907e-120
ACE2	SCNN1A	0.8593	1.00765e-119
ACE2	EPB41L4B	0.8592	1.26591e-119
ACE2	NAT2	0.8591	1.34945e-119
ACE2	HNF4A	0.8588	1.96138e-119
ACE2	CDKN2B	0.8587	2.4686e-119
ACE2	CLDN7	0.8587	2.38368e-119
ACE2	TSPAN3	0.8586	2.61839e-119
ACE2	B3GNT3	0.8583	3.96331e-119
ACE2	TMEM253	0.8582	4.45475e-119
ACE2	STX19	0.8579	7.06191e-119
ACE2	CORO2A	0.8578	7.33255e-119
ACE2	SCAMP2	0.8577	9.37285e-119
ACE2	IYD	0.8576	1.00987e-118
ACE2	PLEKHG6	0.8573	1.58918e-118
ACE2	SLC9A3R1	0.8572	1.72783e-118
ACE2	POF1B	0.8572	1.70497e-118
ACE2	C5orf30	0.857	2.22143e-118
ACE2	CDH17	0.8566	3.80745e-118
ACE2	MYO1A	0.8564	5.02187e-118
ACE2	FMO5	0.8562	5.89249e-118
ACE2	MAB21L3	0.8559	9.69839e-118
ACE2	ST14	0.8557	1.24058e-117
ACE2	AIM1L	0.8554	1.65513e-117
ACE2	SLAMF6P1	0.8553	1.98085e-117
ACE2	CCL15	0.8548	4.03093e-117
ACE2	FLVCR2	0.8545	5.43758e-117
ACE2	CEACAM7	0.8545	5.37382e-117
ACE2	ACSL5	0.8542	8.67149e-117
ACE2	LMO7	0.8542	7.95866e-117
ACE2	RAB11FIP1	0.8541	9.07982e-117
ACE2	BTNL3	0.8539	1.22496e-116
ACE2	SLC13A2	0.8534	2.27479e-116
ACE2	SLC44A4	0.8531	3.22815e-116
ACE2	MUC12	0.853	3.70701e-116
ACE2	KRT19	0.8528	4.58895e-116
ACE2	FRK	0.8524	8.21806e-116
ACE2	SLC6A19	0.8523	9.60075e-116
ACE2	TMPRSS2	0.852	1.28572e-115
ACE2	MICALCL	0.8519	1.5732e-115
ACE2	MYO1D	0.8518	1.71182e-115
ACE2	FER1L6	0.8515	2.37381e-115
ACE2	CCL28	0.8514	2.9107e-115
ACE2	FXYD3	0.8509	5.53285e-115
ACE2	C1orf210	0.8508	6.16195e-115
ACE2	CLDN4	0.8507	6.58318e-115
ACE2	CTAGE5	0.8505	8.84372e-115
ACE2	SLC22A18	0.8504	1.0122e-114
ACE2	CYP2C19	0.8503	1.15635e-114
ACE2	C1orf116	0.8502	1.2856e-114
ACE2	MIA2	0.8495	3.06325e-114
ACE2	C4orf19	0.8494	3.18808e-114
ACE2	A1CF	0.8494	3.25324e-114
ACE2	TMEM139	0.8491	4.82268e-114
ACE2	CLDN23	0.8488	7.11138e-114
ACE2	VIPR1	0.8487	7.69711e-114
ACE2	SMIM6	0.8484	1.16478e-113
ACE2	GCNT3	0.8483	1.36185e-113
ACE2	BCAS1	0.8483	1.32015e-113
ACE2	SMPDL3A	0.848	1.99701e-113
ACE2	KRT20	0.848	1.93242e-113
ACE2	KCNK1	0.8478	2.36306e-113
ACE2	MARVELD2	0.8472	4.86938e-113
ACE2	CDKN2B-AS1	0.8472	4.74587e-113
ACE2	MYO5B	0.847	6.74935e-113
ACE2	TMC5	0.8468	8.2646e-113
ACE2	IRF6	0.8465	1.14782e-112
ACE2	TRIM36	0.8463	1.4228e-112
ACE2	TSPAN8	0.846	2.07888e-112
ACE2	LETM1	0.8459	2.51779e-112
ACE2	SOWAHB	0.8459	2.48781e-112
ACE2	CARMIL1	0.8459	2.33139e-112
ACE2	GGT6	0.8459	2.26629e-112
ACE2	DOLPP1	0.8458	2.63626e-112
ACE2	TMEM30B	0.8458	2.86897e-112
ACE2	GALNT7	0.8457	3.12505e-112
ACE2	OCLN	0.8456	3.58504e-112
ACE2	TRIM31	0.8456	3.40155e-112
ACE2	TGFA	0.8454	4.59631e-112
ACE2	FAM151A	0.8453	4.82913e-112
ACE2	PRSS3	0.8449	7.75642e-112
ACE2	METTL7B	0.8449	7.84773e-112
ACE2	RPL12P14	0.8448	8.64942e-112
ACE2	USH1C	0.8447	1.00048e-111
ACE2	VILL	0.8442	1.77164e-111
ACE2	GPRIN2	0.8442	1.75615e-111
ACE2	RASSF6	0.8441	2.116e-111
ACE2	PKIB	0.8441	1.95711e-111
ACE2	SLC37A1	0.8441	2.17006e-111
ACE2	PRRG2	0.844	2.24526e-111
ACE2	DHRS9	0.8438	2.99318e-111
ACE2	EZR	0.8438	2.96825e-111
ACE2	DNM2	0.8438	3.01775e-111
ACE2	LINC01843	0.8436	3.72043e-111
ACE2	TFCP2L1	0.8434	4.72678e-111
ACE2	CRB3	0.8434	4.93134e-111
ACE2	ABHD17C	0.8432	5.80542e-111
ACE2	ABHD11-AS1	0.8428	9.77004e-111
ACE2	RP11-680F8.1	0.8427	1.06316e-110
ACE2	CLIC5	0.8423	1.67725e-110
ACE2	LRRC75A	0.8419	2.87293e-110
ACE2	XXbac-B476C20.9	0.8419	2.87602e-110
ACE2	C6orf222	0.8409	8.94534e-110
ACE2	ZBTB7B	0.8408	9.81448e-110
ACE2	ZG16	0.8406	1.18511e-109
ACE2	GPR39	0.8404	1.61814e-109
ACE2	ENTPD5	0.8404	1.56752e-109
ACE2	RP11-297L17.2	0.8404	1.65277e-109
ACE2	RP11-486A14.1	0.8403	1.85506e-109
ACE2	CLDN3	0.8402	2.07304e-109
ACE2	APOBR	0.8401	2.34083e-109
ACE2	TRIM10	0.84	2.49409e-109
ACE2	PAPSS2	0.84	2.44211e-109
ACE2	GATA6	0.84	2.59867e-109
ACE2	ESPN	0.8399	2.77251e-109
ACE2	KIF13B	0.8399	2.87851e-109
ACE2	ACVR1B	0.8399	2.87627e-109
ACE2	TRPM6	0.8396	4.10833e-109
ACE2	GUCA2B	0.8395	4.29952e-109
ACE2	PRR15	0.8394	4.96259e-109
ACE2	CALML4	0.8391	6.69531e-109
ACE2	DNMBP-AS1	0.839	7.83404e-109
ACE2	NAT1	0.8389	9.31253e-109
ACE2	MAPK13	0.8387	1.07524e-108
ACE2	CEACAM1	0.8386	1.23879e-108
ACE2	DHRS11	0.8384	1.56235e-108
ACE2	KIAA1522	0.8383	1.7047e-108
ACE2	CTSS	0.8383	1.75311e-108
ACE2	SEPHS2	0.8383	1.71575e-108
ACE2	BARX2	0.8382	1.9101e-108
ACE2	PLEKHA7	0.8381	2.28651e-108
ACE2	SLC41A2	0.838	2.48576e-108
ACE2	JUP	0.838	2.40999e-108
ACE2	SP6	0.838	2.50881e-108
ACE2	LINC02038	0.8378	3.11897e-108
ACE2	SLC35A3	0.8377	3.33726e-108
ACE2	CDCP1	0.8375	4.59995e-108
ACE2	PPARG	0.8374	4.64838e-108
ACE2	CEACAM6	0.8374	4.67449e-108
ACE2	CDC42BPG	0.8372	6.02548e-108
ACE2	PCK2	0.8372	5.81451e-108
ACE2	ABHD3	0.8372	6.02139e-108
ACE2	GRAMD4	0.8372	6.07932e-108
ACE2	P2RX4	0.8371	7.03974e-108
ACE2	SI	0.837	7.34186e-108
ACE2	CDS1	0.8366	1.22883e-107
ACE2	SLC26A2	0.8364	1.57328e-107
ACE2	SYTL5	0.8362	1.82851e-107
ACE2	LY75	0.8361	2.21681e-107
ACE2	MROH3P	0.8359	2.80535e-107
ACE2	AKR1C3	0.8357	3.30275e-107
ACE2	RPS6KA1	0.8349	8.36377e-107
ACE2	CTD-2396E7.11	0.8349	7.764e-107
ACE2	AMN	0.8348	9.55438e-107
ACE2	CEACAM5	0.8348	8.92337e-107
ACE2	HNRNPA1P17	0.8347	9.84826e-107
ACE2	PTK6	0.8347	1.06588e-106
ACE2	FSIP2	0.8346	1.08931e-106
ACE2	VAMP8	0.8345	1.24473e-106
ACE2	SLC4A4	0.8345	1.28984e-106
ACE2	PLAC8	0.8344	1.35957e-106
ACE2	TM4SF5	0.8343	1.57027e-106
ACE2	PRSS12	0.8342	1.8398e-106
ACE2	NHSL1	0.8341	2.0356e-106
ACE2	CHMP4C	0.834	2.17456e-106
ACE2	GBA3	0.8338	2.83218e-106
ACE2	CYP2J2	0.8335	3.89213e-106
ACE2	SMIM24	0.8333	4.90231e-106
ACE2	TMEM150B	0.8333	4.83947e-106
ACE2	IFNLR1	0.8331	5.95668e-106
ACE2	RP11-800A3.4	0.8331	5.96104e-106
ACE2	MFSD9	0.833	6.35881e-106
ACE2	PPP1R14C	0.833	6.43489e-106
ACE2	B3GNT5	0.8326	1.01291e-105
ACE2	SLC39A4	0.8326	1.07597e-105
ACE2	TM4SF20	0.8325	1.10733e-105
ACE2	NGEF	0.8324	1.28037e-105
ACE2	SMIM2-AS1	0.8321	1.89193e-105
ACE2	FCGBP	0.8319	2.31079e-105
ACE2	TPRN	0.8317	2.85739e-105
ACE2	ACSS2	0.8317	2.90329e-105
ACE2	CYP3A5	0.8316	3.17422e-105
ACE2	MUC17	0.8313	4.42651e-105
ACE2	ITM2C	0.8312	4.92989e-105
ACE2	P2RY2	0.8311	5.34588e-105
ACE2	SGK2	0.8311	5.32716e-105
ACE2	CD2AP	0.831	5.92747e-105
ACE2	PTPN3	0.831	6.27622e-105
ACE2	DNAJC22	0.8307	8.20297e-105
ACE2	IGSF9	0.8305	1.03874e-104
ACE2	CHP1	0.8304	1.17118e-104
ACE2	MEP1B	0.8303	1.22733e-104
ACE2	RP11-27G14.4	0.8302	1.35533e-104
ACE2	RAB17	0.83	1.81711e-104
ACE2	KRT8	0.83	1.68083e-104
ACE2	LINC00974	0.83	1.67193e-104
ACE2	FAM110C	0.8299	1.97715e-104
ACE2	MOGAT2	0.8299	1.86304e-104
ACE2	HK2	0.8298	2.12015e-104
ACE2	UGT2A3	0.8298	2.25694e-104
ACE2	PIP5K1B	0.8298	2.28457e-104
ACE2	MUC3A	0.8295	3.09619e-104
ACE2	ADTRP	0.8293	3.79226e-104
ACE2	TMEM102	0.8293	3.60419e-104
ACE2	PDZD3	0.8291	4.6485e-104
ACE2	LINC02177	0.829	5.22194e-104
ACE2	TMC4	0.829	5.42022e-104
ACE2	SORL1	0.8289	5.59101e-104
ACE2	PDZK1IP1	0.8287	7.37386e-104
ACE2	CTSE	0.8287	6.78334e-104
ACE2	LINC01559	0.8287	7.1183e-104
ACE2	FAM83F	0.8287	7.07491e-104
ACE2	OR7E14P	0.8286	7.57582e-104
ACE2	NR1H4	0.8285	8.84398e-104
ACE2	HSD11B2	0.8285	9.0398e-104
ACE2	C19orf33	0.8285	9.17261e-104
ACE2	CAPN13	0.8283	1.06986e-103
ACE2	ISX	0.8282	1.24588e-103
ACE2	HTATIP2	0.8281	1.38156e-103
ACE2	SLC30A10	0.8278	1.92772e-103
ACE2	FAM83H	0.8276	2.33366e-103
ACE2	C11orf86	0.8274	2.77637e-103
ACE2	MYH15	0.8272	3.60153e-103
ACE2	RP11-35P15.1	0.8272	3.42853e-103
ACE2	PRR15L	0.8272	3.45185e-103
ACE2	VIPR1-AS1	0.8271	3.81222e-103
ACE2	SCNN1B	0.8271	4.0884e-103
ACE2	ILDR1	0.8269	4.82205e-103
ACE2	LRRC31	0.8267	5.96766e-103
ACE2	CA4	0.8264	8.18502e-103
ACE2	PTPRF	0.8263	8.64467e-103
ACE2	CRAT8	0.8263	8.93713e-103
ACE2	RP11-191G24.1	0.8262	1.03429e-102
ACE2	SPECC1	0.8261	1.08627e-102
ACE2	MKRN2OS	0.826	1.26503e-102
ACE2	LINC02023	0.826	1.1823e-102
ACE2	AKR1B10	0.826	1.20346e-102
ACE2	PRELID2	0.8259	1.32665e-102
ACE2	AHCYL2	0.8259	1.45439e-102
ACE2	BEST4	0.8257	1.69783e-102
ACE2	TMPRSS4	0.8256	1.87975e-102
ACE2	OIT3	0.8253	2.54968e-102
ACE2	RNF128	0.8252	2.75153e-102
ACE2	RP11-63P12.7	0.8251	3.08476e-102
ACE2	ATP8B1	0.8248	4.44822e-102
ACE2	SIAE	0.8247	4.77515e-102
ACE2	LEXM	0.8246	5.63644e-102
ACE2	MGAT4B	0.8245	5.9368e-102
ACE2	GSKIP	0.8244	6.79168e-102
ACE2	SLC35D1	0.8243	7.28477e-102
ACE2	HRASLS2	0.8242	8.54196e-102
ACE2	APOBEC1	0.8241	9.45195e-102
ACE2	CYP4F3	0.8241	8.6863e-102
ACE2	C6orf132	0.8238	1.28998e-101
ACE2	KDF1	0.8235	1.64637e-101
ACE2	SMPDL3B	0.8234	1.83697e-101
ACE2	CNNM4	0.8234	1.93719e-101
ACE2	ESRRA	0.8234	1.80951e-101
ACE2	CLMN	0.8232	2.31196e-101
ACE2	GALNT3	0.8229	3.15217e-101
ACE2	RP5-1185I7.1	0.8229	3.00481e-101
ACE2	NR5A2	0.8228	3.61519e-101
ACE2	ARL14	0.8228	3.34179e-101
ACE2	TRIM15	0.8228	3.36339e-101
ACE2	HOOK1	0.8225	4.51857e-101
ACE2	NAAA	0.8224	5.31667e-101
ACE2	UGT2B7	0.8221	7.1505e-101
ACE2	PLEKHB2	0.8217	1.06373e-100
ACE2	NCEH1	0.8217	1.03277e-100
ACE2	LRRC66	0.8217	1.02378e-100
ACE2	EPS8L2	0.8217	1.04303e-100
ACE2	VIL1	0.8216	1.18577e-100
ACE2	PFKFB2	0.8215	1.36267e-100
ACE2	LINC02000	0.8212	1.72743e-100
ACE2	PPP1R14D	0.821	2.13089e-100
ACE2	FAM160A1	0.8208	2.79565e-100
ACE2	TBX10	0.8207	3.00527e-100
ACE2	DOK4	0.8203	4.57281e-100
ACE2	MTND4P20	0.8201	5.46641e-100
ACE2	OTOP2	0.8201	5.45792e-100
ACE2	FUT3	0.82	6.29949e-100
ACE2	CASP16P	0.8199	6.97549e-100
ACE2	STXBP2	0.8199	6.51708e-100
ACE2	RP11-10C24.3	0.8197	8.63535e-100
ACE2	RHPN2	0.8197	8.3478e-100
ACE2	AGR3	0.8195	1.00391e-99
ACE2	CHST5	0.8194	1.09205e-99
ACE2	ITPKA	0.8191	1.48773e-99
ACE2	GPRC5C	0.8188	1.99389e-99
ACE2	FRYL	0.8187	2.22761e-99
ACE2	SLC22A18AS	0.8187	2.1743e-99
ACE2	MS4A12	0.8187	2.33187e-99
ACE2	PAQR8	0.8186	2.41861e-99
ACE2	SYT8	0.8186	2.44007e-99
ACE2	STAP2	0.8186	2.54897e-99
ACE2	ENPP3	0.8184	2.91996e-99
ACE2	TDP2	0.8179	5.08143e-99
ACE2	AIM1	0.8177	6.10914e-99
ACE2	CES3	0.8176	6.7373e-99
ACE2	GRAMD1C	0.8174	8.50775e-99
ACE2	FFAR4	0.8174	8.0472e-99
ACE2	ZBTB7C	0.8174	8.10489e-99
ACE2	C1QTNF12	0.8173	9.28051e-99
ACE2	PLA2G10	0.8172	1.05377e-98
ACE2	B3GALT5	0.8172	1.00757e-98
ACE2	PRR13	0.8171	1.08572e-98
ACE2	APPL2	0.8171	1.10725e-98
ACE2	ARHGEF16	0.817	1.19083e-98
ACE2	NIPAL1	0.817	1.25684e-98
ACE2	TPMT	0.817	1.2374e-98
ACE2	MOGAT3	0.817	1.20242e-98
ACE2	KLF5	0.8169	1.40213e-98
ACE2	PKP3	0.8168	1.55461e-98
ACE2	ACOX1	0.8167	1.6722e-98
ACE2	RP11-532F12.5	0.8166	1.85785e-98
ACE2	PRKCZ	0.8165	2.06706e-98
ACE2	RP11-96D1.6	0.8163	2.56579e-98
ACE2	IMPA1	0.8162	2.76602e-98
ACE2	PXMP2	0.8159	3.78958e-98
ACE2	EPS8L3	0.8157	4.62089e-98
ACE2	FUT6	0.8156	4.85072e-98
ACE2	TST	0.8152	7.31278e-98
ACE2	B4GALNT3	0.8148	1.11812e-97
ACE2	ABCC3	0.8148	1.10986e-97
ACE2	LGALS3	0.8145	1.46019e-97
ACE2	ZNF552	0.8145	1.413e-97
ACE2	FAM83G	0.8143	1.71055e-97
ACE2	KRT8P3	0.8142	1.86854e-97
ACE2	CAMSAP3	0.8139	2.51211e-97
ACE2	MPST	0.8138	2.74028e-97
ACE2	ALDH18A1	0.8137	3.27202e-97
ACE2	DENND1B	0.8136	3.39418e-97
ACE2	NUDT16P1	0.8135	3.97886e-97
ACE2	DHCR24	0.8133	4.80638e-97
ACE2	RAB19	0.8131	5.48065e-97
ACE2	SMIM22	0.8131	5.43255e-97
ACE2	BCL2L14	0.813	6.4112e-97
ACE2	F11R	0.8128	7.5632e-97
ACE2	LAD1	0.8127	8.49285e-97
ACE2	RAPGEFL1	0.8127	8.00841e-97
ACE2	SYTL2	0.8126	9.17271e-97
ACE2	VAV3	0.8125	9.86229e-97
ACE2	PARD6B	0.8123	1.2556e-96
ACE2	GALNT5	0.812	1.5914e-96
ACE2	RASEF	0.8119	1.86818e-96
ACE2	CAPN9	0.8118	2.01866e-96
ACE2	EHHADH	0.8118	1.98701e-96
ACE2	HPSE	0.8118	2.07311e-96
ACE2	FABP2	0.8118	1.96985e-96
ACE2	OVOL1	0.8115	2.57094e-96
ACE2	CDKN2B-AS	0.8113	3.32639e-96
ACE2	PIGR	0.8112	3.48744e-96
ACE2	SHROOM3	0.8112	3.44748e-96
ACE2	EFNA2	0.8109	4.5464e-96
ACE2	SLC9A2	0.8108	5.41852e-96
ACE2	PRSS16	0.8107	5.69276e-96
ACE2	SATB2	0.8106	6.19159e-96
ACE2	NMRAL2P	0.8106	6.15557e-96
ACE2	SMPD3	0.8106	6.21364e-96
ACE2	TMEM184A	0.8101	9.73654e-96
ACE2	HNF1A	0.8101	1.0246e-95
ACE2	SULT1A2	0.81	1.16982e-95
ACE2	RP11-71L14.3	0.8098	1.38654e-95
ACE2	LLGL2	0.8097	1.51072e-95
ACE2	TP53I3	0.8096	1.71224e-95
ACE2	CCDC162P	0.8096	1.6916e-95
ACE2	MGAT4A	0.8094	1.94974e-95
ACE2	ABCC6	0.8094	2.01131e-95
ACE2	ARHGEF5	0.8092	2.45195e-95
ACE2	SLC27A2	0.8091	2.6986e-95
ACE2	RILP	0.8091	2.55155e-95
ACE2	UGT1A10	0.8087	3.84378e-95
ACE2	PARP4	0.8087	3.76604e-95
ACE2	GALNT4	0.8084	5.04792e-95
ACE2	AC106876.2	0.8083	5.70385e-95
ACE2	HSD17B2	0.8082	6.386e-95
ACE2	LINC01133	0.8081	6.57722e-95
ACE2	BPNT1	0.8079	8.50981e-95
ACE2	MS4A8	0.8078	9.14007e-95
ACE2	CPT2	0.8077	9.66109e-95
ACE2	PRAG1	0.8077	1.01818e-94
ACE2	SH2D3A	0.8077	1.0054e-94
ACE2	PHGR1	0.8076	1.06048e-94
ACE2	CLDN8	0.8075	1.18712e-94
ACE2	SLC51A	0.8073	1.45386e-94
ACE2	CTB-186H2.3	0.807	1.83864e-94
ACE2	ZDHHC12	0.8069	1.99591e-94
ACE2	NAT8B	0.8059	5.38138e-94
ACE2	MTM1	0.8057	6.4754e-94
ACE2	TMEM9B	0.8055	8.01774e-94
ACE2	TAT	0.8055	7.49877e-94
ACE2	ARHGAP27	0.8054	8.14126e-94
ACE2	ABRACL	0.8052	9.89776e-94
ACE2	CANT1	0.8048	1.51025e-93
ACE2	SRI	0.8047	1.59612e-93
ACE2	RP5-1148A21.3	0.8045	2.01974e-93
ACE2	OPN3	0.8044	2.12935e-93
ACE2	BAIAP2L2	0.8042	2.51683e-93
ACE2	CDC42SE2	0.8039	3.32295e-93
ACE2	MUC2	0.8039	3.33231e-93
ACE2	RP11-395B7.2	0.8033	5.69716e-93
ACE2	PEX26	0.8033	5.65067e-93
ACE2	CASP5	0.8031	7.07795e-93
ACE2	TRIM31-AS1	0.8028	9.62837e-93
ACE2	MAP7	0.8028	9.28691e-93
ACE2	IL18	0.8026	1.124e-92
ACE2	USP43	0.8022	1.65684e-92
ACE2	HSD3B2	0.8021	1.6937e-92
ACE2	CMAS	0.8021	1.82661e-92
ACE2	HEPACAM2	0.802	1.9821e-92
ACE2	NAGS	0.8019	2.03124e-92
ACE2	TOX3	0.8018	2.39349e-92
ACE2	TMEM61	0.8016	2.86603e-92
ACE2	SLC35D2	0.8014	3.23603e-92
ACE2	B3GNT6	0.8014	3.39817e-92
ACE2	DAO	0.8013	3.51193e-92
ACE2	CDX1	0.8007	6.44413e-92
ACE2	AGPAT2	0.8007	6.37645e-92
ACE2	FA2H	0.8007	6.33198e-92
ACE2	ACAA2	0.8006	6.51395e-92
ACE2	EPHA10	0.8005	7.53395e-92
ACE2	MIR194-2HG	0.8004	7.89637e-92
ACE2	RP4-651E10.4	0.8003	9.15414e-92
ACE2	RP11-276H7.3	0.8002	9.53789e-92
ACE2	IQGAP2	0.8	1.18641e-91
ACE2	EHF	0.7999	1.2666e-91
ACE2	RP1-117B12.4	0.7999	1.27135e-91
ACE2	AKR7A3	0.7994	1.94399e-91
ACE2	LINC01752	0.7994	2.01031e-91
ACE2	GPD2	0.7993	2.14322e-91
ACE2	RP11-102C16.3	0.7992	2.47152e-91
ACE2	ACADS	0.7992	2.50271e-91
ACE2	CTD-2021H9.3	0.7991	2.57777e-91
ACE2	UGDH	0.799	2.76981e-91
ACE2	DGAT1	0.799	2.93367e-91
ACE2	COX5A	0.7989	3.20889e-91
ACE2	UGT1A1	0.7988	3.44862e-91
ACE2	CCRL2	0.7987	3.78293e-91
ACE2	DSG2-AS1	0.7987	3.72894e-91
ACE2	WTH3DI	0.7986	4.10808e-91
ACE2	CNGA1	0.7986	4.2105e-91
ACE2	CA12	0.7986	3.96423e-91
ACE2	CHRNA1	0.7985	4.63408e-91
ACE2	PAFAH2	0.7984	4.83544e-91
ACE2	TMEM125	0.7983	5.31936e-91
ACE2	FAM3D	0.7983	5.4439e-91
ACE2	B4GALT4	0.7983	5.13262e-91
ACE2	SLC25A5	0.7983	5.27301e-91
ACE2	HDHD3	0.7981	6.32672e-91
ACE2	OTOP3	0.798	7.23715e-91
ACE2	NEU4	0.7978	8.34934e-91
ACE2	DDR1	0.7978	8.13815e-91
ACE2	AP000439.3	0.7978	7.98824e-91
ACE2	CCDC68	0.7977	8.79742e-91
ACE2	TSTD1	0.7975	1.04366e-90
ACE2	ATP10B	0.7975	1.12559e-90
ACE2	RAB11FIP4	0.7974	1.23382e-90
ACE2	PADI2	0.7973	1.25096e-90
ACE2	CAPN5	0.7972	1.47073e-90
ACE2	WSCD1	0.7972	1.37729e-90
ACE2	ZNF57	0.797	1.69476e-90
ACE2	AP1M2	0.797	1.67263e-90
ACE2	ATP1B1	0.7968	2.07653e-90
ACE2	FHDC1	0.7968	1.93753e-90
ACE2	PDCD4	0.7967	2.24298e-90
ACE2	KB-1247B1.1	0.7966	2.33662e-90
ACE2	DHDDS	0.7965	2.69248e-90
ACE2	C1orf115	0.7965	2.67282e-90
ACE2	UBE2FP1	0.796	3.95076e-90
ACE2	NXPE4	0.7959	4.46041e-90
ACE2	LGALS4	0.7958	4.86338e-90
ACE2	SHD	0.7957	5.16504e-90
ACE2	SLC36A1	0.7956	5.65785e-90
ACE2	SFN	0.7954	7.02942e-90
ACE2	RMDN2	0.7954	6.68311e-90
ACE2	CTSA	0.7954	6.7936e-90
ACE2	SLC15A1	0.795	9.96427e-90
ACE2	FUT2	0.7949	1.03856e-89
ACE2	KIF16B	0.7949	1.02854e-89
ACE2	RP11-94C24.13	0.7948	1.20531e-89
ACE2	TMEM53	0.7947	1.32444e-89
ACE2	BRI3BP	0.7944	1.68885e-89
ACE2	LDHD	0.7944	1.62206e-89
ACE2	DQX1	0.7943	1.80626e-89
ACE2	C15orf48	0.7943	1.88017e-89
ACE2	RP11-433O3.1	0.7942	2.01244e-89
ACE2	ETHE1	0.7941	2.15072e-89
ACE2	TSPAN6	0.7941	2.22096e-89
ACE2	CTNND1	0.794	2.33992e-89
ACE2	CDX2	0.794	2.34624e-89
ACE2	HECTD3	0.7939	2.46791e-89
ACE2	FAR2	0.7939	2.58279e-89
ACE2	IHH	0.7937	3.16036e-89
ACE2	SLC52A3	0.7935	3.75969e-89
ACE2	LPAR5	0.7933	4.21895e-89
ACE2	LMTK2	0.793	5.40872e-89
ACE2	LGALS9	0.793	5.69891e-89
ACE2	IDH1	0.7923	9.91308e-89
ACE2	SLC25A24	0.7922	1.14148e-88
ACE2	UGT8	0.792	1.31769e-88
ACE2	CEBPA	0.792	1.35928e-88
ACE2	ZDHHC23	0.7919	1.48276e-88
ACE2	FUCA1	0.7918	1.53699e-88
ACE2	PRR5L	0.7915	1.97634e-88
ACE2	CMTM4	0.7915	2.03885e-88
ACE2	SLC39A11	0.7915	2.03465e-88
ACE2	RP11-542M13.2	0.7914	2.14271e-88
ACE2	PLPP2	0.7914	2.28942e-88
ACE2	ADH6	0.7912	2.56378e-88
ACE2	STX3	0.7912	2.57091e-88
ACE2	GALE	0.7911	2.76266e-88
ACE2	CD177	0.7911	2.80015e-88
ACE2	GJB2	0.7909	3.44702e-88
ACE2	FAM83E	0.7909	3.54302e-88
ACE2	B3GNT8	0.7908	3.58352e-88
ACE2	SH3BGRL2	0.7906	4.52538e-88
ACE2	SLC26A6	0.7905	4.65212e-88
ACE2	FBXO34	0.7904	5.36469e-88
ACE2	BICDL2	0.7899	7.82095e-88
ACE2	CYP2C9	0.7897	9.3678e-88
ACE2	HMGCR	0.7896	9.92524e-88
ACE2	NET1	0.7894	1.17022e-87
ACE2	DAPK2	0.7894	1.1782e-87
ACE2	RP4-811M8.1	0.7894	1.26629e-87
ACE2	SDC1	0.7892	1.48385e-87
ACE2	SERINC5	0.7887	2.18688e-87
ACE2	AP006621.9	0.7886	2.3695e-87
ACE2	LINC00675	0.7886	2.44888e-87
ACE2	AQP8	0.7885	2.57375e-87
ACE2	CASC16	0.7885	2.52594e-87
ACE2	SLC52A1	0.7883	3.11388e-87
ACE2	RP11-336A10.5	0.7882	3.41117e-87
ACE2	DOPEY2	0.7882	3.34571e-87
ACE2	SLC13A1	0.7881	3.73446e-87
ACE2	RIPK3	0.788	3.87523e-87
ACE2	GPRC5A	0.7879	4.23794e-87
ACE2	BCL2L10	0.7879	4.46647e-87
ACE2	HNF1B	0.7879	4.3112e-87
ACE2	ATG4D	0.7878	4.72628e-87
ACE2	ZDHHC13	0.7876	5.48367e-87
ACE2	CA7	0.7876	5.34123e-87
ACE2	ACVR1C	0.7875	6.15103e-87
ACE2	GEMIN8P4	0.7874	6.50068e-87
ACE2	BAIAP2L1	0.7874	6.83218e-87
ACE2	FGFR3	0.7872	8.06551e-87
ACE2	HN1	0.7872	7.72892e-87
ACE2	TTC38	0.7872	7.98724e-87
ACE2	GPR35	0.787	9.48167e-87
ACE2	LINC00543	0.787	9.51773e-87
ACE2	GJB1	0.787	9.03473e-87
ACE2	C11orf52	0.7865	1.42686e-86
ACE2	LASP1	0.7864	1.4918e-86
ACE2	NANS	0.7862	1.72245e-86
ACE2	PRRG4	0.7862	1.78631e-86
ACE2	ACY3	0.7862	1.75615e-86
ACE2	ERVH-1	0.7861	1.90183e-86
ACE2	TRAF4	0.7861	1.92599e-86
ACE2	CLN3	0.786	2.03928e-86
ACE2	RP11-164P12.5	0.7857	2.81355e-86
ACE2	SIRT6	0.7856	2.9405e-86
ACE2	TET3	0.7854	3.58498e-86
ACE2	PLEKHJ1	0.7854	3.51902e-86
ACE2	TFF3	0.7853	3.7771e-86
ACE2	BDH1	0.7852	4.2788e-86
ACE2	RP11-2I17.4	0.7852	3.97465e-86
ACE2	RHBDL2	0.7849	5.10056e-86
ACE2	RP11-276H7.2	0.7848	5.68494e-86
ACE2	LAMC2	0.7848	5.85733e-86
ACE2	TMEM54	0.7847	6.46269e-86
ACE2	SPAG1	0.7847	6.05454e-86
ACE2	PI3	0.7847	6.01409e-86
ACE2	RAB3IP	0.7846	6.8389e-86
ACE2	CHAD	0.7846	6.81963e-86
ACE2	BEST2	0.7844	7.91309e-86
ACE2	RP4-568C11.4	0.7842	9.40484e-86
ACE2	ERBB3	0.7839	1.23593e-85
ACE2	RP11-187E13.1	0.7838	1.28016e-85
ACE2	SEMA4G	0.7837	1.44965e-85
ACE2	GRTP1	0.7837	1.4058e-85
ACE2	ST6GALNAC1	0.7837	1.40649e-85
ACE2	SLC39A5	0.7836	1.60518e-85
ACE2	RAB20	0.7835	1.66677e-85
ACE2	FRMD1	0.7834	1.79591e-85
ACE2	LRRC8D	0.7831	2.38646e-85
ACE2	ESRP1	0.7831	2.30082e-85
ACE2	ABCB11	0.783	2.4697e-85
ACE2	RP3-523K23.2	0.783	2.55673e-85
ACE2	RP11-473M20.5	0.783	2.46373e-85
ACE2	RNF186	0.7828	3.08971e-85
ACE2	CASP3	0.7828	2.93983e-85
ACE2	LINC00704	0.7826	3.61909e-85
ACE2	CAPN8	0.7825	3.82116e-85
ACE2	TMEM63B	0.7825	3.72314e-85
ACE2	GIPC2	0.7821	5.25336e-85
ACE2	ABO	0.7821	5.45776e-85
ACE2	EXPH5	0.7821	5.09947e-85
ACE2	STRADB	0.782	5.52241e-85
ACE2	RP11-209E8.1	0.7819	6.21188e-85
ACE2	CYP2B6	0.7817	7.49644e-85
ACE2	B3GNT7	0.7815	8.36968e-85
ACE2	AKR7L	0.7814	9.59104e-85
ACE2	JHDM1D-AS1	0.7814	9.17813e-85
ACE2	B4GALNT2	0.7814	9.62054e-85
ACE2	FTLP14	0.7813	1.01812e-84
ACE2	CNKSR1	0.781	1.33787e-84
ACE2	SLC16A9	0.7809	1.3413e-84
ACE2	CMBL	0.7808	1.49646e-84
ACE2	ACSF2	0.7808	1.56879e-84
ACE2	TTC39A	0.7804	2.09085e-84
ACE2	ATOH1	0.7803	2.31367e-84
ACE2	RP11-284F21.7	0.7801	2.69622e-84
ACE2	TLCD1	0.7801	2.66939e-84
ACE2	KRT15	0.7801	2.63489e-84
ACE2	RP11-478K15.6	0.78	2.78133e-84
ACE2	TRPM4	0.78	2.89777e-84
ACE2	DDC	0.7799	3.01621e-84
ACE2	GFPT1	0.7797	3.71694e-84
ACE2	PLPP6	0.7797	3.73847e-84
ACE2	TLCD2	0.7797	3.6219e-84
ACE2	MUC20	0.7796	3.85208e-84
ACE2	PHLPP2	0.7793	5.19e-84
ACE2	GRHL2	0.7792	5.27762e-84
ACE2	PANK1	0.7792	5.40869e-84
ACE2	TBC1D2	0.7791	5.71978e-84
ACE2	GPT	0.7789	6.8941e-84
ACE2	PCDH1	0.7787	8.50517e-84
ACE2	MMP15	0.7786	8.95617e-84
ACE2	CA2	0.7785	9.85439e-84
ACE2	PPARGC1A	0.7784	1.00099e-83
ACE2	FBP1	0.7784	1.04708e-83
ACE2	SLC35G1	0.7779	1.55447e-83
ACE2	PDE6A	0.7777	1.86011e-83
ACE2	PKLR	0.7776	1.9599e-83
ACE2	KRT8P10	0.7775	2.07688e-83
ACE2	AFG3L2	0.7775	2.0849e-83
ACE2	TRIM14	0.7773	2.56284e-83
ACE2	WDR78	0.7771	3.01812e-83
ACE2	ERMP1	0.7771	2.99948e-83
ACE2	S100A14	0.777	3.17613e-83
ACE2	BCL2L15	0.7769	3.56111e-83
ACE2	AC007556.3	0.7768	3.70264e-83
ACE2	SLC22A23	0.7768	3.79257e-83
ACE2	EMX1	0.7767	3.88009e-83
ACE2	IGF2BP2	0.7765	4.87415e-83
ACE2	HSD17B11	0.7765	4.88965e-83
ACE2	TOR4A	0.7765	4.76887e-83
ACE2	RP11-284F21.10	0.7764	5.29469e-83
ACE2	ELMO3	0.7764	5.15389e-83
ACE2	CBLC	0.7763	5.52467e-83
ACE2	CACFD1	0.7762	6.09985e-83
ACE2	FABP1	0.7759	7.32594e-83
ACE2	C3orf52	0.7759	7.75233e-83
ACE2	CHP2	0.7759	7.30355e-83
ACE2	SELENBP1	0.7756	9.6989e-83
ACE2	KRT12	0.7756	9.35721e-83
ACE2	ERBB2	0.7752	1.34603e-82
ACE2	CNDP2	0.7752	1.26852e-82
ACE2	AC083900.1	0.7751	1.46681e-82
ACE2	RP11-396O20.2	0.7748	1.85022e-82
ACE2	ZNF440	0.7746	2.09865e-82
ACE2	ELF4	0.7744	2.56239e-82
ACE2	SLCO4C1	0.7743	2.70514e-82
ACE2	SERPINA1	0.7743	2.59976e-82
ACE2	CASP7	0.7742	2.81893e-82
ACE2	NUAK2	0.774	3.38182e-82
ACE2	AC009014.3	0.774	3.3286e-82
ACE2	PLD1	0.7739	3.51695e-82
ACE2	PROM1	0.7739	3.58673e-82
ACE2	GOLM1	0.7738	4.03253e-82
ACE2	C12orf75	0.7738	3.90668e-82
ACE2	GGT8P	0.7737	4.2318e-82
ACE2	LRRIQ4	0.7737	4.13511e-82
ACE2	NEURL1	0.7732	6.11015e-82
ACE2	MST1R	0.7731	7.05028e-82
ACE2	RP11-588L15.2	0.7729	8.08025e-82
ACE2	PKP2	0.7727	9.00641e-82
ACE2	BAK1	0.7726	9.9538e-82
ACE2	DPP3	0.7724	1.21261e-81
ACE2	KRT18	0.7724	1.14457e-81
ACE2	VPS37B	0.7724	1.13172e-81
ACE2	SPIRE2	0.7724	1.14245e-81
ACE2	SLC9A3	0.7723	1.24109e-81
ACE2	RP11-380P13.1	0.7722	1.39015e-81
ACE2	BCL10	0.772	1.56114e-81
ACE2	CCT8P1	0.772	1.63181e-81
ACE2	CTB-39G8.3	0.772	1.55305e-81
ACE2	FAM105A	0.7719	1.69112e-81
ACE2	FAM83B	0.7717	1.97403e-81
ACE2	KBTBD11-OT1	0.7717	2.05918e-81
ACE2	TMEM87B	0.7713	2.66774e-81
ACE2	GPR160	0.7713	2.68628e-81
ACE2	RP11-545A16.1	0.7712	2.93946e-81
ACE2	SPPL2A	0.7712	2.97155e-81
ACE2	POLD4	0.7711	3.1583e-81
ACE2	LINC01080	0.7711	3.15741e-81
ACE2	SLC16A5	0.771	3.48964e-81
ACE2	CKMT1B	0.7709	3.7566e-81
ACE2	CYP4F2	0.7709	3.5877e-81
ACE2	OVOL2	0.7709	3.61054e-81
ACE2	RP11-356M20.1	0.7708	3.91253e-81
ACE2	RP11-356O9.2	0.7707	4.48124e-81
ACE2	CFTR	0.7705	4.97364e-81
ACE2	MLPH	0.7704	5.50005e-81
ACE2	SCGB2A1	0.7703	6.04461e-81
ACE2	RAB25	0.77	7.29786e-81
ACE2	AC073283.4	0.77	7.67955e-81
ACE2	NETO2	0.77	7.32221e-81
ACE2	KRTAP13-2	0.7699	7.99278e-81
ACE2	HNF1A-AS1	0.7695	1.05797e-80
ACE2	C8G	0.7694	1.13999e-80
ACE2	TMEM238	0.7694	1.16783e-80
ACE2	AMACR	0.7693	1.24275e-80
ACE2	GSR	0.7692	1.32395e-80
ACE2	WWC1	0.7691	1.42456e-80
ACE2	PTK2B	0.7691	1.43287e-80
ACE2	TPD52	0.7691	1.4562e-80
ACE2	PLEKHS1	0.7691	1.50994e-80
ACE2	CTSV	0.769	1.56613e-80
ACE2	CTD-2385L22.2	0.7689	1.70464e-80
ACE2	LCN15	0.7688	1.80646e-80
ACE2	MCU	0.7688	1.87685e-80
ACE2	MYO5C	0.7688	1.89557e-80
ACE2	LINC01687	0.7688	1.91687e-80
ACE2	DNAH3	0.7687	2.01412e-80
ACE2	ROS1	0.7686	2.13564e-80
ACE2	CKMT1A	0.7686	2.20847e-80
ACE2	RP13-122B23.8	0.7685	2.26241e-80
ACE2	PAQR5	0.7684	2.4788e-80
ACE2	PRELID3B	0.7684	2.43142e-80
ACE2	KLHL34	0.7683	2.74384e-80
ACE2	SLC35C1	0.7679	3.81601e-80
ACE2	MCTP2	0.7678	3.95463e-80
ACE2	C6orf136	0.7677	4.25253e-80
ACE2	FOXA1	0.7677	4.31049e-80
ACE2	RPS29P12	0.7676	4.5295e-80
ACE2	TREH	0.7676	4.56595e-80
ACE2	TNFRSF11A	0.7676	4.56498e-80
ACE2	RASSF7	0.7675	5.12285e-80
ACE2	CALR4P	0.7674	5.47908e-80
ACE2	MTMR11	0.7674	5.45903e-80
ACE2	TRPC7-AS1	0.7674	5.34028e-80
ACE2	SERPINB1	0.7672	6.41988e-80
ACE2	BRINP3	0.7669	7.99077e-80
ACE2	NEO1	0.7669	7.78881e-80
ACE2	RP11-357H14.17	0.7668	8.23387e-80
ACE2	HES2	0.7667	9.05919e-80
ACE2	GUCY2GP	0.7663	1.25169e-79
ACE2	C1orf168	0.7662	1.365e-79
ACE2	CIB1	0.7662	1.27959e-79
ACE2	LA16c-380H5.5	0.7661	1.45159e-79
ACE2	SPATA2	0.766	1.59386e-79
ACE2	MIER3	0.7659	1.68019e-79
ACE2	RFLNA	0.7659	1.60126e-79
ACE2	CPTP	0.7656	2.04233e-79
ACE2	SLC37A4	0.7655	2.26209e-79
ACE2	ANO9	0.7654	2.47473e-79
ACE2	CTSD	0.7652	2.75527e-79
ACE2	PPP1R16A	0.7651	3.1173e-79
ACE2	ADORA2B	0.7651	3.12378e-79
ACE2	RPS4XP7	0.7649	3.38957e-79
ACE2	PC	0.7646	4.47505e-79
ACE2	PRKAB1	0.7646	4.32977e-79
ACE2	OCIAD2	0.7645	4.58142e-79
ACE2	KPNA7	0.7643	5.60305e-79
ACE2	DEFB1	0.7643	5.62108e-79
ACE2	UQCRC1	0.764	6.73992e-79
ACE2	KLB	0.764	7.0044e-79
ACE2	DECR1	0.764	6.96257e-79
ACE2	SMAGP	0.7639	7.30332e-79
ACE2	FOXH1	0.7635	9.9129e-79
ACE2	AC009133.12	0.7635	9.71853e-79
ACE2	RP11-61A14.1	0.7635	9.94741e-79
ACE2	BSPRY	0.7633	1.18469e-78
ACE2	RP11-844P9.6	0.7631	1.34992e-78
ACE2	MPDU1	0.7628	1.69969e-78
ACE2	MVP	0.7624	2.25683e-78
ACE2	TRIM40	0.762	3.05886e-78
ACE2	KIAA1211	0.7619	3.15131e-78
ACE2	CCNJL	0.7618	3.47425e-78
ACE2	EBP	0.7618	3.52825e-78
ACE2	DLG3	0.7618	3.3605e-78
ACE2	TMEM63C	0.7617	3.7749e-78
ACE2	RP11-99J16__A.2	0.7616	3.97354e-78
ACE2	SOX9	0.7616	3.90538e-78
ACE2	SQRDL	0.7614	4.66508e-78
ACE2	AXDND1	0.7613	4.88549e-78
ACE2	SLC22A5	0.7613	4.98291e-78
ACE2	MLX	0.7611	5.94989e-78
ACE2	CTD-3010D24.3	0.7611	5.71765e-78
ACE2	DGKQ	0.761	6.0503e-78
ACE2	CTB-167B5.1	0.761	6.18454e-78
ACE2	SNX30	0.761	6.43574e-78
ACE2	SAMD13	0.7606	8.35613e-78
ACE2	SLC35A2	0.7606	8.23705e-78
ACE2	ASL	0.7604	9.79233e-78
ACE2	KLF4	0.7601	1.2336e-77
ACE2	OVOL1-AS1	0.7601	1.17247e-77
ACE2	UGT1A8	0.7599	1.40958e-77
ACE2	VSIG10	0.7597	1.62033e-77
ACE2	CREB3L3	0.7595	1.86614e-77
ACE2	RP11-297D21.2	0.7589	2.98344e-77
ACE2	STXBP5-AS1	0.7588	3.1e-77
ACE2	C10orf99	0.7587	3.4428e-77
ACE2	EPS8L1	0.7586	3.63243e-77
ACE2	OMP	0.7585	3.96434e-77
ACE2	SH3BP1	0.7585	3.94858e-77
ACE2	MYO6	0.7583	4.59719e-77
ACE2	ABCC6P1	0.7581	5.28539e-77
ACE2	ESRP2	0.7579	6.00269e-77
ACE2	CRYL1	0.7576	7.25547e-77
ACE2	MYO1E	0.7576	7.14582e-77
ACE2	TM6SF2	0.7576	7.56191e-77
ACE2	LINC00501	0.7573	9.32649e-77
ACE2	RP5-1180D12.1	0.7573	8.97679e-77
ACE2	ARHGEF38	0.7572	9.72269e-77
ACE2	PAK1	0.7572	9.58303e-77
ACE2	LGALS9B	0.757	1.17442e-76
ACE2	RNPEP	0.7568	1.26478e-76
ACE2	GOT1	0.7568	1.33621e-76
ACE2	RP11-30P6.6	0.7566	1.5089e-76
ACE2	TM9SF2	0.7565	1.64546e-76
ACE2	LINC01637	0.7564	1.74802e-76
ACE2	REP15	0.7563	1.82896e-76
ACE2	RP5-1033H22.2	0.756	2.38227e-76
ACE2	GEN1	0.756	2.33967e-76
ACE2	SLC25A13	0.756	2.29241e-76
ACE2	TMEM72	0.756	2.36213e-76
ACE2	RP11-384L8.1	0.7559	2.45191e-76
ACE2	CASP6	0.7559	2.53625e-76
ACE2	SULT1A1	0.7558	2.72225e-76
ACE2	EFNA4	0.7555	3.4173e-76
ACE2	HMGN1P7	0.7555	3.31174e-76
ACE2	TFF1	0.7555	3.35051e-76
ACE2	ADGRF4	0.7554	3.55123e-76
ACE2	SHTN1	0.7554	3.44768e-76
ACE2	CTD-2288F12.1	0.7554	3.49319e-76
ACE2	MCCC2	0.7553	3.70317e-76
ACE2	CYP2S1	0.7553	3.69748e-76
ACE2	SH3RF2	0.7552	4.10822e-76
ACE2	PCK1	0.7552	4.04588e-76
ACE2	PANK3	0.7549	5.25545e-76
ACE2	SHROOM1	0.7548	5.46754e-76
ACE2	NR2F6	0.7548	5.34736e-76
ACE2	LINC00992	0.7546	6.15398e-76
ACE2	ENDOG	0.7543	7.52095e-76
ACE2	LPCAT4	0.7542	8.13414e-76
ACE2	MAP2K6	0.7542	8.07772e-76
ACE2	KLC4	0.7541	8.91479e-76
ACE2	CD24	0.754	9.50712e-76
ACE2	PRLR	0.7538	1.12387e-75
ACE2	CDC42EP5	0.7535	1.3412e-75
ACE2	COMTD1	0.7534	1.51677e-75
ACE2	SIRT7	0.7534	1.44006e-75
ACE2	TNNI1	0.7533	1.56523e-75
ACE2	LINC01134	0.7532	1.6362e-75
ACE2	C4BPB	0.7531	1.76349e-75
ACE2	TNK1	0.7531	1.85252e-75
ACE2	URAD	0.753	1.92496e-75
ACE2	C2orf72	0.7529	2.09623e-75
ACE2	SDHA	0.7529	2.01832e-75
ACE2	SSTR1	0.7528	2.18321e-75
ACE2	ELF3	0.7527	2.47087e-75
ACE2	PIGZ	0.7527	2.43743e-75
ACE2	SLC25A10	0.7527	2.47953e-75
ACE2	PPP1CA	0.7526	2.51389e-75
ACE2	MYO10	0.7525	2.76985e-75
ACE2	MREG	0.7524	2.96672e-75
ACE2	AP001610.9	0.7524	2.86962e-75
ACE2	FZD5	0.752	4.0539e-75
ACE2	PLCD3	0.752	3.8269e-75
ACE2	SLC44A3	0.7517	4.74763e-75
ACE2	TOR2A	0.7516	5.1683e-75
ACE2	CYP4F12	0.7512	7.03411e-75
ACE2	RNF223	0.751	8.16955e-75
ACE2	TMEM141	0.751	8.17132e-75
ACE2	KIAA1211L	0.7509	8.48555e-75
ACE2	C9orf152	0.7509	8.28812e-75
ACE2	ZSWIM5	0.7508	9.37586e-75
ACE2	SLC31A1	0.7508	8.90798e-75
ACE2	AC007255.8	0.7506	1.07936e-74
ACE2	SPIB	0.7506	1.02908e-74
ACE2	CTNNA1P1	0.7505	1.10684e-74
ACE2	NAPRT	0.7504	1.20216e-74
ACE2	CTB-78O21.1	0.7503	1.27635e-74
ACE2	ARHGAP32	0.7503	1.2998e-74
ACE2	ACOT11	0.7502	1.386e-74
ACE2	KRT8P45	0.7501	1.43658e-74
ACE2	ANKEF1	0.7501	1.45629e-74
ACE2	VSIG2	0.7499	1.75795e-74
ACE2	ELOVL6	0.7498	1.82705e-74
ACE2	PSMD10P2	0.7494	2.46874e-74
ACE2	MXD1	0.7493	2.55388e-74
ACE2	CLCN3	0.7493	2.52182e-74
ACE2	SPACA4	0.7493	2.61048e-74
ACE2	PLGRKT	0.7491	2.90293e-74
ACE2	RP1-172H20.4	0.7491	2.92106e-74
ACE2	ARRDC1	0.749	3.08153e-74
ACE2	TPSG1	0.749	3.09025e-74
ACE2	PLEKHH1	0.7489	3.50621e-74
ACE2	PTMAP3	0.7489	3.40664e-74
ACE2	RP11-319C21.1	0.7488	3.65946e-74
ACE2	RP11-519G16.3	0.7485	4.43266e-74
ACE2	INPP5J	0.7483	5.10819e-74
ACE2	RP11-255H23.2	0.7482	5.58816e-74
ACE2	ARSD	0.7481	5.89288e-74
ACE2	LINC00507	0.748	6.35516e-74
ACE2	ATP2C2	0.748	6.41322e-74
ACE2	RP13-726E6.2	0.7477	7.98064e-74
ACE2	PYY	0.7477	8.02281e-74
ACE2	ZNRF2	0.7475	8.83883e-74
ACE2	MGST1	0.7474	9.54338e-74
ACE2	GALM	0.7472	1.07049e-73
ACE2	KCNG3	0.7472	1.10722e-73
ACE2	TSPAN13	0.7472	1.06811e-73
ACE2	ADH1C	0.7471	1.17281e-73
ACE2	KNG1	0.747	1.29381e-73
ACE2	RP11-22C11.2	0.747	1.25407e-73
ACE2	LINC00705	0.747	1.27907e-73
ACE2	RP11-103J17.2	0.7469	1.35952e-73
ACE2	RP11-867G23.8	0.7469	1.32186e-73
ACE2	RP11-48O20.5	0.7465	1.81193e-73
ACE2	SH2D4A	0.7465	1.72621e-73
ACE2	EPHX2	0.7465	1.82336e-73
ACE2	AC002128.5	0.7464	1.91611e-73
ACE2	RP4-659I19.1	0.7463	2.06523e-73
ACE2	ACPP	0.7463	1.97699e-73
ACE2	HMGCS2	0.7462	2.18196e-73
ACE2	EFNB1	0.7461	2.31451e-73
ACE2	GK	0.746	2.40871e-73
ACE2	BNIP3P39	0.7458	2.91687e-73
ACE2	FAM109A	0.7455	3.50981e-73
ACE2	CORO1B	0.7452	4.26736e-73
ACE2	LINC00511	0.7452	4.28163e-73
ACE2	MAP3K21	0.7451	4.5889e-73
ACE2	FOXD2	0.745	4.77782e-73
ACE2	MYCL	0.7449	5.38953e-73
ACE2	MAP3K9	0.7449	5.25413e-73
ACE2	RP11-336K24.5	0.7447	5.9109e-73
ACE2	PSD4	0.7447	6.05941e-73
ACE2	LGALS9C	0.7447	6.03883e-73
ACE2	RP11-647P12.2	0.7443	7.72082e-73
ACE2	KRTCAP3	0.7442	8.16708e-73
ACE2	MOB3B	0.7442	8.36003e-73
ACE2	EPN3	0.7442	8.43198e-73
ACE2	RAVER2	0.7441	8.85339e-73
ACE2	RP11-311D14.1	0.7441	8.79604e-73
ACE2	SCNN1G	0.744	9.69321e-73
ACE2	ARHGAP44	0.744	9.46342e-73
ACE2	COX6A1	0.7439	1.06176e-72
ACE2	Z83844.1	0.7439	1.01517e-72
ACE2	SLC6A7	0.7437	1.21204e-72
ACE2	CTB-171A8.1	0.7435	1.31014e-72
ACE2	CWH43	0.7434	1.39377e-72
ACE2	MYOM3	0.7433	1.55073e-72
ACE2	SIDT1	0.7432	1.65539e-72
ACE2	SLC25A25-AS1	0.7431	1.80756e-72
ACE2	PREP	0.7428	2.22342e-72
ACE2	CD164	0.7427	2.29116e-72
ACE2	EVX1	0.7427	2.29286e-72
ACE2	RP11-320N21.1	0.7426	2.38851e-72
ACE2	RP3-400B16.1	0.7425	2.70884e-72
ACE2	TMEM2	0.7425	2.58799e-72
ACE2	ARF6	0.7423	2.95551e-72
ACE2	TTLL12	0.7423	2.97941e-72
ACE2	SAMD12	0.7422	3.19915e-72
ACE2	ZZEF1	0.7419	3.93627e-72
ACE2	RP11-10C24.1	0.7418	4.24254e-72
ACE2	E2F2	0.7417	4.48133e-72
ACE2	SUCLG1	0.7416	4.69e-72
ACE2	GSDMB	0.7415	4.98252e-72
ACE2	FAM83H-AS1	0.7414	5.49109e-72
ACE2	OAS1	0.7413	5.85153e-72
ACE2	CLCA1	0.7412	6.15618e-72
ACE2	VWA7	0.7412	6.39795e-72
ACE2	KCTD5	0.7412	6.18431e-72
ACE2	KLK1	0.7409	7.88561e-72
ACE2	UGT1A9	0.7408	8.13857e-72
ACE2	RP11-4O1.2	0.7408	8.25567e-72
ACE2	RP11-40A7.2	0.7407	8.50077e-72
ACE2	PGPEP1	0.7405	1.02469e-71
ACE2	FGFBP1	0.7404	1.10067e-71
ACE2	SELENOS	0.7404	1.09849e-71
ACE2	TMC7	0.7403	1.14265e-71
ACE2	CTD-2231E14.8	0.7402	1.18793e-71
ACE2	FMN1	0.7401	1.30084e-71
ACE2	ZFYVE28	0.7398	1.54433e-71
ACE2	RP5-903G2.2	0.7398	1.56309e-71
ACE2	RPL15P21	0.7398	1.60405e-71
ACE2	ICA1	0.7397	1.66056e-71
ACE2	SHH	0.7397	1.65694e-71
ACE2	MBNL3	0.7397	1.69177e-71
ACE2	LMNTD2	0.7396	1.76073e-71
ACE2	LINC00336	0.7391	2.59999e-71
ACE2	RXFP4	0.739	2.65515e-71
ACE2	RP11-479A21.1	0.7389	2.82482e-71
ACE2	PSEN1	0.7388	3.09556e-71
ACE2	PLCXD2	0.7387	3.1798e-71
ACE2	KRT8P32	0.7387	3.23351e-71
ACE2	UGT1A6	0.7386	3.46537e-71
ACE2	MAL2	0.7381	4.85388e-71
ACE2	SLC46A3	0.7381	4.81254e-71
ACE2	CTD-2385L22.1	0.7381	4.905e-71
ACE2	RP13-497K6.1	0.7378	5.86668e-71
ACE2	GGH	0.7378	5.87024e-71
ACE2	PDSS1	0.7378	6.09492e-71
ACE2	ATP5B	0.7378	5.82454e-71
ACE2	MESP2	0.7378	6.04766e-71
ACE2	CA1	0.7377	6.1384e-71
ACE2	B4GALT1-AS1	0.7374	7.57085e-71
ACE2	GRB7	0.7374	7.91245e-71
ACE2	RP11-27K13.3	0.7373	8.30414e-71
ACE2	RP11-757F18.5	0.7373	8.21427e-71
ACE2	CIR1P2	0.7373	8.0711e-71
ACE2	RHOF	0.7373	8.45042e-71
ACE2	AC106869.2	0.7372	8.76217e-71
ACE2	KALRN	0.7372	8.5543e-71
ACE2	STRBP	0.7372	8.99661e-71
ACE2	DNASE2B	0.737	9.99816e-71
ACE2	SPINK5	0.737	9.79452e-71
ACE2	KIAA1324	0.7367	1.24763e-70
ACE2	RP11-1149M10.2	0.7366	1.27282e-70
ACE2	EPHA1	0.7365	1.36329e-70
ACE2	AGMO	0.7363	1.57455e-70
ACE2	LINC00482	0.7363	1.53414e-70
ACE2	RP11-284F21.9	0.7361	1.81871e-70
ACE2	SLC1A1	0.7361	1.79566e-70
ACE2	LINC01814	0.7359	2.11716e-70
ACE2	PLCB3	0.7359	2.11549e-70
ACE2	GCNT1	0.7358	2.12172e-70
ACE2	XYLB	0.7356	2.46055e-70
ACE2	RP11-731D1.4	0.7356	2.50575e-70
ACE2	CTA-363E6.6	0.7355	2.69203e-70
ACE2	ERN2	0.7355	2.65785e-70
ACE2	HOOK2	0.7354	2.91919e-70
ACE2	MUC1	0.7352	3.27261e-70
ACE2	RSPH1	0.7352	3.19398e-70
ACE2	RAD17P1	0.7349	3.95586e-70
ACE2	RORC	0.7348	4.29635e-70
ACE2	PPP1R1B	0.7347	4.46601e-70
ACE2	CRACR2A	0.7344	5.51934e-70
ACE2	INSL5	0.7342	6.09513e-70
ACE2	VWA3B	0.7342	6.09727e-70
ACE2	FOXA3	0.7342	6.30639e-70
ACE2	SLC44A1	0.7341	6.66534e-70
ACE2	ADAT3	0.7341	6.72651e-70
ACE2	RIPK4	0.734	7.08674e-70
ACE2	ANO7	0.7338	8.06502e-70
ACE2	BIK	0.7338	7.78207e-70
ACE2	HSD3B1	0.7336	9.14596e-70
ACE2	AGMAT	0.7335	9.38475e-70
ACE2	RBBP8NL	0.7335	9.48351e-70
ACE2	MARK2	0.7333	1.11947e-69
ACE2	FAM96A	0.7331	1.25364e-69
ACE2	RP11-844P9.5	0.7329	1.40795e-69
ACE2	ELL3	0.7329	1.40115e-69
ACE2	GLYCTK	0.7327	1.56655e-69
ACE2	FRAT2	0.7326	1.72025e-69
ACE2	FAHD2P1	0.7326	1.7654e-69
ACE2	DEGS2	0.7326	1.69828e-69
ACE2	RP11-227H15.4	0.7325	1.81681e-69
ACE2	RP11-1260E13.3	0.732	2.49295e-69
ACE2	CA13	0.7318	2.79905e-69
ACE2	C5orf52	0.7315	3.53892e-69
ACE2	ARHGEF34P	0.7313	3.88948e-69
ACE2	NXPE2	0.7313	3.99255e-69
ACE2	LRG1	0.7313	4.06865e-69
ACE2	UGT1A7	0.7311	4.41923e-69
ACE2	CHDH	0.7311	4.35774e-69
ACE2	AC012485.2	0.731	4.77693e-69
ACE2	LRRC26	0.731	4.70502e-69
ACE2	RP11-77K12.5	0.731	4.78228e-69
ACE2	GMDS	0.7307	5.69503e-69
ACE2	RP11-844P9.2	0.7306	6.27615e-69
ACE2	SPDEF	0.7305	6.51488e-69
ACE2	RP11-677M14.3	0.7304	7.19052e-69
ACE2	U47924.27	0.7304	6.87764e-69
ACE2	GIPC1	0.7303	7.63458e-69
ACE2	MS4A10	0.7301	8.31215e-69
ACE2	CDH16	0.7301	8.2533e-69
ACE2	LEFTY1	0.73	8.78052e-69
ACE2	CTD-2547H18.1	0.73	9.13817e-69
ACE2	ABHD11	0.7299	9.61234e-69
ACE2	NR3C2	0.7298	1.02432e-68
ACE2	NUDT8	0.7298	1.05598e-68
ACE2	NXPE1	0.7296	1.13669e-68
ACE2	AC084809.2	0.7294	1.30692e-68
ACE2	TUSC8	0.7292	1.47233e-68
ACE2	SLC25A1	0.729	1.74132e-68
ACE2	CA3-AS1	0.7289	1.76843e-68
ACE2	SYT7	0.7288	1.9223e-68
ACE2	RP11-95M15.1	0.7284	2.51842e-68
ACE2	RP11-502I4.3	0.7284	2.51961e-68
ACE2	UGT2B15	0.7282	2.72832e-68
ACE2	TRBV29OR9-2	0.7282	2.77549e-68
ACE2	RP11-855O10.2	0.7281	3.04059e-68
ACE2	MFSD6L	0.7281	2.89548e-68
ACE2	CERS6	0.7274	4.54845e-68
ACE2	TTC39A-AS1	0.7273	5.04989e-68
ACE2	ZNF321P	0.7272	5.09059e-68
ACE2	FAAH2	0.7272	5.29526e-68
ACE2	AP1S1	0.7271	5.57859e-68
ACE2	APOBEC3B	0.7271	5.44686e-68
ACE2	NRAS	0.7268	6.72632e-68
ACE2	RP11-757F18.3	0.7268	6.91454e-68
ACE2	FERMT1	0.7264	8.47792e-68
ACE2	RP11-1036E20.9	0.7263	9.05556e-68
ACE2	MAGIX	0.7263	8.93257e-68
ACE2	ATP13A4	0.7262	9.59293e-68
ACE2	ATP6V0D1	0.7262	9.87029e-68
ACE2	RP11-104J23.1	0.7262	9.94488e-68
ACE2	UOX	0.7261	1.07313e-67
ACE2	RP11-610P16.1	0.7261	1.05274e-67
ACE2	SREBF2	0.7261	1.06266e-67
ACE2	KCNJ2	0.7259	1.1832e-67
ACE2	PLEKHA6	0.7257	1.30011e-67
ACE2	CDCA4P2	0.7256	1.42099e-67
ACE2	XXyac-YM21GA2.7	0.7256	1.44151e-67
ACE2	CREB3L1	0.7255	1.51573e-67
ACE2	CTD-2196E14.8	0.7255	1.53246e-67
ACE2	HDAC1	0.7251	1.89694e-67
ACE2	FAM118B	0.7249	2.16095e-67
ACE2	RP11-432I5.2	0.7249	2.24049e-67
ACE2	GSS	0.7248	2.32289e-67
ACE2	RP11-579D7.4	0.7247	2.51412e-67
ACE2	RP11-83M16.4	0.7246	2.68293e-67
ACE2	RP11-466A19.1	0.7246	2.59245e-67
ACE2	RP11-1060J15.5	0.7245	2.84096e-67
ACE2	PGAP3	0.7245	2.78941e-67
ACE2	DBI	0.7243	3.08237e-67
ACE2	HOTTIP	0.7243	3.09874e-67
ACE2	RP11-321G12.1	0.7242	3.4056e-67
ACE2	FAM84A	0.7241	3.67016e-67
ACE2	RP11-725G5.2	0.7241	3.63991e-67
ACE2	STOML3	0.7239	4.04604e-67
ACE2	CTD-3094K11.1	0.7239	4.18397e-67
ACE2	SH3RF1	0.7236	4.90434e-67
ACE2	LINC01224	0.7236	4.99454e-67
ACE2	SVOPL	0.7235	5.13318e-67
ACE2	MNX1	0.7235	5.17232e-67
ACE2	AC046143.3	0.7233	5.89841e-67
ACE2	RN7SL541P	0.7232	6.34778e-67
ACE2	ZG16B	0.7231	6.47918e-67
ACE2	LINC01389	0.723	7.00461e-67
ACE2	SUSD1	0.723	7.23079e-67
ACE2	SOWAHD	0.723	7.11389e-67
ACE2	PP7080	0.7228	7.88358e-67
ACE2	FADS6	0.7228	7.99793e-67
ACE2	GMIP	0.7228	7.9212e-67
ACE2	RP11-266I3.9	0.7228	8.15888e-67
ACE2	RP1-80N2.3	0.7225	9.33583e-67
ACE2	PROB1	0.7222	1.1535e-66
ACE2	NBPF7	0.722	1.27981e-66
ACE2	NEURL3	0.722	1.26762e-66
ACE2	SH3D21	0.7219	1.35699e-66
ACE2	RP11-307N16.7	0.7219	1.36359e-66
ACE2	RP11-627G23.1	0.7216	1.63977e-66
ACE2	HOXB7	0.7215	1.73894e-66
ACE2	AC019330.1	0.7214	1.83029e-66
ACE2	MPND	0.7214	1.9036e-66
ACE2	PATJ	0.7212	2.13364e-66
ACE2	RRS1-AS1	0.7212	2.15706e-66
ACE2	SLC16A13	0.7211	2.25407e-66
ACE2	NUDT22	0.721	2.41864e-66
ACE2	PPP1R36	0.721	2.37735e-66
ACE2	AC024592.9	0.7207	2.92851e-66
ACE2	LINC01123	0.7206	2.99024e-66
ACE2	ATP5G3	0.7206	2.97556e-66
ACE2	APH1A	0.7205	3.29399e-66
ACE2	ANO10	0.7205	3.21588e-66
ACE2	HMGB3	0.7203	3.67476e-66
ACE2	RDH13	0.7202	3.92093e-66
ACE2	DCST1-AS1	0.7199	4.77789e-66
ACE2	NUTM1	0.7197	5.15712e-66
ACE2	LGR4	0.7196	5.50041e-66
ACE2	ANKRD9	0.7195	5.84683e-66
ACE2	RAP1GAP	0.7194	6.4139e-66
ACE2	RP11-255H23.4	0.7192	6.95163e-66
ACE2	WNK4	0.7191	7.66094e-66
ACE2	MCOLN2	0.719	8.2664e-66
ACE2	LINC01588	0.7188	8.9779e-66
ACE2	AC114730.3	0.7186	1.0013e-65
ACE2	SLC23A1	0.7185	1.11648e-65
ACE2	C4orf33	0.7184	1.15041e-65
ACE2	C4BPA	0.7183	1.20388e-65
ACE2	PTPRD	0.7183	1.20504e-65
ACE2	GALNT12	0.7182	1.30414e-65
ACE2	RP3-395M20.8	0.718	1.4655e-65
ACE2	LINC02012	0.7179	1.53506e-65
ACE2	LINC01842	0.7179	1.55568e-65
ACE2	RP11-496I9.1	0.7178	1.70247e-65
ACE2	RN7SKP127	0.7178	1.62794e-65
ACE2	LINC01106	0.7177	1.72558e-65
ACE2	C7orf43	0.7176	1.84075e-65
ACE2	SDSL	0.7176	1.89149e-65
ACE2	RP11-519G16.5	0.7176	1.86151e-65
ACE2	GOLT1A	0.717	2.61642e-65
ACE2	GNE	0.717	2.66059e-65
ACE2	ACAA1	0.7169	2.84704e-65
ACE2	TLN2	0.7169	2.76838e-65
ACE2	KRT19P1	0.7168	3.05752e-65
ACE2	RP5-881L22.5	0.7167	3.10619e-65
ACE2	RP11-480I12.5	0.7166	3.41237e-65
ACE2	DHX32	0.7166	3.462e-65
ACE2	LINC02057	0.7162	4.34307e-65
ACE2	LENG9	0.7162	4.32002e-65
ACE2	KB-1991G8.1	0.7161	4.47152e-65
ACE2	RP5-965G21.4	0.7161	4.51249e-65
ACE2	RP4-695O20.1	0.7158	5.52146e-65
ACE2	CTD-2008P7.9	0.7157	5.90852e-65
ACE2	ATP7B	0.7155	6.52968e-65
ACE2	C12orf49	0.7152	7.98357e-65
ACE2	FAM162A	0.7151	8.36095e-65
ACE2	RP1-80N2.4	0.7151	8.17098e-65
ACE2	SUCLG2	0.7148	9.81536e-65
ACE2	PAG1	0.7147	1.05247e-64
ACE2	CCNYL1	0.7146	1.13678e-64
ACE2	RP11-227H15.5	0.7146	1.12184e-64
ACE2	TMEM92	0.7146	1.1403e-64
ACE2	MACC1	0.7145	1.18646e-64
ACE2	RP11-467J12.4	0.7144	1.28585e-64
ACE2	AC010745.1	0.7143	1.31757e-64
ACE2	HRCT1	0.7141	1.46602e-64
ACE2	KRT18P28	0.714	1.53937e-64
ACE2	FAAH	0.7138	1.8341e-64
ACE2	FASTKD1	0.7138	1.80643e-64
ACE2	AC097468.4	0.7137	1.86865e-64
ACE2	TMEM56	0.7136	2.00648e-64
ACE2	NBEAL1	0.7136	2.0036e-64
ACE2	UCA1	0.7134	2.31979e-64
ACE2	NOX1	0.7133	2.40385e-64
ACE2	XKRX	0.7132	2.53925e-64
ACE2	RP11-234B24.2	0.7131	2.71049e-64
ACE2	CARD10	0.7131	2.62223e-64
ACE2	EDN2	0.713	2.90209e-64
ACE2	KCNQ1	0.7128	3.15263e-64
ACE2	MED18	0.7127	3.34952e-64
ACE2	LINC01645	0.7127	3.44344e-64
ACE2	GIPR	0.7127	3.3882e-64
ACE2	GSTZ1	0.7126	3.53482e-64
ACE2	SEL1L3	0.7121	4.93377e-64
ACE2	PEX11A	0.7121	4.96122e-64
ACE2	RP11-132F7.2	0.7121	4.88048e-64
ACE2	AC011523.2	0.7121	4.75e-64
ACE2	CRYBA2	0.712	5.25948e-64
ACE2	SCTR	0.7117	6.26229e-64
ACE2	TMEM8A	0.7117	5.98554e-64
ACE2	MFSD4A	0.7116	6.5211e-64
ACE2	HOXB-AS4	0.7114	7.24906e-64
ACE2	UGT2B10	0.7113	7.56808e-64
ACE2	RP5-943J3.2	0.7112	8.3699e-64
ACE2	RP11-569G9.7	0.7111	8.61176e-64
ACE2	RP11-296E3.2	0.7111	8.63878e-64
ACE2	HSBP1L1	0.7111	8.71428e-64
ACE2	RP11-44F21.5	0.7109	9.95056e-64
ACE2	AC114812.10	0.7108	1.04137e-63
ACE2	SYT13	0.7106	1.16375e-63
ACE2	RPL10L	0.7106	1.14259e-63
ACE2	STARD5	0.7099	1.71411e-63
ACE2	PARM1	0.7096	2.10881e-63
ACE2	RP11-89H19.2	0.7095	2.19719e-63
ACE2	TJP2	0.7094	2.27561e-63
ACE2	FAM160A2	0.7094	2.36139e-63
ACE2	KBTBD11	0.7093	2.51941e-63
ACE2	CC2D1A	0.7092	2.63831e-63
ACE2	FOXA2	0.7092	2.68756e-63
ACE2	RP11-526A4.1	0.7087	3.54987e-63
ACE2	AURKA	0.7087	3.53284e-63
ACE2	LPIN3	0.7086	3.6942e-63
ACE2	YBX2	0.7084	4.12738e-63
ACE2	RP11-797A18.5	0.7083	4.42159e-63
ACE2	PAK4	0.7082	4.60686e-63
ACE2	MISP3	0.708	5.12455e-63
ACE2	RP11-369K16.1	0.7079	5.63038e-63
ACE2	BOLA3P3	0.7078	5.77831e-63
ACE2	ANXA13	0.7078	5.91856e-63
ACE2	MSLN	0.7078	5.95123e-63
ACE2	MTNR1A	0.7074	7.3442e-63
ACE2	RP11-168F9.2	0.7072	8.26198e-63
ACE2	DLG1-AS1	0.7071	8.63671e-63
ACE2	MINK1	0.7071	8.95973e-63
ACE2	PLCD1	0.707	9.46504e-63
ACE2	ALG14	0.7068	1.04819e-62
ACE2	TMEM89	0.7067	1.12828e-62
ACE2	PLXNA2	0.7066	1.15196e-62
ACE2	RREB1	0.7066	1.15948e-62
ACE2	RP11-259N19.1	0.7065	1.24866e-62
ACE2	ABCB1	0.7065	1.23689e-62
ACE2	C2orf88	0.7064	1.34189e-62
ACE2	OXNAD1	0.7064	1.30219e-62
ACE2	RP11-1260E13.2	0.7063	1.39597e-62
ACE2	ELF3-AS1	0.7062	1.45321e-62
ACE2	ARFGEF3	0.706	1.62452e-62
ACE2	TCP10	0.7058	1.80784e-62
ACE2	ABR	0.7057	1.93861e-62
ACE2	ATP2A3	0.7056	2.02969e-62
ACE2	POU5F1	0.7055	2.22594e-62
ACE2	C2orf54	0.7051	2.7165e-62
ACE2	PCYT2	0.7051	2.80864e-62
ACE2	ARHGEF35	0.705	2.86126e-62
ACE2	CDA	0.7049	3.04397e-62
ACE2	SLC35F5	0.7049	3.11364e-62
ACE2	ABCD3	0.7047	3.46396e-62
ACE2	PFKL	0.7047	3.49665e-62
ACE2	RP11-14C10.3	0.7046	3.7173e-62
ACE2	RNU6-1065P	0.7046	3.69122e-62
ACE2	TTC6	0.7044	4.03629e-62
ACE2	TDRD5	0.7041	4.71233e-62
ACE2	HMGCS1	0.7041	4.93634e-62
ACE2	CYCS	0.7041	4.95214e-62
ACE2	AP001625.6	0.7039	5.48389e-62
ACE2	ANO7L1	0.7038	5.59354e-62
ACE2	SLC35F2	0.7037	6.14384e-62
ACE2	LFNG	0.7036	6.23456e-62
ACE2	PDXDC1	0.7036	6.48707e-62
ACE2	GAL3ST2	0.7035	6.87539e-62
ACE2	TEX43	0.7035	6.66796e-62
ACE2	DARS2	0.7033	7.62952e-62
ACE2	LINC00668	0.7033	7.67686e-62
ACE2	AC114730.5	0.7029	9.73103e-62
ACE2	SLC39A8	0.7027	1.05591e-61
ACE2	NDUFA9	0.7026	1.10397e-61
ACE2	ADGRF1	0.7025	1.17176e-61
ACE2	SGPL1	0.7025	1.22153e-61
ACE2	MNX1-AS2	0.7024	1.22597e-61
ACE2	SERPINB5	0.7024	1.25135e-61
ACE2	MUC4	0.7023	1.31786e-61
ACE2	SLC38A4	0.7023	1.30006e-61
ACE2	HMGN2P46	0.7023	1.30299e-61
ACE2	GNA11	0.7021	1.46209e-61
ACE2	LGALS2	0.702	1.55317e-61
ACE2	MTND4P19	0.7019	1.67768e-61
ACE2	CEP170B	0.7018	1.76544e-61
ACE2	RP11-482M8.1	0.7017	1.81558e-61
ACE2	PDXK	0.7017	1.8276e-61
ACE2	PLCH1	0.7016	1.97794e-61
ACE2	ZBED9	0.7016	1.96728e-61
ACE2	ZDHHC3	0.7013	2.38084e-61
ACE2	NECTIN1	0.7011	2.57448e-61
ACE2	RNF43	0.7011	2.54365e-61
ACE2	SLC4A10	0.7007	3.21263e-61
ACE2	MYB	0.7007	3.2362e-61
ACE2	SLC25A48	0.7005	3.65487e-61
ACE2	MTCH2	0.7005	3.57872e-61
ACE2	RP11-172C16.5	0.7005	3.62868e-61
ACE2	CTD-3051D23.4	0.7005	3.62103e-61
ACE2	SPTLC2	0.7004	3.74561e-61
ACE2	ENTPD6	0.7004	3.87617e-61
ACE2	RP11-462G2.1	0.7003	4.11788e-61
ACE2	SMCO4	0.7003	4.17041e-61
ACE2	AIFM3	0.7002	4.33088e-61
ACE2	RP11-524H19.2	0.6997	5.66566e-61
ACE2	VDAC1	0.6996	6.08097e-61
ACE2	MAD2L1BP	0.6995	6.44004e-61
ACE2	AACS	0.6995	6.39137e-61
ACE2	NECTIN4	0.6994	6.71701e-61
ACE2	FMO4	0.6994	6.78494e-61
ACE2	SPINK1	0.6994	6.60465e-61
ACE2	SGK1	0.6994	6.68545e-61
ACE2	STEAP3	0.6993	7.151e-61
ACE2	MFSD3	0.699	8.58497e-61
ACE2	RP11-640L9.2	0.6988	9.48225e-61
ACE2	GSTK1	0.6988	9.31106e-61
ACE2	CEACAM3	0.6987	9.65013e-61
ACE2	CRACR2B	0.6986	1.06325e-60
ACE2	AQP11	0.6985	1.10589e-60
ACE2	ATP8A1	0.6982	1.28562e-60
ACE2	MCRIP2	0.6982	1.29732e-60
ACE2	STIL	0.6981	1.35475e-60
ACE2	GS1-204I12.4	0.6981	1.34101e-60
ACE2	PLEK2	0.698	1.46404e-60
ACE2	ZNF888	0.6979	1.57038e-60
ACE2	GPAT3	0.6975	1.96092e-60
ACE2	AC009495.2	0.6973	2.17995e-60
ACE2	GJB3	0.697	2.49798e-60
ACE2	SDR16C5	0.697	2.47814e-60
ACE2	OR5BA1P	0.697	2.55357e-60
ACE2	SPATA32	0.697	2.58095e-60
ACE2	IL1R2	0.6967	3.01234e-60
ACE2	MPZL3	0.6967	2.98258e-60
ACE2	RP11-486B10.4	0.6963	3.60989e-60
ACE2	NQO1	0.6963	3.61967e-60
ACE2	AGR2	0.6962	4.00442e-60
ACE2	NUDT14	0.6961	4.08745e-60
ACE2	MAPK3	0.696	4.36367e-60
ACE2	RP11-285E9.6	0.6958	4.80802e-60
ACE2	TMEM170A	0.6957	5.13418e-60
ACE2	TXNDC17	0.6953	6.40165e-60
ACE2	RP11-627G18.1	0.6953	6.23203e-60
ACE2	TFRC	0.6951	7.30149e-60
ACE2	PNKD	0.6948	8.27508e-60
ACE2	ETFA	0.6948	8.29991e-60
ACE2	RRBP1	0.6948	8.46507e-60
ACE2	RP11-320N21.2	0.6946	9.34321e-60
ACE2	RP11-448G15.1	0.6945	1.01093e-59
ACE2	AGFG2	0.6945	9.64127e-60
ACE2	REEP4	0.6944	1.02475e-59
ACE2	ZNF823	0.6944	1.03471e-59
ACE2	CEBPA-AS1	0.6944	1.06968e-59
ACE2	HPDL	0.6943	1.08076e-59
ACE2	PDHA1	0.6942	1.13665e-59
ACE2	RP11-92K15.3	0.6941	1.23691e-59
ACE2	RP11-465B22.8	0.6939	1.39448e-59
ACE2	SLC10A5	0.6937	1.51532e-59
ACE2	LIMK2	0.6937	1.54085e-59
ACE2	FGD4	0.6935	1.66185e-59
ACE2	TCEA3	0.6934	1.74529e-59
ACE2	RPL7P28	0.6934	1.83181e-59
ACE2	RPSAP75	0.6934	1.79617e-59
ACE2	CENPV	0.6934	1.75604e-59
ACE2	MBOAT7	0.6934	1.82641e-59
ACE2	RP11-486F17.1	0.6928	2.49805e-59
ACE2	ARSE	0.6928	2.51656e-59
ACE2	MIR429	0.6921	3.67621e-59
ACE2	RFX6	0.692	3.74084e-59
ACE2	EPN1	0.6918	4.268e-59
ACE2	CAPN15	0.6917	4.54442e-59
ACE2	C4orf48	0.6914	5.13217e-59
ACE2	TMED6	0.6914	5.27995e-59
ACE2	CD24P4	0.6914	5.28498e-59
ACE2	FAM177B	0.691	6.36833e-59
ACE2	MROH2A	0.6909	7.02939e-59
ACE2	IL32	0.6907	7.64999e-59
ACE2	DTX4	0.6905	8.5926e-59
ACE2	MYRF	0.6905	8.55114e-59
ACE2	RP11-467L13.4	0.6905	8.63472e-59
ACE2	SNORA44	0.6904	8.78998e-59
ACE2	CISD3	0.6904	8.86881e-59
ACE2	MGC32805	0.6902	9.97917e-59
ACE2	ACOT4	0.6902	1.02397e-58
ACE2	AC012507.3	0.69	1.08618e-58
ACE2	PWWP2B	0.6899	1.14349e-58
ACE2	RP11-354M1.2	0.6899	1.18336e-58
ACE2	RAB27B	0.6899	1.16807e-58
ACE2	ALAS1	0.6897	1.28104e-58
ACE2	RP11-794G24.1	0.6897	1.29276e-58
ACE2	AGPAT5	0.6896	1.38219e-58
ACE2	TUBA1C	0.6896	1.36551e-58
ACE2	RP13-580F15.2	0.6896	1.36748e-58
ACE2	AC084809.3	0.6896	1.40183e-58
ACE2	ACAT2	0.6895	1.48623e-58
ACE2	ITLN1	0.6893	1.62005e-58
ACE2	RP11-390F4.3	0.6892	1.70001e-58
ACE2	AQP7	0.6892	1.67456e-58
ACE2	RPSAP9	0.6892	1.69864e-58
ACE2	STARD10	0.6891	1.78351e-58
ACE2	ESPL1	0.689	1.92923e-58
ACE2	RNU6-140P	0.6889	1.96048e-58
ACE2	GSTO2	0.6887	2.21888e-58
ACE2	LINC01348	0.6886	2.40592e-58
ACE2	RP3-406A7.7	0.6885	2.53377e-58
ACE2	HOXB9	0.6885	2.4743e-58
ACE2	NOXA1	0.6883	2.74343e-58
ACE2	AC005077.14	0.6882	2.84459e-58
ACE2	HNF4A-AS1	0.6881	3.03504e-58
ACE2	LINC00964	0.688	3.19733e-58
ACE2	HACD2	0.6877	3.86136e-58
ACE2	TXN	0.6877	3.69824e-58
ACE2	PYCARD	0.6877	3.82905e-58
ACE2	TSPO	0.6877	3.86515e-58
ACE2	ZC3H12D	0.6876	3.93437e-58
ACE2	PLBD1	0.6876	3.97415e-58
ACE2	KCNH6	0.6875	4.1078e-58
ACE2	LINC00628	0.6873	4.77322e-58
ACE2	KRT9	0.6873	4.68201e-58
ACE2	NOVA1-AS1	0.6871	5.09519e-58
ACE2	SSTR5-AS1	0.687	5.35482e-58
ACE2	SLC7A4	0.6866	6.8349e-58
ACE2	SLC17A5	0.6864	7.49946e-58
ACE2	RP11-797A18.6	0.6862	8.18089e-58
ACE2	UBALD2	0.6858	1.03382e-57
ACE2	MLEC	0.6857	1.06258e-57
ACE2	HCN3	0.6854	1.27834e-57
ACE2	PPARA	0.6853	1.34952e-57
ACE2	RP11-67L3.2	0.6851	1.49765e-57
ACE2	RP11-704M14.1	0.6849	1.656e-57
ACE2	SDHB	0.6848	1.72769e-57
ACE2	AC017074.2	0.6848	1.77216e-57
ACE2	AC138517.6	0.6848	1.72896e-57
ACE2	AKR1B10P1	0.6847	1.80538e-57
ACE2	RP11-730K11.1	0.6847	1.87223e-57
ACE2	CTD-2134A5.4	0.6847	1.78077e-57
ACE2	BUB1P1	0.6846	1.9428e-57
ACE2	RP11-8L2.1	0.6845	2.03127e-57
ACE2	PCLO	0.6841	2.45821e-57
ACE2	DMBT1	0.684	2.67768e-57
ACE2	RP11-595B24.2	0.684	2.60924e-57
ACE2	CYP51A1	0.6839	2.78087e-57
ACE2	TESMIN	0.6839	2.82631e-57
ACE2	KRT18P11	0.6837	3.05479e-57
ACE2	CYP3A4	0.6833	3.87757e-57
ACE2	OASL	0.6832	3.93693e-57
ACE2	MT-CO1	0.6831	4.12775e-57
ACE2	RP11-10C24.2	0.6829	4.71663e-57
ACE2	KLK15	0.6829	4.57505e-57
ACE2	RP5-984P4.6	0.6829	4.5782e-57
ACE2	KLHDC7A	0.6827	5.23858e-57
ACE2	LINC01975	0.6827	5.18158e-57
ACE2	MUC5B	0.6826	5.48081e-57
ACE2	AC004870.4	0.6824	6.1329e-57
ACE2	C10orf95	0.6824	5.9027e-57
ACE2	HIST1H3E	0.6823	6.37771e-57
ACE2	SLC18A1	0.6823	6.3491e-57
ACE2	RP5-1125A11.7	0.6822	6.74404e-57
ACE2	OXSM	0.6818	8.15601e-57
ACE2	CFAP99	0.6818	8.16153e-57
ACE2	MRAP2	0.6817	8.55931e-57
ACE2	NRARP	0.6817	8.83476e-57
ACE2	KCNV1	0.6813	1.07897e-56
ACE2	CEBPG	0.6812	1.14832e-56
ACE2	RP11-649A18.4	0.6811	1.18764e-56
ACE2	LINC01806	0.681	1.27145e-56
ACE2	RP5-1056H1.2	0.681	1.23575e-56
ACE2	UGT1A13P	0.6808	1.35739e-56
ACE2	STPG3	0.6807	1.444e-56
ACE2	RNF152	0.6807	1.48091e-56
ACE2	OR2A7	0.6805	1.593e-56
ACE2	SLC52A2	0.6803	1.74853e-56
ACE2	RP11-627G18.2	0.6803	1.80264e-56
ACE2	CCNI2	0.6802	1.8308e-56
ACE2	RP11-465N4.5	0.6801	2.00071e-56
ACE2	KRT8P35	0.6799	2.24087e-56
ACE2	GMNN	0.6799	2.21834e-56
ACE2	RP11-77K12.10	0.6799	2.17425e-56
ACE2	C2orf82	0.6797	2.45104e-56
ACE2	GALNT6	0.6796	2.49851e-56
ACE2	GCG	0.6794	2.77908e-56
ACE2	R3HDML	0.6794	2.77421e-56
ACE2	KRTAP5-AS1	0.6793	3.04775e-56
ACE2	IGHVII-78-1	0.6792	3.14339e-56
ACE2	RP11-93B14.9	0.679	3.52285e-56
ACE2	RP11-649A18.5	0.6789	3.71696e-56
ACE2	ATP5F1	0.6785	4.48237e-56
ACE2	RP11-391H12.8	0.6785	4.554e-56
ACE2	LAMA1	0.6784	4.63695e-56
ACE2	FARP2	0.6783	4.87279e-56
ACE2	GRN	0.6783	4.97177e-56
ACE2	RN7SL272P	0.6782	5.14593e-56
ACE2	FCAMR	0.678	5.83756e-56
ACE2	ERICH5	0.678	5.71536e-56
ACE2	RP11-514F3.5	0.6777	6.62431e-56
ACE2	AC112229.1	0.6776	6.89738e-56
ACE2	ANKRD22	0.6772	8.45428e-56
ACE2	RP11-10N16.2	0.677	9.63108e-56
ACE2	ADGB	0.677	9.36964e-56
ACE2	RP13-870H17.3	0.6769	1.00292e-55
ACE2	CD177P1	0.6768	1.06537e-55
ACE2	TPM3	0.6767	1.13314e-55
ACE2	RBP2	0.6767	1.12506e-55
ACE2	ADCY6	0.6767	1.09129e-55
ACE2	CASK	0.6765	1.24997e-55
ACE2	RP11-517C16.2	0.6761	1.47706e-55
ACE2	AC092569.2	0.676	1.61586e-55
ACE2	EHMT2-AS1	0.676	1.57475e-55
ACE2	TMEM44	0.6759	1.6616e-55
ACE2	TTLL6	0.6759	1.6811e-55
ACE2	SLC45A2	0.6753	2.23741e-55
ACE2	SERPINA6	0.6753	2.25521e-55
ACE2	LINC01226	0.6752	2.39072e-55
ACE2	HMGA2	0.6749	2.70158e-55
ACE2	AP006748.1	0.6749	2.78705e-55
ACE2	RP11-386E5.1	0.6747	3.05057e-55
ACE2	AC005083.1	0.6747	2.97945e-55
ACE2	RP11-211N11.5	0.6747	3.07067e-55
ACE2	ECHS1	0.6747	3.01307e-55
ACE2	CTD-2566J3.1	0.6745	3.4195e-55
ACE2	AK7	0.6745	3.42252e-55
ACE2	PITPNM1	0.6742	4.00965e-55
ACE2	ITGA3	0.6741	4.0897e-55
ACE2	ABCG2	0.674	4.31266e-55
ACE2	TLX1	0.6739	4.63663e-55
ACE2	RP11-93B14.10	0.6739	4.48638e-55
ACE2	IL10RB	0.6739	4.65377e-55
ACE2	AKR1B15	0.6738	4.75998e-55
ACE2	CASC9	0.6736	5.16871e-55
ACE2	AC011747.3	0.6734	5.98761e-55
ACE2	MAOA	0.6734	5.96919e-55
ACE2	MARS2	0.6732	6.32915e-55
ACE2	GPX2	0.6732	6.39776e-55
ACE2	RP11-963H4.3	0.6732	6.37004e-55
ACE2	SLC29A2	0.6731	6.71543e-55
ACE2	PAX6	0.673	7.16601e-55
ACE2	GATA6-AS1	0.6729	7.62788e-55
ACE2	GLTP	0.6725	8.98682e-55
ACE2	AC087491.2	0.6724	9.55191e-55
ACE2	CHGA	0.6722	1.04646e-54
ACE2	MIR559	0.672	1.19354e-54
ACE2	SPATA24	0.6715	1.49748e-54
ACE2	GFI1B	0.6713	1.62724e-54
ACE2	CTD-2020K17.4	0.6712	1.78718e-54
ACE2	ENPP7P11	0.6709	1.99631e-54
ACE2	CEACAM8	0.6709	2.04975e-54
ACE2	COX6B2	0.6707	2.19373e-54
ACE2	RP11-807H22.5	0.6706	2.39208e-54
ACE2	SCML2P1	0.6705	2.44384e-54
ACE2	TEX11	0.6705	2.52971e-54
ACE2	COPG1	0.6704	2.63498e-54
ACE2	RP11-172C16.4	0.6704	2.62618e-54
ACE2	EYA2	0.6704	2.55939e-54
ACE2	AC027612.4	0.6702	2.92895e-54
ACE2	DGAT2L7P	0.6702	2.79513e-54
ACE2	CTA-363E6.1	0.6702	2.84032e-54
ACE2	REG4	0.67	3.15594e-54
ACE2	HNRNPA1P26	0.6699	3.34087e-54
ACE2	RP1-80N2.2	0.6698	3.44728e-54
ACE2	SEC23B	0.6698	3.50231e-54
ACE2	CTD-2270L9.4	0.6697	3.73188e-54
ACE2	SLC50A1	0.6696	3.92349e-54
ACE2	SUGCT	0.6694	4.27459e-54
ACE2	PMM2	0.6693	4.386e-54
ACE2	FEV	0.669	5.27991e-54
ACE2	EFNB2	0.6689	5.3729e-54
ACE2	FAHD1	0.6688	5.60363e-54
ACE2	DEPDC1B	0.6684	7.06725e-54
ACE2	HIP1R	0.6684	6.81083e-54
ACE2	DDX60	0.6683	7.36118e-54
ACE2	PLCL2	0.6681	7.9647e-54
ACE2	RP11-616M22.3	0.668	8.37988e-54
ACE2	LINC00570	0.6679	8.84515e-54
ACE2	RP11-798K3.2	0.6679	8.76277e-54
ACE2	DCAF11	0.6677	9.6048e-54
ACE2	KIAA1671	0.6675	1.09438e-53
ACE2	ALPPL2	0.6674	1.12542e-53
ACE2	TRPC7	0.6674	1.12835e-53
ACE2	BEND3	0.6673	1.2128e-53
ACE2	DCTPP1	0.6672	1.24269e-53
ACE2	ARR3	0.6672	1.23748e-53
ACE2	RNF157-AS1	0.667	1.36583e-53
ACE2	ACTR3C	0.6668	1.49287e-53
ACE2	RP5-1142J19.1	0.6667	1.56267e-53
ACE2	VPS25	0.6666	1.6954e-53
ACE2	GLCE	0.6662	2.05615e-53
ACE2	C11orf53	0.6661	2.16094e-53
ACE2	FOXJ1	0.6659	2.32433e-53
ACE2	ZP2	0.6658	2.51812e-53
ACE2	HAS3	0.6658	2.43249e-53
ACE2	FBLIM1	0.6657	2.61877e-53
ACE2	RP11-395L14.13	0.6657	2.56315e-53
ACE2	CYB561	0.6657	2.60774e-53
ACE2	STPG3-AS1	0.6654	3.02351e-53
ACE2	RP11-281P23.2	0.6652	3.2896e-53
ACE2	SMPD2	0.6652	3.24729e-53
ACE2	RP4-724E13.2	0.6652	3.32771e-53
ACE2	OPLAH	0.6652	3.31205e-53
ACE2	CCDC183-AS1	0.6651	3.46205e-53
ACE2	PTRHD1	0.665	3.57194e-53
ACE2	RHOV	0.6648	3.91079e-53
ACE2	NCLP1	0.6645	4.6649e-53
ACE2	KRTAP4-1	0.6645	4.6377e-53
ACE2	EFHD2	0.6644	4.92107e-53
ACE2	HEXA-AS1	0.6641	5.6482e-53
ACE2	B3GALT1	0.6638	6.38673e-53
ACE2	RP11-44F14.8	0.6636	7.27468e-53
ACE2	SLC25A34	0.6635	7.60569e-53
ACE2	XXyac-YM21GA2.4	0.6633	8.08562e-53
ACE2	GCSAM	0.6632	8.62015e-53
ACE2	MNX1-AS1	0.6631	8.89357e-53
ACE2	ENPP1	0.663	9.49474e-53
ACE2	RP11-231E6.1	0.6629	9.71782e-53
ACE2	AC010761.9	0.6629	9.84735e-53
ACE2	RP11-314A15.2	0.6629	9.77785e-53
ACE2	UCK2	0.6628	1.03795e-52
ACE2	HNRNPA1P59	0.6627	1.09699e-52
ACE2	AIFM1	0.6626	1.16188e-52
ACE2	RP3-325F22.5	0.6625	1.22729e-52
ACE2	RP11-626P14.2	0.6625	1.22173e-52
ACE2	ACO2	0.6625	1.22148e-52
ACE2	LCN12	0.6624	1.27756e-52
ACE2	RP5-908M14.5	0.6623	1.35542e-52
ACE2	AGXT	0.6622	1.41857e-52
ACE2	MYD88	0.6622	1.38826e-52
ACE2	LINC00955	0.6622	1.4224e-52
ACE2	NMNAT1	0.662	1.49719e-52
ACE2	LINC02086	0.6619	1.63196e-52
ACE2	LXN	0.6618	1.66266e-52
ACE2	RP11-150O12.3	0.6617	1.76501e-52
ACE2	LIPM	0.6617	1.77272e-52
ACE2	ARHGAP8	0.6617	1.75161e-52
ACE2	DCST1	0.6615	1.90432e-52
ACE2	GOLIM4	0.6615	1.95401e-52
ACE2	PIGO	0.6615	1.9881e-52
ACE2	RP1-193H18.2	0.6615	1.978e-52
ACE2	RP11-44F14.10	0.6611	2.37184e-52
ACE2	RP11-385F7.1	0.661	2.50514e-52
ACE2	ARFGEF2	0.6609	2.55318e-52
ACE2	DCDC2	0.6608	2.71019e-52
ACE2	PLA2G4D	0.6608	2.65392e-52
ACE2	RP13-128O4.3	0.6608	2.72446e-52
ACE2	CDCA8	0.6607	2.87562e-52
ACE2	SLC27A4	0.6607	2.80325e-52
ACE2	AC022182.2	0.6606	3.0468e-52
ACE2	LYPLA2	0.6605	3.09266e-52
ACE2	PROSER1	0.6605	3.15403e-52
ACE2	RP1-60O19.1	0.6604	3.22925e-52
ACE2	PRSS22	0.6602	3.57161e-52
ACE2	RP11-395C3.1	0.6601	3.87109e-52
ACE2	ADGRV1	0.66	4.02119e-52
ACE2	RP5-1057J7.7	0.6598	4.30616e-52
ACE2	NHEJ1	0.6596	4.88924e-52
ACE2	FUT4	0.6596	4.84631e-52
ACE2	SLC6A20	0.6592	5.83462e-52
ACE2	SRSF9P1	0.6589	6.63322e-52
ACE2	LINC01612	0.6587	7.35041e-52
ACE2	TNFSF13	0.6587	7.31278e-52
ACE2	EGF	0.6586	7.61152e-52
ACE2	RN7SL208P	0.6582	9.37673e-52
ACE2	KRT8P49	0.6582	9.09383e-52
ACE2	AC073046.25	0.6581	9.93026e-52
ACE2	CCL20	0.6581	9.51828e-52
ACE2	AOAH	0.6581	9.73345e-52
ACE2	IMPA2	0.6581	9.51791e-52
ACE2	UNC5B	0.658	1.0155e-51
ACE2	ITPR3	0.6578	1.09577e-51
ACE2	DISP2	0.6577	1.15612e-51
ACE2	CXCR3	0.6577	1.19542e-51
ACE2	KIR2DL4	0.6576	1.22639e-51
ACE2	NEDD4L	0.6575	1.28527e-51
ACE2	ABHD15	0.6573	1.44693e-51
ACE2	SLC28A2	0.6572	1.45393e-51
ACE2	MPI	0.6571	1.58777e-51
ACE2	TRABD2A	0.6568	1.78328e-51
ACE2	KCNJ2-AS1	0.6567	1.86619e-51
ACE2	STK17B	0.6564	2.16947e-51
ACE2	PPFIBP2	0.6564	2.1711e-51
ACE2	RP11-1100L3.4	0.6562	2.40307e-51
ACE2	HSD3BP2	0.6558	2.8696e-51
ACE2	PROM2	0.6558	2.85929e-51
ACE2	RP11-286N22.16	0.6557	2.99394e-51
ACE2	RP11-21L23.4	0.6554	3.37303e-51
ACE2	EFNA3	0.6551	3.98487e-51
ACE2	C1orf53	0.6551	4.04417e-51
ACE2	CDHR1	0.655	4.23159e-51
ACE2	NUDT15	0.655	4.14135e-51
ACE2	RP11-123J14.4	0.6549	4.30674e-51
ACE2	RMI1	0.6549	4.35332e-51
ACE2	LRIT2	0.6549	4.34364e-51
ACE2	PNLIPRP2	0.6549	4.37284e-51
ACE2	USP30-AS1	0.6549	4.39696e-51
ACE2	RP11-708H21.1	0.6546	5.05332e-51
ACE2	RP11-465B22.3	0.6545	5.23698e-51
ACE2	RETNLB	0.6545	5.31122e-51
ACE2	NT5C3A	0.6545	5.24521e-51
ACE2	MBOAT1	0.6542	6.09714e-51
ACE2	BMP2	0.654	6.56169e-51
ACE2	KRT8P8	0.654	6.69507e-51
ACE2	RP3-395M20.9	0.6538	7.32149e-51
ACE2	CNNM2	0.6538	7.39347e-51
ACE2	CD164L2	0.6537	7.50584e-51
ACE2	ETNK1	0.6537	7.41025e-51
ACE2	SF3B4	0.6534	8.71852e-51
ACE2	ZNF165	0.6534	8.77432e-51
ACE2	ZFYVE27	0.6533	9.03094e-51
ACE2	DPP10-AS1	0.6529	1.09861e-50
ACE2	CAPN1	0.6529	1.12011e-50
ACE2	SNX18P3	0.6527	1.22455e-50
ACE2	ABCA5	0.6527	1.18032e-50
ACE2	RP11-439C15.5	0.6526	1.28658e-50
ACE2	BCL2L11	0.6525	1.32607e-50
ACE2	RP11-57H12.2	0.6523	1.43919e-50
ACE2	STMND1	0.6523	1.42134e-50
ACE2	MCF2L-AS1	0.652	1.68544e-50
ACE2	RPS6KA6	0.6519	1.71051e-50
ACE2	NEUROD1	0.6515	2.06004e-50
ACE2	TMCC3	0.6515	2.06585e-50
ACE2	ZNF774	0.6513	2.25749e-50
ACE2	CLCA2	0.6512	2.36617e-50
ACE2	LCN2	0.6512	2.35618e-50
ACE2	PDE8A	0.6512	2.4482e-50
ACE2	SATB2-AS1	0.6511	2.52217e-50
ACE2	OTUD7A	0.6508	2.89562e-50
ACE2	RP11-13N13.5	0.6508	2.90686e-50
ACE2	SCO2	0.6508	2.81992e-50
ACE2	RP11-1267H10.4	0.6507	3.05536e-50
ACE2	TOM1L1	0.6507	2.98514e-50
ACE2	FAM177A1	0.6506	3.08146e-50
ACE2	CRYM	0.6506	3.18947e-50
ACE2	CTB-175E5.7	0.6504	3.38325e-50
ACE2	EPHB2	0.6503	3.57985e-50
ACE2	AC114812.8	0.6503	3.69682e-50
ACE2	PDX1	0.6502	3.72468e-50
ACE2	RP11-223I10.1	0.6501	3.87246e-50
ACE2	TRAF3IP2	0.6501	3.96107e-50
ACE2	MECOM	0.65	4.15542e-50
ACE2	ANXA4	0.6499	4.24256e-50
ACE2	CTA-363E6.2	0.6499	4.30599e-50
ACE2	RBKS	0.6498	4.47041e-50
ACE2	RNF157	0.6497	4.74443e-50
ACE2	LCOR	0.6493	5.64605e-50
ACE2	LINC00239	0.6492	5.85485e-50
ACE2	LA16c-380H5.2	0.6492	5.84197e-50
ACE2	RP11-503C24.6	0.6491	6.23008e-50
ACE2	KCNK10	0.6491	6.33572e-50
ACE2	ELOVL1	0.649	6.68474e-50
ACE2	OSBPL7	0.649	6.50612e-50
ACE2	TRIM36-IT1	0.6489	6.8796e-50
ACE2	LINC01351	0.6488	7.16027e-50
ACE2	TPH1	0.6488	7.21489e-50
ACE2	TMEM177	0.6486	7.77821e-50
ACE2	RP11-33O4.1	0.6486	7.68944e-50
ACE2	LINC00261	0.6486	7.72379e-50
ACE2	CTA-243E7.1	0.6483	8.85844e-50
ACE2	C2orf15	0.6481	9.75516e-50
ACE2	TMEM246	0.6481	1.00364e-49
ACE2	RAB26	0.6481	9.66435e-50
ACE2	RP11-466A19.4	0.648	1.04533e-49
ACE2	LINC00479	0.648	1.02823e-49
ACE2	MARCKSL1	0.6479	1.10105e-49
ACE2	ROPN1	0.6478	1.12989e-49
ACE2	NUP62CL	0.6478	1.10881e-49
ACE2	AC114812.5	0.6477	1.20351e-49
ACE2	CTC-558O2.1	0.6476	1.21467e-49
ACE2	MYB-AS1	0.6473	1.41338e-49
ACE2	GORAB	0.6472	1.4941e-49
ACE2	PAX4	0.6469	1.65674e-49
ACE2	TTPA	0.6466	1.94392e-49
ACE2	LPCAT3	0.6465	1.98993e-49
ACE2	LNX2	0.6464	2.09306e-49
ACE2	AP1G2	0.6464	2.16032e-49
ACE2	ZNF69	0.6461	2.39339e-49
ACE2	RP11-44F14.2	0.6459	2.66529e-49
ACE2	ATP1B3	0.6457	2.84876e-49
ACE2	KRT8P37	0.6457	2.90068e-49
ACE2	AFDN-AS1	0.6456	3.06926e-49
ACE2	PCCA	0.6456	3.07176e-49
ACE2	FRRS1	0.6454	3.34443e-49
ACE2	RP11-350E12.4	0.6453	3.44255e-49
ACE2	FAM201A	0.6451	3.74778e-49
ACE2	RP11-342A1.1	0.6449	4.18016e-49
ACE2	SLC2A1	0.6447	4.515e-49
ACE2	RP11-832A4.7	0.6446	4.82822e-49
ACE2	GDPGP1	0.6446	4.65057e-49
ACE2	DPF3	0.6444	5.25586e-49
ACE2	PNPLA1	0.6442	5.73499e-49
ACE2	CMTM8	0.6441	6.01059e-49
ACE2	CLYBL	0.6441	5.90429e-49
ACE2	CTC-304I17.6	0.6439	6.59669e-49
ACE2	TACO1	0.6439	6.6127e-49
ACE2	TMCO1	0.6438	6.91844e-49
ACE2	NIPAL2	0.6438	6.83164e-49
ACE2	S100P	0.6436	7.33767e-49
ACE2	CTD-2005D20.1	0.6431	9.18517e-49
ACE2	SFXN1	0.6431	9.07023e-49
ACE2	AC034220.3	0.643	9.51609e-49
ACE2	AC073133.1	0.6428	1.03682e-48
ACE2	ZNF296	0.6428	1.07419e-48
ACE2	TMEM106C	0.6427	1.12852e-48
ACE2	COA3	0.6427	1.12903e-48
ACE2	WI2-2118C23.2	0.6426	1.13901e-48
ACE2	MEP1AP4	0.6425	1.2023e-48
ACE2	CCDC129	0.6423	1.29894e-48
ACE2	RP11-120K24.3	0.6422	1.41043e-48
ACE2	SESN2	0.6421	1.44781e-48
ACE2	RP11-670E13.6	0.6421	1.43332e-48
ACE2	REPS2	0.6421	1.42362e-48
ACE2	NBPF4	0.642	1.52315e-48
ACE2	KRT8P7	0.642	1.53296e-48
ACE2	HAL	0.6419	1.55207e-48
ACE2	LINC00513	0.6418	1.63541e-48
ACE2	FAM213B	0.6416	1.80819e-48
ACE2	TMEM59	0.6413	2.0868e-48
ACE2	AREL1	0.6413	2.01876e-48
ACE2	TUFM	0.6412	2.13825e-48
ACE2	MKRN1	0.6411	2.27687e-48
ACE2	BCO1	0.6407	2.73984e-48
ACE2	CTA-363E6.3	0.6405	2.92062e-48
ACE2	HADH	0.6404	3.0947e-48
ACE2	RP11-452D12.1	0.6404	3.02887e-48
ACE2	SYK	0.6403	3.20867e-48
ACE2	MTFP1	0.64	3.63458e-48
ACE2	SIGIRR	0.6398	3.95384e-48
ACE2	NCR3LG1	0.6397	4.1598e-48
ACE2	CTD-2284J15.1	0.6395	4.47728e-48
ACE2	CTC-428G20.6	0.6393	5.02479e-48
ACE2	LINC00637	0.6393	4.88216e-48
ACE2	MLIP-AS1	0.6391	5.34515e-48
ACE2	RP3-512B11.3	0.6389	5.8568e-48
ACE2	PLCE1	0.6389	6.02505e-48
ACE2	OR5G5P	0.6389	5.91022e-48
ACE2	AC104534.2	0.6389	5.84909e-48
ACE2	SLC23A3	0.6386	6.59813e-48
ACE2	RP11-351J23.1	0.6382	7.94045e-48
ACE2	LRRK1	0.6382	7.87907e-48
ACE2	RP11-719K4.3	0.6382	8.03274e-48
ACE2	MSMO1	0.6379	9.24322e-48
ACE2	GP9	0.6378	9.76459e-48
ACE2	RP11-91K11.2	0.6377	9.8879e-48
ACE2	CACNA1F	0.6377	1.01013e-47
ACE2	ANKDD1B	0.6374	1.12236e-47
ACE2	MGST2	0.6372	1.21722e-47
ACE2	RP11-64C12.3	0.6369	1.42732e-47
ACE2	PPFIA3	0.6369	1.41815e-47
ACE2	CCDC125	0.6367	1.56566e-47
ACE2	HAVCR1	0.6367	1.53841e-47
ACE2	RP11-7K24.3	0.6364	1.76474e-47
ACE2	THSD4	0.6364	1.78442e-47
ACE2	EML2	0.6364	1.78313e-47
ACE2	ZRANB2-AS1	0.6363	1.84795e-47
ACE2	UGT2B17	0.6363	1.85681e-47
ACE2	MMAA	0.636	2.07883e-47
ACE2	PTPN18	0.6359	2.21829e-47
[truncated: 20,016 more rows]

## Sheet: ACE2.testis.correlation
target_gene	correlated_gene	correlation	pval
ACE2	ACE2	1	0
ACE2	PLP1	0.9092	1.06912e-138
ACE2	NDFIP1	0.8911	2.90953e-125
ACE2	SPARC	0.8908	4.67429e-125
ACE2	SCP2	0.8886	1.3404e-123
ACE2	SMARCA1	0.8852	2.43949e-121
ACE2	ATP2B1	0.8829	6.44963e-120
ACE2	VSIG1	0.8815	4.60034e-119
ACE2	HTATSF1	0.8809	1.09487e-118
ACE2	ACO1	0.8808	1.25557e-118
ACE2	ENPP5	0.8802	3.01476e-118
ACE2	HPRT1	0.8802	3.02863e-118
ACE2	ALDH1A1	0.8799	4.37838e-118
ACE2	CPPED1	0.877	2.38971e-116
ACE2	SGCE	0.8765	5.25179e-116
ACE2	GALNT1	0.876	9.53508e-116
ACE2	LAPTM4B	0.8757	1.46045e-115
ACE2	FBXO21	0.8745	7.63185e-115
ACE2	TMEM87A	0.874	1.48887e-114
ACE2	CLDN11	0.8727	8.17789e-114
ACE2	SEPT6	0.8722	1.60284e-113
ACE2	CARMIL1	0.8709	7.95788e-113
ACE2	MBNL3	0.8695	5.14422e-112
ACE2	MPZL1	0.8686	1.63259e-111
ACE2	HMGN4	0.8681	3.19683e-111
ACE2	MYO6	0.8675	6.24245e-111
ACE2	MANSC1	0.8675	6.45715e-111
ACE2	RBBP7	0.8671	1.05421e-110
ACE2	ATP1A1	0.8665	2.16834e-110
ACE2	KIAA1210	0.866	4.54009e-110
ACE2	PTN	0.8656	6.62727e-110
ACE2	KLHL4	0.8653	1.06113e-109
ACE2	ACSL4	0.8632	1.37381e-108
ACE2	ITFG1	0.8623	3.99313e-108
ACE2	VCL	0.8619	6.17611e-108
ACE2	EPHA4	0.8606	3.22329e-107
ACE2	SCRN1	0.8602	4.78808e-107
ACE2	AP3B1	0.8598	8.3966e-107
ACE2	MESDC2	0.8594	1.34561e-106
ACE2	LMBR1	0.859	1.94708e-106
ACE2	RNF13	0.8586	3.26207e-106
ACE2	NPTN	0.8582	4.96539e-106
ACE2	ATP5C1	0.8577	9.55195e-106
ACE2	TPM3	0.8574	1.35646e-105
ACE2	FEZ2	0.8574	1.39398e-105
ACE2	ADH5	0.8572	1.69561e-105
ACE2	SERINC1	0.8566	3.30339e-105
ACE2	PRKAR2B	0.8563	4.50154e-105
ACE2	HSPA9	0.8558	8.69273e-105
ACE2	C14orf37	0.8556	1.11098e-104
ACE2	SERPINA5	0.8547	3.01761e-104
ACE2	VDAC1	0.8542	5.54831e-104
ACE2	LAMP2	0.8537	9.55322e-104
ACE2	ATP1B1	0.8536	1.08691e-103
ACE2	RAB5B	0.8536	1.07772e-103
ACE2	AHCYL1	0.8535	1.15541e-103
ACE2	ME1	0.8534	1.31808e-103
ACE2	JAM2	0.8529	2.41293e-103
ACE2	GOT2	0.8524	3.87167e-103
ACE2	SLC30A9	0.8522	5.28332e-103
ACE2	PRDX3	0.8519	7.14888e-103
ACE2	PRNP	0.8518	7.42637e-103
ACE2	APPL2	0.8516	9.59335e-103
ACE2	PREP	0.8513	1.32724e-102
ACE2	RAB31	0.8494	1.12069e-101
ACE2	C1GALT1C1	0.8493	1.19332e-101
ACE2	NMT2	0.8491	1.50953e-101
ACE2	RDH11	0.849	1.76882e-101
ACE2	MBTPS2	0.849	1.68536e-101
ACE2	DKC1	0.8486	2.67098e-101
ACE2	SH3BGRL	0.8482	4.01357e-101
ACE2	SERINC5	0.848	5.40131e-101
ACE2	CAPZA2	0.8464	2.82789e-100
ACE2	KLHL15	0.8463	3.3114e-100
ACE2	APP	0.846	4.18729e-100
ACE2	SLC30A5	0.8459	4.71432e-100
ACE2	MAPRE1	0.8459	4.81421e-100
ACE2	TMEM123	0.8457	6.05131e-100
ACE2	FAM199X	0.8457	6.19487e-100
ACE2	NT5DC1	0.8453	9.22459e-100
ACE2	CALM1	0.8452	1.04499e-99
ACE2	FAM49B	0.8451	1.16451e-99
ACE2	ABCD3	0.845	1.22098e-99
ACE2	HACD2	0.8448	1.54515e-99
ACE2	MDH1	0.8444	2.53428e-99
ACE2	MRPS35	0.844	3.81674e-99
ACE2	SNX6	0.8439	3.95512e-99
ACE2	AIFM1	0.8438	4.33605e-99
ACE2	GPR37	0.8437	5.06874e-99
ACE2	GSR	0.8436	5.71499e-99
ACE2	CHODL	0.8435	6.39222e-99
ACE2	TMED10	0.8431	9.11399e-99
ACE2	CLINT1	0.843	1.09729e-98
ACE2	SC5D	0.8427	1.44895e-98
ACE2	TRPC5OS	0.8425	1.73535e-98
ACE2	TCEAL8	0.8424	2.04717e-98
ACE2	CDC42	0.8422	2.39616e-98
ACE2	ITGAV	0.8416	4.41735e-98
ACE2	PRDX6	0.8415	5.10624e-98
ACE2	TMEM135	0.8415	4.91952e-98
ACE2	SPG21	0.8414	5.78329e-98
ACE2	HELZ	0.8404	1.60045e-97
ACE2	GDI2	0.8395	3.81833e-97
ACE2	SGCB	0.8393	4.82204e-97
ACE2	STAM	0.8391	5.86936e-97
ACE2	UBR3	0.8387	8.98509e-97
ACE2	RDX	0.8382	1.49499e-96
ACE2	C9orf64	0.838	1.75681e-96
ACE2	IPO7	0.8377	2.57544e-96
ACE2	DCBLD2	0.8372	3.98694e-96
ACE2	HLTF	0.837	5.20978e-96
ACE2	EVI5	0.8369	5.34274e-96
ACE2	TJP1	0.8366	7.15716e-96
ACE2	SEMA3C	0.8359	1.43846e-95
ACE2	PPA1	0.8358	1.71819e-95
ACE2	CMAS	0.8358	1.61067e-95
ACE2	RAB7A	0.835	3.64604e-95
ACE2	GATM	0.8345	5.99895e-95
ACE2	TM9SF3	0.8341	8.67196e-95
ACE2	CTNND1	0.834	1.00498e-94
ACE2	NUDT10	0.8337	1.34434e-94
ACE2	ALDH9A1	0.8333	1.87208e-94
ACE2	CMTM6	0.8327	3.4773e-94
ACE2	HSD17B12	0.8327	3.47236e-94
ACE2	CERS6	0.8326	3.87384e-94
ACE2	GNAI1	0.8324	4.83865e-94
ACE2	CA5B	0.8323	4.96175e-94
ACE2	MAPK1IP1L	0.8319	7.32098e-94
ACE2	ARF4	0.8313	1.31128e-93
ACE2	SCARB2	0.8311	1.65538e-93
ACE2	SEC22B	0.831	1.86e-93
ACE2	CPE	0.831	1.74793e-93
ACE2	FAM213A	0.8303	3.61385e-93
ACE2	RFT1	0.83	4.76452e-93
ACE2	MAGED1	0.8299	5.40508e-93
ACE2	SLC20A2	0.8296	7.21835e-93
ACE2	NCOA2	0.8296	7.13559e-93
ACE2	CCDC43	0.8292	9.9544e-93
ACE2	AP1S2	0.8292	1.0443e-92
ACE2	ATP6AP1	0.8292	1.00817e-92
ACE2	MCFD2	0.8289	1.41626e-92
ACE2	LMAN1	0.8282	2.66137e-92
ACE2	PLXDC2	0.8281	2.96584e-92
ACE2	TMEM192	0.8276	4.84472e-92
ACE2	TMED2	0.8271	7.37272e-92
ACE2	TTC8	0.827	8.05113e-92
ACE2	GNPDA1	0.8263	1.53214e-91
ACE2	DCAF12L2	0.8262	1.82752e-91
ACE2	BEX4	0.826	2.14534e-91
ACE2	ABI1	0.8259	2.37658e-91
ACE2	GJA1	0.8258	2.45114e-91
ACE2	EIF2AK4	0.8252	4.37646e-91
ACE2	SMAD4	0.8252	4.42903e-91
ACE2	ARL6IP5	0.825	5.59007e-91
ACE2	SLC15A2	0.825	5.19547e-91
ACE2	MOB3B	0.8249	5.93036e-91
ACE2	LGR4	0.8249	5.85247e-91
ACE2	WSB2	0.8247	7.28991e-91
ACE2	HEG1	0.8245	8.55578e-91
ACE2	SLC25A5	0.8244	8.99004e-91
ACE2	PPT1	0.8243	1.03598e-90
ACE2	JAM3	0.8243	1.06408e-90
ACE2	OCRL	0.8242	1.13942e-90
ACE2	PSAP	0.8241	1.21819e-90
ACE2	CASC4	0.8238	1.60063e-90
ACE2	NUDT11	0.8237	1.73517e-90
ACE2	OSBPL11	0.8236	1.99339e-90
ACE2	ANO6	0.8235	2.15645e-90
ACE2	NDUFS1	0.8234	2.39411e-90
ACE2	FAM122B	0.823	3.27051e-90
ACE2	ELOVL5	0.8229	3.59541e-90
ACE2	GLO1	0.8227	4.39934e-90
ACE2	CAMK2D	0.8226	4.69359e-90
ACE2	ITGB8	0.8225	5.30719e-90
ACE2	LDHB	0.8225	5.35096e-90
ACE2	TAF7	0.8222	7.02049e-90
ACE2	SLC25A4	0.8221	7.5465e-90
ACE2	CRK	0.822	8.67129e-90
ACE2	AP3M1	0.8218	1.02604e-89
ACE2	SEC23IP	0.8217	1.09213e-89
ACE2	LRRN3	0.821	2.03921e-89
ACE2	ERBB4	0.8208	2.47314e-89
ACE2	GBAS	0.8208	2.40972e-89
ACE2	ATP6AP2	0.8207	2.66294e-89
ACE2	TBC1D8B	0.8204	3.58989e-89
ACE2	GNAI3	0.8202	4.33299e-89
ACE2	CREG1	0.82	5.27865e-89
ACE2	EID1	0.8198	6.05162e-89
ACE2	TAOK3	0.8197	6.65152e-89
ACE2	B4GALT5	0.8197	6.82012e-89
ACE2	TUSC3	0.8193	9.6972e-89
ACE2	TAB3	0.8188	1.5302e-88
ACE2	SLC3A2	0.8187	1.64554e-88
ACE2	OTUD6B	0.8186	1.73694e-88
ACE2	EXOC6	0.8184	2.14135e-88
ACE2	CFL2	0.8184	2.0879e-88
ACE2	MUT	0.8183	2.3229e-88
ACE2	MAGT1	0.8182	2.52706e-88
ACE2	NBDY	0.8179	3.28217e-88
ACE2	DAG1	0.8176	4.26117e-88
ACE2	SMIM10	0.8173	5.95926e-88
ACE2	B4GALT1	0.8172	6.07572e-88
ACE2	FUBP3	0.8172	6.03746e-88
ACE2	NXT2	0.8171	7.09114e-88
ACE2	MOSPD1	0.817	7.59181e-88
ACE2	RAB18	0.8169	8.30645e-88
ACE2	PGD	0.8167	9.69938e-88
ACE2	RAB10	0.8165	1.21125e-87
ACE2	TCEAL9	0.8165	1.17652e-87
ACE2	AIG1	0.8164	1.27709e-87
ACE2	PTPRG	0.8162	1.57543e-87
ACE2	TMEM106B	0.8162	1.54084e-87
ACE2	ZYG11B	0.8161	1.63565e-87
ACE2	NAP1L5	0.8157	2.26811e-87
ACE2	HPS3	0.8156	2.50664e-87
ACE2	TPMT	0.8156	2.4744e-87
ACE2	GM2A	0.8154	3.01854e-87
ACE2	FXN	0.8152	3.65339e-87
ACE2	TFB2M	0.8151	4.15044e-87
ACE2	CHM	0.815	4.38453e-87
ACE2	MAP3K1	0.8147	5.7619e-87
ACE2	MYLK3	0.8145	6.57157e-87
ACE2	ANOS1	0.8142	8.57516e-87
ACE2	ARL8A	0.814	1.01091e-86
ACE2	MTPN	0.8138	1.22137e-86
ACE2	BTBD3	0.8136	1.46318e-86
ACE2	PEG10	0.8133	1.88374e-86
ACE2	SOX9	0.813	2.45436e-86
ACE2	LACC1	0.8129	2.58686e-86
ACE2	PPP3CA	0.8128	3.00909e-86
ACE2	PPAT	0.8126	3.47961e-86
ACE2	GRSF1	0.8121	5.3401e-86
ACE2	MCCC2	0.8114	9.44516e-86
ACE2	EZR	0.8114	9.83318e-86
ACE2	MTMR4	0.8114	9.80468e-86
ACE2	ATP5A1	0.8113	1.05011e-85
ACE2	PHACTR2	0.8111	1.22233e-85
ACE2	TGOLN2	0.8109	1.53562e-85
ACE2	PPP2CA	0.8109	1.4654e-85
ACE2	PRND	0.8109	1.51366e-85
ACE2	ENDOD1	0.8108	1.60147e-85
ACE2	PLSCR4	0.8106	1.8982e-85
ACE2	NCKAP1	0.8105	2.00885e-85
ACE2	SETD7	0.8105	2.11048e-85
ACE2	USP13	0.8104	2.28219e-85
ACE2	BRWD3	0.8104	2.35697e-85
ACE2	REEP1	0.8103	2.45934e-85
ACE2	ARHGAP18	0.8103	2.46619e-85
ACE2	CXADR	0.8103	2.41811e-85
ACE2	ZFAND5	0.8099	3.3541e-85
ACE2	CNIH1	0.8099	3.46074e-85
ACE2	GPRC5B	0.8099	3.4343e-85
ACE2	WASL	0.8093	5.56421e-85
ACE2	TMEM33	0.8087	9.29834e-85
ACE2	RP11-613D13.10	0.8087	9.51701e-85
ACE2	CD164	0.8084	1.26332e-84
ACE2	IDH1	0.8083	1.32055e-84
ACE2	ERP29	0.8082	1.39736e-84
ACE2	YIPF6	0.8078	2.09132e-84
ACE2	GUF1	0.8076	2.50332e-84
ACE2	ALDH6A1	0.8076	2.46037e-84
ACE2	ACOX1	0.8075	2.57924e-84
ACE2	PSMD10	0.8075	2.65805e-84
ACE2	SLC7A8	0.8072	3.4638e-84
ACE2	VEZT	0.8071	3.80108e-84
ACE2	HNRNPH2	0.8071	3.5581e-84
ACE2	TMEM167A	0.807	3.93702e-84
ACE2	MAP1B	0.8068	4.55042e-84
ACE2	DNMBP	0.8068	4.78364e-84
ACE2	ARPC5	0.8067	4.88569e-84
ACE2	CDS2	0.8067	5.24689e-84
ACE2	FUNDC1	0.8066	5.42037e-84
ACE2	MGST3	0.8064	6.5813e-84
ACE2	OSTC	0.8064	6.27183e-84
ACE2	TOX	0.8063	7.1899e-84
ACE2	AMIGO2	0.8056	1.3163e-83
ACE2	MCF2	0.8055	1.37406e-83
ACE2	DDX18	0.8054	1.45584e-83
ACE2	APOBEC3C	0.8054	1.5457e-83
ACE2	DCAF8L2	0.8053	1.66985e-83
ACE2	DBT	0.8051	1.84974e-83
ACE2	ATP9A	0.8049	2.22244e-83
ACE2	GNE	0.8047	2.697e-83
ACE2	SMIM15	0.8046	2.88964e-83
ACE2	ARMC10	0.8046	2.84833e-83
ACE2	KCTD3	0.8045	3.07126e-83
ACE2	SLC4A5	0.8043	3.74319e-83
ACE2	KIF1BP	0.8039	5.2301e-83
ACE2	SLK	0.8036	6.63733e-83
ACE2	HIBADH	0.8034	7.51687e-83
ACE2	RBMXL1	0.8031	9.73083e-83
ACE2	TMED8	0.803	1.05065e-82
ACE2	SDHC	0.8028	1.29041e-82
ACE2	SECISBP2L	0.8028	1.26832e-82
ACE2	FAT1	0.8023	1.89526e-82
ACE2	MBNL2	0.8022	1.99542e-82
ACE2	BEX3	0.8019	2.53351e-82
ACE2	H2AFY	0.8015	3.60953e-82
ACE2	WIPF3	0.8015	3.64038e-82
ACE2	DFNA5	0.8013	4.18198e-82
ACE2	TRIM35	0.801	5.28327e-82
ACE2	C3orf70	0.8009	5.77297e-82
ACE2	CHMP2B	0.8007	6.92969e-82
ACE2	STK24	0.8007	7.03238e-82
ACE2	SSFA2	0.8005	7.89675e-82
ACE2	ELL2	0.8003	9.5354e-82
ACE2	RBM47	0.8	1.14748e-81
ACE2	POFUT1	0.7998	1.35418e-81
ACE2	VBP1	0.7998	1.4171e-81
ACE2	SUCLG2	0.7996	1.62074e-81
ACE2	C18orf25	0.7996	1.65627e-81
ACE2	RBM43	0.7995	1.74903e-81
ACE2	SKA2	0.7994	1.91531e-81
ACE2	TAF2	0.7993	2.13339e-81
ACE2	STARD7	0.799	2.68929e-81
ACE2	COX15	0.7989	2.95139e-81
ACE2	RRAGB	0.7989	2.94644e-81
ACE2	FAM3C	0.7986	3.51111e-81
ACE2	PREPL	0.7985	3.85437e-81
ACE2	KLHL42	0.7983	4.78132e-81
ACE2	RAB6A	0.7982	4.93969e-81
ACE2	PGM2	0.798	6.04351e-81
ACE2	GAB1	0.798	6.03078e-81
ACE2	GMPR	0.798	5.94263e-81
ACE2	DPY19L4	0.7979	6.30108e-81
ACE2	BTG3	0.7979	6.49039e-81
ACE2	PANX1	0.7978	6.85939e-81
ACE2	IGF2R	0.7976	8.29175e-81
ACE2	DHTKD1	0.7976	8.00839e-81
ACE2	APOOL	0.7976	7.96766e-81
ACE2	SELENOT	0.7975	8.95593e-81
ACE2	ARMCX3	0.7973	1.0471e-80
ACE2	CCDC6	0.7971	1.21505e-80
ACE2	PGAM1	0.797	1.28128e-80
ACE2	ARL15	0.7969	1.34573e-80
ACE2	HMGXB4	0.7966	1.81652e-80
ACE2	OCIAD1	0.7964	2.0618e-80
ACE2	LHFPL2	0.7963	2.20251e-80
ACE2	EIF2AK1	0.7961	2.57812e-80
ACE2	BMS1	0.7961	2.55783e-80
ACE2	CYB5B	0.7954	4.54742e-80
ACE2	NUCKS1	0.7951	5.74614e-80
ACE2	CLTC	0.795	6.19265e-80
ACE2	RHOU	0.7948	7.02848e-80
ACE2	SNX18	0.7948	7.28556e-80
ACE2	TOR1A	0.7944	9.51215e-80
ACE2	MAP3K5	0.7941	1.22896e-79
ACE2	VAPA	0.794	1.31258e-79
ACE2	HDHD2	0.794	1.36094e-79
ACE2	PRKCI	0.7938	1.5047e-79
ACE2	MGST2	0.7938	1.53284e-79
ACE2	SLF2	0.7934	2.06163e-79
ACE2	KITLG	0.7934	2.06915e-79
ACE2	COA7	0.7932	2.4869e-79
ACE2	UMAD1	0.7931	2.6745e-79
ACE2	LEPROT	0.7928	3.29803e-79
ACE2	SNX7	0.7927	3.65995e-79
ACE2	SERPINF1	0.7927	3.51431e-79
ACE2	CLU	0.7925	4.24933e-79
ACE2	SEC62	0.7924	4.4401e-79
ACE2	DLD	0.7923	4.90866e-79
ACE2	FAM98A	0.7922	5.10763e-79
ACE2	UTP3	0.7921	5.72744e-79
ACE2	PFDN1	0.792	6.09208e-79
ACE2	SMARCA5	0.7918	7.40443e-79
ACE2	ATP11A	0.7918	7.11674e-79
ACE2	TP53BP2	0.7917	8.06475e-79
ACE2	HIF1A	0.7917	7.55929e-79
ACE2	YWHAB	0.7916	8.48962e-79
ACE2	MAGEH1	0.7916	8.07947e-79
ACE2	PPIB	0.7915	8.81951e-79
ACE2	HPS5	0.7912	1.18075e-78
ACE2	TMEM97	0.7911	1.20763e-78
ACE2	TXNDC15	0.7909	1.38476e-78
ACE2	ZXDB	0.7909	1.40169e-78
ACE2	GNB1	0.79	2.86541e-78
ACE2	C1QBP	0.7896	3.84455e-78
ACE2	DISP1	0.7895	4.08596e-78
ACE2	TACC1	0.7894	4.49665e-78
ACE2	OSTF1	0.7894	4.50331e-78
ACE2	SCAMP1	0.7893	4.61569e-78
ACE2	ATP6V1E1	0.7893	4.81977e-78
ACE2	ATF6	0.7891	5.63325e-78
ACE2	PCCA	0.789	6.20348e-78
ACE2	NECTIN2	0.7889	6.46188e-78
ACE2	NAA50	0.7888	7.04572e-78
ACE2	CRIM1	0.7886	8.17456e-78
ACE2	GNAQ	0.7886	8.34955e-78
ACE2	ENOX2	0.7886	8.20678e-78
ACE2	NAP1L3	0.7885	8.57872e-78
ACE2	KIAA1958	0.7884	9.13734e-78
ACE2	LRRC8D	0.7879	1.35939e-77
ACE2	SHC4	0.7878	1.45621e-77
ACE2	TMEM14B	0.7877	1.5971e-77
ACE2	SET	0.7877	1.63694e-77
ACE2	KDSR	0.7877	1.55888e-77
ACE2	TMED7	0.7876	1.66494e-77
ACE2	YES1	0.7876	1.74883e-77
ACE2	UCHL5	0.7874	1.96833e-77
ACE2	RGAG1	0.7873	2.10844e-77
ACE2	PNPLA4	0.7869	2.83119e-77
ACE2	ETFA	0.7866	3.47491e-77
ACE2	PCSK6	0.786	5.53647e-77
ACE2	MRPL30	0.7858	6.65522e-77
ACE2	CTNNAL1	0.7856	7.63247e-77
ACE2	UBFD1	0.7856	7.44064e-77
ACE2	GCLC	0.7853	9.53512e-77
ACE2	PON2	0.7851	1.07245e-76
ACE2	PEA15	0.785	1.14291e-76
ACE2	OPA1	0.785	1.20467e-76
ACE2	CUL5	0.7846	1.5472e-76
ACE2	PAFAH1B2	0.7846	1.54687e-76
ACE2	ALDH2	0.7845	1.70976e-76
ACE2	GTF2H3	0.7844	1.83101e-76
ACE2	GOLGA5	0.7843	2.03e-76
ACE2	NRAS	0.7842	2.16318e-76
ACE2	KIF21A	0.7842	2.07776e-76
ACE2	PDP2	0.7842	2.1452e-76
ACE2	TMEM30A	0.7839	2.60496e-76
ACE2	EGLN1	0.7837	3.05359e-76
ACE2	DTD2	0.7836	3.40098e-76
ACE2	DAP3	0.7835	3.5573e-76
ACE2	ITM2B	0.7834	3.91366e-76
ACE2	PRPS1	0.7834	3.8461e-76
ACE2	ANKRD17	0.7833	4.16629e-76
ACE2	CELF1	0.7828	5.87244e-76
ACE2	ANXA5	0.7827	6.16826e-76
ACE2	SLC31A1	0.7821	9.94191e-76
ACE2	ERO1A	0.782	1.08379e-75
ACE2	LIMS1	0.7815	1.46391e-75
ACE2	CCDC47	0.7812	1.90956e-75
ACE2	PAICS	0.7811	2.02218e-75
ACE2	WNK3	0.7811	1.9652e-75
ACE2	USP53	0.7809	2.30755e-75
ACE2	WT1	0.7808	2.40946e-75
ACE2	PCDHGB5	0.7806	2.92237e-75
ACE2	ZBED3	0.7803	3.54013e-75
ACE2	HEXA	0.78	4.30148e-75
ACE2	ENOPH1	0.7797	5.45789e-75
ACE2	UBQLN2	0.7797	5.42693e-75
ACE2	POGK	0.7796	5.89858e-75
ACE2	HEXB	0.7796	5.8802e-75
ACE2	COX18	0.779	8.84783e-75
ACE2	VMP1	0.779	9.02848e-75
ACE2	HNRNPK	0.7788	1.06198e-74
ACE2	KIAA1217	0.7788	1.05833e-74
ACE2	BMPR1A	0.7788	1.06233e-74
ACE2	ZBTB33	0.7787	1.08676e-74
ACE2	SMIM20	0.7786	1.1936e-74
ACE2	RAP2C	0.7785	1.29482e-74
ACE2	PHB	0.7784	1.42918e-74
ACE2	ZMPSTE24	0.7782	1.54844e-74
ACE2	TADA1	0.7782	1.55775e-74
ACE2	NCK2	0.7782	1.56546e-74
ACE2	SORT1	0.7781	1.77222e-74
ACE2	SERPINE2	0.7781	1.75425e-74
ACE2	MAPK9	0.7781	1.71245e-74
ACE2	FCHSD2	0.778	1.81215e-74
ACE2	TTTY15	0.778	1.81666e-74
ACE2	STX12	0.7779	1.91043e-74
ACE2	FAM13A	0.7779	2.0291e-74
ACE2	MXRA7	0.7779	1.98495e-74
ACE2	ATP2C1	0.7778	2.1935e-74
ACE2	PTPN14	0.7774	2.90773e-74
ACE2	CD2AP	0.7773	2.95301e-74
ACE2	GNG10	0.777	3.61496e-74
ACE2	TAOK1	0.777	3.84241e-74
ACE2	ELMO2	0.777	3.61024e-74
ACE2	MORC4	0.777	3.67417e-74
ACE2	WASHC5	0.7768	4.3936e-74
ACE2	ERP44	0.7767	4.69298e-74
ACE2	DUSP16	0.7765	5.32448e-74
ACE2	EPPIN	0.7764	5.5409e-74
ACE2	PHF6	0.7763	6.10928e-74
ACE2	DDAH1	0.7759	7.93478e-74
ACE2	CMPK1	0.7753	1.26108e-73
ACE2	ATP6V0E1	0.7753	1.26611e-73
ACE2	STK4	0.7753	1.23626e-73
ACE2	PGRMC1	0.7753	1.20721e-73
ACE2	AKAP7	0.7752	1.36765e-73
ACE2	TBL1X	0.775	1.54691e-73
ACE2	ADAM17	0.7749	1.61284e-73
ACE2	PAPD4	0.7749	1.6116e-73
ACE2	CTBS	0.7748	1.7117e-73
ACE2	CPNE3	0.7748	1.80943e-73
ACE2	XPR1	0.7747	1.88717e-73
ACE2	CDC42SE2	0.7746	2.03359e-73
ACE2	RPL7L1	0.7746	1.95736e-73
ACE2	GSTA4	0.7746	1.98014e-73
ACE2	AGL	0.7743	2.45995e-73
ACE2	PPP1CB	0.7741	2.78836e-73
ACE2	SUN2	0.774	3.04946e-73
ACE2	PPP2R3A	0.7739	3.2252e-73
ACE2	SUSD1	0.7739	3.33376e-73
ACE2	LGMN	0.7739	3.20453e-73
ACE2	ACTB	0.7738	3.41873e-73
ACE2	JAZF1	0.7738	3.51933e-73
ACE2	STX3	0.7738	3.54693e-73
ACE2	DENND4A	0.7738	3.62369e-73
ACE2	FECH	0.7737	3.71939e-73
ACE2	QSOX1	0.7735	4.21215e-73
ACE2	WWP1	0.7735	4.45923e-73
ACE2	LPAR3	0.7734	4.54702e-73
ACE2	ME2	0.7734	4.60965e-73
ACE2	ATXN7L3B	0.7733	5.01704e-73
ACE2	TWISTNB	0.7732	5.26705e-73
ACE2	VAMP3	0.773	6.2573e-73
ACE2	ALDH3A2	0.7729	6.54518e-73
ACE2	ALDH7A1	0.7728	7.2145e-73
ACE2	ACVR1	0.7727	7.45608e-73
ACE2	RAB39B	0.7726	8.12679e-73
ACE2	TCEAL5	0.7725	8.83229e-73
ACE2	GDF10	0.7724	9.25962e-73
ACE2	VTI1A	0.7724	9.38001e-73
ACE2	IDH3A	0.7723	1.01756e-72
ACE2	TCEAL3	0.7723	1.01378e-72
ACE2	PPCS	0.7722	1.06952e-72
ACE2	SGPL1	0.7722	1.03723e-72
ACE2	DPY19L3	0.7722	1.05352e-72
ACE2	MAPK1	0.7722	1.05612e-72
ACE2	ITGA6	0.772	1.17509e-72
ACE2	NT5E	0.772	1.19545e-72
ACE2	VGLL4	0.7718	1.35914e-72
ACE2	OCIAD2	0.7717	1.49505e-72
ACE2	UBE2H	0.7717	1.46579e-72
ACE2	QTRT2	0.7716	1.6012e-72
ACE2	XIAP	0.7716	1.59504e-72
ACE2	ADAM9	0.7714	1.84775e-72
ACE2	IBTK	0.771	2.49286e-72
ACE2	FOXO1	0.771	2.4846e-72
ACE2	STRN	0.7709	2.50155e-72
ACE2	DNAJC13	0.7709	2.58523e-72
ACE2	PFN2	0.7709	2.6581e-72
ACE2	PARVA	0.7709	2.53775e-72
ACE2	QKI	0.7708	2.8311e-72
ACE2	VHL	0.7707	2.99361e-72
ACE2	EIF4G2	0.7706	3.09051e-72
ACE2	FUCA2	0.7705	3.3807e-72
ACE2	TMEM14C	0.7704	3.58952e-72
ACE2	MRPL49	0.7704	3.54003e-72
ACE2	DHCR7	0.7704	3.68008e-72
ACE2	ZNF772	0.7704	3.70443e-72
ACE2	TMEM167B	0.77	4.72773e-72
ACE2	REPS1	0.77	4.62241e-72
ACE2	UBE2E2	0.7699	5.17431e-72
ACE2	C5orf51	0.7699	5.04318e-72
ACE2	CLCN3	0.7698	5.27754e-72
ACE2	TPP1	0.7698	5.45738e-72
ACE2	BOD1L1	0.7697	5.83369e-72
ACE2	MAP3K21	0.7695	6.53946e-72
ACE2	HSD17B4	0.7695	6.69163e-72
ACE2	WDFY1	0.7694	7.28541e-72
ACE2	EMB	0.7692	8.13289e-72
ACE2	MAP4K4	0.7691	8.83186e-72
ACE2	FBXO18	0.7687	1.13039e-71
ACE2	RAP1B	0.7687	1.16508e-71
ACE2	PDIA5	0.7683	1.53427e-71
ACE2	NECAP1	0.7683	1.52239e-71
ACE2	SESN1	0.7682	1.64717e-71
ACE2	FOXO3	0.7681	1.69514e-71
ACE2	SSR1	0.7679	1.93455e-71
ACE2	ITGB1	0.7678	2.11252e-71
ACE2	USP9X	0.7678	2.07242e-71
ACE2	ANP32A	0.7677	2.28589e-71
ACE2	TAF1	0.7675	2.66789e-71
ACE2	PAK2	0.7672	3.13034e-71
ACE2	NHSL2	0.7672	3.18377e-71
ACE2	RAC1	0.767	3.64129e-71
ACE2	HEBP1	0.767	3.71294e-71
ACE2	PNPO	0.7669	3.74575e-71
ACE2	NAB1	0.7667	4.53471e-71
ACE2	PCDHGA2	0.7667	4.55231e-71
ACE2	DENND4C	0.7667	4.44088e-71
ACE2	PSMC6	0.7663	5.78872e-71
ACE2	ATP7A	0.7656	8.9892e-71
ACE2	TMEM185A	0.7656	9.1749e-71
ACE2	PSMA2	0.7655	1.01026e-70
ACE2	TIMP2	0.7653	1.12767e-70
ACE2	PRSS23	0.7652	1.22632e-70
ACE2	TMX1	0.7652	1.17042e-70
ACE2	PEBP1	0.7651	1.32339e-70
ACE2	MRPS23	0.765	1.38979e-70
ACE2	UBQLN1	0.7649	1.4591e-70
ACE2	SRSF8	0.7649	1.50605e-70
ACE2	NEU1	0.7647	1.67642e-70
ACE2	EMC1	0.7645	1.87758e-70
ACE2	MAP2K4	0.7645	1.92287e-70
ACE2	RBBP9	0.7645	1.86291e-70
ACE2	MUM1L1	0.7645	1.96025e-70
ACE2	NDRG4	0.7644	2.0317e-70
ACE2	WDR82	0.7642	2.27282e-70
ACE2	ARSD	0.7642	2.28111e-70
ACE2	KIAA1462	0.764	2.67271e-70
ACE2	FAM120A	0.7638	3.06009e-70
ACE2	NUP205	0.7637	3.26041e-70
ACE2	PRRC1	0.7635	3.73734e-70
ACE2	SLC41A1	0.7631	4.95061e-70
ACE2	CLEC12B	0.7631	4.67171e-70
ACE2	RRN3	0.763	5.11785e-70
ACE2	ZNF711	0.763	5.26918e-70
ACE2	BCAR3	0.7629	5.49897e-70
ACE2	IARS2	0.7629	5.65591e-70
ACE2	MFSD2A	0.7627	6.2887e-70
ACE2	PRKACB	0.7626	6.46145e-70
ACE2	GBE1	0.7625	7.3077e-70
ACE2	CTSO	0.7624	7.39441e-70
ACE2	EIF4E3	0.7623	8.36266e-70
ACE2	CD63	0.7623	7.88013e-70
ACE2	SYT11	0.7622	8.90971e-70
ACE2	RLIM	0.7622	8.43977e-70
ACE2	KLHL9	0.7621	9.0714e-70
ACE2	POLR2K	0.762	9.67648e-70
ACE2	POLE3	0.762	1.01929e-69
ACE2	EIF2S3	0.7619	1.05693e-69
ACE2	SPTSSA	0.7618	1.09579e-69
ACE2	COMT	0.7618	1.12025e-69
ACE2	CTNNB1	0.7616	1.24688e-69
ACE2	RHOBTB3	0.7616	1.26695e-69
ACE2	WDR44	0.7615	1.39575e-69
ACE2	HMGN3	0.7614	1.459e-69
ACE2	TLK1	0.7613	1.6051e-69
ACE2	TAX1BP1	0.7613	1.52655e-69
ACE2	MB21D2	0.761	1.92578e-69
ACE2	LAMTOR3	0.761	1.8966e-69
ACE2	MTMR1	0.761	1.89579e-69
ACE2	ZNF708	0.7608	2.18529e-69
ACE2	ZMYND8	0.7607	2.34484e-69
ACE2	SRPRA	0.7606	2.52961e-69
ACE2	SLC25A36	0.7602	3.20996e-69
ACE2	YME1L1	0.7602	3.2402e-69
ACE2	GFM1	0.7601	3.33152e-69
ACE2	DUSP11	0.7598	4.16152e-69
ACE2	NUP133	0.7596	4.63542e-69
ACE2	ELF1	0.7596	4.69411e-69
ACE2	MYL12A	0.7596	4.69748e-69
ACE2	ARCN1	0.7594	5.48399e-69
ACE2	SH3BP4	0.7592	6.06553e-69
ACE2	BIRC2	0.7591	6.35122e-69
ACE2	GABARAPL2	0.7591	6.60087e-69
ACE2	CLCN4	0.7591	6.57285e-69
ACE2	MOAP1	0.7589	7.58802e-69
ACE2	RIDA	0.7587	8.66752e-69
ACE2	FAM127C	0.7584	1.02167e-68
ACE2	ZEB2	0.7583	1.07216e-68
ACE2	PTPN4	0.7581	1.22924e-68
ACE2	CDS1	0.7581	1.25739e-68
ACE2	CDKN1B	0.7581	1.19981e-68
ACE2	VTA1	0.758	1.27658e-68
ACE2	TMEM2	0.758	1.33089e-68
ACE2	TRMT2B	0.7579	1.43778e-68
ACE2	HADHB	0.7578	1.48156e-68
ACE2	GPAM	0.7578	1.48742e-68
ACE2	HNRNPA1	0.7578	1.45446e-68
ACE2	GOLPH3	0.7577	1.55685e-68
ACE2	TOP1	0.7577	1.59758e-68
ACE2	MCCC1	0.7576	1.70839e-68
ACE2	MYL12B	0.7575	1.81022e-68
ACE2	NAP1L2	0.7573	2.03565e-68
ACE2	ADAR	0.7571	2.3426e-68
ACE2	VIPAS39	0.7571	2.37717e-68
ACE2	SPOCK1	0.757	2.42476e-68
ACE2	TMEM181	0.7569	2.69342e-68
ACE2	SSR3	0.7567	3.07044e-68
ACE2	ERGIC1	0.7566	3.16848e-68
ACE2	ZNF134	0.7566	3.123e-68
ACE2	NAXE	0.7564	3.58986e-68
ACE2	SLC11A2	0.7563	3.8354e-68
ACE2	KLHL2	0.7561	4.45114e-68
ACE2	ADAM10	0.756	4.62151e-68
ACE2	PLAT	0.7559	5.18234e-68
ACE2	AMD1	0.7557	5.58173e-68
ACE2	MSI2	0.7556	6.07888e-68
ACE2	MPDZ	0.7555	6.6481e-68
ACE2	EPDR1	0.7553	7.55339e-68
ACE2	SLC25A30	0.7553	7.37213e-68
ACE2	AR	0.7551	8.44043e-68
ACE2	ARL5A	0.755	8.64271e-68
ACE2	PDE12	0.755	8.77904e-68
ACE2	NONO	0.755	8.62775e-68
ACE2	PCSK5	0.7547	1.08279e-67
ACE2	FAM96A	0.7547	1.07024e-67
ACE2	TXNL4B	0.7546	1.17495e-67
ACE2	HMG20A	0.7545	1.20183e-67
ACE2	CYB5R3	0.7544	1.26613e-67
ACE2	TUBB	0.7543	1.34436e-67
ACE2	SLC52A3	0.7542	1.47352e-67
ACE2	SCML1	0.7542	1.51117e-67
ACE2	CALU	0.7541	1.58292e-67
ACE2	HNRNPD	0.754	1.67158e-67
ACE2	ZNF275	0.7539	1.72167e-67
ACE2	TCAIM	0.7534	2.36404e-67
ACE2	PSEN2	0.7533	2.64695e-67
ACE2	GALNT7	0.7533	2.51283e-67
ACE2	SFXN1	0.7532	2.71918e-67
ACE2	APPL1	0.7531	2.89838e-67
ACE2	MYO10	0.7528	3.48729e-67
ACE2	SLC39A9	0.7528	3.52522e-67
ACE2	MAGEB1	0.7528	3.61809e-67
ACE2	SSB	0.7527	3.86649e-67
ACE2	HOPX	0.7527	3.76411e-67
ACE2	SEPT9	0.7526	4.04846e-67
ACE2	SCD	0.7525	4.32067e-67
ACE2	TMED9	0.7524	4.47485e-67
ACE2	MEF2A	0.7524	4.67097e-67
ACE2	GNG12	0.7522	5.13832e-67
ACE2	RNF2	0.7522	4.99851e-67
ACE2	RAB12	0.7522	5.11728e-67
ACE2	ZC3H13	0.752	5.72063e-67
ACE2	GSE1	0.7517	7.0977e-67
ACE2	CNST	0.7514	8.66413e-67
ACE2	ADI1	0.7514	8.36839e-67
ACE2	DDX21	0.7514	8.53318e-67
ACE2	CTSD	0.7513	8.9252e-67
ACE2	HCCS	0.7511	1.02909e-66
ACE2	GATA4	0.751	1.07545e-66
ACE2	MARCKSL1	0.7508	1.24821e-66
ACE2	VPS35	0.7508	1.18996e-66
ACE2	PDHA1	0.7507	1.30791e-66
ACE2	VMA21	0.7505	1.44142e-66
ACE2	FOXO4	0.7504	1.54668e-66
ACE2	HSPD1	0.7503	1.70275e-66
ACE2	MBNL1	0.7503	1.71851e-66
ACE2	LMBRD1	0.7503	1.62694e-66
ACE2	SHTN1	0.7501	1.83986e-66
ACE2	STIM1	0.7501	1.86299e-66
ACE2	HOMER1	0.75	1.97998e-66
ACE2	ELK1	0.75	1.97321e-66
ACE2	KAT6B	0.7499	2.07905e-66
ACE2	DHRS4-AS1	0.7499	2.11614e-66
ACE2	NFE2L1	0.7499	2.09575e-66
ACE2	DCTN4	0.7498	2.3184e-66
ACE2	USP27X	0.7496	2.64078e-66
ACE2	CDYL2	0.7495	2.77778e-66
ACE2	GPHN	0.7494	2.86055e-66
ACE2	ST3GAL5	0.7492	3.3688e-66
ACE2	SAMD8	0.7492	3.38216e-66
ACE2	SDHD	0.749	3.81534e-66
ACE2	RNF149	0.7487	4.34362e-66
ACE2	MTM1	0.7487	4.45645e-66
ACE2	AFG3L2	0.7486	4.82606e-66
ACE2	SYK	0.7485	5.10964e-66
ACE2	ANKRD46	0.7484	5.27016e-66
ACE2	MAML2	0.7484	5.49154e-66
ACE2	COQ2	0.748	6.76025e-66
ACE2	METTL8	0.7479	7.27118e-66
ACE2	ADPRH	0.7479	7.23841e-66
ACE2	MRPL44	0.7478	7.89688e-66
ACE2	CISD2	0.7477	8.49291e-66
ACE2	ZNF430	0.7476	8.85928e-66
ACE2	PIK3C3	0.7473	1.05869e-65
ACE2	DIP2B	0.7472	1.12336e-65
ACE2	KIDINS220	0.7471	1.18533e-65
ACE2	SLC7A2	0.7471	1.19158e-65
ACE2	UEVLD	0.7471	1.22235e-65
ACE2	MRFAP1L1	0.747	1.2354e-65
ACE2	SLC35F6	0.7468	1.45062e-65
ACE2	TSPAN3	0.7468	1.46666e-65
ACE2	ZBTB14	0.7468	1.3877e-65
ACE2	FAM98B	0.7467	1.51944e-65
ACE2	RBM12	0.7467	1.48196e-65
ACE2	GS1-358P8.4	0.7467	1.52985e-65
ACE2	TMED4	0.7466	1.65175e-65
ACE2	CDH2	0.7466	1.59971e-65
ACE2	SEL1L	0.7465	1.74504e-65
ACE2	DCTN6	0.7464	1.84068e-65
ACE2	BLOC1S6	0.7464	1.83414e-65
ACE2	PPM1K	0.7462	1.99676e-65
ACE2	PANK3	0.7462	2.08902e-65
ACE2	PSMD5	0.7462	2.0594e-65
ACE2	RP2	0.7461	2.24404e-65
ACE2	NAP1L1	0.746	2.31961e-65
ACE2	DSTN	0.7459	2.38874e-65
ACE2	AK4	0.7458	2.57098e-65
ACE2	MOB1A	0.7458	2.63496e-65
ACE2	NIPSNAP1	0.7458	2.55019e-65
ACE2	TTC37	0.7457	2.75105e-65
ACE2	CERS2	0.7456	2.93093e-65
ACE2	DMRT1	0.7456	3.01161e-65
ACE2	INIP	0.7456	2.99544e-65
ACE2	RAB11FIP2	0.7456	2.88399e-65
ACE2	GALNT2	0.7455	3.08709e-65
ACE2	LPIN2	0.7455	3.1174e-65
ACE2	PUM2	0.7453	3.43638e-65
ACE2	ASNSD1	0.7453	3.61524e-65
ACE2	MYLK	0.7451	3.99468e-65
ACE2	BCAT1	0.745	4.29467e-65
ACE2	PABPC5	0.7449	4.3939e-65
ACE2	KCTD20	0.7447	5.05055e-65
ACE2	TRERF1	0.7446	5.32669e-65
ACE2	ACBD3	0.7445	5.89707e-65
ACE2	DBR1	0.7445	5.58006e-65
ACE2	NOTCH2	0.7444	6.10931e-65
ACE2	BNIP2	0.7444	6.05551e-65
ACE2	DDX42	0.7442	6.79038e-65
ACE2	FAM69A	0.7441	7.09893e-65
ACE2	MARK4	0.7441	7.23435e-65
ACE2	UBE2A	0.7441	7.38035e-65
ACE2	PKP2	0.744	7.57159e-65
ACE2	SLC25A21	0.744	7.84748e-65
ACE2	MBTPS1	0.7439	8.39463e-65
ACE2	TAF9B	0.7439	8.02874e-65
ACE2	HNRNPR	0.7438	8.66618e-65
ACE2	NIPSNAP3A	0.7437	9.11842e-65
ACE2	USP51	0.7437	9.32147e-65
ACE2	ARID5B	0.7436	9.7142e-65
ACE2	MXI1	0.7435	1.06606e-64
ACE2	MAT2B	0.7434	1.13945e-64
ACE2	UBE2E3	0.7431	1.3613e-64
ACE2	IREB2	0.7431	1.31981e-64
ACE2	MRPL32	0.743	1.44205e-64
ACE2	KIN	0.7429	1.52111e-64
ACE2	MINDY3	0.7428	1.62661e-64
ACE2	TSEN15	0.7423	2.15988e-64
ACE2	ATXN1	0.7422	2.28055e-64
ACE2	FKBP5	0.7422	2.30527e-64
ACE2	M6PR	0.7421	2.44545e-64
ACE2	EIF1AY	0.7421	2.35878e-64
ACE2	LAMC1	0.742	2.52753e-64
ACE2	SUCO	0.7418	2.80601e-64
ACE2	WBP4	0.7417	3.02411e-64
ACE2	PKN2	0.7416	3.20551e-64
ACE2	RYK	0.7416	3.29781e-64
ACE2	FBXL3	0.7416	3.26345e-64
ACE2	SDCBP	0.7414	3.59562e-64
ACE2	THRAP3	0.7413	3.89405e-64
ACE2	NKX3-1	0.7413	3.97532e-64
ACE2	ARNT	0.7412	4.0071e-64
ACE2	SNX12	0.7411	4.35962e-64
ACE2	BANK1	0.741	4.48188e-64
ACE2	MORF4L2	0.7408	5.27345e-64
ACE2	GMFB	0.7406	5.8103e-64
ACE2	PPP3R1	0.7404	6.76917e-64
ACE2	UMPS	0.7404	6.52126e-64
ACE2	APMAP	0.7404	6.57693e-64
ACE2	ID4	0.7403	7.0672e-64
ACE2	NUTF2	0.7402	7.33038e-64
ACE2	CXXC4	0.7397	9.91896e-64
ACE2	DARS	0.7396	1.07358e-63
ACE2	SCRG1	0.7395	1.1113e-63
ACE2	LGALS3BP	0.7393	1.23046e-63
ACE2	SOCS6	0.7393	1.23523e-63
ACE2	PELI1	0.7392	1.32039e-63
ACE2	NLN	0.7392	1.34733e-63
ACE2	ATP6V1H	0.7392	1.33157e-63
ACE2	ZFX	0.7392	1.34724e-63
ACE2	PEX19	0.7391	1.39066e-63
ACE2	SACM1L	0.7391	1.37108e-63
ACE2	RCBTB1	0.7391	1.37154e-63
ACE2	ARMT1	0.739	1.53576e-63
ACE2	CTNNA1	0.7389	1.57756e-63
ACE2	FBXL4	0.7389	1.61959e-63
ACE2	FAM45A	0.7387	1.80142e-63
ACE2	SLAIN1	0.7386	1.89422e-63
ACE2	RTCA	0.7385	2.04316e-63
ACE2	GLUD2	0.7385	1.98903e-63
ACE2	TMEM59	0.7383	2.26643e-63
ACE2	CPSF6	0.7383	2.19688e-63
ACE2	NDUFA4	0.7382	2.37389e-63
ACE2	NKAP	0.7382	2.45532e-63
ACE2	ACTR2	0.738	2.68124e-63
ACE2	GNA13	0.7379	2.76781e-63
ACE2	ATP8B2	0.7378	3.09576e-63
ACE2	ANXA2	0.7378	3.07415e-63
ACE2	PAPSS1	0.7376	3.31572e-63
ACE2	BPTF	0.7375	3.62807e-63
ACE2	TMEM50A	0.7374	3.87393e-63
ACE2	TSPYL1	0.7373	4.13934e-63
ACE2	PIK3C2A	0.7371	4.65559e-63
ACE2	MAMLD1	0.7371	4.62198e-63
ACE2	API5	0.737	4.93249e-63
ACE2	ADIPOR1	0.7367	5.68825e-63
ACE2	TMEM68	0.7367	5.72584e-63
ACE2	B3GNT2	0.7366	5.91099e-63
ACE2	SP3	0.7365	6.60901e-63
ACE2	FOXJ2	0.7365	6.28921e-63
ACE2	SNX1	0.7365	6.52474e-63
ACE2	ABCB7	0.7365	6.42331e-63
ACE2	AEBP2	0.7364	6.64968e-63
ACE2	MON2	0.7364	6.99937e-63
ACE2	PRDX1	0.7361	8.24171e-63
ACE2	HS2ST1	0.736	8.68403e-63
ACE2	LRPPRC	0.736	8.4914e-63
ACE2	RWDD4	0.736	8.63373e-63
ACE2	GLTSCR1L	0.7358	9.79212e-63
ACE2	OOSP2	0.7355	1.16887e-62
ACE2	GNB5	0.7355	1.15154e-62
ACE2	SLC5A3	0.7354	1.21494e-62
ACE2	PIK3CA	0.7352	1.32703e-62
ACE2	VPS41	0.7352	1.34797e-62
ACE2	RETSAT	0.7351	1.45433e-62
ACE2	LRRC58	0.7348	1.70863e-62
ACE2	RGL1	0.7346	1.90194e-62
ACE2	TEAD1	0.7345	2.03759e-62
ACE2	ADIPOR2	0.7345	2.01064e-62
ACE2	ZDHHC15	0.7343	2.32325e-62
ACE2	TMX2	0.7339	2.81716e-62
ACE2	EIF3M	0.7338	3.03068e-62
ACE2	ATP2B4	0.7337	3.2678e-62
ACE2	SEC23A	0.7336	3.46862e-62
ACE2	ACSL3	0.7335	3.59903e-62
ACE2	ARMCX6	0.7335	3.63885e-62
ACE2	F8	0.7335	3.59524e-62
ACE2	FLNB	0.7334	3.91818e-62
ACE2	CACNA2D1	0.7332	4.33264e-62
ACE2	IARS	0.7331	4.57722e-62
ACE2	TMEM43	0.7328	5.33991e-62
ACE2	ALAD	0.7327	5.56591e-62
ACE2	TMLHE	0.7327	5.63779e-62
ACE2	CDO1	0.7321	7.81002e-62
ACE2	AFDN	0.7321	8.06576e-62
ACE2	PORCN	0.7321	8.03295e-62
ACE2	MID1IP1	0.732	8.31658e-62
ACE2	MFSD14B	0.7319	8.72407e-62
ACE2	KLHL23	0.7317	9.80033e-62
ACE2	B4GAT1	0.7315	1.12757e-61
ACE2	SNX25	0.7314	1.16729e-61
ACE2	TMEM242	0.7312	1.31569e-61
ACE2	SAR1A	0.7312	1.37114e-61
ACE2	DENR	0.7312	1.35229e-61
ACE2	EEF1A1	0.7311	1.44701e-61
ACE2	RRM2B	0.7311	1.44268e-61
ACE2	WWC3	0.7311	1.44154e-61
ACE2	PJA2	0.7309	1.60843e-61
ACE2	UTY	0.7307	1.77303e-61
ACE2	CTSA	0.7306	1.92117e-61
ACE2	CDK2AP1	0.7305	2.00171e-61
ACE2	XPNPEP1	0.7303	2.25968e-61
ACE2	MTHFS	0.7303	2.20302e-61
ACE2	ATRX	0.7303	2.16354e-61
ACE2	SPTAN1	0.7301	2.51997e-61
ACE2	PRKD1	0.7301	2.53185e-61
ACE2	KCNK13	0.7301	2.46925e-61
ACE2	SUB1	0.7299	2.78561e-61
ACE2	CWC22	0.7298	2.92422e-61
ACE2	TMEM14A	0.7298	2.93868e-61
ACE2	MPP5	0.7297	3.11912e-61
ACE2	MAP3K7	0.7295	3.42955e-61
ACE2	GANAB	0.7295	3.56495e-61
ACE2	BICD1	0.7294	3.67288e-61
ACE2	MAIP1	0.7292	4.02533e-61
ACE2	CTSV	0.7292	4.06318e-61
ACE2	COG3	0.7292	4.04699e-61
ACE2	GALNT18	0.7291	4.33123e-61
ACE2	TRIM44	0.729	4.58652e-61
ACE2	ZNF41	0.729	4.53768e-61
ACE2	EIF2A	0.7289	4.77731e-61
ACE2	NSMAF	0.7288	5.06825e-61
ACE2	RAB3GAP2	0.7286	5.87184e-61
ACE2	SEC24B	0.7286	5.60033e-61
ACE2	ARL1	0.7286	5.77578e-61
ACE2	THOC2	0.7286	5.73173e-61
ACE2	SOAT1	0.7285	6.14864e-61
ACE2	HSD17B3	0.7285	6.02478e-61
ACE2	ANXA7	0.7284	6.27174e-61
ACE2	SLC39A7	0.7283	6.91229e-61
ACE2	ICMT	0.7282	7.09729e-61
ACE2	DPH5	0.7282	7.08683e-61
ACE2	BEX1	0.7281	7.51036e-61
ACE2	FAM120C	0.728	8.07113e-61
ACE2	SLC25A38	0.7278	9.02256e-61
ACE2	TXNDC5	0.7278	8.97191e-61
ACE2	SLC50A1	0.7277	9.7634e-61
ACE2	ING3	0.7277	9.4163e-61
ACE2	PURA	0.7274	1.1256e-60
ACE2	DAZAP2	0.7274	1.09846e-60
ACE2	UPRT	0.7273	1.20381e-60
ACE2	PDZD11	0.7272	1.28491e-60
ACE2	SLC35B4	0.7271	1.36224e-60
ACE2	CTAGE5	0.7271	1.29256e-60
ACE2	ANAPC13	0.7267	1.65053e-60
ACE2	TMEM55A	0.7266	1.77344e-60
ACE2	HNRNPUL2	0.7265	1.82738e-60
ACE2	RASSF2	0.7265	1.89003e-60
ACE2	MTHFD1	0.7264	1.92706e-60
ACE2	YAP1	0.7262	2.15527e-60
ACE2	LRRC57	0.7261	2.30976e-60
ACE2	NEO1	0.7261	2.33862e-60
ACE2	MSMO1	0.726	2.39638e-60
ACE2	DCP1A	0.7258	2.74649e-60
ACE2	SLC35D2	0.7258	2.66426e-60
ACE2	SLC25A3	0.7258	2.73586e-60
ACE2	TYRO3	0.7258	2.73204e-60
ACE2	KCTD12	0.7257	2.93215e-60
ACE2	RAB14	0.7256	2.99496e-60
ACE2	SH3RF1	0.7254	3.31017e-60
ACE2	YPEL2	0.7254	3.39913e-60
ACE2	IMPACT	0.7254	3.33594e-60
ACE2	NCAM2	0.7253	3.59431e-60
ACE2	TMEM268	0.7252	3.83392e-60
ACE2	CYB5A	0.7252	3.84641e-60
ACE2	PLIN2	0.7251	3.94593e-60
ACE2	ENAH	0.725	4.31925e-60
ACE2	KBTBD6	0.725	4.30416e-60
ACE2	PRPF4B	0.7249	4.36767e-60
ACE2	AXL	0.7249	4.5426e-60
ACE2	XPO1	0.7246	5.16424e-60
ACE2	THEMIS2	0.7245	5.42355e-60
ACE2	LIPH	0.7245	5.53857e-60
ACE2	TWF1	0.7244	5.85677e-60
ACE2	SND1	0.7243	6.11795e-60
ACE2	LCOR	0.7243	6.17337e-60
ACE2	CBR4	0.7241	6.76783e-60
ACE2	TUBA1A	0.7241	7.01487e-60
ACE2	ASB9	0.7241	6.81403e-60
ACE2	MBD2	0.724	7.35013e-60
ACE2	FNDC3B	0.7239	7.74046e-60
ACE2	MAK16	0.7239	7.60644e-60
ACE2	FMR1	0.7239	7.66658e-60
ACE2	TNKS2	0.7238	8.37024e-60
ACE2	CLNS1A	0.7237	8.46821e-60
ACE2	TGFBRAP1	0.7236	9.15612e-60
ACE2	TRAK1	0.7236	9.32199e-60
ACE2	FKBP14	0.7236	9.10741e-60
ACE2	CHD6	0.7236	9.23985e-60
ACE2	ECE1	0.7234	1.01024e-59
ACE2	MED28	0.7234	1.03465e-59
ACE2	TSPAN31	0.7232	1.12922e-59
ACE2	MPP1	0.7232	1.11888e-59
ACE2	TMEM267	0.7231	1.18769e-59
ACE2	RAB11FIP1	0.7229	1.30398e-59
ACE2	CEBPZOS	0.7228	1.42082e-59
ACE2	PLEKHG1	0.7228	1.41697e-59
ACE2	NDRG1	0.7225	1.68927e-59
ACE2	CRTC3	0.7225	1.67272e-59
ACE2	GAS7	0.7225	1.67783e-59
ACE2	CTSZ	0.7225	1.61831e-59
ACE2	GPM6B	0.7224	1.7609e-59
ACE2	CLN5	0.7222	2.00719e-59
ACE2	YIPF5	0.722	2.17436e-59
ACE2	MYOZ2	0.7218	2.38318e-59
ACE2	SLC39A6	0.7218	2.48047e-59
ACE2	MAGEB3	0.7218	2.44587e-59
ACE2	DNAJB14	0.7217	2.621e-59
ACE2	USP33	0.7215	2.81017e-59
ACE2	TMEM56	0.7215	2.84159e-59
ACE2	USP9Y	0.7215	2.85223e-59
ACE2	PHAX	0.7212	3.28509e-59
ACE2	ASAH1	0.7212	3.3966e-59
ACE2	OSBP	0.7212	3.33676e-59
ACE2	GXYLT1	0.7212	3.45502e-59
ACE2	SGK3	0.7211	3.54059e-59
ACE2	PTPN11	0.721	3.68529e-59
ACE2	FOXN3	0.7206	4.67952e-59
ACE2	NEK7	0.7205	4.7981e-59
ACE2	CYB5R1	0.7205	4.95917e-59
ACE2	ADK	0.7205	4.79836e-59
ACE2	TSNAX	0.7203	5.36495e-59
ACE2	RANBP6	0.7201	6.15578e-59
ACE2	PGK1	0.7201	6.22718e-59
ACE2	RABGAP1	0.72	6.49078e-59
ACE2	ARHGAP12	0.72	6.29308e-59
ACE2	COX7B	0.72	6.56035e-59
ACE2	TBC1D9	0.7199	6.79908e-59
ACE2	SLC30A6	0.7198	7.24167e-59
ACE2	SNHG16	0.7198	7.30099e-59
ACE2	UBXN2A	0.7197	7.48556e-59
ACE2	RIOX2	0.7197	7.58996e-59
ACE2	CASD1	0.7197	7.62772e-59
ACE2	MECP2	0.7196	7.94647e-59
ACE2	EBLN3P	0.7195	8.2483e-59
ACE2	CSNK1A1	0.7194	8.69962e-59
ACE2	CAT	0.7194	9.10973e-59
ACE2	MR1	0.7193	9.31227e-59
ACE2	GLUD1	0.7192	9.79525e-59
ACE2	AS3MT	0.7191	1.04348e-58
ACE2	GSTA2	0.719	1.09464e-58
ACE2	CTBP2	0.7186	1.35974e-58
ACE2	FRG1BP	0.7186	1.37561e-58
ACE2	LRRC42	0.7185	1.464e-58
ACE2	SNX4	0.7184	1.55494e-58
ACE2	CD81	0.7184	1.4796e-58
ACE2	DNAJC19	0.7183	1.55887e-58
ACE2	MRPL50	0.7183	1.63956e-58
ACE2	SLC33A1	0.7182	1.68766e-58
ACE2	ARAP2	0.7181	1.74937e-58
ACE2	RPS4Y1	0.718	1.89819e-58
ACE2	DNASE2	0.7179	2.01914e-58
ACE2	DKK3	0.7178	2.1224e-58
ACE2	FGD5-AS1	0.7176	2.28423e-58
ACE2	TGS1	0.7176	2.3208e-58
ACE2	CHAMP1	0.7176	2.30003e-58
ACE2	ACTR10	0.7174	2.59714e-58
ACE2	ATIC	0.7173	2.78157e-58
ACE2	MRPL16	0.7173	2.75505e-58
ACE2	CHST9	0.7173	2.68342e-58
ACE2	FATE1	0.7173	2.73919e-58
ACE2	RMND5A	0.7171	3.10092e-58
ACE2	DEFB119	0.7171	2.99655e-58
ACE2	PPIG	0.7169	3.31762e-58
ACE2	COMMD2	0.7168	3.52538e-58
ACE2	TMEM41A	0.7165	4.20108e-58
ACE2	NET1	0.7164	4.46307e-58
ACE2	RNASE4	0.7164	4.35289e-58
ACE2	TAF11	0.7162	4.83193e-58
ACE2	UST	0.7162	4.8504e-58
ACE2	PPP2CB	0.7162	4.85988e-58
ACE2	UBE4B	0.7161	5.24456e-58
ACE2	MRS2	0.7161	5.0241e-58
ACE2	ALDH5A1	0.716	5.56283e-58
ACE2	LGALS3	0.716	5.54019e-58
ACE2	SMIM10L1	0.7159	5.76299e-58
ACE2	BCLAF1	0.7158	6.10164e-58
ACE2	PTK2	0.7158	6.17228e-58
ACE2	ACO2	0.7158	5.87714e-58
ACE2	TSR2	0.7158	6.03186e-58
ACE2	HIVEP1	0.7156	6.63054e-58
ACE2	GRB2	0.7155	7.21457e-58
ACE2	PHLDA1	0.7154	7.40093e-58
ACE2	SCYL2	0.7154	7.4753e-58
ACE2	REPS2	0.7153	7.76014e-58
ACE2	RECQL	0.715	9.0088e-58
ACE2	KIAA1191	0.7149	9.79996e-58
ACE2	GPALPP1	0.7148	9.96921e-58
ACE2	CNBP	0.7147	1.04964e-57
ACE2	UQCRC2	0.7145	1.19662e-57
ACE2	EHHADH	0.7143	1.32164e-57
ACE2	SLC9A6	0.7142	1.37472e-57
ACE2	CLASP2	0.7141	1.48691e-57
ACE2	ASS1	0.7141	1.4849e-57
ACE2	CCDC115	0.714	1.54484e-57
ACE2	ALDH1B1	0.714	1.58489e-57
ACE2	SUSD3	0.7139	1.67566e-57
ACE2	ECHS1	0.7139	1.60781e-57
ACE2	RANBP3L	0.7138	1.72702e-57
ACE2	SPCS2	0.7138	1.68544e-57
ACE2	DPH6	0.7138	1.70983e-57
ACE2	C11orf58	0.7135	2.04783e-57
ACE2	PIK3R1	0.7134	2.14149e-57
ACE2	ZC3HAV1	0.7134	2.10484e-57
ACE2	NPC2	0.7134	2.17757e-57
ACE2	ABHD4	0.7132	2.38766e-57
ACE2	ICK	0.7131	2.49599e-57
ACE2	BCL2L13	0.7131	2.45219e-57
ACE2	APOBEC3G	0.7131	2.52207e-57
ACE2	SEC31A	0.7129	2.73909e-57
ACE2	SLC30A7	0.7128	2.89802e-57
ACE2	ZFAND1	0.7128	2.84283e-57
ACE2	COL1A2	0.7127	3.12396e-57
ACE2	IFNGR1	0.7126	3.23012e-57
ACE2	UQCRH	0.7125	3.33904e-57
ACE2	ABCA8	0.7125	3.37119e-57
ACE2	DET1	0.7124	3.53062e-57
ACE2	SS18	0.7123	3.84267e-57
ACE2	ABCG2	0.7122	3.89955e-57
ACE2	NANP	0.7121	4.21425e-57
ACE2	ILDR2	0.712	4.36918e-57
ACE2	NOP14	0.7119	4.71712e-57
ACE2	ZNF770	0.7119	4.74402e-57
ACE2	VASN	0.7119	4.65966e-57
ACE2	MAP3K20	0.7118	4.86673e-57
ACE2	LRP6	0.7118	4.88159e-57
ACE2	BHLHB9	0.7118	4.98071e-57
ACE2	CUL4B	0.7118	4.88069e-57
ACE2	PERP	0.7117	5.1309e-57
ACE2	RAB30	0.7116	5.33773e-57
ACE2	GCH1	0.7115	5.82974e-57
ACE2	NDN	0.7115	5.8454e-57
ACE2	PNRC2	0.7114	6.01811e-57
ACE2	METTL9	0.7113	6.49197e-57
ACE2	SMYD2	0.7111	6.87984e-57
ACE2	UBE2D1	0.7108	8.09037e-57
ACE2	CD58	0.7107	8.51335e-57
ACE2	B4GALT4	0.7106	9.33086e-57
ACE2	ZNF322	0.7106	9.22406e-57
ACE2	ARHGEF12	0.7106	8.93113e-57
ACE2	TMEM245	0.7104	1.01931e-56
ACE2	DHH	0.7104	9.9236e-57
ACE2	NEDD9	0.7102	1.10247e-56
ACE2	DUBR	0.7101	1.15622e-56
ACE2	SLC25A12	0.71	1.25438e-56
ACE2	LIPA	0.7096	1.53996e-56
ACE2	TCF7L2	0.7096	1.54797e-56
ACE2	NARS	0.7096	1.52946e-56
ACE2	NAA25	0.7095	1.62745e-56
ACE2	DDX6	0.7094	1.7292e-56
ACE2	STARD13	0.7092	1.84899e-56
ACE2	RIT1	0.709	2.12094e-56
ACE2	TATDN1	0.709	2.10302e-56
ACE2	SLC46A3	0.709	2.07436e-56
ACE2	MAP3K2	0.7089	2.19339e-56
ACE2	CAMK1	0.7089	2.20134e-56
ACE2	PCDHGA3	0.7089	2.18532e-56
ACE2	TPM4	0.7088	2.2727e-56
ACE2	HPF1	0.7086	2.61872e-56
ACE2	NCOA7	0.7086	2.5653e-56
ACE2	SLC25A13	0.7086	2.50655e-56
ACE2	PPP2R1A	0.7086	2.5017e-56
ACE2	TRAM2-AS1	0.7085	2.74457e-56
ACE2	G6PD	0.7085	2.70074e-56
ACE2	RAP1A	0.7084	2.79012e-56
ACE2	DNAJC12	0.7084	2.83178e-56
ACE2	ZDHHC17	0.7083	2.9644e-56
ACE2	TRIB2	0.7082	3.06632e-56
ACE2	HNRNPA0	0.7082	3.15881e-56
ACE2	BCL2L2	0.7082	3.20755e-56
ACE2	YTHDF3	0.7081	3.341e-56
ACE2	GRN	0.7081	3.2434e-56
ACE2	NOP10	0.708	3.43135e-56
ACE2	CLCC1	0.7079	3.63546e-56
ACE2	LCLAT1	0.7079	3.61798e-56
ACE2	ARHGAP20	0.7079	3.63384e-56
ACE2	HDAC8	0.7079	3.67615e-56
ACE2	RPS4X	0.7078	3.88014e-56
ACE2	NCL	0.7076	4.25566e-56
ACE2	COPG1	0.7076	4.24859e-56
ACE2	GLB1	0.7074	4.66593e-56
ACE2	ALG13	0.7074	4.76817e-56
ACE2	TRAM1L1	0.7073	5.08244e-56
ACE2	RAF1	0.7071	5.46152e-56
ACE2	PDS5A	0.7068	6.51861e-56
ACE2	EIF2AK3	0.7067	6.82425e-56
ACE2	COPA	0.7066	7.09162e-56
ACE2	PPP1R15B	0.7065	7.57018e-56
ACE2	CCDC69	0.7065	7.39779e-56
ACE2	PPFIBP1	0.7065	7.62691e-56
ACE2	ITSN2	0.7064	7.83369e-56
ACE2	COPB2	0.7064	7.96891e-56
ACE2	NFIC	0.7064	7.85289e-56
ACE2	ZNF776	0.7064	8.01294e-56
ACE2	ZMYND11	0.7063	8.11918e-56
ACE2	SPRYD4	0.7063	8.41649e-56
ACE2	PEX26	0.7063	8.41476e-56
ACE2	MERTK	0.7062	8.87382e-56
ACE2	FAM110B	0.7061	8.94746e-56
ACE2	CD300LG	0.7061	9.24367e-56
ACE2	DEK	0.706	9.81273e-56
ACE2	TMEM229A	0.706	9.48807e-56
ACE2	OAT	0.706	9.75687e-56
ACE2	CPQ	0.7058	1.05173e-55
ACE2	ALG11	0.7057	1.09115e-55
ACE2	CADM1	0.7056	1.15764e-55
ACE2	GTDC1	0.7055	1.22554e-55
ACE2	CDC42EP4	0.7055	1.25339e-55
ACE2	TP53	0.7054	1.28202e-55
ACE2	DCAF12L1	0.7054	1.31863e-55
ACE2	TMSB10	0.7053	1.37595e-55
ACE2	DNMT3A	0.7052	1.42152e-55
ACE2	PRKAB2	0.7051	1.53045e-55
ACE2	RAB9A	0.7051	1.52193e-55
ACE2	NUP62CL	0.7051	1.47914e-55
ACE2	MAPKAPK5	0.705	1.62787e-55
ACE2	ZNF45	0.705	1.58678e-55
ACE2	GFM2	0.7049	1.68784e-55
ACE2	SOGA1	0.7049	1.66839e-55
ACE2	VPS13C	0.7047	1.84215e-55
ACE2	KCTD5	0.7047	1.84347e-55
ACE2	LYRM2	0.7046	1.91706e-55
ACE2	ZNF536	0.7045	2.03285e-55
ACE2	FAM102A	0.7044	2.18826e-55
ACE2	TCEAL2	0.7044	2.19777e-55
ACE2	DCAF17	0.7043	2.27494e-55
ACE2	PHIP	0.7041	2.47633e-55
ACE2	SMARCAD1	0.704	2.64319e-55
ACE2	PDCL	0.704	2.7018e-55
ACE2	BMPR2	0.7039	2.72647e-55
ACE2	RAB5A	0.7039	2.76469e-55
ACE2	PWWP2A	0.7038	2.96019e-55
ACE2	FXYD6	0.7037	2.9896e-55
ACE2	TCEAL6	0.7037	3.07315e-55
ACE2	PDLIM5	0.7036	3.22774e-55
ACE2	CITED2	0.7036	3.24923e-55
ACE2	PPP1R3D	0.7034	3.57729e-55
ACE2	TBX22	0.7033	3.78968e-55
ACE2	DMXL1	0.703	4.43347e-55
ACE2	IRS2	0.703	4.41708e-55
ACE2	USP22	0.703	4.32663e-55
ACE2	FAM210B	0.703	4.25555e-55
ACE2	BLVRA	0.7028	4.76997e-55
ACE2	BFAR	0.7028	4.69301e-55
ACE2	PQLC3	0.7026	5.42474e-55
ACE2	NDUFA10	0.7026	5.27719e-55
ACE2	ACOT9	0.7026	5.20402e-55
ACE2	RHOA	0.7025	5.61235e-55
ACE2	PHF24	0.7025	5.54264e-55
ACE2	FIG4	0.7024	5.95888e-55
ACE2	CNDP2	0.7024	5.99354e-55
ACE2	DOCK7	0.7023	6.29141e-55
ACE2	HEATR5B	0.7023	6.30354e-55
ACE2	UTP20	0.7022	6.39477e-55
ACE2	TRIM26	0.7021	6.94338e-55
ACE2	MOB4	0.702	7.31104e-55
ACE2	DHRS7	0.702	7.33393e-55
ACE2	ANKRD13C	0.7019	7.55812e-55
ACE2	ARF6	0.7017	8.45712e-55
ACE2	ABRACL	0.7016	8.63919e-55
ACE2	KIF16B	0.7016	8.58959e-55
ACE2	SERPINI1	0.7013	1.01145e-54
ACE2	AP001258.4	0.7013	1.00713e-54
ACE2	E2F6	0.7012	1.05563e-54
ACE2	FAM136A	0.7012	1.07551e-54
ACE2	TEC	0.7012	1.05206e-54
ACE2	CBR1	0.7012	1.04782e-54
ACE2	DCTN1	0.701	1.16327e-54
ACE2	FNBP1	0.701	1.1529e-54
ACE2	ZNF207	0.701	1.15197e-54
ACE2	GOLGA7	0.7009	1.2207e-54
ACE2	MED20	0.7008	1.3338e-54
ACE2	EPS8	0.7007	1.36594e-54
ACE2	DYRK2	0.7007	1.35082e-54
ACE2	PHACTR4	0.7006	1.40426e-54
ACE2	PPIP5K2	0.7006	1.41755e-54
ACE2	AGFG2	0.7005	1.50545e-54
ACE2	UBA3	0.7004	1.60383e-54
ACE2	CAND1	0.7004	1.60547e-54
ACE2	OSBPL9	0.7002	1.75914e-54
ACE2	COX8A	0.7	1.88769e-54
ACE2	SELENOI	0.6999	2.07636e-54
ACE2	DLGAP4	0.6999	2.03462e-54
ACE2	GNPDA2	0.6998	2.10653e-54
ACE2	USP47	0.6998	2.09377e-54
ACE2	PROS1	0.6997	2.26515e-54
ACE2	RPAP3	0.6997	2.23266e-54
ACE2	PPP2R2A	0.6996	2.35728e-54
ACE2	PLXNC1	0.6995	2.525e-54
ACE2	PLEKHA2	0.6994	2.56548e-54
ACE2	PDIA6	0.6991	3.08609e-54
ACE2	OSGEPL1	0.6991	3.00683e-54
ACE2	TAF7L	0.6991	2.96067e-54
ACE2	SLC35E1	0.699	3.18054e-54
ACE2	MFN1	0.6989	3.25889e-54
ACE2	KRR1	0.6989	3.31645e-54
ACE2	MVP	0.6989	3.34535e-54
ACE2	MARC2	0.6988	3.45088e-54
ACE2	KRAS	0.6988	3.51052e-54
ACE2	PHKA1	0.6988	3.56966e-54
ACE2	METTL2B	0.6987	3.69729e-54
ACE2	DIRC2	0.6985	4.11627e-54
ACE2	C5orf24	0.6985	4.07724e-54
ACE2	RFC5	0.6984	4.18312e-54
ACE2	LMO7	0.6983	4.49901e-54
ACE2	HECTD1	0.6983	4.46896e-54
ACE2	APEX1	0.6982	4.67477e-54
ACE2	PUM3	0.6981	4.81733e-54
ACE2	LMO4	0.6979	5.38851e-54
ACE2	GPC5	0.6978	5.72667e-54
ACE2	STAU2	0.6977	6.04906e-54
ACE2	CLYBL	0.6975	6.66689e-54
ACE2	UTP14C	0.6974	6.79681e-54
ACE2	ZNF626	0.6974	6.97337e-54
ACE2	MTF2	0.6973	7.30757e-54
ACE2	C5orf22	0.697	8.39848e-54
ACE2	CDC23	0.697	8.40931e-54
ACE2	NDUFAF4	0.697	8.55921e-54
ACE2	FBXO9	0.6969	8.78608e-54
ACE2	FYN	0.6969	8.80337e-54
ACE2	TUBA1C	0.6968	9.41623e-54
ACE2	ARF3	0.6967	9.82251e-54
ACE2	PPIC	0.6966	1.03063e-53
ACE2	TMEM168	0.6965	1.06122e-53
ACE2	NFE2L2	0.6964	1.1132e-53
ACE2	RICTOR	0.6963	1.20331e-53
ACE2	TMEM64	0.6963	1.16181e-53
ACE2	ZZZ3	0.6962	1.27663e-53
ACE2	FAM120AOS	0.6961	1.28697e-53
ACE2	FITM2	0.6961	1.3403e-53
ACE2	ANGEL2	0.696	1.34834e-53
ACE2	RABGGTB	0.6958	1.5454e-53
ACE2	CDYL	0.6958	1.52279e-53
ACE2	IKBKG	0.6958	1.53949e-53
ACE2	LRRC47	0.6957	1.58298e-53
ACE2	SYNPO2	0.6957	1.59331e-53
ACE2	ANKRD40	0.6956	1.67938e-53
ACE2	ROCK2	0.6955	1.77634e-53
ACE2	DIAPH2	0.6955	1.75291e-53
ACE2	ATP6V1G1	0.6954	1.82119e-53
ACE2	USP12	0.6954	1.81171e-53
ACE2	SFPQ	0.6953	1.89844e-53
ACE2	PLCD1	0.6953	1.92797e-53
ACE2	COMMD10	0.6953	1.92489e-53
ACE2	RAPGEF4	0.6952	2.03886e-53
ACE2	IGSF1	0.6952	2.06766e-53
ACE2	RBMX	0.6952	2.03234e-53
ACE2	FTO	0.6951	2.16159e-53
ACE2	MIER3	0.695	2.20317e-53
ACE2	GALNT11	0.6948	2.43869e-53
ACE2	CCDC122	0.6948	2.44085e-53
ACE2	RB1	0.6948	2.47639e-53
ACE2	HIGD1A	0.6947	2.53173e-53
ACE2	SUSD6	0.6947	2.63801e-53
ACE2	PRMT1	0.6946	2.7467e-53
ACE2	IFIT5	0.6945	2.85526e-53
ACE2	RP11-705C15.3	0.6945	2.90153e-53
ACE2	LMCD1	0.6942	3.25805e-53
ACE2	JADE1	0.6942	3.22387e-53
ACE2	FAM214A	0.6942	3.33509e-53
ACE2	REL	0.6941	3.36604e-53
ACE2	SETMAR	0.694	3.54976e-53
ACE2	BNIP3L	0.694	3.69512e-53
ACE2	PSMA3	0.694	3.54538e-53
ACE2	HECTD2	0.6938	3.95108e-53
ACE2	PRKX	0.6938	3.95459e-53
ACE2	EXOC8	0.6937	4.12085e-53
ACE2	GREB1	0.6937	4.26621e-53
ACE2	YAF2	0.6937	4.27615e-53
ACE2	MMD	0.6936	4.44034e-53
ACE2	UBA1	0.6935	4.60609e-53
ACE2	PRPS2	0.6934	4.77728e-53
ACE2	SLC39A1	0.6933	4.94675e-53
ACE2	ANKS1A	0.6933	4.97872e-53
ACE2	GLMP	0.6932	5.36467e-53
ACE2	ZBTB41	0.6932	5.35401e-53
ACE2	POLA1	0.6932	5.40875e-53
ACE2	DHX15	0.6931	5.52068e-53
ACE2	H2AFY2	0.6929	6.10286e-53
ACE2	RP11-434D9.1	0.6928	6.4757e-53
ACE2	PPP1R21	0.6927	6.61609e-53
ACE2	ESYT1	0.6927	6.80619e-53
ACE2	RASA1	0.6926	7.17604e-53
ACE2	HNRNPC	0.6926	7.07711e-53
ACE2	FBXW11	0.6925	7.6012e-53
ACE2	RP11-25K19.1	0.6923	8.10403e-53
ACE2	ADGRG1	0.6923	8.06901e-53
ACE2	LSR	0.6922	8.49859e-53
ACE2	GPRASP2	0.6922	8.69068e-53
ACE2	ELMOD2	0.6921	9.00942e-53
ACE2	CLCN2	0.692	9.38201e-53
ACE2	RP11-573G6.4	0.692	9.65559e-53
ACE2	ACAD8	0.6919	9.97411e-53
ACE2	UGGT1	0.6918	1.04631e-52
ACE2	TRAF6	0.6918	1.02539e-52
ACE2	PRDM2	0.6917	1.0749e-52
ACE2	MTCH1	0.6917	1.09975e-52
ACE2	SCO1	0.6915	1.18263e-52
ACE2	IL1R1	0.6914	1.25834e-52
ACE2	TKT	0.6914	1.23152e-52
ACE2	NUP54	0.6914	1.25545e-52
ACE2	MINPP1	0.6914	1.23009e-52
ACE2	SYTL4	0.6914	1.26689e-52
ACE2	RNF145	0.6913	1.30718e-52
ACE2	RNF170	0.6913	1.3474e-52
ACE2	VAPB	0.6913	1.30256e-52
ACE2	PEX2	0.6912	1.39614e-52
ACE2	SLC9A7P1	0.6912	1.39759e-52
ACE2	SRXN1	0.6912	1.40947e-52
ACE2	CCNI	0.6911	1.47172e-52
ACE2	ANP32E	0.6909	1.58934e-52
ACE2	CRCP	0.6909	1.61543e-52
ACE2	SVIL	0.6909	1.61621e-52
ACE2	FADS1	0.6908	1.69886e-52
ACE2	FCF1	0.6908	1.64262e-52
ACE2	TRIM16	0.6908	1.65547e-52
ACE2	ANTXR2	0.6907	1.72167e-52
ACE2	ATXN10	0.6907	1.78725e-52
ACE2	ACP2	0.6905	1.89819e-52
ACE2	NOB1	0.6905	1.90848e-52
ACE2	STAG1	0.6904	2.05477e-52
ACE2	ADCY9	0.6904	2.06613e-52
ACE2	MASTL	0.6902	2.2171e-52
ACE2	DDX59	0.69	2.47083e-52
ACE2	ICE2	0.69	2.49118e-52
ACE2	TCAF1	0.6898	2.7217e-52
ACE2	RIF1	0.6897	2.8254e-52
ACE2	CNP	0.6897	2.88761e-52
ACE2	RNASE1	0.6896	2.91593e-52
ACE2	DAAM2	0.6895	3.13002e-52
ACE2	TAF4B	0.6894	3.27264e-52
ACE2	PBDC1	0.6893	3.44998e-52
ACE2	STXBP3	0.6892	3.62281e-52
ACE2	CLN8	0.6891	3.77386e-52
ACE2	PTPRE	0.6891	3.83884e-52
ACE2	ACADSB	0.689	3.89174e-52
ACE2	ZNF644	0.6888	4.37096e-52
ACE2	PLOD2	0.6888	4.24488e-52
ACE2	HM13	0.6887	4.49541e-52
ACE2	STK10	0.6886	4.70618e-52
ACE2	SMNDC1	0.6886	4.68906e-52
ACE2	SH3D19	0.6883	5.41815e-52
ACE2	TERF2IP	0.6883	5.48706e-52
ACE2	LRP8	0.688	6.44046e-52
ACE2	NFKB1	0.688	6.2729e-52
ACE2	R3HDM2	0.688	6.26988e-52
ACE2	HEATR6	0.6878	6.9903e-52
ACE2	SNX5	0.6878	6.99521e-52
ACE2	CALD1	0.6877	7.38063e-52
ACE2	ELP3	0.6877	7.30846e-52
ACE2	HNRNPDL	0.6876	7.49671e-52
ACE2	IKZF5	0.6876	7.57785e-52
ACE2	STX6	0.6875	8.08336e-52
ACE2	CD99L2	0.6874	8.19623e-52
ACE2	SPOCK2	0.6873	8.75733e-52
ACE2	MARCH6	0.6872	9.34664e-52
ACE2	ZNF641	0.6872	9.10356e-52
ACE2	CEPT1	0.6871	9.44304e-52
ACE2	COPS2	0.6871	9.71544e-52
ACE2	DLST	0.687	1.00246e-51
ACE2	SUPT6H	0.687	1.00448e-51
ACE2	MAGED2	0.6869	1.07162e-51
ACE2	SMOC1	0.6867	1.14033e-51
ACE2	TMEM69	0.6866	1.22655e-51
ACE2	FAM114A1	0.6866	1.20843e-51
ACE2	ATE1	0.6865	1.26773e-51
ACE2	AVL9	0.6864	1.32209e-51
ACE2	ZYX	0.6864	1.31793e-51
ACE2	PARP4	0.686	1.62737e-51
ACE2	EXT1	0.6859	1.65703e-51
ACE2	GPR107	0.6859	1.72111e-51
ACE2	TRPM7	0.6859	1.65465e-51
ACE2	MBOAT7	0.6859	1.65744e-51
ACE2	FNBP1L	0.6856	1.90355e-51
ACE2	ABHD10	0.6855	2.01057e-51
ACE2	LSM1	0.6854	2.09483e-51
ACE2	MED12	0.6854	2.15948e-51
ACE2	KAT6A	0.6852	2.36993e-51
ACE2	TXLNG	0.6851	2.43392e-51
ACE2	ZFYVE16	0.685	2.6122e-51
ACE2	VPS39	0.685	2.59258e-51
ACE2	LNPEP	0.6849	2.68788e-51
ACE2	PKD2	0.6846	3.05282e-51
ACE2	NOL11	0.6846	3.09957e-51
ACE2	SDF2	0.6845	3.26736e-51
ACE2	TMEM9B	0.6844	3.45674e-51
ACE2	IGSF8	0.6843	3.55339e-51
ACE2	NFIA	0.6842	3.78735e-51
ACE2	NMI	0.6842	3.70627e-51
ACE2	GOLIM4	0.6842	3.69171e-51
ACE2	METTL5	0.6841	3.96586e-51
ACE2	RGAG4	0.6841	3.90646e-51
ACE2	ACAP2	0.684	4.12536e-51
ACE2	DDX39B	0.684	4.16292e-51
ACE2	RALBP1	0.684	3.98175e-51
ACE2	C1orf109	0.6839	4.18528e-51
ACE2	SEC63	0.6839	4.30443e-51
ACE2	ENPP4	0.6837	4.74521e-51
ACE2	C8orf33	0.6836	4.8393e-51
ACE2	BROX	0.6834	5.26697e-51
ACE2	PTCD2	0.6834	5.32284e-51
ACE2	PPIA	0.6831	6.22167e-51
ACE2	EPAS1	0.683	6.59797e-51
ACE2	LINC00888	0.683	6.58215e-51
ACE2	TMCO3	0.683	6.48853e-51
ACE2	RORA	0.683	6.33074e-51
ACE2	RPL39	0.683	6.52964e-51
ACE2	PBX2	0.6828	7.09432e-51
ACE2	SPTLC2	0.6828	7.20131e-51
ACE2	COPS7A	0.6827	7.39928e-51
ACE2	TMEM39A	0.6825	8.00735e-51
ACE2	PLEKHH1	0.6825	8.06168e-51
ACE2	ATF6B	0.6824	8.53415e-51
ACE2	KIAA0141	0.6823	8.81433e-51
ACE2	ATXN2	0.6822	9.31094e-51
ACE2	SON	0.6822	9.32631e-51
ACE2	LINC00998	0.6821	9.98331e-51
ACE2	ESD	0.6821	9.98321e-51
ACE2	TMEM136	0.6819	1.05479e-50
ACE2	TMEM38A	0.6819	1.0629e-50
ACE2	NDUFB11	0.6819	1.08046e-50
ACE2	VPS26A	0.6818	1.13814e-50
ACE2	HEXIM1	0.6818	1.11452e-50
ACE2	PEG3	0.6818	1.12729e-50
ACE2	MPHOSPH10	0.6817	1.19782e-50
ACE2	ARMCX5	0.6817	1.1772e-50
ACE2	ATG5	0.6816	1.24107e-50
ACE2	TAGLN2	0.6815	1.26282e-50
ACE2	TMEM251	0.6815	1.29792e-50
ACE2	ITPRIPL2	0.6815	1.29856e-50
ACE2	SRSF9	0.6814	1.33059e-50
ACE2	BEX2	0.6814	1.36174e-50
ACE2	LARP1	0.6813	1.42325e-50
ACE2	GNL3L	0.6813	1.39013e-50
ACE2	DIEXF	0.6811	1.54079e-50
ACE2	BDH2	0.6811	1.56761e-50
ACE2	FAM110C	0.681	1.58481e-50
ACE2	ASPH	0.681	1.6265e-50
ACE2	DENND5A	0.681	1.62501e-50
ACE2	SPTY2D1	0.6809	1.72922e-50
ACE2	WDR11	0.6807	1.8273e-50
ACE2	RAB5C	0.6805	1.99612e-50
ACE2	CCT8	0.6805	2.0057e-50
ACE2	FAM133A	0.6804	2.1061e-50
ACE2	NR0B1	0.6803	2.20035e-50
ACE2	CITED1	0.6803	2.19861e-50
ACE2	MFSD5	0.6802	2.31748e-50
ACE2	SPOP	0.6802	2.28112e-50
ACE2	TUBA1B	0.6801	2.40455e-50
ACE2	ZXDA	0.6801	2.48794e-50
ACE2	TIMM17A	0.68	2.5542e-50
ACE2	GLS	0.6797	2.92566e-50
ACE2	ZNF532	0.6797	2.91139e-50
ACE2	EEF1B2	0.6796	3.12154e-50
ACE2	HDAC2	0.6796	3.0394e-50
ACE2	BIRC3	0.6796	3.09073e-50
ACE2	ZNF826P	0.6796	3.04443e-50
ACE2	ACOT2	0.6795	3.17545e-50
ACE2	TTC19	0.6795	3.19794e-50
ACE2	PLD3	0.6795	3.24369e-50
ACE2	SLC35A2	0.6794	3.31712e-50
ACE2	CD151	0.6793	3.48662e-50
ACE2	METTL7A	0.6792	3.71086e-50
ACE2	TMEM35B	0.6791	3.89926e-50
ACE2	UBE2E1	0.6791	3.8017e-50
ACE2	ZFHX3	0.6791	3.89996e-50
ACE2	MCMBP	0.679	4.01262e-50
ACE2	ST3GAL4	0.679	3.9577e-50
ACE2	OS9	0.679	3.94978e-50
ACE2	SKI	0.6789	4.16396e-50
ACE2	LINC00847	0.6789	4.12547e-50
ACE2	MAN1A2	0.6787	4.58196e-50
ACE2	SMPDL3A	0.6787	4.54668e-50
ACE2	MMP28	0.6787	4.64533e-50
ACE2	CLDN12	0.6786	4.84317e-50
ACE2	LSM10	0.6785	4.97953e-50
ACE2	GRHPR	0.6785	5.08763e-50
ACE2	ITPR1	0.6783	5.50398e-50
ACE2	CNOT9	0.6782	5.83567e-50
ACE2	THAP12	0.6782	5.66325e-50
ACE2	PGGT1B	0.6781	6.02872e-50
ACE2	SF3B1	0.678	6.33436e-50
ACE2	NFAT5	0.678	6.25643e-50
ACE2	SPTBN1	0.6779	6.54757e-50
ACE2	SLC35B2	0.6779	6.55705e-50
ACE2	WTAP	0.6779	6.70809e-50
ACE2	MRPS10	0.6777	7.18175e-50
ACE2	TFCP2	0.6777	7.18942e-50
ACE2	ZC3H7B	0.6777	7.41648e-50
ACE2	SSBP3	0.6776	7.61431e-50
ACE2	U2SURP	0.6776	7.71296e-50
ACE2	TNRC6A	0.6775	7.81572e-50
ACE2	TBL1XR1	0.6773	8.69856e-50
ACE2	CKAP4	0.6773	8.77357e-50
ACE2	FAM175B	0.677	9.88981e-50
ACE2	TM2D3	0.677	9.87854e-50
ACE2	SCFD2	0.6768	1.07394e-49
ACE2	RP11-267M23.1	0.6768	1.07461e-49
ACE2	NEK9	0.6767	1.1641e-49
ACE2	MICAL2	0.6766	1.1653e-49
ACE2	EPM2AIP1	0.6764	1.30907e-49
ACE2	F2R	0.6764	1.2915e-49
ACE2	ALKBH8	0.6763	1.34601e-49
ACE2	CACNB4	0.6762	1.45024e-49
ACE2	EXOSC6	0.6762	1.43368e-49
ACE2	SESTD1	0.6761	1.47303e-49
ACE2	STS	0.6761	1.47962e-49
ACE2	N4BP1	0.676	1.52553e-49
ACE2	C17orf58	0.676	1.58892e-49
ACE2	ABI2	0.6758	1.69938e-49
ACE2	KLF3	0.6755	1.956e-49
ACE2	TMEM200B	0.6754	2.0181e-49
ACE2	CD59	0.6754	2.06989e-49
ACE2	TRIO	0.6752	2.27928e-49
ACE2	MOCS2	0.6752	2.26811e-49
ACE2	KYAT3	0.6751	2.28779e-49
ACE2	SETD5	0.6751	2.3626e-49
ACE2	RUNX1T1	0.675	2.46842e-49
ACE2	ARHGAP1	0.6749	2.51888e-49
ACE2	SLC38A2	0.6749	2.5435e-49
ACE2	SYNE3	0.6749	2.52671e-49
ACE2	LTBP1	0.6748	2.64296e-49
ACE2	MANBA	0.6748	2.62047e-49
ACE2	ABCC4	0.6748	2.62806e-49
ACE2	RALB	0.6746	2.92913e-49
ACE2	AKR1B1	0.6746	2.85879e-49
ACE2	PYGL	0.6746	2.946e-49
ACE2	MTMR12	0.6745	3.0379e-49
ACE2	INTS13	0.6745	3.05084e-49
ACE2	LRCH3	0.6744	3.20713e-49
ACE2	WASHC4	0.6744	3.19371e-49
ACE2	COQ10B	0.6743	3.2807e-49
ACE2	TTC21B	0.6742	3.46362e-49
ACE2	STX7	0.6742	3.46023e-49
ACE2	RC3H2	0.6742	3.54643e-49
ACE2	PDIA3	0.6742	3.49405e-49
ACE2	HARS2	0.674	3.78629e-49
ACE2	CBX4	0.674	3.78366e-49
ACE2	SELENOF	0.6739	3.99821e-49
ACE2	ARSK	0.6739	4.05441e-49
ACE2	NECAB1	0.6738	4.2075e-49
ACE2	NAPG	0.6738	4.24317e-49
ACE2	APOBEC3F	0.6738	4.22666e-49
ACE2	RNASEK	0.6737	4.26308e-49
ACE2	YTHDF2	0.6736	4.6279e-49
ACE2	CD276	0.6734	4.9918e-49
ACE2	RNMT	0.6734	5.02842e-49
ACE2	PIM2	0.6734	5.02036e-49
ACE2	RP11-541N10.3	0.6731	5.73978e-49
ACE2	NIPAL3	0.673	6.04235e-49
ACE2	ANG	0.673	5.9244e-49
ACE2	FKBP1A	0.673	5.95792e-49
ACE2	ITPK1	0.6729	6.21096e-49
ACE2	SNX2	0.6728	6.58728e-49
ACE2	HSD17B11	0.6727	6.70373e-49
ACE2	MDN1	0.6726	7.08618e-49
ACE2	BLOC1S5	0.6725	7.48686e-49
ACE2	MID2	0.6725	7.31385e-49
ACE2	CCT6A	0.6724	7.9133e-49
ACE2	EPCAM	0.6723	7.9266e-49
ACE2	PSMB4	0.6722	8.58896e-49
ACE2	PLA2G4A	0.6722	8.41738e-49
ACE2	ASB3	0.672	9.35669e-49
ACE2	PCYOX1	0.6719	9.65584e-49
ACE2	KDM5C	0.6719	9.75815e-49
ACE2	MRPL35	0.6718	1.00048e-48
ACE2	IER3IP1	0.6718	1.01617e-48
ACE2	LYSMD3	0.6717	1.07013e-48
ACE2	GTF2I	0.6716	1.12252e-48
ACE2	PCNP	0.6715	1.14236e-48
ACE2	ZNF395	0.6715	1.15973e-48
ACE2	DEPDC5	0.6715	1.1372e-48
ACE2	APEX2	0.6715	1.15431e-48
ACE2	PTPN9	0.6714	1.22628e-48
ACE2	HIST1H2BK	0.6713	1.27502e-48
ACE2	SEPT14	0.6713	1.2834e-48
ACE2	HEATR5A	0.6712	1.31491e-48
ACE2	KHNYN	0.6711	1.37743e-48
ACE2	HK2	0.671	1.42745e-48
ACE2	SYNPO	0.6708	1.55488e-48
ACE2	DCTN5	0.6708	1.58522e-48
ACE2	HMGB1	0.6707	1.64437e-48
ACE2	PDCD6IP	0.6706	1.74216e-48
ACE2	LAMA2	0.6706	1.70908e-48
ACE2	DOCK5	0.6706	1.7188e-48
ACE2	EIF4EBP2	0.6706	1.69017e-48
ACE2	PCBD1	0.6706	1.7139e-48
ACE2	IQGAP1	0.6705	1.77639e-48
ACE2	AFF1	0.6704	1.83523e-48
ACE2	AOX1	0.6703	1.98463e-48
ACE2	SLC44A1	0.6703	1.90953e-48
ACE2	KPNA4	0.6702	1.99748e-48
ACE2	IGFBPL1	0.6702	2.00779e-48
ACE2	KIAA0355	0.6701	2.09495e-48
ACE2	GNPTAB	0.67	2.2051e-48
ACE2	TMEM126B	0.6699	2.36606e-48
ACE2	HSD17B10	0.6699	2.32901e-48
ACE2	REV1	0.6698	2.3765e-48
ACE2	SLC39A14	0.6698	2.42114e-48
ACE2	PUS7L	0.6698	2.38295e-48
ACE2	NCOA1	0.6697	2.52038e-48
ACE2	MBLAC2	0.6697	2.54225e-48
ACE2	ARPC4	0.6696	2.60174e-48
ACE2	CHPF2	0.6696	2.68332e-48
ACE2	BAG4	0.6696	2.64026e-48
ACE2	MACF1	0.6694	2.89332e-48
ACE2	SEMA7A	0.6694	2.9511e-48
ACE2	CLCN5	0.6694	2.92744e-48
ACE2	DCAF8	0.6692	3.15174e-48
ACE2	FAM168B	0.6692	3.09205e-48
ACE2	FYTTD1	0.6692	3.15624e-48
ACE2	NGRN	0.6692	3.09217e-48
ACE2	SLC45A1	0.6688	3.76153e-48
ACE2	ECH1	0.6687	4.01025e-48
ACE2	MIS18BP1	0.6684	4.56626e-48
ACE2	ZNF326	0.6683	4.60251e-48
ACE2	UGT3A2	0.6682	4.8199e-48
ACE2	ELMSAN1	0.6682	4.86843e-48
ACE2	SEPT2	0.6678	5.71493e-48
ACE2	CASK	0.6678	5.9175e-48
ACE2	NDST1	0.6677	5.94086e-48
ACE2	TNS3	0.6677	6.15629e-48
ACE2	FAM91A1	0.6677	6.12841e-48
ACE2	HDAC1	0.6674	6.98907e-48
ACE2	TRIB1	0.6674	7.01811e-48
ACE2	CDK17	0.6673	7.32688e-48
ACE2	HSPB8	0.6673	7.3565e-48
ACE2	DSCR3	0.6672	7.57119e-48
ACE2	GRAMD3	0.6671	7.70671e-48
ACE2	TGDS	0.667	8.26526e-48
ACE2	DDHD2	0.6669	8.76487e-48
ACE2	VPS26B	0.6669	8.59067e-48
ACE2	CYP39A1	0.6667	9.43682e-48
ACE2	MYO5C	0.6667	9.49771e-48
ACE2	SEPHS2	0.6667	9.22757e-48
ACE2	PUDP	0.6666	9.60725e-48
ACE2	AHSA1	0.6662	1.16239e-47
ACE2	TIMP1	0.6661	1.23319e-47
ACE2	USP27X-AS1	0.666	1.26351e-47
ACE2	DRAM2	0.6658	1.38252e-47
ACE2	LARS2	0.6658	1.38659e-47
ACE2	SPCS3	0.6658	1.38635e-47
ACE2	VAMP2	0.6658	1.3635e-47
ACE2	FRG1CP	0.6658	1.40608e-47
ACE2	IFNGR2	0.6657	1.41744e-47
ACE2	ELMO1	0.6656	1.49244e-47
ACE2	ALG2	0.6655	1.56363e-47
ACE2	MID1	0.6655	1.53763e-47
ACE2	LARP4	0.6653	1.69856e-47
ACE2	C12orf66	0.6653	1.71581e-47
ACE2	ZNF791	0.6653	1.72409e-47
ACE2	PLEKHB2	0.6652	1.7711e-47
ACE2	AMOTL2	0.6652	1.8186e-47
ACE2	CCNG1	0.6652	1.78561e-47
ACE2	LRCH1	0.6651	1.84149e-47
ACE2	SENP7	0.665	1.94531e-47
ACE2	SASH1	0.665	1.92944e-47
ACE2	USP48	0.6648	2.16191e-47
ACE2	EPG5	0.6648	2.12575e-47
ACE2	TMPPE	0.6647	2.24957e-47
ACE2	LRRC40	0.6646	2.29043e-47
ACE2	EIF4A2	0.6645	2.44448e-47
ACE2	PANK1	0.6645	2.42657e-47
ACE2	TCEAL4	0.6645	2.42024e-47
ACE2	SHISA4	0.6644	2.54093e-47
ACE2	BBS10	0.6644	2.56365e-47
ACE2	RP11-288C18.1	0.6643	2.64516e-47
ACE2	BCKDHB	0.6643	2.62107e-47
ACE2	CHD9	0.6643	2.63928e-47
ACE2	ITM2C	0.664	3.0093e-47
ACE2	ARAF	0.664	3.00982e-47
ACE2	TIMM8A	0.6638	3.19455e-47
ACE2	GNAI2	0.6637	3.37293e-47
ACE2	RPS6KB1	0.6637	3.422e-47
ACE2	PBX3	0.6636	3.5378e-47
ACE2	COPB1	0.6635	3.76045e-47
ACE2	TMEM35A	0.6635	3.65313e-47
ACE2	KDM5D	0.6635	3.64621e-47
ACE2	CAPN7	0.6634	3.91566e-47
ACE2	NAPB	0.6634	3.89482e-47
ACE2	FBLN2	0.6631	4.47434e-47
ACE2	SKP2	0.6631	4.35508e-47
ACE2	UFM1	0.6631	4.30393e-47
ACE2	IL13RA1	0.6631	4.29975e-47
ACE2	DOCK9	0.6629	4.85414e-47
ACE2	FAM84A	0.6628	4.9615e-47
ACE2	ARSG	0.6628	5.06212e-47
ACE2	SEC61A1	0.6627	5.12537e-47
ACE2	POP7	0.6626	5.35127e-47
ACE2	RP11-57H14.4	0.6626	5.54135e-47
ACE2	HHAT	0.6625	5.56631e-47
ACE2	RP11-240L7.4	0.6625	5.77951e-47
ACE2	RCOR1	0.6625	5.58745e-47
ACE2	DDX58	0.6624	5.85703e-47
ACE2	ARMCX1	0.6623	6.23888e-47
ACE2	SLC12A8	0.6622	6.41319e-47
ACE2	TAF5L	0.662	7.13069e-47
ACE2	FNTA	0.662	6.9222e-47
ACE2	IL1A	0.6619	7.39807e-47
ACE2	RAP2B	0.6619	7.20273e-47
ACE2	GRIPAP1	0.6619	7.1755e-47
ACE2	MED6	0.6617	7.97863e-47
ACE2	EIF2AK2	0.6616	8.33743e-47
ACE2	GNS	0.6616	8.18381e-47
ACE2	FBXL20	0.6613	9.52029e-47
ACE2	LSM14A	0.6613	9.27531e-47
ACE2	ANKRA2	0.6612	9.64613e-47
ACE2	ATG12	0.6612	9.67319e-47
ACE2	CCNJL	0.6612	9.7517e-47
ACE2	TSPAN12	0.6611	1.03234e-46
ACE2	ZNF280D	0.661	1.06121e-46
ACE2	FLRT3	0.6609	1.09858e-46
ACE2	LGALSL	0.6607	1.21497e-46
ACE2	LONRF2	0.6607	1.19653e-46
ACE2	AKAP9	0.6607	1.21912e-46
ACE2	DERL1	0.6607	1.2251e-46
ACE2	ITPR2	0.6607	1.21173e-46
ACE2	ATP11C	0.6607	1.1988e-46
ACE2	PPP4R2	0.6606	1.24284e-46
ACE2	STAT3	0.6605	1.30966e-46
ACE2	RHOC	0.6604	1.38444e-46
ACE2	KALRN	0.6604	1.35776e-46
ACE2	RNASEL	0.6603	1.45742e-46
ACE2	PARM1	0.6603	1.45803e-46
ACE2	CSNK1G3	0.6603	1.45852e-46
ACE2	UNC5C	0.6602	1.49348e-46
ACE2	SEPHS1	0.6602	1.48737e-46
ACE2	TJP2	0.6601	1.57034e-46
ACE2	MIER1	0.6599	1.70066e-46
ACE2	PPP1CA	0.6599	1.6842e-46
ACE2	GSTA1	0.6598	1.76366e-46
ACE2	TRIP6	0.6598	1.77826e-46
ACE2	ARHGAP6	0.6598	1.74709e-46
ACE2	MYSM1	0.6597	1.8344e-46
ACE2	ZKSCAN8	0.6597	1.86935e-46
ACE2	NHLRC2	0.6597	1.83253e-46
ACE2	GPKOW	0.6597	1.8809e-46
ACE2	FMNL3	0.6595	2.0085e-46
ACE2	COTL1	0.6594	2.12556e-46
ACE2	DDX24	0.6592	2.28659e-46
ACE2	MSANTD3	0.659	2.4922e-46
ACE2	STRADB	0.6589	2.58411e-46
ACE2	TMEM87B	0.6586	2.97404e-46
ACE2	PLGRKT	0.6586	2.95203e-46
ACE2	CDK4	0.6586	2.99451e-46
ACE2	FRRS1	0.6584	3.16278e-46
ACE2	TSPAN5	0.6584	3.20929e-46
ACE2	AGK	0.6584	3.17072e-46
ACE2	TRAPPC6B	0.6584	3.22946e-46
ACE2	PDK2	0.6584	3.20369e-46
ACE2	PEPD	0.6583	3.32498e-46
ACE2	ITSN1	0.6583	3.28949e-46
ACE2	SAMD5	0.6582	3.48285e-46
ACE2	SRC	0.6582	3.47712e-46
ACE2	ITGB5	0.6581	3.56951e-46
ACE2	MTX3	0.6581	3.59872e-46
ACE2	KIAA1468	0.6581	3.5882e-46
ACE2	KLC1	0.658	3.84541e-46
ACE2	PLP2	0.6579	3.91771e-46
ACE2	RPL22	0.6577	4.22264e-46
ACE2	RUFY3	0.6577	4.2837e-46
ACE2	SETBP1	0.6576	4.56017e-46
ACE2	SDC4	0.6576	4.4747e-46
ACE2	MOSPD2	0.6576	4.38717e-46
ACE2	NT5C3A	0.6575	4.59742e-46
ACE2	ADGRG2	0.6575	4.59853e-46
ACE2	PICALM	0.6573	4.97824e-46
ACE2	CHST3	0.6572	5.17901e-46
ACE2	ARID4A	0.6572	5.28767e-46
ACE2	AKT1	0.657	5.78159e-46
ACE2	PNRC1	0.6569	5.90448e-46
ACE2	PNP	0.6568	6.18676e-46
ACE2	VSIR	0.6567	6.37261e-46
ACE2	PRKCB	0.6567	6.40528e-46
ACE2	CSRNP3	0.6566	6.81854e-46
ACE2	IRF2	0.6566	6.79975e-46
ACE2	CLN3	0.6566	6.72476e-46
ACE2	BET1	0.6564	7.43381e-46
ACE2	DNAJB5	0.6564	7.41615e-46
ACE2	SPAAR	0.6564	7.39763e-46
ACE2	FAH	0.6564	7.24393e-46
ACE2	DCK	0.6562	8.04123e-46
ACE2	SLC19A2	0.6561	8.35876e-46
ACE2	GSTA3	0.656	8.70516e-46
ACE2	PRPF19	0.656	8.5771e-46
ACE2	SMAD5	0.6559	9.23936e-46
ACE2	TM9SF4	0.6559	9.0262e-46
ACE2	TEX10	0.6558	9.3521e-46
ACE2	IRF2BPL	0.6558	9.30438e-46
ACE2	LARP7	0.6557	9.69329e-46
ACE2	GEMIN5	0.6557	9.84835e-46
ACE2	MLX	0.6557	9.75766e-46
ACE2	PAK3	0.6557	9.77703e-46
ACE2	CXorf56	0.6557	9.70191e-46
ACE2	CALR	0.6556	1.0439e-45
ACE2	DCTD	0.6554	1.10239e-45
ACE2	BCL2	0.6554	1.11781e-45
ACE2	UBP1	0.6553	1.16049e-45
ACE2	TPT1	0.6552	1.232e-45
ACE2	HEYL	0.6551	1.26843e-45
ACE2	GBA	0.6551	1.25334e-45
ACE2	PDCL3	0.6551	1.26307e-45
ACE2	NEMF	0.6551	1.25798e-45
ACE2	TIGD2	0.655	1.3066e-45
ACE2	UBE2L3	0.6548	1.43773e-45
ACE2	USP24	0.6547	1.51134e-45
ACE2	CS	0.6546	1.52004e-45
ACE2	NDUFA1	0.6545	1.61387e-45
ACE2	EIF3I	0.6544	1.66291e-45
ACE2	COPS8	0.6544	1.69932e-45
ACE2	DDX54	0.6542	1.80178e-45
ACE2	BCCIP	0.6541	1.91993e-45
ACE2	PHB2	0.6541	1.90573e-45
ACE2	COG5	0.654	1.99086e-45
ACE2	NUBPL	0.654	1.97895e-45
ACE2	SRP68	0.654	1.99463e-45
ACE2	LINC00909	0.6538	2.19542e-45
ACE2	PIGK	0.6537	2.21162e-45
ACE2	INTS10	0.6537	2.28021e-45
ACE2	FERMT2	0.6537	2.29329e-45
ACE2	SLC25A53	0.6537	2.25369e-45
ACE2	GTF2B	0.6536	2.36996e-45
ACE2	PABPC4	0.6535	2.44237e-45
ACE2	NUDT16P1	0.6535	2.42709e-45
ACE2	DFFA	0.6533	2.63911e-45
ACE2	CDC123	0.6532	2.72556e-45
ACE2	SGTB	0.6531	2.84593e-45
ACE2	ANXA6	0.6531	2.92582e-45
ACE2	FDXR	0.6531	2.90926e-45
ACE2	TRAF3IP2	0.653	3.00197e-45
ACE2	ACVR1B	0.653	2.96815e-45
ACE2	CCT8P1	0.6529	3.10826e-45
ACE2	DDX5	0.6529	3.12296e-45
ACE2	GPR27	0.6528	3.19748e-45
ACE2	TBC1D9B	0.6528	3.26753e-45
ACE2	ARL6IP1	0.6527	3.45633e-45
ACE2	ABHD6	0.6526	3.59375e-45
ACE2	PEAK1	0.6526	3.59758e-45
ACE2	CHPF	0.6525	3.73412e-45
ACE2	EPHX1	0.6524	3.87895e-45
ACE2	RASL12	0.6524	3.77196e-45
ACE2	TRIQK	0.6523	4.00084e-45
ACE2	NHS	0.6523	4.03781e-45
ACE2	AIMP1	0.6521	4.34291e-45
ACE2	ZSWIM5	0.652	4.42891e-45
ACE2	KLHL26	0.652	4.48204e-45
ACE2	RBSN	0.6518	4.81473e-45
ACE2	USO1	0.6518	4.95493e-45
ACE2	PPM1L	0.6516	5.41976e-45
ACE2	FAM20B	0.6515	5.46003e-45
ACE2	OXSR1	0.6514	5.8286e-45
ACE2	TXN	0.6514	5.66085e-45
ACE2	INTS4	0.6514	5.66412e-45
ACE2	ALG10B	0.6514	5.66391e-45
ACE2	TANC2	0.6514	5.84913e-45
ACE2	FOXN2	0.6513	5.9012e-45
ACE2	ARHGAP10	0.6513	6.11749e-45
ACE2	GPX8	0.6513	5.95994e-45
ACE2	SLC10A7	0.6512	6.17727e-45
ACE2	YY1	0.6512	6.27876e-45
ACE2	ZNF738	0.6512	6.29694e-45
ACE2	SEC24A	0.6511	6.64699e-45
ACE2	PTPDC1	0.6507	7.76216e-45
ACE2	RRAS2	0.6507	7.62606e-45
ACE2	POLR2G	0.6507	7.51341e-45
ACE2	HSD11B1	0.6506	7.86577e-45
ACE2	FBXO4	0.6505	8.29175e-45
ACE2	TERF1	0.6505	8.17804e-45
ACE2	ZNF562	0.6505	8.37888e-45
ACE2	FAM32A	0.6505	8.31101e-45
ACE2	NCSTN	0.6503	9.05223e-45
ACE2	NR5A1	0.6501	9.69598e-45
ACE2	NHLRC3	0.6501	9.93447e-45
ACE2	GID8	0.65	1.0329e-44
[truncated: 20,471 more rows]
