# Supplementary material for: Bioinformatic characterization of angiotensin-converting enzyme 2, the entry receptor for SARS-CoV-2
Source: PLoS One. 2020 Oct 28;15(10):e0240647. doi: 10.1371/journal.pone.0240647 (PMC7592753; doi:10.1371/journal.pone.0240647)
Supplement: S8 Table — (XLSX) [file pone.0240647.s009.xlsx]

## Sheet: lung
source	native	name	p_value	query	significant	description	term_size	query_size	intersection_size	effective_domain_size	precision	recall	parents
KEGG	KEGG:04614	Renin-angiotensin system	0.0458581	positive_corr	True	Renin-angiotensin system	23	1	1	7788	1	0.0434783	['KEGG:00000']

## Sheet: small intestine - terminal ileu
source	native	name	p_value	significant	query	description	term_size	query_size	intersection_size	effective_domain_size	precision	recall	parents
GO:BP	GO:0006629	lipid metabolic process	1.09029e-32	True	positive_corr	"The chemical reactions and pathways involving lipids, compounds soluble in an organic solvent but not, or sparingly, in an aqueous solvent. Includes fatty acids; neutral fats, other fatty-acid esters, and soaps; long-chain (fatty) alcohols and waxes; sphingoids and other long-chain bases; glycolipids, phospholipids and sphingolipids; and carotenes, polyprenols, sterols, terpenes and other isopre…	1414	1037	204	17906	0.196721	0.144272	['GO:0044238', 'GO:0071704']
GO:BP	GO:0044281	small molecule metabolic process	1.24794e-31	True	positive_corr	"The chemical reactions and pathways involving small molecules, any low molecular weight, monomeric, non-encoded molecule." [GOC:curators, GOC:pde, GOC:vw]	1987	1037	251	17906	0.242044	0.126321	['GO:0008152']
GO:BP	GO:0006082	organic acid metabolic process	4.91712e-24	True	positive_corr	"The chemical reactions and pathways involving organic acids, any acidic compound containing carbon in covalent linkage." [ISBN:0198506732]	1177	1037	165	17906	0.159113	0.140187	['GO:0044237', 'GO:0044281', 'GO:0071704']
GO:BP	GO:0044255	cellular lipid metabolic process	2.1196e-23	True	positive_corr	"The chemical reactions and pathways involving lipids, as carried out by individual cells." [GOC:jl]	1070	1037	154	17906	0.148505	0.143925	['GO:0006629', 'GO:0044237']
GO:BP	GO:0043436	oxoacid metabolic process	1.59456e-22	True	positive_corr	"The chemical reactions and pathways involving any oxoacid; an oxoacid is a compound which contains oxygen, at least one other element, and at least one hydrogen bound to oxygen, and which produces a conjugate base by loss of positive hydrogen ion(s) (hydrons)." [Wikipedia:Oxyacid]	1157	1037	160	17906	0.154291	0.138289	['GO:0006082']
GO:BP	GO:0006820	anion transport	1.07636e-20	True	positive_corr	"The directed movement of anions, atoms or small molecules with a net negative charge, into, out of or within a cell, or between cells, by means of some agent such as a transporter or pore." [GOC:ai]	654	1037	109	17906	0.105111	0.166667	['GO:0006811']
GO:BP	GO:0006805	xenobiotic metabolic process	1.27263e-20	True	positive_corr	"The chemical reactions and pathways involving a xenobiotic compound, a compound foreign to living organisms. Used of chemical compounds, e.g. a xenobiotic chemical, such as a pesticide." [GOC:cab2]	127	1037	45	17906	0.0433944	0.354331	['GO:0044237', 'GO:0071466']
GO:BP	GO:0044242	cellular lipid catabolic process	2.8506e-20	True	positive_corr	"The chemical reactions and pathways resulting in the breakdown of lipids, as carried out by individual cells." [GOC:jl]	215	1037	58	17906	0.0559306	0.269767	['GO:0016042', 'GO:0044248', 'GO:0044255']
GO:BP	GO:0019752	carboxylic acid metabolic process	2.92346e-20	True	positive_corr	"The chemical reactions and pathways involving carboxylic acids, any organic acid containing one or more carboxyl (COOH) groups or anions (COO-)." [ISBN:0198506732]	1066	1037	147	17906	0.141755	0.137899	['GO:0043436']
GO:BP	GO:0032787	monocarboxylic acid metabolic process	9.07954e-20	True	positive_corr	"The chemical reactions and pathways involving monocarboxylic acids, any organic acid containing one carboxyl (COOH) group or anion (COO-)." [GOC:vk]	661	1037	108	17906	0.104147	0.163389	['GO:0019752']
GO:BP	GO:0016042	lipid catabolic process	4.24582e-19	True	positive_corr	"The chemical reactions and pathways resulting in the breakdown of lipids, compounds soluble in an organic solvent but not, or sparingly, in an aqueous solvent." [GOC:go_curators]	337	1037	72	17906	0.0694311	0.21365	['GO:0006629', 'GO:1901575']
GO:BP	GO:0006811	ion transport	1.44278e-18	True	positive_corr	"The directed movement of charged atoms or small charged molecules into, out of or within a cell, or between cells, by means of some agent such as a transporter or pore." [GOC:ai]	1723	1037	198	17906	0.190935	0.114916	['GO:0006810']
GO:BP	GO:0015711	organic anion transport	2.57933e-17	True	positive_corr	"The directed movement of organic anions into, out of or within a cell, or between cells, by means of some agent such as a transporter or pore. Organic anions are atoms or small molecules with a negative charge which contain carbon in covalent linkage." [GOC:ai, GOC:krc]	508	1037	88	17906	0.0848602	0.173228	['GO:0006820', 'GO:0071702']
GO:BP	GO:0007586	digestion	5.66746e-17	True	positive_corr	"The whole of the physical, chemical, and biochemical processes carried out by multicellular organisms to break down ingested nutrients into components that may be easily absorbed and directed into metabolism." [GOC:isa_complete, ISBN:0198506732]	139	1037	43	17906	0.0414658	0.309353	['GO:0032501']
GO:BP	GO:0071466	cellular response to xenobiotic stimulus	1.61105e-16	True	positive_corr	"Any process that results in a change in state or activity of a cell (in terms of movement, secretion, enzyme production, gene expression, etc.) as a result of a xenobiotic compound stimulus. Xenobiotic compounds are compounds foreign to living organisms." [GOC:mah]	184	1037	49	17906	0.0472517	0.266304	['GO:0009410', 'GO:0070887']
GO:BP	GO:0044282	small molecule catabolic process	7.98178e-16	True	positive_corr	"The chemical reactions and pathways resulting in the breakdown of small molecules, any low molecular weight, monomeric, non-encoded molecule." [GOC:curators, GOC:vw]	447	1037	79	17906	0.0761813	0.176734	['GO:0009056', 'GO:0044281']
GO:BP	GO:0071840	cellular component organization or biogenesis	4.53775e-15	True	negative_corr	"A process that results in the biosynthesis of constituent macromolecules, assembly, arrangement of constituent parts, or disassembly of a cellular component." [GOC:mah]	6667	2460	1112	17906	0.452033	0.166792	['GO:0008150']
GO:BP	GO:0008202	steroid metabolic process	6.25904e-15	True	positive_corr	"The chemical reactions and pathways involving steroids, compounds with a 1,2,cyclopentanoperhydrophenanthrene nucleus." [ISBN:0198547684]	332	1037	65	17906	0.0626808	0.195783	['GO:0006629', 'GO:1901360']
GO:BP	GO:0030030	cell projection organization	6.31859e-15	True	negative_corr	"A process that is carried out at the cellular level which results in the assembly, arrangement of constituent parts, or disassembly of a prolongation or process extending from a cell, e.g. a flagellum or axon." [GOC:jl, GOC:mah, http://www.cogsci.princeton.edu/~wn/]	1578	2460	337	17906	0.136992	0.213561	['GO:0016043']
GO:BP	GO:0120036	plasma membrane bounded cell projection organization	8.05706e-15	True	negative_corr	"A process that is carried out at the cellular level which results in the assembly, arrangement of constituent parts, or disassembly of a plasma membrane bounded prolongation or process extending from a cell, e.g. a cilium or axon." [GOC:krc]	1539	2460	330	17906	0.134146	0.214425	['GO:0030030']
GO:BP	GO:0005975	carbohydrate metabolic process	1.13186e-13	True	positive_corr	"The chemical reactions and pathways involving carbohydrates, any of a group of organic compounds based of the general formula Cx(H2O)y. Includes the formation of carbohydrate derivatives by the addition of a carbohydrate residue to another molecule." [GOC:mah, ISBN:0198506732]	640	1037	94	17906	0.0906461	0.146875	['GO:0044238', 'GO:0071704']
GO:BP	GO:0006631	fatty acid metabolic process	1.40011e-13	True	positive_corr	"The chemical reactions and pathways involving fatty acids, aliphatic monocarboxylic acids liberated from naturally occurring fats and oils by hydrolysis." [ISBN:0198547684]	380	1037	68	17906	0.0655738	0.178947	['GO:0032787', 'GO:0044255']
GO:BP	GO:0009653	anatomical structure morphogenesis	1.60507e-13	True	negative_corr	"The process in which anatomical structures are generated and organized. Morphogenesis pertains to the creation of form." [GOC:go_curators, ISBN:0521436125]	2820	2460	532	17906	0.21626	0.188652	['GO:0032502', 'GO:0048856']
GO:BP	GO:0006066	alcohol metabolic process	9.69653e-13	True	positive_corr	"The chemical reactions and pathways involving alcohols, any of a class of compounds containing one or more hydroxyl groups attached to a saturated carbon atom." [ISBN:0198506732]	375	1037	66	17906	0.0636451	0.176	['GO:0044281', 'GO:1901615']
GO:BP	GO:0010817	regulation of hormone levels	2.32891e-12	True	positive_corr	"Any process that modulates the levels of hormone within an organism or a tissue. A hormone is any substance formed in very small amounts in one specialized organ or group of cells and carried (sometimes in the bloodstream) to another organ or group of cells in the same organism, upon which it has a specific regulatory action." [GOC:BHF, GOC:dph, GOC:tb]	542	1037	82	17906	0.0790743	0.151292	['GO:0065008']
GO:BP	GO:1901615	organic hydroxy compound metabolic process	2.46717e-12	True	positive_corr	"The chemical reactions and pathways involving organic hydroxy compound." [GOC:pr, GOC:TermGenie]	553	1037	83	17906	0.0800386	0.15009	['GO:0071704']
GO:BP	GO:0016043	cellular component organization	4.42708e-12	True	negative_corr	"A process that results in the assembly, arrangement of constituent parts, or disassembly of a cellular component." [GOC:ai, GOC:jl, GOC:mah]	6481	2460	1067	17906	0.43374	0.164635	['GO:0009987', 'GO:0071840']
GO:BP	GO:0050892	intestinal absorption	5.18772e-12	True	positive_corr	"Any process in which nutrients are taken up from the contents of the intestine." [GOC:ai, GOC:dph]	38	1037	20	17906	0.0192864	0.526316	['GO:0006810', 'GO:0022600']
GO:BP	GO:0008610	lipid biosynthetic process	1.28675e-11	True	positive_corr	"The chemical reactions and pathways resulting in the formation of lipids, compounds soluble in an organic solvent but not, or sparingly, in an aqueous solvent." [GOC:go_curators]	711	1037	96	17906	0.0925747	0.135021	['GO:0006629', 'GO:1901576']
GO:BP	GO:0006413	translational initiation	1.56041e-11	True	negative_corr	"The process preceding formation of the peptide bond between the first two amino acids of a protein. This includes the formation of a complex of the ribosome, mRNA or circRNA, and an initiation complex that contains the first aminoacyl-tRNA." [ISBN:019879276X]	196	2460	70	17906	0.0284553	0.357143	['GO:0006412', 'GO:0044237']
GO:BP	GO:0044085	cellular component biogenesis	3.28801e-11	True	negative_corr	"A process that results in the biosynthesis of constituent macromolecules, assembly, and arrangement of constituent parts of a cellular component. Includes biosynthesis of constituent macromolecules, and those macromolecular modifications that are involved in synthesis or assembly of the cellular component." [GOC:jl, GOC:mah]	3241	2460	585	17906	0.237805	0.1805	['GO:0071840']
GO:BP	GO:0055085	transmembrane transport	6.78637e-11	True	positive_corr	"The process in which a solute is transported across a lipid bilayer, from one side of a membrane to the other." [GOC:dph, GOC:jid]	1634	1037	169	17906	0.16297	0.103427	['GO:0006810']
GO:BP	GO:0072329	monocarboxylic acid catabolic process	1.44872e-10	True	positive_corr	"The chemical reactions and pathways resulting in the breakdown of monocarboxylic acids, any organic acid containing one carboxyl (-COOH) group." [CHEBI:25384, GOC:mah]	130	1037	34	17906	0.0327869	0.261538	['GO:0032787', 'GO:0046395']
GO:BP	GO:0042445	hormone metabolic process	1.55791e-10	True	positive_corr	"The chemical reactions and pathways involving any hormone, naturally occurring substances secreted by specialized cells that affects the metabolism or behavior of other cells possessing functional receptors for the hormone." [GOC:jl]	244	1037	48	17906	0.0462874	0.196721	['GO:0008152', 'GO:0010817']
GO:BP	GO:0046942	carboxylic acid transport	2.56745e-10	True	positive_corr	"The directed movement of carboxylic acids into, out of or within a cell, or between cells, by means of some agent such as a transporter or pore. Carboxylic acids are organic acids containing one or more carboxyl (COOH) groups or anions (COO-)." [GOC:ai]	340	1037	58	17906	0.0559306	0.170588	['GO:0015711', 'GO:0015849']
GO:BP	GO:0120031	plasma membrane bounded cell projection assembly	2.65923e-10	True	negative_corr	"Formation of a prolongation or process extending and that is bounded by plasma membrane, e.g. a cilium, lamellipodium, or axon." [GOC:krc]	562	2460	142	17906	0.0577236	0.252669	['GO:0030031', 'GO:0120036']
GO:BP	GO:0015849	organic acid transport	3.33098e-10	True	positive_corr	"The directed movement of organic acids, any acidic compound containing carbon in covalent linkage, into, out of or within a cell, or between cells, by means of some agent such as a transporter or pore." [ISBN:0198506732]	342	1037	58	17906	0.0559306	0.169591	['GO:0071702']
GO:BP	GO:0060271	cilium assembly	4.42185e-10	True	negative_corr	"The assembly of a cilium, a specialized eukaryotic organelle that consists of a filiform extrusion of the cell surface. Each cilium is bounded by an extrusion of the cytoplasmic membrane, and contains a regular longitudinal array of microtubules, anchored basally in a centriole." [GOC:BHF, GOC:cilia, GOC:dph, GOC:kmv, GOC:pr, GOC:vw, ISBN:0198506732, PMID:13978319, PMID:27350441, Reactome:R-HSA-…	369	2460	104	17906	0.0422764	0.281843	['GO:0044782', 'GO:0070925', 'GO:0120031']
GO:BP	GO:0022600	digestive system process	5.87686e-10	True	positive_corr	"A physical, chemical, or biochemical process carried out by living organisms to break down ingested nutrients into components that may be easily absorbed and directed into metabolism." [GOC:isa_complete, GOC:jid, GOC:mtg_cardio]	100	1037	29	17906	0.0279653	0.29	['GO:0003008', 'GO:0007586']
GO:BP	GO:0044283	small molecule biosynthetic process	7.26284e-10	True	positive_corr	"The chemical reactions and pathways resulting in the formation of small molecules, any low molecular weight, monomeric, non-encoded molecule." [GOC:curators, GOC:pde, GOC:vw]	724	1037	93	17906	0.0896818	0.128453	['GO:0009058', 'GO:0044281']
GO:BP	GO:0044782	cilium organization	7.67532e-10	True	negative_corr	"A process that is carried out at the cellular level which results in the assembly, arrangement of constituent parts, or disassembly of a cilium, a specialized eukaryotic organelle that consists of a filiform extrusion of the cell surface. Each cilium is bounded by an extrusion of the cytoplasmic membrane, and contains a regular longitudinal array of microtubules, anchored basally in a centriole.…	387	2460	107	17906	0.0434959	0.276486	['GO:0006996', 'GO:0120036']
GO:BP	GO:0030031	cell projection assembly	8.18395e-10	True	negative_corr	"Formation of a prolongation or process extending from a cell, e.g. a flagellum or axon." [GOC:jl, GOC:mah, http://www.cogsci.princeton.edu/~wn/]	575	2460	143	17906	0.0581301	0.248696	['GO:0022607', 'GO:0030030']
GO:BP	GO:0007399	nervous system development	9.36317e-10	True	negative_corr	"The process whose specific outcome is the progression of nervous tissue over time, from its formation to its mature state." [GOC:dgh]	2432	2460	452	17906	0.18374	0.185855	['GO:0048731']
GO:BP	GO:0045047	protein targeting to ER	1.05414e-09	True	negative_corr	"The process of directing proteins towards the endoplasmic reticulum (ER) using signals contained within the protein. One common mechanism uses a 16- to 30-residue signal sequence, typically located at the N-terminus of the protein and containing positively charged amino acids followed by a continuous stretch of hydrophobic residues, which directs the ribosome to the ER membrane and initiates tra…	110	2460	46	17906	0.0186992	0.418182	['GO:0006605', 'GO:0072599']
GO:BP	GO:0006614	SRP-dependent cotranslational protein targeting to membrane	1.75833e-09	True	negative_corr	"The targeting of proteins to a membrane that occurs during translation and is dependent upon two key components, the signal-recognition particle (SRP) and the SRP receptor. SRP is a cytosolic particle that transiently binds to the endoplasmic reticulum (ER) signal sequence in a nascent protein, to the large ribosomal unit, and to the SRP receptor in the ER membrane." [ISBN:0716731363]	96	2460	42	17906	0.0170732	0.4375	['GO:0006613', 'GO:0045047']
GO:BP	GO:0006721	terpenoid metabolic process	2.11622e-09	True	positive_corr	"The chemical reactions and pathways involving terpenoids, any member of a class of compounds characterized by an isoprenoid chemical structure and including derivatives with various functional groups." [ISBN:0198506732]	119	1037	31	17906	0.0298939	0.260504	['GO:0006720']
GO:BP	GO:0009062	fatty acid catabolic process	2.32188e-09	True	positive_corr	"The chemical reactions and pathways resulting in the breakdown of a fatty acid, any of the aliphatic monocarboxylic acids that can be liberated by hydrolysis from naturally occurring fats and oils. Fatty acids are predominantly straight-chain acids of 4 to 24 carbon atoms, which may be saturated or unsaturated; branched fatty acids and hydroxy fatty acids also occur, and very long chain acids of…	105	1037	29	17906	0.0279653	0.27619	['GO:0006631', 'GO:0044242', 'GO:0072329']
GO:BP	GO:0007224	smoothened signaling pathway	2.8343e-09	True	negative_corr	"A series of molecular signals generated as a consequence of activation of the transmembrane protein Smoothened." [GOC:mah, PMID:15205520]	145	2460	54	17906	0.0219512	0.372414	['GO:0007166']
GO:BP	GO:0006613	cotranslational protein targeting to membrane	2.92656e-09	True	negative_corr	"The targeting of proteins to a membrane that occurs during translation. The transport of most secretory proteins, particularly those with more than 100 amino acids, into the endoplasmic reticulum lumen occurs in this manner, as does the import of some proteins into mitochondria." [ISBN:0716731363, PMID:10512867, PMID:16896215]	101	2460	43	17906	0.0174797	0.425743	['GO:0006612']
GO:BP	GO:0072599	establishment of protein localization to endoplasmic reticulum	4.90272e-09	True	negative_corr	"The directed movement of a protein to a specific location in the endoplasmic reticulum." [GOC:mah]	114	2460	46	17906	0.0186992	0.403509	['GO:0070972', 'GO:0072594']
GO:BP	GO:0044260	cellular macromolecule metabolic process	5.53226e-09	True	negative_corr	"The chemical reactions and pathways involving macromolecules, any molecule of high relative molecular mass, the structure of which essentially comprises the multiple repetition of units derived, actually or conceptually, from molecules of low relative molecular mass, as carried out by individual cells." [GOC:mah]	8429	2460	1318	17906	0.535772	0.156365	['GO:0043170', 'GO:0044237']
GO:BP	GO:0055114	oxidation-reduction process	5.54073e-09	True	positive_corr	"A metabolic process that results in the removal or addition of one or more electrons to or from a substance, with or without the concomitant removal or addition of a proton or protons." [GOC:dhl, GOC:ecd, GOC:jh2, GOC:jid, GOC:mlg, GOC:rph]	1028	1037	116	17906	0.111861	0.11284	['GO:0008152']
GO:BP	GO:0006720	isoprenoid metabolic process	7.97188e-09	True	positive_corr	"The chemical reactions and pathways involving isoprenoid compounds, isoprene (2-methylbuta-1,3-diene) or compounds containing or derived from linked isoprene (3-methyl-2-butenylene) residues." [ISBN:0198547684]	140	1037	33	17906	0.0318226	0.235714	['GO:0044255']
GO:BP	GO:0009410	response to xenobiotic stimulus	8.25655e-09	True	positive_corr	"Any process that results in a change in state or activity of a cell or an organism (in terms of movement, secretion, enzyme production, gene expression, etc.) as a result of a xenobiotic compound stimulus. Xenobiotic compounds are compounds foreign to living organisms." [GOC:jl]	299	1037	51	17906	0.0491803	0.170569	['GO:0042221']
GO:BP	GO:0005996	monosaccharide metabolic process	1.07068e-08	True	positive_corr	"The chemical reactions and pathways involving monosaccharides, the simplest carbohydrates. They are polyhydric alcohols containing either an aldehyde or a keto group and between three to ten or more carbon atoms. They form the constitutional repeating units of oligo- and polysaccharides." [ISBN:0198506732]	301	1037	51	17906	0.0491803	0.169435	['GO:0005975', 'GO:0044281']
GO:BP	GO:0016070	RNA metabolic process	1.15218e-08	True	negative_corr	"The cellular chemical reactions and pathways involving RNA, ribonucleic acid, one of the two main type of nucleic acid, consisting of a long, unbranched macromolecule formed from ribonucleotides joined in 3',5'-phosphodiester linkage." [ISBN:0198506732]	4714	2460	789	17906	0.320732	0.167374	['GO:0090304']
GO:BP	GO:0000902	cell morphogenesis	2.16722e-08	True	negative_corr	"The developmental process in which the size or shape of a cell is generated and organized." [GOC:clt, GOC:dph, GOC:go_curators, GOC:tb]	1068	2460	225	17906	0.0914634	0.210674	['GO:0032989']
GO:BP	GO:0034754	cellular hormone metabolic process	2.63537e-08	True	positive_corr	"The chemical reactions and pathways involving any hormone, naturally occurring substances secreted by specialized cells that affects the metabolism or behavior of other cells possessing functional receptors for the hormone, as carried out by individual cells." [GOC:mah]	130	1037	31	17906	0.0298939	0.238462	['GO:0042445', 'GO:0044237']
GO:BP	GO:0022607	cellular component assembly	2.9534e-08	True	negative_corr	"The aggregation, arrangement and bonding together of a cellular component." [GOC:isa_complete]	3000	2460	531	17906	0.215854	0.177	['GO:0016043', 'GO:0044085']
GO:BP	GO:0051641	cellular localization	3.04717e-08	True	negative_corr	"A cellular localization process whereby a substance or cellular entity, such as a protein complex or organelle, is transported to, and/or maintained in, a specific location within a cell including the localization of substances or cellular entities to the cell membrane." [GOC:tb, GOC:vw]	2889	2460	514	17906	0.208943	0.177916	['GO:0051179']
GO:BP	GO:0017144	drug metabolic process	3.75465e-08	True	positive_corr	"The chemical reactions and pathways involving a drug, a substance used in the diagnosis, treatment or prevention of a disease; as used here antibiotic substances (see antibiotic metabolism) are considered to be drugs, even if not used in medical or veterinary practice." [GOC:cab2]	600	1037	78	17906	0.075217	0.13	['GO:0044237']
GO:BP	GO:0016101	diterpenoid metabolic process	3.92516e-08	True	positive_corr	"The chemical reactions and pathways involving diterpenoid compounds, terpenoids with four isoprene units." [ISBN:0198547684]	109	1037	28	17906	0.027001	0.256881	['GO:0006721']
GO:BP	GO:0032989	cellular component morphogenesis	4.45808e-08	True	negative_corr	"The process in which cellular structures, including whole cells or cell parts, are generated and organized." [GOC:dph, GOC:mah, GOC:tb]	1177	2460	242	17906	0.098374	0.205607	['GO:0009653', 'GO:0016043', 'GO:0048869']
GO:BP	GO:0007155	cell adhesion	5.38391e-08	True	negative_corr	"The attachment of a cell, either to another cell or to an underlying substrate such as the extracellular matrix, via cell adhesion molecules." [GOC:hb, GOC:pf]	1440	2460	285	17906	0.115854	0.197917	['GO:0022610']
GO:BP	GO:0001523	retinoid metabolic process	5.43931e-08	True	positive_corr	"The chemical reactions and pathways involving retinoids, any member of a class of isoprenoids that contain or are derived from four prenyl groups linked head-to-tail. Retinoids include retinol and retinal and structurally similar natural derivatives or synthetic compounds, but need not have vitamin A activity." [ISBN:0198506732]	103	1037	27	17906	0.0260366	0.262136	['GO:0016101']
GO:BP	GO:0022610	biological adhesion	5.77115e-08	True	negative_corr	"The attachment of a cell or organism to a substrate, another cell, or other organism. Biological adhesion includes intracellular attachment between membrane regions." [GOC:isa_complete]	1447	2460	286	17906	0.11626	0.19765	['GO:0008150']
GO:BP	GO:0046395	carboxylic acid catabolic process	6.30133e-08	True	positive_corr	"The chemical reactions and pathways resulting in the breakdown of carboxylic acids, any organic acid containing one or more carboxyl (-COOH) groups." [ISBN:0198506732]	276	1037	47	17906	0.045323	0.17029	['GO:0016054', 'GO:0019752']
GO:BP	GO:0016054	organic acid catabolic process	6.30133e-08	True	positive_corr	"The chemical reactions and pathways resulting in the breakdown of organic acids, any acidic compound containing carbon in covalent linkage." [ISBN:0198506732]	276	1037	47	17906	0.045323	0.17029	['GO:0006082', 'GO:0044248', 'GO:0044282', 'GO:1901575']
GO:BP	GO:0090304	nucleic acid metabolic process	7.16419e-08	True	negative_corr	"Any cellular metabolic process involving nucleic acids." [GOC:dph, GOC:tb]	5207	2460	855	17906	0.347561	0.164202	['GO:0006139', 'GO:0043170']
GO:BP	GO:0000184	nuclear-transcribed mRNA catabolic process, nonsense-mediated decay	8.0697e-08	True	negative_corr	"The nonsense-mediated decay pathway for nuclear-transcribed mRNAs degrades mRNAs in which an amino-acid codon has changed to a nonsense codon; this prevents the translation of such mRNAs into truncated, and potentially harmful, proteins." [GOC:krc, GOC:ma, PMID:10025395]	122	2460	46	17906	0.0186992	0.377049	['GO:0000956']
GO:BP	GO:0070972	protein localization to endoplasmic reticulum	8.49851e-08	True	negative_corr	"A process in which a protein is transported to, or maintained in, a location within the endoplasmic reticulum." [GOC:mah]	139	2460	50	17906	0.0203252	0.359712	['GO:0033365']
GO:BP	GO:0006810	transport	9.5773e-08	True	positive_corr	"The directed movement of substances (such as macromolecules, small molecules, ions) or cellular components (such as complexes and organelles) into, out of or within a cell, or between cells, or within a multicellular organism by means of some agent such as a transporter, pore or motor protein." [GOC:dos, GOC:dph, GOC:jl, GOC:mah]	5337	1037	405	17906	0.39055	0.0758853	['GO:0051234']
GO:BP	GO:0000904	cell morphogenesis involved in differentiation	1.03806e-07	True	negative_corr	"The change in form (cell shape and size) that occurs when relatively unspecialized cells, e.g. embryonic or regenerative cells, acquire specialized structural and/or functional features that characterize the cells, tissues, or organs of the mature organism or some other relatively stable phase of the organism's life history." [GOC:go_curators]	769	2460	171	17906	0.0695122	0.222367	['GO:0000902', 'GO:0048468']
GO:BP	GO:0070727	cellular macromolecule localization	1.16851e-07	True	negative_corr	"Any process in which a macromolecule is transported to, and/or maintained in, a specific location at the level of a cell. Localization at the cellular level encompasses movement within the cell, from within the cell to the cell surface, or from one location to another at the surface of a cell." [GOC:mah]	1994	2460	372	17906	0.15122	0.18656	['GO:0033036', 'GO:0051641']
GO:BP	GO:0034613	cellular protein localization	1.30923e-07	True	negative_corr	"Any process in which a protein is transported to, and/or maintained in, a specific location at the level of a cell. Localization at the cellular level encompasses movement within the cell, from within the cell to the cell surface, or from one location to another at the surface of a cell." [GOC:mah]	1983	2460	370	17906	0.150407	0.186586	['GO:0008104', 'GO:0070727']
GO:BP	GO:0001676	long-chain fatty acid metabolic process	1.41939e-07	True	positive_corr	"The chemical reactions and pathways involving long-chain fatty acids, A long-chain fatty acid is a fatty acid with a chain length between C13 and C22." [GOC:ajp]	107	1037	27	17906	0.0260366	0.252336	['GO:0006631']
GO:BP	GO:0051128	regulation of cellular component organization	1.82008e-07	True	negative_corr	"Any process that modulates the frequency, rate or extent of a process involved in the formation, arrangement of constituent parts, or disassembly of cell structures, including the plasma membrane and any external encapsulating structures such as the cell wall and cell envelope." [GOC:ai]	2541	2460	456	17906	0.185366	0.179457	['GO:0016043', 'GO:0050794']
GO:BP	GO:0055088	lipid homeostasis	1.8231e-07	True	positive_corr	"Any process involved in the maintenance of an internal steady state of lipid within an organism or cell." [GOC:BHF, GOC:rl]	156	1037	33	17906	0.0318226	0.211538	['GO:0048878']
GO:BP	GO:0022008	neurogenesis	1.82356e-07	True	negative_corr	"Generation of cells within the nervous system." [GO_REF:0000021, GOC:cls, GOC:curators, GOC:dgh, GOC:dph, GOC:jid, GOC:mtg_15jun06]	1679	2460	321	17906	0.130488	0.191185	['GO:0007399', 'GO:0030154']
GO:BP	GO:0048731	system development	2.41656e-07	True	negative_corr	"The process whose specific outcome is the progression of an organismal system over time, from its formation to the mature structure. A system is a regularly interacting or interdependent group of organs or tissues that work together to carry out a given biological process." [GOC:dph, GOC:jid]	5020	2460	824	17906	0.334959	0.164143	['GO:0007275', 'GO:0048856']
GO:BP	GO:0032530	regulation of microvillus organization	2.75596e-07	True	positive_corr	"Any process that modulates the frequency, rate or extent of a process involved in the formation, arrangement of constituent parts, or disassembly of a microvillus." [GOC:mah]	13	1037	10	17906	0.0096432	0.769231	['GO:0032528', 'GO:0120035']
GO:BP	GO:0019585	glucuronate metabolic process	2.92189e-07	True	positive_corr	"The chemical reactions and pathways involving glucuronate, any salt or ester of glucuronic acid, the uronic acid formally derived from glucose by oxidation of the hydroxymethylene group at C-6 to a carboxyl group." [GOC:go_curators, ISBN:0198506732]	24	1037	13	17906	0.0125362	0.541667	['GO:0006063']
GO:BP	GO:0006063	uronic acid metabolic process	2.92189e-07	True	positive_corr	"The chemical reactions and pathways involving uronic acid, any monocarboxylic acid formally derived by oxidizing to a carboxyl group the terminal hydroxymethylene group of either an aldose with four or more carbon atoms in the molecule, or of any glycoside derived from such an aldose." [ISBN:0198506732]	24	1037	13	17906	0.0125362	0.541667	['GO:0005996', 'GO:0032787']
GO:BP	GO:0032528	microvillus organization	2.92189e-07	True	positive_corr	"A process that is carried out at the cellular level which results in the assembly, arrangement of constituent parts, or disassembly of a microvillus, a thin cylindrical membrane-covered projection on the surface of a cell." [GOC:mah]	24	1037	13	17906	0.0125362	0.541667	['GO:0120036']
GO:BP	GO:0048468	cell development	3.38762e-07	True	negative_corr	"The process whose specific outcome is the progression of the cell over time, from its formation to the mature structure. Cell development does not include the steps involved in committing a cell to a specific fate." [GOC:go_curators]	2215	2460	404	17906	0.164228	0.182393	['GO:0030154', 'GO:0048856', 'GO:0048869']
GO:BP	GO:0007275	multicellular organism development	3.44549e-07	True	negative_corr	"The biological process whose specific outcome is the progression of a multicellular organism over time from an initial condition (e.g. a zygote or a young adult) to a later condition (e.g. a multicellular animal or an aged adult)." [GOC:dph, GOC:ems, GOC:isa_complete, GOC:tb]	5604	2460	907	17906	0.368699	0.161849	['GO:0032501', 'GO:0048856']
GO:BP	GO:0030182	neuron differentiation	3.65697e-07	True	negative_corr	"The process in which a relatively unspecialized cell acquires specialized features of a neuron." [GOC:mah]	1409	2460	276	17906	0.112195	0.195884	['GO:0030154', 'GO:0048699']
GO:BP	GO:0051234	establishment of localization	4.71418e-07	True	positive_corr	"Any process that localizes a substance or cellular component. This may occur via movement, tethering or selective degradation." [GOC:ai, GOC:dos]	5460	1037	409	17906	0.394407	0.0749084	['GO:0051179']
GO:BP	GO:0034308	primary alcohol metabolic process	4.82805e-07	True	positive_corr	"The chemical reactions and pathways involving primary alcohols. A primary alcohol is any alcohol in which a hydroxy group, -OH, is attached to a saturated carbon atom which has either three hydrogen atoms attached to it or only one other carbon atom and two hydrogen atoms attached to it." [GOC:mah]	90	1037	24	17906	0.0231437	0.266667	['GO:0006066']
GO:BP	GO:0007017	microtubule-based process	5.05612e-07	True	negative_corr	"Any cellular process that depends upon or alters the microtubule cytoskeleton, that part of the cytoskeleton comprising microtubules and their associated proteins." [GOC:mah]	778	2460	170	17906	0.0691057	0.218509	['GO:0009987']
GO:BP	GO:0071702	organic substance transport	6.89869e-07	True	positive_corr	"The directed movement of organic substances into, out of or within a cell, or between cells, or within a multicellular organism by means of some agent such as a transporter or pore. An organic substance is a molecular entity that contains carbon." [CHEBI:50860, GOC:mah]	2937	1037	246	17906	0.237223	0.0837589	['GO:0006810']
GO:BP	GO:0006641	triglyceride metabolic process	7.9388e-07	True	positive_corr	"The chemical reactions and pathways involving triglyceride, any triester of glycerol. The three fatty acid residues may all be the same or differ in any permutation. Triglycerides are important components of plant oils, animal fats and animal plasma lipoproteins." [ISBN:0198506732]	107	1037	26	17906	0.0250723	0.242991	['GO:0006639']
GO:BP	GO:0006690	icosanoid metabolic process	8.35493e-07	True	positive_corr	"The chemical reactions and pathways involving icosanoids, any of a group of C20 polyunsaturated fatty acids." [GOC:ma]	115	1037	27	17906	0.0260366	0.234783	['GO:0019752', 'GO:1901568']
GO:BP	GO:0070925	organelle assembly	8.46841e-07	True	negative_corr	"The aggregation, arrangement and bonding together of a set of components to form an organelle. An organelle is an organized structure of distinctive morphology and function. Includes the nucleus, mitochondria, plastids, vacuoles, vesicles, ribosomes and the cytoskeleton. Excludes the plasma membrane." [GOC:mah]	847	2460	181	17906	0.0735772	0.213695	['GO:0006996', 'GO:0022607']
GO:BP	GO:0048699	generation of neurons	1.19966e-06	True	negative_corr	"The process in which nerve cells are generated. This includes the production of neuroblasts and their differentiation into neurons." [GOC:nln]	1574	2460	300	17906	0.121951	0.190597	['GO:0022008']
GO:BP	GO:0006139	nucleobase-containing compound metabolic process	1.42971e-06	True	negative_corr	"Any cellular metabolic process involving nucleobases, nucleosides, nucleotides and nucleic acids." [GOC:ai]	5736	2460	921	17906	0.37439	0.160565	['GO:0006725', 'GO:0034641', 'GO:0044238', 'GO:0046483', 'GO:1901360']
GO:BP	GO:0019080	viral gene expression	1.47219e-06	True	negative_corr	"A process by which a viral gene is converted into a mature gene product or products (proteins or RNA). This includes viral transcription, processing to produce a mature RNA product, and viral translation." [GOC:bf, GOC:jl, ISBN:0121585336]	195	2460	60	17906	0.0243902	0.307692	['GO:0016032']
GO:BP	GO:0032502	developmental process	1.8638e-06	True	negative_corr	"A biological process whose specific outcome is the progression of an integrated living unit: an anatomical structure (which may be a subcellular structure, cell, tissue, or organ), or organism over time from an initial condition to a later condition." [GOC:isa_complete]	6630	2460	1047	17906	0.42561	0.157919	['GO:0008150']
GO:BP	GO:0035295	tube development	2.0225e-06	True	negative_corr	"The process whose specific outcome is the progression of a tube over time, from its initial formation to a mature structure. Epithelial and endothelial tubes transport gases, liquids and cells from one site to another and form the basic structure of many organs and tissues including lung and trachea, kidney, the mammary gland, the vascular system and the gastrointestinal and urinary-genital trac…	1143	2460	229	17906	0.0930894	0.20035	['GO:0007275', 'GO:0048856']
GO:BP	GO:0046394	carboxylic acid biosynthetic process	2.14882e-06	True	positive_corr	"The chemical reactions and pathways resulting in the formation of carboxylic acids, any organic acid containing one or more carboxyl (-COOH) groups." [ISBN:0198506732]	347	1037	51	17906	0.0491803	0.146974	['GO:0016053', 'GO:0019752']
GO:BP	GO:0007010	cytoskeleton organization	2.22619e-06	True	negative_corr	"A process that is carried out at the cellular level which results in the assembly, arrangement of constituent parts, or disassembly of cytoskeletal structures." [GOC:dph, GOC:jl, GOC:mah]	1371	2460	266	17906	0.10813	0.194019	['GO:0006996']
GO:BP	GO:0033365	protein localization to organelle	2.3106e-06	True	negative_corr	"A process in which a protein is transported to, or maintained in, a location within an organelle." [GOC:mah]	964	2460	199	17906	0.0808943	0.206432	['GO:0034613']
GO:BP	GO:0009790	embryo development	2.32629e-06	True	negative_corr	"The process whose specific outcome is the progression of an embryo from its formation until the end of its embryonic life stage. The end of the embryonic stage is organism-specific. For example, for mammals, the process would begin with zygote formation and end with birth. For insects, the process would begin at zygote formation and end with larval hatching. For plant zygotic embryos, this would…	1060	2460	215	17906	0.0873984	0.20283	['GO:0007275']
GO:BP	GO:0016053	organic acid biosynthetic process	2.38049e-06	True	positive_corr	"The chemical reactions and pathways resulting in the formation of organic acids, any acidic compound containing carbon in covalent linkage." [ISBN:0198506732]	348	1037	51	17906	0.0491803	0.146552	['GO:0006082', 'GO:0044249', 'GO:0044283', 'GO:1901576']
GO:BP	GO:0098656	anion transmembrane transport	2.95325e-06	True	positive_corr	"The process in which an anion is transported across a membrane." [GOC:dos, GOC:vw]	298	1037	46	17906	0.0443587	0.154362	['GO:0006820', 'GO:0034220']
GO:BP	GO:0048729	tissue morphogenesis	3.19385e-06	True	negative_corr	"The process in which the anatomical structures of a tissue are generated and organized." [GOC:dph, GOC:jid]	686	2460	151	17906	0.0613821	0.220117	['GO:0009653', 'GO:0009888']
GO:BP	GO:0035239	tube morphogenesis	3.26427e-06	True	negative_corr	"The process in which the anatomical structures of a tube are generated and organized. Epithelial and endothelial tubes transport gases, liquids and cells from one site to another and form the basic structure of many organs and tissues, with tube shape and organization varying from the single-celled excretory organ in Caenorhabditis elegans to the branching trees of the mammalian kidney and insec…	944	2460	195	17906	0.0792683	0.206568	['GO:0009653', 'GO:0035295']
GO:BP	GO:0006639	acylglycerol metabolic process	3.27834e-06	True	positive_corr	"The chemical reactions and pathways involving acylglycerol, any mono-, di- or triester of glycerol with (one or more) fatty acids." [ISBN:0198506732]	130	1037	28	17906	0.027001	0.215385	['GO:0006638', 'GO:0046486']
GO:BP	GO:0015748	organophosphate ester transport	3.42628e-06	True	positive_corr	"The directed movement of organophosphate esters into, out of or within a cell, or between cells, by means of some agent such as a transporter or pore. Organophosphate esters are small organic molecules containing phosphate ester bonds." [GOC:mcc]	122	1037	27	17906	0.0260366	0.221311	['GO:0071702']
GO:BP	GO:0006638	neutral lipid metabolic process	3.94305e-06	True	positive_corr	"The chemical reactions and pathways involving neutral lipids, lipids only soluble in solvents of very low polarity." [ISBN:0198547684]	131	1037	28	17906	0.027001	0.21374	['GO:0044255']
GO:BP	GO:0034220	ion transmembrane transport	4.55275e-06	True	positive_corr	"A process in which an ion is transported across a membrane." [GOC:mah]	1184	1037	119	17906	0.114754	0.100507	['GO:0006811', 'GO:0055085']
GO:BP	GO:0042632	cholesterol homeostasis	5.01649e-06	True	positive_corr	"Any process involved in the maintenance of an internal steady state of cholesterol within an organism or cell." [GOC:go_curators]	100	1037	24	17906	0.0231437	0.24	['GO:0055092']
GO:BP	GO:0061512	protein localization to cilium	5.53787e-06	True	negative_corr	"A process in which a protein is transported to, or maintained in, a location within a cilium." [GOC:dph]	55	2460	26	17906	0.0105691	0.472727	['GO:0033365']
GO:BP	GO:0006869	lipid transport	6.14473e-06	True	positive_corr	"The directed movement of lipids into, out of or within a cell, or between cells, by means of some agent such as a transporter or pore. Lipids are compounds soluble in an organic solvent but not, or sparingly, in an aqueous solvent." [ISBN:0198506732]	390	1037	54	17906	0.0520733	0.138462	['GO:0010876', 'GO:0071702']
GO:BP	GO:0055092	sterol homeostasis	6.22375e-06	True	positive_corr	"Any process involved in the maintenance of an internal steady state of sterol within an organism or cell." [GOC:BHF, GOC:rl]	101	1037	24	17906	0.0231437	0.237624	['GO:0055088']
GO:BP	GO:0031344	regulation of cell projection organization	6.29508e-06	True	negative_corr	"Any process that modulates the frequency, rate or extent of a process involved in the formation, arrangement of constituent parts, or disassembly of cell projections." [GOC:mah]	704	2460	153	17906	0.0621951	0.21733	['GO:0030030', 'GO:0051128']
GO:BP	GO:0061448	connective tissue development	6.30849e-06	True	negative_corr	"The progression of a connective tissue over time, from its formation to the mature structure." [GOC:BHF]	281	2460	76	17906	0.0308943	0.270463	['GO:0009888']
GO:BP	GO:0048856	anatomical structure development	6.69851e-06	True	negative_corr	"The biological process whose specific outcome is the progression of an anatomical structure from an initial condition to its mature state. This process begins with the formation of the structure and ends with the mature structure, whatever form that may be including its natural destruction. An anatomical structure is any biological entity that occupies space and is distinguished from its surroun…	6105	2460	968	17906	0.393496	0.158559	['GO:0032502']
GO:BP	GO:1901568	fatty acid derivative metabolic process	6.77744e-06	True	positive_corr	"The chemical reactions and pathways involving fatty acid derivative." [GOC:pr, GOC:TermGenie]	169	1037	32	17906	0.0308582	0.189349	['GO:0071704']
GO:BP	GO:0048666	neuron development	6.90546e-06	True	negative_corr	"The process whose specific outcome is the progression of a neuron over time, from initial commitment of the cell to a specific fate, to the fully functional differentiated cell." [GOC:dph]	1146	2460	227	17906	0.0922764	0.19808	['GO:0030182', 'GO:0048468']
GO:BP	GO:0120035	regulation of plasma membrane bounded cell projection organization	7.39925e-06	True	negative_corr	"Any process that modulates the frequency, rate or extent of a process involved in the formation, arrangement of constituent parts, or disassembly of plasma membrane bounded cell projections." [GOC:krc]	694	2460	151	17906	0.0613821	0.217579	['GO:0031344', 'GO:0120036']
GO:BP	GO:0006694	steroid biosynthetic process	9.45578e-06	True	positive_corr	"The chemical reactions and pathways resulting in the formation of steroids, compounds with a 1,2,cyclopentanoperhydrophenanthrene nucleus; includes de novo formation and steroid interconversion by modification." [GOC:go_curators]	199	1037	35	17906	0.0337512	0.175879	['GO:0008202', 'GO:0008610', 'GO:1901362']
GO:BP	GO:0033559	unsaturated fatty acid metabolic process	9.53054e-06	True	positive_corr	"The chemical reactions and pathways involving an unsaturated fatty acid, any fatty acid containing one or more double bonds between carbon atoms." [GOC:mah]	111	1037	25	17906	0.024108	0.225225	['GO:0006631']
GO:BP	GO:0048519	negative regulation of biological process	1.04106e-05	True	negative_corr	"Any process that stops, prevents, or reduces the frequency, rate or extent of a biological process. Biological processes are regulated by many means; examples include the control of gene expression, protein modification or interaction with a protein or substrate molecule." [GOC:jid]	5681	2460	906	17906	0.368293	0.159479	['GO:0008150', 'GO:0050789']
GO:BP	GO:0009059	macromolecule biosynthetic process	1.14065e-05	True	negative_corr	"The chemical reactions and pathways resulting in the formation of a macromolecule, any molecule of high relative molecular mass, the structure of which essentially comprises the multiple repetition of units derived, actually or conceptually, from molecules of low relative molecular mass." [GOC:mah]	5167	2460	832	17906	0.338211	0.161022	['GO:0043170', 'GO:1901576']
GO:BP	GO:0044271	cellular nitrogen compound biosynthetic process	1.17173e-05	True	negative_corr	"The chemical reactions and pathways resulting in the formation of organic and inorganic nitrogenous compounds." [GOC:jl, ISBN:0198506732]	5008	2460	809	17906	0.328862	0.161542	['GO:0034641', 'GO:0044249']
GO:BP	GO:0043170	macromolecule metabolic process	1.17542e-05	True	negative_corr	"The chemical reactions and pathways involving macromolecules, any molecule of high relative molecular mass, the structure of which essentially comprises the multiple repetition of units derived, actually or conceptually, from molecules of low relative molecular mass." [GOC:mah]	9592	2460	1450	17906	0.589431	0.151168	['GO:0071704']
GO:BP	GO:0007156	homophilic cell adhesion via plasma membrane adhesion molecules	1.2911e-05	True	negative_corr	"The attachment of a plasma membrane adhesion molecule in one cell to an identical molecule in an adjacent cell." [ISBN:0198506732]	167	2460	52	17906	0.0211382	0.311377	['GO:0098742']
GO:BP	GO:0098742	cell-cell adhesion via plasma-membrane adhesion molecules	1.29715e-05	True	negative_corr	"The attachment of one cell to another cell via adhesion molecules that are at least partially embedded in the plasma membrane." [GOC:dos]	275	2460	74	17906	0.0300813	0.269091	['GO:0098609']
GO:BP	GO:0015718	monocarboxylic acid transport	1.43422e-05	True	positive_corr	"The directed movement of monocarboxylic acids into, out of or within a cell, or between cells, by means of some agent such as a transporter or pore." [GOC:krc]	174	1037	32	17906	0.0308582	0.183908	['GO:0046942']
GO:BP	GO:0009887	animal organ morphogenesis	1.53071e-05	True	negative_corr	"Morphogenesis of an animal organ. An organ is defined as a tissue or set of tissues that work together to perform a specific function or functions. Morphogenesis is the process in which anatomical structures are generated and organized. Organs are commonly observed as visibly distinct structures, but may also exist as loosely associated clusters of cells that work together to perform a specific …	1095	2460	217	17906	0.0882114	0.198174	['GO:0009653', 'GO:0048513']
GO:BP	GO:0030258	lipid modification	1.60858e-05	True	positive_corr	"The covalent alteration of one or more fatty acids in a lipid, resulting in a change in the properties of the lipid." [GOC:mah]	242	1037	39	17906	0.0376085	0.161157	['GO:0044255']
GO:BP	GO:0051179	localization	1.6737e-05	True	positive_corr	"Any process in which a cell, a substance, or a cellular entity, such as a protein complex or organelle, is transported, tethered to or otherwise maintained in a specific location. In the case of substances, localization may also be achieved via selective degradation." [GOC:ai, GOC:dos]	6889	1037	487	17906	0.469624	0.0706924	['GO:0008150']
GO:BP	GO:0034645	cellular macromolecule biosynthetic process	2.03735e-05	True	negative_corr	"The chemical reactions and pathways resulting in the formation of a macromolecule, any molecule of high relative molecular mass, the structure of which essentially comprises the multiple repetition of units derived, actually or conceptually, from molecules of low relative molecular mass, carried out by individual cells." [GOC:mah]	5008	2460	807	17906	0.328049	0.161142	['GO:0009059', 'GO:0044249', 'GO:0044260']
GO:BP	GO:0030855	epithelial cell differentiation	2.1752e-05	True	positive_corr	"The process in which a relatively unspecialized cell acquires specialized features of an epithelial cell, any of the cells making up an epithelium." [GOC:ecd, PMID:11839751]	786	1037	86	17906	0.0829315	0.109415	['GO:0030154', 'GO:0060429']
GO:BP	GO:0065008	regulation of biological quality	2.20015e-05	True	positive_corr	"Any process that modulates a qualitative or quantitative trait of a biological quality. A biological quality is a measurable attribute of an organism or part of an organism, such as size, mass, shape, color, etc." [GOC:dph, GOC:isa_complete, GOC:mah, GOC:pr, GOC:vw]	4156	1037	318	17906	0.306654	0.0765159	['GO:0065007']
GO:BP	GO:0002009	morphogenesis of an epithelium	2.39253e-05	True	negative_corr	"The process in which the anatomical structures of epithelia are generated and organized. An epithelium consists of closely packed cells arranged in one or more layers, that covers the outer surfaces of the body or lines any internal cavity or tube." [GOC:dph, GOC:jl, GOC:tb, ISBN:0198506732]	556	2460	125	17906	0.050813	0.22482	['GO:0048729', 'GO:0060429']
GO:BP	GO:0048646	anatomical structure formation involved in morphogenesis	2.55727e-05	True	negative_corr	"The developmental process pertaining to the initial formation of an anatomical structure from unspecified parts. This process begins with the specific processes that contribute to the appearance of the discrete structure and ends when the structural rudiment is recognizable. An anatomical structure is any biological entity that occupies space and is distinguished from its surroundings. Anatomica…	1206	2460	234	17906	0.095122	0.19403	['GO:0009653', 'GO:0032502']
GO:BP	GO:0008210	estrogen metabolic process	2.63135e-05	True	positive_corr	"The chemical reactions and pathways involving estrogens, C18 steroid hormones that can stimulate the development of female sexual characteristics. Also found in plants." [ISBN:0198506732]	32	1037	13	17906	0.0125362	0.40625	['GO:0008202', 'GO:0034754']
GO:BP	GO:0031175	neuron projection development	2.72684e-05	True	negative_corr	"The process whose specific outcome is the progression of a neuron projection over time, from its formation to the mature structure. A neuron projection is any process extending from a neural cell, such as axons or dendrites (collectively called neurites)." [GOC:mah]	1017	2460	203	17906	0.0825203	0.199607	['GO:0048666', 'GO:0120036']
GO:BP	GO:0010876	lipid localization	3.17236e-05	True	positive_corr	"Any process in which a lipid is transported to, or maintained in, a specific location." [GOC:BHF, GOC:dph, GOC:tb]	431	1037	56	17906	0.0540019	0.12993	['GO:0033036']
GO:BP	GO:0048878	chemical homeostasis	3.17458e-05	True	positive_corr	"Any biological process involved in the maintenance of an internal steady state of a chemical." [GOC:isa_complete]	1224	1037	119	17906	0.114754	0.0972222	['GO:0042592']
GO:BP	GO:0048858	cell projection morphogenesis	3.18112e-05	True	negative_corr	"The process in which the anatomical structures of a cell projection are generated and organized." [GO_REF:0000021, GOC:mtg_15jun06]	691	2460	148	17906	0.0601626	0.214182	['GO:0000902', 'GO:0030030', 'GO:0032990']
GO:BP	GO:0019637	organophosphate metabolic process	3.22831e-05	True	positive_corr	"The chemical reactions and pathways involving organophosphates, any phosphate-containing organic compound." [ISBN:0198506732]	1051	1037	106	17906	0.102218	0.100856	['GO:0006793', 'GO:0071704']
GO:BP	GO:0031589	cell-substrate adhesion	3.68046e-05	True	negative_corr	"The attachment of a cell to the underlying substrate via adhesion molecules." [GOC:mah, GOC:pf]	355	2460	88	17906	0.0357724	0.247887	['GO:0007155']
GO:BP	GO:0120039	plasma membrane bounded cell projection morphogenesis	3.81193e-05	True	negative_corr	"The process in which the anatomical structures of a plasma membrane bounded cell projection are generated and organized." [GOC:krc]	687	2460	147	17906	0.0597561	0.213974	['GO:0048858']
GO:BP	GO:0000956	nuclear-transcribed mRNA catabolic process	4.09621e-05	True	negative_corr	"The chemical reactions and pathways resulting in the breakdown of nuclear-transcribed mRNAs in eukaryotic cells." [GOC:krc]	211	2460	60	17906	0.0243902	0.28436	['GO:0006402']
GO:BP	GO:0008643	carbohydrate transport	4.29272e-05	True	positive_corr	"The directed movement of carbohydrate into, out of or within a cell, or between cells, by means of some agent such as a transporter or pore. Carbohydrates are any of a group of organic compounds based of the general formula Cx(H2O)y." [GOC:ai]	154	1037	29	17906	0.0279653	0.188312	['GO:0071702']
GO:BP	GO:0048812	neuron projection morphogenesis	5.38083e-05	True	negative_corr	"The process in which the anatomical structures of a neuron projection are generated and organized. A neuron projection is any process extending from a neural cell, such as axons or dendrites." [GOC:mah]	673	2460	144	17906	0.0585366	0.213967	['GO:0031175', 'GO:0120039']
GO:BP	GO:0006814	sodium ion transport	5.89374e-05	True	positive_corr	"The directed movement of sodium ions (Na+) into, out of or within a cell, or between cells, by means of some agent such as a transporter or pore." [GOC:ai]	223	1037	36	17906	0.0347155	0.161435	['GO:0015672', 'GO:0030001']
GO:BP	GO:0043009	chordate embryonic development	6.2278e-05	True	negative_corr	"The process whose specific outcome is the progression of the embryo over time, from zygote formation through a stage including a notochord and neural tube until birth or egg hatching." [GOC:mtg_sensu]	657	2460	141	17906	0.0573171	0.214612	['GO:0009792']
GO:BP	GO:0060562	epithelial tube morphogenesis	6.27693e-05	True	negative_corr	"The process in which the anatomical structures of a tube are generated and organized from an epithelium. Epithelial tubes transport gases, liquids and cells from one site to another and form the basic structure of many organs and tissues, with tube shape and organization varying from the single-celled excretory organ in Caenorhabditis elegans to the branching trees of the mammalian kidney and in…	332	2460	83	17906	0.0337398	0.25	['GO:0002009', 'GO:0035239']
GO:BP	GO:0052695	cellular glucuronidation	6.45933e-05	True	positive_corr	"The modification of an organic chemical by the conjugation of glucuronic acid. The substances resulting from glucuronidation are known as glucuronosides (or glucuronides) and are often much more water-soluble than the non-glucuronic acid-containing precursor." [GOC:BHF]	19	1037	10	17906	0.0096432	0.526316	['GO:0019585']
GO:BP	GO:0009792	embryo development ending in birth or egg hatching	6.5494e-05	True	negative_corr	"The process whose specific outcome is the progression of an embryo over time, from zygote formation until the end of the embryonic life stage. The end of the embryonic life stage is organism-specific and may be somewhat arbitrary; for mammals it is usually considered to be birth, for insects the hatching of the first instar larva from the eggshell." [GOC:go_curators, GOC:isa_complete, GOC:mtg_se…	675	2460	144	17906	0.0585366	0.213333	['GO:0009790']
GO:BP	GO:0045216	cell-cell junction organization	7.04008e-05	True	positive_corr	"A process that is carried out at the cellular level which results in the assembly, arrangement of constituent parts, or disassembly of a cell-cell junction. A cell-cell junction is a specialized region of connection between two cells." [GOC:ai, GOC:dph, GOC:jl, GOC:mah]	195	1037	33	17906	0.0318226	0.169231	['GO:0034330']
GO:BP	GO:0032990	cell part morphogenesis	7.10751e-05	True	negative_corr	"The process in which the anatomical structures of a cell part are generated and organized." [GOC:mah]	711	2460	150	17906	0.0609756	0.21097	['GO:0032989']
GO:BP	GO:0030154	cell differentiation	7.15814e-05	True	negative_corr	"The process in which relatively unspecialized cells, e.g. embryonic or regenerative cells, acquire specialized structural and/or functional features that characterize the cells, tissues, or organs of the mature organism or some other relatively stable phase of the organism's life history. Differentiation includes the processes involved in commitment of a cell to a specific fate and its subsequen…	4335	2460	705	17906	0.286585	0.16263	['GO:0048869']
GO:BP	GO:0043062	extracellular structure organization	7.17538e-05	True	negative_corr	"A process that is carried out at the cellular level which results in the assembly, arrangement of constituent parts, or disassembly of structures in the space external to the outermost structure of a cell. For cells without external protective or external encapsulating structures this refers to space outside of the plasma membrane, and also covers the host cell environment outside an intracellul…	376	2460	91	17906	0.0369919	0.242021	['GO:0016043']
GO:BP	GO:0072657	protein localization to membrane	7.1936e-05	True	negative_corr	"A process in which a protein is transported to, or maintained in, a specific location in a membrane." [GOC:mah]	641	2460	138	17906	0.0560976	0.215289	['GO:0034613']
GO:BP	GO:0010467	gene expression	7.95152e-05	True	negative_corr	"The process in which a gene's sequence is converted into a mature gene product or products (proteins or RNA). This includes the production of an RNA transcript as well as any processing to produce a mature RNA product or an mRNA or circRNA (for protein-coding genes) and the translation of that mRNA or circRNA into protein. Protein maturation is included when required to form an active form of a …	5672	2460	897	17906	0.364634	0.158145	['GO:0043170']
GO:BP	GO:0048869	cellular developmental process	8.10478e-05	True	negative_corr	"A biological process whose specific outcome is the progression of a cell over time from an initial condition to a later condition." [GOC:isa_complete]	4531	2460	733	17906	0.297967	0.161774	['GO:0009987', 'GO:0032502']
GO:BP	GO:0034330	cell junction organization	8.52323e-05	True	negative_corr	"A process that is carried out at the cellular level which results in the assembly, arrangement of constituent parts, or disassembly of a cell junction. A cell junction is a specialized region of connection between two cells or between a cell and the extracellular matrix." [GOC:dph, GOC:jl, GOC:mah]	297	2460	76	17906	0.0308943	0.255892	['GO:0016043']
GO:BP	GO:0045664	regulation of neuron differentiation	8.8901e-05	True	negative_corr	"Any process that modulates the frequency, rate or extent of neuron differentiation." [GOC:go_curators]	684	2460	145	17906	0.0589431	0.211988	['GO:0030182', 'GO:0050767']
GO:BP	GO:0008104	protein localization	9.24835e-05	True	negative_corr	"Any process in which a protein is transported to, or maintained in, a specific location." [GOC:ai]	2923	2460	496	17906	0.201626	0.169689	['GO:0033036']
GO:BP	GO:0051252	regulation of RNA metabolic process	9.62819e-05	True	negative_corr	"Any process that modulates the frequency, rate or extent of the chemical reactions and pathways involving RNA." [GOC:ai]	3856	2460	634	17906	0.257724	0.164419	['GO:0016070', 'GO:0019219', 'GO:0060255']
GO:BP	GO:0046483	heterocycle metabolic process	9.88201e-05	True	negative_corr	"The chemical reactions and pathways involving heterocyclic compounds, those with a cyclic molecular structure and at least two different atoms in the ring (or rings)." [ISBN:0198506732]	5910	2460	930	17906	0.378049	0.15736	['GO:0044237']
GO:BP	GO:0106001	intestinal hexose absorption	0.000103383	True	positive_corr	"Uptake of hexoses, notably D-glucose, fructose, and galactose, into the blood by absorption from the small intestine." [GOC:hjd]	6	1037	6	17906	0.00578592	1	['GO:0008643', 'GO:0050892']
GO:BP	GO:0019369	arachidonic acid metabolic process	0.000103843	True	positive_corr	"The chemical reactions and pathways involving arachidonic acid, a straight chain fatty acid with 20 carbon atoms and four double bonds per molecule. Arachidonic acid is the all-Z-(5,8,11,14)-isomer." [ISBN:0198506732]	54	1037	16	17906	0.0154291	0.296296	['GO:0001676', 'GO:0006690', 'GO:0033559']
GO:BP	GO:0002181	cytoplasmic translation	0.000111138	True	negative_corr	"The chemical reactions and pathways resulting in the formation of a protein in the cytoplasm. This is a ribosome-mediated process in which the information in messenger RNA (mRNA) is used to specify the sequence of amino acids in the protein." [GOC:hjd]	103	2460	36	17906	0.0146341	0.349515	['GO:0006412']
GO:BP	GO:0019373	epoxygenase P450 pathway	0.000122473	True	positive_corr	"The chemical reactions and pathways by which arachidonic acid is converted to other compounds including epoxyeicosatrienoic acids and dihydroxyeicosatrienoic acids." [GOC:mah, PMID:17979511]	20	1037	10	17906	0.0096432	0.5	['GO:0019369']
GO:BP	GO:0030198	extracellular matrix organization	0.000129768	True	negative_corr	"A process that is carried out at the cellular level which results in the assembly, arrangement of constituent parts, or disassembly of an extracellular matrix." [GOC:mah]	375	2460	90	17906	0.0365854	0.24	['GO:0043062']
GO:BP	GO:0021915	neural tube development	0.000129977	True	negative_corr	"The process whose specific outcome is the progression of the neural tube over time, from its formation to the mature structure. The mature structure of the neural tube exists when the tube has been segmented into the forebrain, midbrain, hindbrain and spinal cord regions. In addition neural crest has budded away from the epithelium." [GO_REF:0000021, GOC:cls, GOC:dgh, GOC:dph, GOC:jid, GOC:mtg_1…	168	2460	50	17906	0.0203252	0.297619	['GO:0007399', 'GO:0035295', 'GO:0043009', 'GO:0060429']
GO:BP	GO:0019083	viral transcription	0.000139273	True	negative_corr	"The process by which a viral genome, or part of a viral genome, is transcribed within the host cell." [GOC:jl, ISBN:0781702534]	178	2460	52	17906	0.0211382	0.292135	['GO:0016032', 'GO:0019080']
GO:BP	GO:0048523	negative regulation of cellular process	0.000141906	True	negative_corr	"Any process that stops, prevents, or reduces the frequency, rate or extent of a cellular process, any of those that are carried out at the cellular level, but are not necessarily restricted to a single cell. For example, cell communication occurs among more than one cell, but occurs at the cellular level." [GOC:jid]	4996	2460	798	17906	0.32439	0.159728	['GO:0009987', 'GO:0048519', 'GO:0050794']
GO:BP	GO:0048598	embryonic morphogenesis	0.000154973	True	negative_corr	"The process in which anatomical structures are generated and organized during the embryonic phase. The embryonic phase begins with zygote formation. The end of the embryonic phase is organism-specific. For example, it would be at birth for mammals, larval hatching for insects and seed dormancy in plants." [GOC:jid, GOC:mtg_sensu]	608	2460	131	17906	0.053252	0.215461	['GO:0009653', 'GO:0009790']
GO:BP	GO:0006725	cellular aromatic compound metabolic process	0.000185554	True	negative_corr	"The chemical reactions and pathways involving aromatic compounds, any organic compound characterized by one or more planar rings, each of which contains conjugated double bonds and delocalized pi electrons, as carried out by individual cells." [GOC:ai, ISBN:0198506732]	5956	2460	934	17906	0.379675	0.156817	['GO:0044237']
GO:BP	GO:0060255	regulation of macromolecule metabolic process	0.000192915	True	negative_corr	"Any process that modulates the frequency, rate or extent of the chemical reactions and pathways involving macromolecules, any molecule of high relative molecular mass, the structure of which essentially comprises the multiple repetition of units derived, actually or conceptually, from molecules of low relative molecular mass." [GOC:dph, GOC:tb]	6438	2460	1002	17906	0.407317	0.155638	['GO:0019222', 'GO:0043170']
GO:BP	GO:0000226	microtubule cytoskeleton organization	0.000204844	True	negative_corr	"A process that is carried out at the cellular level which results in the assembly, arrangement of constituent parts, or disassembly of cytoskeletal structures comprising microtubules and their associated proteins." [GOC:mah]	576	2460	125	17906	0.050813	0.217014	['GO:0007010', 'GO:0007017']
GO:BP	GO:0048667	cell morphogenesis involved in neuron differentiation	0.00020906	True	negative_corr	"The process in which the structures of a neuron are generated and organized. This process occurs while the initially relatively unspecialized cell is acquiring the specialized features of a neuron." [GOC:dph, GOC:tb]	611	2460	131	17906	0.053252	0.214403	['GO:0000904', 'GO:0048666']
GO:BP	GO:0010975	regulation of neuron projection development	0.000214939	True	negative_corr	"Any process that modulates the rate, frequency or extent of neuron projection development. Neuron projection development is the process whose specific outcome is the progression of a neuron projection over time, from its formation to the mature structure. A neuron projection is any process extending from a neural cell, such as axons or dendrites (collectively called neurites)." [GOC:dph, GOC:tb]	519	2460	115	17906	0.046748	0.22158	['GO:0031175', 'GO:0045664', 'GO:0120035']
GO:BP	GO:0010468	regulation of gene expression	0.000255223	True	negative_corr	"Any process that modulates the frequency, rate or extent of gene expression. Gene expression is the process in which a gene's coding sequence is converted into a mature gene product or products (proteins or RNA). This includes the production of an RNA transcript as well as any processing to produce a mature RNA product or an mRNA or circRNA (for protein-coding genes) and the translation of that …	4727	2460	757	17906	0.307724	0.160144	['GO:0010467', 'GO:0060255']
GO:BP	GO:0006635	fatty acid beta-oxidation	0.000271392	True	positive_corr	"A fatty acid oxidation process that results in the complete oxidation of a long-chain fatty acid. Fatty acid beta-oxidation begins with the addition of coenzyme A to a fatty acid, and occurs by successive cycles of reactions during each of which the fatty acid is shortened by a two-carbon fragment removed as acetyl coenzyme A; the cycle continues until only two or three carbons remain (as acetyl…	72	1037	18	17906	0.0173578	0.25	['GO:0009062', 'GO:0019395']
GO:BP	GO:0044267	cellular protein metabolic process	0.000284515	True	negative_corr	"The chemical reactions and pathways involving a specific protein, rather than of proteins in general, occurring at the level of an individual cell. Includes cellular protein modification." [GOC:jl]	5357	2460	847	17906	0.344309	0.158111	['GO:0019538', 'GO:0044260']
GO:BP	GO:0042573	retinoic acid metabolic process	0.000284531	True	positive_corr	"The chemical reactions and pathways involving retinoic acid, one of the three components that makes up vitamin A." [GOC:jl, http://www.indstate.edu/thcme/mwking/vitamins.html]	32	1037	12	17906	0.0115718	0.375	['GO:0001523', 'GO:0032787', 'GO:0034754']
GO:BP	GO:0006812	cation transport	0.000288227	True	positive_corr	"The directed movement of cations, atoms or small molecules with a net positive charge, into, out of or within a cell, or between cells, by means of some agent such as a transporter or pore." [GOC:ai]	1205	1037	114	17906	0.109932	0.0946058	['GO:0006811']
GO:BP	GO:0019219	regulation of nucleobase-containing compound metabolic process	0.000288858	True	negative_corr	"Any cellular process that modulates the frequency, rate or extent of the chemical reactions and pathways involving nucleobases, nucleosides, nucleotides and nucleic acids." [GOC:go_curators]	4116	2460	668	17906	0.271545	0.162293	['GO:0006139', 'GO:0031323', 'GO:0051171', 'GO:0080090']
GO:BP	GO:0072358	cardiovascular system development	0.000314259	True	negative_corr	"The process whose specific outcome is the progression of the cardiovascular system over time, from its formation to the mature structure. The cardiovascular system is the anatomical system that has as its parts the heart and blood vessels." [GOC:mah, UBERON:0004535]	829	2460	167	17906	0.0678862	0.201448	['GO:0048731', 'GO:0072359']
GO:BP	GO:0016266	O-glycan processing	0.000316097	True	positive_corr	"The stepwise addition of carbohydrate or carbohydrate derivative residues to the initially added O-linked residue (usually GalNAc) to form a core O-glycan structure." [GOC:mah, GOC:pr, PMID:10580130]	58	1037	16	17906	0.0154291	0.275862	['GO:0006493']
GO:BP	GO:0007389	pattern specification process	0.000325665	True	negative_corr	"Any developmental process that results in the creation of defined areas or spaces within an organism to which cells respond and eventually are instructed to differentiate." [GOC:go_curators, GOC:isa_complete, ISBN:0521436125]	449	2460	102	17906	0.0414634	0.227171	['GO:0007275', 'GO:0032501']
GO:BP	GO:2001141	regulation of RNA biosynthetic process	0.000331194	True	negative_corr	"Any process that modulates the frequency, rate or extent of RNA biosynthetic process." [GOC:dph]	3593	2460	591	17906	0.240244	0.164487	['GO:0010556', 'GO:0031326', 'GO:0032774', 'GO:0051252']
GO:BP	GO:0019627	urea metabolic process	0.000339376	True	positive_corr	"The chemical reactions and pathways involving urea, the water soluble compound O=C-(NH2)2." [ISBN:0198506732]	13	1037	8	17906	0.00771456	0.615385	['GO:0043603', 'GO:0044281', 'GO:0071941', 'GO:1901564']
GO:BP	GO:0001501	skeletal system development	0.000348211	True	negative_corr	"The process whose specific outcome is the progression of the skeleton over time, from its formation to the mature structure. The skeleton is the bony framework of the body in vertebrates (endoskeleton) or the hard outer envelope of insects (exoskeleton or dermoskeleton)." [GOC:dph, GOC:jid, GOC:tb, http://www.stedmans.com/]	535	2460	117	17906	0.047561	0.218692	['GO:0048731']
GO:BP	GO:0072001	renal system development	0.000356008	True	negative_corr	"The process whose specific outcome is the progression of the renal system over time, from its formation to the mature structure. The renal system maintains fluid balance and contributes to electrolyte balance, acid/base balance, and disposal of nitrogenous waste products. In humans, the renal system comprises a pair of kidneys, a pair of ureters, urinary bladder, urethra, sphincter muscle and as…	296	2460	74	17906	0.0300813	0.25	['GO:0001655', 'GO:0048731']
GO:BP	GO:1903506	regulation of nucleic acid-templated transcription	0.000356598	True	negative_corr	"Any process that modulates the frequency, rate or extent of nucleic acid-templated transcription." [GO_REF:0000058, GOC:pr, GOC:TermGenie, GOC:txnOH, GOC:vw]	3588	2460	590	17906	0.239837	0.164437	['GO:0097659', 'GO:2001141']
GO:BP	GO:0022613	ribonucleoprotein complex biogenesis	0.000359724	True	negative_corr	"A cellular process that results in the biosynthesis of constituent macromolecules, assembly, and arrangement of constituent parts of a complex containing RNA and proteins. Includes the biosynthesis of the constituent RNA and protein molecules, and those macromolecular modifications that are involved in synthesis or assembly of the ribonucleoprotein complex." [GOC:isa_complete, GOC:mah]	433	2460	99	17906	0.0402439	0.228637	['GO:0044085']
GO:BP	GO:0046486	glycerolipid metabolic process	0.000375812	True	positive_corr	"The chemical reactions and pathways involving glycerolipids, any lipid with a glycerol backbone. Diacylglycerol and phosphatidate are key lipid intermediates of glycerolipid biosynthesis." [GOC:ai, PMID:8906569]	416	1037	52	17906	0.0501446	0.125	['GO:0044255']
GO:BP	GO:0001944	vasculature development	0.000404933	True	negative_corr	"The process whose specific outcome is the progression of the vasculature over time, from its formation to the mature structure. The vasculature is an interconnected tubular multi-tissue structure that contains fluid that is actively transported around the organism." [GOC:dph, UBERON:0002409]	820	2460	165	17906	0.0670732	0.20122	['GO:0048731', 'GO:0072358']
GO:BP	GO:0006355	regulation of transcription, DNA-templated	0.000416884	True	negative_corr	"Any process that modulates the frequency, rate or extent of cellular DNA-templated transcription." [GOC:go_curators, GOC:txnOH]	3517	2460	579	17906	0.235366	0.164629	['GO:0006351', 'GO:0010468', 'GO:1903506', 'GO:2000112']
GO:BP	GO:0015914	phospholipid transport	0.00044089	True	positive_corr	"The directed movement of phospholipids into, out of or within a cell, or between cells, by means of some agent such as a transporter or pore. Phospholipids are any lipids containing phosphoric acid as a mono- or diester." [GOC:ai]	90	1037	20	17906	0.0192864	0.222222	['GO:0006869', 'GO:0015711', 'GO:0015748']
GO:BP	GO:0042493	response to drug	0.00045582	True	positive_corr	"Any process that results in a change in state or activity of a cell or an organism (in terms of movement, secretion, enzyme production, gene expression, etc.) as a result of a drug stimulus. A drug is a substance used in the diagnosis, treatment or prevention of a disease." [GOC:jl]	1093	1037	105	17906	0.101254	0.0960659	['GO:0042221']
GO:BP	GO:0044087	regulation of cellular component biogenesis	0.000471918	True	negative_corr	"Any process that modulates the frequency, rate or extent of cellular component biogenesis, a process that results in the biosynthesis of constituent macromolecules, assembly, and arrangement of constituent parts of a cellular component." [GOC:jl]	968	2460	189	17906	0.0768293	0.195248	['GO:0044085', 'GO:0050789']
GO:BP	GO:0042737	drug catabolic process	0.000489854	True	positive_corr	"The chemical reactions and pathways resulting in the breakdown of a drug, a substance used in the diagnosis, treatment or prevention of a disease." [GOC:go_curators]	143	1037	26	17906	0.0250723	0.181818	['GO:0017144', 'GO:0044248']
GO:BP	GO:0006790	sulfur compound metabolic process	0.000516018	True	positive_corr	"The chemical reactions and pathways involving the nonmetallic element sulfur or compounds that contain sulfur, such as the amino acids methionine and cysteine or the tripeptide glutathione." [GOC:ai]	374	1037	48	17906	0.0462874	0.128342	['GO:0044237']
GO:BP	GO:1902652	secondary alcohol metabolic process	0.000575846	True	positive_corr	"The chemical reactions and pathways involving secondary alcohol." [GO_REF:0000068, GOC:mengo_curators, GOC:TermGenie, PMID:11288200]	163	1037	28	17906	0.027001	0.171779	['GO:0006066']
GO:BP	GO:0032774	RNA biosynthetic process	0.000604426	True	negative_corr	"The chemical reactions and pathways resulting in the formation of RNA, ribonucleic acid, one of the two main type of nucleic acid, consisting of a long, unbranched macromolecule formed from ribonucleotides joined in 3',5'-phosphodiester linkage. Includes polymerization of ribonucleotide monomers. Refers not only to transcription but also to e.g. viral RNA replication." [GOC:mah, GOC:txnOH]	3758	2460	613	17906	0.249187	0.163119	['GO:0009059', 'GO:0016070', 'GO:0034654']
GO:BP	GO:0097435	supramolecular fiber organization	0.000609467	True	negative_corr	"A process that is carried out at the cellular level which results in the assembly, arrangement of constituent parts, or disassembly of a supramolecular fiber, a polymer consisting of an indefinite number of protein or protein complex subunits that have polymerised to form a fiber-shaped structure." [GOC:pr]	693	2460	143	17906	0.0581301	0.206349	['GO:0016043']
GO:BP	GO:0034378	chylomicron assembly	0.000612039	True	positive_corr	"The non-covalent aggregation and arrangement of proteins and lipids in the intestine to form a chylomicron." [GOC:BHF, GOC:mah]	10	1037	7	17906	0.00675024	0.7	['GO:0034377']
GO:BP	GO:0051216	cartilage development	0.000623798	True	negative_corr	"The process whose specific outcome is the progression of a cartilage element over time, from its formation to the mature structure. Cartilage elements are skeletal elements that consist of connective tissue dominated by extracellular matrix containing collagen type II and large amounts of proteoglycan, particularly chondroitin sulfate." [DOI:10.1371/journal.pone.0051070, GOC:cjm, http://www.onel…	216	2460	58	17906	0.0235772	0.268519	['GO:0001501', 'GO:0048513', 'GO:0061448']
GO:BP	GO:0001568	blood vessel development	0.000676614	True	negative_corr	"The process whose specific outcome is the progression of a blood vessel over time, from its formation to the mature structure. The blood vessel is the vasculature carrying blood." [GOC:hjd, UBERON:0001981]	784	2460	158	17906	0.0642276	0.201531	['GO:0001944', 'GO:0048856']
GO:BP	GO:0023051	regulation of signaling	0.000679613	True	negative_corr	"Any process that modulates the frequency, rate or extent of a signaling process." [GOC:mtg_signal]	3679	2460	601	17906	0.244309	0.16336	['GO:0023052', 'GO:0050789']
GO:BP	GO:0032532	regulation of microvillus length	0.000687953	True	positive_corr	"A process that modulates the length of a microvillus." [GOC:mah]	7	1037	6	17906	0.00578592	0.857143	['GO:0032530', 'GO:0032536']
GO:BP	GO:0016052	carbohydrate catabolic process	0.000698483	True	positive_corr	"The chemical reactions and pathways resulting in the breakdown of carbohydrates, any of a group of organic compounds based of the general formula Cx(H2O)y." [ISBN:0198506732]	204	1037	32	17906	0.0308582	0.156863	['GO:0005975', 'GO:1901575']
GO:BP	GO:0019395	fatty acid oxidation	0.000723414	True	positive_corr	"The removal of one or more electrons from a fatty acid, with or without the concomitant removal of a proton or protons, by reaction with an electron-accepting substance, by addition of oxygen or by removal of hydrogen." [ISBN:0198506732, MetaCyc:FAO-PWY]	101	1037	21	17906	0.0202507	0.207921	['GO:0006631', 'GO:0034440']
GO:BP	GO:0071941	nitrogen cycle metabolic process	0.000751538	True	positive_corr	"A nitrogen compound metabolic process that contributes to the nitrogen cycle. The nitrogen cycle is a series of metabolic pathways by which nitrogen is converted between various forms and redox states; it encompasses pathways in which nitrogen is acted upon directly, such as nitrification, denitrification, nitrogen fixation, and mineralization." [GOC:mah, PMID:16675690, Wikipedia:Nitrogen_cycle]	14	1037	8	17906	0.00771456	0.571429	['GO:0006807']
GO:BP	GO:0009812	flavonoid metabolic process	0.000751538	True	positive_corr	"The chemical reactions and pathways involving flavonoids, a group of water-soluble phenolic derivatives containing a flavan skeleton including flavones, flavonols and flavanoids, and anthocyanins." [GOC:tair_curators, ISBN:0198547684]	14	1037	8	17906	0.00771456	0.571429	['GO:0071704']
GO:BP	GO:0061564	axon development	0.000757564	True	negative_corr	"The progression of an axon over time. Covers axonogenesis (de novo generation of an axon) and axon regeneration (regrowth), as well as processes pertaining to the progression of the axon over time (fasciculation and defasciculation)." [GOC:dph, GOC:pg, GOC:pr]	531	2460	115	17906	0.046748	0.216573	['GO:0031175']
GO:BP	GO:0097659	nucleic acid-templated transcription	0.000780328	True	negative_corr	"The cellular synthesis of RNA on a template of nucleic acid (DNA or RNA)." [GOC:pr, GOC:txnOH, GOC:vw]	3744	2460	610	17906	0.247967	0.162927	['GO:0032774']
GO:BP	GO:0006612	protein targeting to membrane	0.000783961	True	negative_corr	"The process of directing proteins towards a membrane, usually using signals contained within the protein." [GOC:curators]	197	2460	54	17906	0.0219512	0.274112	['GO:0006605', 'GO:0090150']
GO:BP	GO:0051960	regulation of nervous system development	0.000813338	True	negative_corr	"Any process that modulates the frequency, rate or extent of nervous system development, the origin and formation of nervous tissue." [GOC:ai]	963	2460	187	17906	0.0760163	0.194185	['GO:0007399', 'GO:2000026']
GO:BP	GO:0046461	neutral lipid catabolic process	0.00081896	True	positive_corr	"The chemical reactions and pathways resulting in the breakdown of neutral lipids, lipids only soluble in solvents of very low polarity." [GOC:ai]	41	1037	13	17906	0.0125362	0.317073	['GO:0006638', 'GO:0044242']
GO:BP	GO:0046464	acylglycerol catabolic process	0.00081896	True	positive_corr	"The chemical reactions and pathways resulting in the breakdown of acylglycerol, any mono-, di- or triester of glycerol with (one or more) fatty acids." [GOC:ai]	41	1037	13	17906	0.0125362	0.317073	['GO:0006639', 'GO:0046461', 'GO:0046503']
GO:BP	GO:0001822	kidney development	0.000846738	True	negative_corr	"The process whose specific outcome is the progression of the kidney over time, from its formation to the mature structure. The kidney is an organ that filters the blood and/or excretes the end products of body metabolism in the form of urine." [GOC:dph, GOC:mtg_kidney_jan10, ISBN:0124020607, ISBN:0721662544]	286	2460	71	17906	0.0288618	0.248252	['GO:0048513', 'GO:0072001']
GO:BP	GO:0034377	plasma lipoprotein particle assembly	0.000852711	True	positive_corr	"The non-covalent aggregation and arrangement of proteins and lipids to form a plasma lipoprotein particle." [GOC:BHF, GOC:mah]	29	1037	11	17906	0.0106075	0.37931	['GO:0065005', 'GO:0071827', 'GO:0097006']
GO:BP	GO:0097164	ammonium ion metabolic process	0.000876304	True	positive_corr	"The chemical reactions and pathways involving the ammonium ion." [CHEBI:35274, GOC:dhl, GOC:tb, PMID:14671018]	206	1037	32	17906	0.0308582	0.15534	['GO:0006807']
GO:BP	GO:0001655	urogenital system development	0.000884146	True	negative_corr	"The process whose specific outcome is the progression of the urogenital system over time, from its formation to the mature structure." [GOC:go_curators]	335	2460	80	17906	0.0325203	0.238806	['GO:0048731']
GO:BP	GO:0046466	membrane lipid catabolic process	0.000894351	True	positive_corr	"The chemical reactions and pathways resulting in the breakdown of membrane lipids, any lipid found in or associated with a biological membrane." [GOC:ai]	35	1037	12	17906	0.0115718	0.342857	['GO:0006643', 'GO:0044242']
GO:BP	GO:0050793	regulation of developmental process	0.00089689	True	negative_corr	"Any process that modulates the frequency, rate or extent of development, the biological process whose specific outcome is the progression of a multicellular organism over time from an initial condition (e.g. a zygote, or a young adult) to a later condition (e.g. a multicellular animal or an aged adult)." [GOC:go_curators]	2779	2460	467	17906	0.189837	0.168046	['GO:0032502', 'GO:0050789']
GO:BP	GO:2000112	regulation of cellular macromolecule biosynthetic process	0.000911656	True	negative_corr	"Any process that modulates the frequency, rate or extent of cellular macromolecule biosynthetic process." [GOC:obol]	4036	2460	652	17906	0.265041	0.161546	['GO:0010556', 'GO:0031326', 'GO:0034645']
GO:BP	GO:0033036	macromolecule localization	0.000923013	True	negative_corr	"Any process in which a macromolecule is transported to, or maintained in, a specific location." [GOC:mah]	3292	2460	543	17906	0.220732	0.164945	['GO:0051179']
GO:BP	GO:0007409	axonogenesis	0.000939219	True	negative_corr	"De novo generation of a long process of a neuron, including the terminal branched region. Refers to the morphogenesis or creation of shape or form of the developing axon, which carries efferent (outgoing) action potentials from the cell body towards target cells." [GOC:dph, GOC:jid, GOC:pg, GOC:pr, ISBN:0198506732]	487	2460	107	17906	0.0434959	0.219713	['GO:0048667', 'GO:0048812', 'GO:0061564']
GO:BP	GO:0042273	ribosomal large subunit biogenesis	0.000996327	True	negative_corr	"A cellular process that results in the biosynthesis of constituent macromolecules, assembly, and arrangement of constituent parts of a large ribosomal subunit; includes transport to the sites of protein synthesis." [GOC:jl]	76	2460	28	17906	0.0113821	0.368421	['GO:0022613', 'GO:0042254']
GO:BP	GO:0034440	lipid oxidation	0.0010244	True	positive_corr	"The removal of one or more electrons from a lipid, with or without the concomitant removal of a proton or protons, by reaction with an electron-accepting substance, by addition of oxygen or by removal of hydrogen." [GOC:BHF, GOC:mah]	103	1037	21	17906	0.0202507	0.203883	['GO:0030258', 'GO:0055114']
GO:BP	GO:0044241	lipid digestion	0.00107168	True	positive_corr	"The whole of the physical, chemical, and biochemical processes carried out by living organisms to break down ingested lipids into components that may be easily absorbed and directed into metabolism." [GOC:go_curators]	19	1037	9	17906	0.00867888	0.473684	['GO:0007586']
GO:BP	GO:0006575	cellular modified amino acid metabolic process	0.00112823	True	positive_corr	"The chemical reactions and pathways involving compounds derived from amino acids, organic acids containing one or more amino substituents." [GOC:ai]	188	1037	30	17906	0.0289296	0.159574	['GO:0044237', 'GO:1901564']
GO:BP	GO:0010646	regulation of cell communication	0.00116049	True	negative_corr	"Any process that modulates the frequency, rate or extent of cell communication. Cell communication is the process that mediates interactions between a cell and its surroundings. Encompasses interactions such as signaling or attachment between one cell and another cell, between a cell and an extracellular matrix, or between a cell and any other aspect of its environment." [GOC:dph, GOC:tb]	3638	2460	593	17906	0.241057	0.163002	['GO:0007154', 'GO:0050794']
GO:BP	GO:0045595	regulation of cell differentiation	0.00126761	True	negative_corr	"Any process that modulates the frequency, rate or extent of cell differentiation, the process in which relatively unspecialized cells acquire specialized structural and functional features." [GOC:go_curators]	1932	2460	338	17906	0.137398	0.174948	['GO:0030154', 'GO:0050793', 'GO:0050794']
GO:BP	GO:0008203	cholesterol metabolic process	0.00129646	True	positive_corr	"The chemical reactions and pathways involving cholesterol, cholest-5-en-3 beta-ol, the principal sterol of vertebrates and the precursor of many steroids, including bile acids and steroid hormones. It is a component of the plasma membrane lipid bilayer and of plasma lipoproteins and can be found in all animal tissues." [ISBN:0198506732]	150	1037	26	17906	0.0250723	0.173333	['GO:0016125', 'GO:1902652']
GO:BP	GO:0072359	circulatory system development	0.00131502	True	negative_corr	"The process whose specific outcome is the progression of the circulatory system over time, from its formation to the mature structure. The circulatory system is the organ system that passes nutrients (such as amino acids and electrolytes), gases, hormones, blood cells, etc. to and from cells in the body to help fight diseases and help stabilize body temperature and pH to maintain homeostasis." […	1194	2460	223	17906	0.0906504	0.186767	['GO:0048731']
GO:BP	GO:0006996	organelle organization	0.00145662	True	negative_corr	"A process that is carried out at the cellular level which results in the assembly, arrangement of constituent parts, or disassembly of an organelle within a cell. An organelle is an organized structure of distinctive morphology and function. Includes the nucleus, mitochondria, plastids, vacuoles, vesicles, ribosomes and the cytoskeleton. Excludes the plasma membrane." [GOC:mah]	3966	2460	640	17906	0.260163	0.161372	['GO:0016043']
GO:BP	GO:0003002	regionalization	0.0015608	True	negative_corr	"The pattern specification process that results in the subdivision of an axis or axes in space to define an area or volume in which specific patterns of cell differentiation will take place or in which cells interpret a specific environment." [GOC:dph, GOC:isa_complete]	356	2460	83	17906	0.0337398	0.233146	['GO:0007389']
GO:BP	GO:0048589	developmental growth	0.0015844	True	negative_corr	"The increase in size or mass of an entire organism, a part of an organism or a cell, where the increase in size or mass has the specific outcome of the progression of the organism over time from one condition to another." [GOC:go_curators]	698	2460	142	17906	0.0577236	0.203438	['GO:0032502', 'GO:0040007']
GO:BP	GO:0051171	regulation of nitrogen compound metabolic process	0.00176519	True	negative_corr	"Any process that modulates the frequency, rate or extent of the chemical reactions and pathways involving nitrogen or nitrogenous compounds." [GOC:ai, GOC:tb]	6009	2460	932	17906	0.378862	0.155101	['GO:0006807', 'GO:0019222']
GO:BP	GO:1904970	brush border assembly	0.00179327	True	positive_corr	"The aggregation, arrangement and bonding together of adjacent microvilli through the formation of Ca(2+)-dependent adhesion links between them, forming a brush border." [GO_REF:0000079, GOC:lb, GOC:TermGenie, PMID:24725409]	5	1037	5	17906	0.0048216	1	['GO:0022607']
GO:BP	GO:1901616	organic hydroxy compound catabolic process	0.00183473	True	positive_corr	"The chemical reactions and pathways resulting in the breakdown of organic hydroxy compound." [GOC:pr, GOC:TermGenie]	73	1037	17	17906	0.0163934	0.232877	['GO:1901575', 'GO:1901615']
GO:BP	GO:0070085	glycosylation	0.00203163	True	positive_corr	"The covalent attachment and further modification of carbohydrate residues to a substrate molecule." [GOC:hjd, GOC:mah]	267	1037	37	17906	0.0356798	0.138577	['GO:0008152']
GO:BP	GO:0051130	positive regulation of cellular component organization	0.00203468	True	negative_corr	"Any process that activates or increases the frequency, rate or extent of a process involved in the formation, arrangement of constituent parts, or disassembly of cell structures, including the plasma membrane and any external encapsulating structures such as the cell wall and cell envelope." [GOC:ai]	1245	2460	230	17906	0.0934959	0.184739	['GO:0016043', 'GO:0048522', 'GO:0051128']
GO:BP	GO:0040007	growth	0.00216363	True	negative_corr	"The increase in size or mass of an entire organism, a part of an organism or a cell." [GOC:bf, GOC:ma]	1020	2460	194	17906	0.0788618	0.190196	['GO:0008150']
GO:BP	GO:0007043	cell-cell junction assembly	0.00221009	True	positive_corr	"The aggregation, arrangement and bonding together of a set of components to form a junction between cells." [GOC:ai]	135	1037	24	17906	0.0231437	0.177778	['GO:0034329', 'GO:0045216']
GO:BP	GO:1901575	organic substance catabolic process	0.00226959	True	positive_corr	"The chemical reactions and pathways resulting in the breakdown of an organic substance, any molecular entity containing carbon." [GOC:pr, GOC:TermGenie]	2239	1037	182	17906	0.175506	0.0812863	['GO:0009056', 'GO:0071704']
GO:BP	GO:0034329	cell junction assembly	0.00230867	True	negative_corr	"A cellular process that results in the aggregation, arrangement and bonding together of a set of components to form a cell junction." [GOC:mah]	245	2460	62	17906	0.0252033	0.253061	['GO:0022607', 'GO:0034330']
GO:BP	GO:0006821	chloride transport	0.00234387	True	positive_corr	"The directed movement of chloride into, out of or within a cell, or between cells, by means of some agent such as a transporter or pore." [GOC:krc]	108	1037	21	17906	0.0202507	0.194444	['GO:0015698']
GO:BP	GO:0034641	cellular nitrogen compound metabolic process	0.00239231	True	negative_corr	"The chemical reactions and pathways involving various organic and inorganic nitrogenous compounds, as carried out by individual cells." [GOC:mah]	6508	2460	1001	17906	0.406911	0.153811	['GO:0006807', 'GO:0044237']
GO:BP	GO:0006351	transcription, DNA-templated	0.00239858	True	negative_corr	"The cellular synthesis of RNA on a template of DNA." [GOC:jl, GOC:txnOH]	3698	2460	599	17906	0.243496	0.161979	['GO:0010467', 'GO:0034645', 'GO:0097659']
GO:BP	GO:0042908	xenobiotic transport	0.00255758	True	positive_corr	"The directed movement of a xenobiotic, a compound foreign to living organisms, into, out of or within a cell, or between cells, by means of some agent such as a transporter or pore." [GOC:go_curators]	26	1037	10	17906	0.0096432	0.384615	['GO:0006810']
GO:BP	GO:0042572	retinol metabolic process	0.00273224	True	positive_corr	"The chemical reactions and pathways involving retinol, one of the three compounds that makes up vitamin A." [GOC:jl, http://www.indstate.edu/thcme/mwking/vitamins.html, PMID:1924551]	45	1037	13	17906	0.0125362	0.288889	['GO:0001523', 'GO:0034308', 'GO:0034754']
GO:BP	GO:0022406	membrane docking	0.0028128	True	negative_corr	"The initial attachment of a membrane or protein to a target membrane. Docking requires only that the proteins come close enough to interact and adhere." [GOC:isa_complete, PMID:27875684]	184	2460	50	17906	0.0203252	0.271739	['GO:0009987']
GO:BP	GO:0015698	inorganic anion transport	0.00288888	True	positive_corr	"The directed movement of inorganic anions into, out of or within a cell, or between cells, by means of some agent such as a transporter or pore. Inorganic anions are atoms or small molecules with a negative charge which do not contain carbon in covalent linkage." [GOC:krc]	166	1037	27	17906	0.0260366	0.162651	['GO:0006820']
GO:BP	GO:0070293	renal absorption	0.00290138	True	positive_corr	"A renal system process in which water, ions, glucose and proteins are taken up from the collecting ducts, glomerulus and proximal and distal loops of the nephron. In non-mammalian species, absorption may occur in related structures (e.g. protein absorption is observed in nephrocytes in Drosophila, see PMID:23264686)." [GOC:dph, GOC:mah, GOC:yaf]	16	1037	8	17906	0.00771456	0.5	['GO:0003014']
GO:BP	GO:0030033	microvillus assembly	0.00290138	True	positive_corr	"Formation of a microvillus, a thin cylindrical membrane-covered projection on the surface of a cell." [GOC:mah, ISBN:0815316194]	16	1037	8	17906	0.00771456	0.5	['GO:0032528', 'GO:0120031']
GO:BP	GO:0072330	monocarboxylic acid biosynthetic process	0.00300035	True	positive_corr	"The chemical reactions and pathways resulting in the formation of monocarboxylic acids, any organic acid containing one carboxyl (-COOH) group." [CHEBI:25384, GOC:mah]	228	1037	33	17906	0.0318226	0.144737	['GO:0032787', 'GO:0046394']
GO:BP	GO:0051129	negative regulation of cellular component organization	0.00302448	True	negative_corr	"Any process that stops, prevents, or reduces the frequency, rate or extent of a process involved in the formation, arrangement of constituent parts, or disassembly of cell structures, including the plasma membrane and any external encapsulating structures such as the cell wall and cell envelope." [GOC:ai]	748	2460	149	17906	0.0605691	0.199198	['GO:0016043', 'GO:0048523', 'GO:0051128']
GO:BP	GO:0010556	regulation of macromolecule biosynthetic process	0.00303453	True	negative_corr	"Any process that modulates the rate, frequency or extent of the chemical reactions and pathways resulting in the formation of a macromolecule, any molecule of high relative molecular mass, the structure of which essentially comprises the multiple repetition of units derived, actually or conceptually, from molecules of low relative molecular mass." [GOC:dph, GOC:tb]	4186	2460	669	17906	0.271951	0.159818	['GO:0009059', 'GO:0009889', 'GO:0060255']
GO:BP	GO:0006886	intracellular protein transport	0.00306506	True	negative_corr	"The directed movement of proteins in a cell, including the movement of proteins between specific compartments or structures within a cell, such as organelles of a eukaryotic cell." [GOC:mah]	1182	2460	219	17906	0.0890244	0.185279	['GO:0015031', 'GO:0034613', 'GO:0046907']
GO:BP	GO:0006807	nitrogen compound metabolic process	0.00310299	True	negative_corr	"The chemical reactions and pathways involving organic or inorganic compounds that contain nitrogen." [GOC:jl, ISBN:0198506732]	10111	2460	1497	17906	0.608537	0.148057	['GO:0008152']
GO:BP	GO:0006633	fatty acid biosynthetic process	0.00320615	True	positive_corr	"The chemical reactions and pathways resulting in the formation of a fatty acid, any of the aliphatic monocarboxylic acids that can be liberated by hydrolysis from naturally occurring fats and oils. Fatty acids are predominantly straight-chain acids of 4 to 24 carbon atoms, which may be saturated or unsaturated; branched fatty acids and hydroxy fatty acids also occur, and very long chain acids of…	157	1037	26	17906	0.0250723	0.165605	['GO:0006631', 'GO:0008610', 'GO:0072330']
GO:BP	GO:0046365	monosaccharide catabolic process	0.00336014	True	positive_corr	"The chemical reactions and pathways resulting in the breakdown of monosaccharides, polyhydric alcohols containing either an aldehyde or a keto group and between three to ten or more carbon atoms." [ISBN:0198506732]	68	1037	16	17906	0.0154291	0.235294	['GO:0005996', 'GO:0016052', 'GO:0044282']
GO:BP	GO:0034654	nucleobase-containing compound biosynthetic process	0.00367713	True	negative_corr	"The chemical reactions and pathways resulting in the formation of nucleobases, nucleosides, nucleotides and nucleic acids." [GOC:mah]	4226	2460	674	17906	0.273984	0.159489	['GO:0006139', 'GO:0018130', 'GO:0019438', 'GO:0044271', 'GO:1901362']
GO:BP	GO:0019433	triglyceride catabolic process	0.00384966	True	positive_corr	"The chemical reactions and pathways resulting in the breakdown of a triglyceride, any triester of glycerol." [ISBN:0198506732]	33	1037	11	17906	0.0106075	0.333333	['GO:0006641', 'GO:0046464']
GO:BP	GO:0065005	protein-lipid complex assembly	0.00384966	True	positive_corr	"The aggregation, arrangement and bonding together of proteins and lipids to form a protein-lipid complex." [GOC:jl]	33	1037	11	17906	0.0106075	0.333333	['GO:0065003', 'GO:0071825']
GO:BP	GO:0008589	regulation of smoothened signaling pathway	0.00395524	True	negative_corr	"Any process that modulates the frequency, rate or extent of smoothened signaling." [GOC:go_curators]	85	2460	29	17906	0.0117886	0.341176	['GO:0007224', 'GO:0009966']
GO:BP	GO:0048880	sensory system development	0.0039579	True	negative_corr	"The process whose specific outcome is the progression of a sensory system over time from its formation to the mature structure." [GOC:dgh]	375	2460	85	17906	0.0345528	0.226667	['GO:0048731']
GO:BP	GO:1901264	carbohydrate derivative transport	0.00408871	True	positive_corr	"The directed movement of a carbohydrate derivative into, out of or within a cell, or between cells, by means of some agent such as a transporter or pore." [GOC:bf, GOC:jl, GOC:TermGenie]	77	1037	17	17906	0.0163934	0.220779	['GO:0071702']
GO:BP	GO:0150063	visual system development	0.00425452	True	negative_corr	"The process whose specific outcome is the progression of the visual system over time, from its formation to the mature structure, including the eye, parts of the central nervous system (CNS) involved in processing of visual inputs, and connecting nerve pathways." [GOC:aruk, GOC:bc, GOC:krc, PMID:15004427, PMID:20647017, PMID:22632727]	370	2460	84	17906	0.0341463	0.227027	['GO:0048880']
GO:BP	GO:0099118	microtubule-based protein transport	0.00433319	True	negative_corr	"A microtubule-based process that results in the transport of proteins." [GOC:vw]	68	2460	25	17906	0.0101626	0.367647	['GO:0015031', 'GO:0099111']
GO:BP	GO:0098840	protein transport along microtubule	0.00433319	True	negative_corr	"The directed movement of a protein along a microtubule, mediated by motor proteins." [PMID:25987607]	68	2460	25	17906	0.0101626	0.367647	['GO:0006886', 'GO:0010970', 'GO:0099118']
GO:BP	GO:0006749	glutathione metabolic process	0.0044602	True	positive_corr	"The chemical reactions and pathways involving glutathione, the tripeptide glutamylcysteinylglycine, which acts as a coenzyme for some enzymes and as an antioxidant in the protection of sulfhydryl groups in enzymes and other proteins; it has a specific role in the reduction of hydrogen peroxide (H2O2) and oxidized ascorbate, and it participates in the gamma-glutamyl cycle." [ISBN:0198506732]	54	1037	14	17906	0.0135005	0.259259	['GO:0006518', 'GO:0006575', 'GO:0006790', 'GO:0051186']
GO:BP	GO:0006486	protein glycosylation	0.0045966	True	positive_corr	"A protein modification process that results in the addition of a carbohydrate or carbohydrate derivative unit to a protein amino acid, e.g. the addition of glycan chains to proteins." [GOC:curators, GOC:pr]	254	1037	35	17906	0.0337512	0.137795	['GO:0006464', 'GO:0009101', 'GO:0043413']
GO:BP	GO:0043413	macromolecule glycosylation	0.0045966	True	positive_corr	"The covalent attachment of a glycosyl residue to one or more monomeric units in a polypeptide, polynucleotide, polysaccharide, or other biological macromolecule." [GOC:jl]	254	1037	35	17906	0.0337512	0.137795	['GO:0043412', 'GO:0070085']
GO:BP	GO:0050794	regulation of cellular process	0.00482087	True	negative_corr	"Any process that modulates the frequency, rate or extent of a cellular process, any of those that are carried out at the cellular level, but are not necessarily restricted to a single cell. For example, cell communication occurs among more than one cell, but occurs at the cellular level." [GOC:go_curators]	11187	2460	1640	17906	0.666667	0.146599	['GO:0009987', 'GO:0050789']
GO:BP	GO:0046503	glycerolipid catabolic process	0.00494431	True	positive_corr	"The chemical reactions and pathways resulting in the breakdown of glycerolipids, any lipid with a glycerol backbone." [GOC:ai]	62	1037	15	17906	0.0144648	0.241935	['GO:0044242', 'GO:0046486']
GO:BP	GO:0001654	eye development	0.00513096	True	negative_corr	"The process whose specific outcome is the progression of the eye over time, from its formation to the mature structure. The eye is the organ of sight." [GOC:jid, GOC:jl]	366	2460	83	17906	0.0337398	0.226776	['GO:0007423', 'GO:0150063']
GO:BP	GO:0097711	ciliary basal body-plasma membrane docking	0.00518118	True	negative_corr	"The docking of a cytosolic centriole/basal body to the plasma membrane via the ciliary transition fibers. In some species this may happen via an intermediate step, by first docking to the ciliary vesicle via the ciliary transition fibers. The basal body-ciliary vesicle then relocates to the plasma membrane, followed by the ciliary vesicle fusing with the plasma membrane, effectively attaching th…	95	2460	31	17906	0.0126016	0.326316	['GO:0060271', 'GO:0140056']
GO:BP	GO:0050789	regulation of biological process	0.00540157	True	negative_corr	"Any process that modulates the frequency, rate or extent of a biological process. Biological processes are regulated by many means; examples include the control of gene expression, protein modification or interaction with a protein or substrate molecule." [GOC:ai, GOC:go_curators]	11940	2460	1740	17906	0.707317	0.145729	['GO:0008150', 'GO:0065007']
GO:BP	GO:0043010	camera-type eye development	0.00630209	True	negative_corr	"The process whose specific outcome is the progression of the camera-type eye over time, from its formation to the mature structure. The camera-type eye is an organ of sight that receives light through an aperture and focuses it through a lens, projecting it on a photoreceptor field." [GOC:go_curators, GOC:mtg_sensu]	323	2460	75	17906	0.0304878	0.232198	['GO:0001654']
GO:BP	GO:0042254	ribosome biogenesis	0.00639396	True	negative_corr	"A cellular process that results in the biosynthesis of constituent macromolecules, assembly, and arrangement of constituent parts of ribosome subunits; includes transport to the sites of protein synthesis." [GOC:ma, PMID:26404467, Wikipedia:Ribosome_biogenesis]	301	2460	71	17906	0.0288618	0.23588	['GO:0022613']
GO:BP	GO:0050767	regulation of neurogenesis	0.00653455	True	negative_corr	"Any process that modulates the frequency, rate or extent of neurogenesis, the generation of cells in the nervous system." [GOC:ai]	856	2460	165	17906	0.0670732	0.192757	['GO:0022008', 'GO:0048699', 'GO:0051960', 'GO:0060284']
GO:BP	GO:0019318	hexose metabolic process	0.00661	True	positive_corr	"The chemical reactions and pathways involving a hexose, any monosaccharide with a chain of six carbon atoms in the molecule." [ISBN:0198506732]	258	1037	35	17906	0.0337512	0.135659	['GO:0005996']
GO:BP	GO:1901135	carbohydrate derivative metabolic process	0.00697077	True	positive_corr	"The chemical reactions and pathways involving carbohydrate derivative." [GOC:TermGenie]	1130	1037	103	17906	0.099325	0.0911504	['GO:0071704']
GO:BP	GO:0006766	vitamin metabolic process	0.00698956	True	positive_corr	"The chemical reactions and pathways involving vitamins. Vitamin is a general term for a number of unrelated organic substances that occur in many foods in small amounts and that are necessary in trace amounts for the normal metabolic functioning of the body. Vitamins may be water-soluble or fat-soluble and usually serve as components of coenzyme systems." [GOC:ai]	134	1037	23	17906	0.0221794	0.171642	['GO:0044281']
GO:BP	GO:0030199	collagen fibril organization	0.00722283	True	negative_corr	"Any process that determines the size and arrangement of collagen fibrils within an extracellular matrix." [GOC:mah, ISBN:0815316194]	53	2460	21	17906	0.00853659	0.396226	['GO:0030198', 'GO:0097435']
GO:BP	GO:0042073	intraciliary transport	0.00722283	True	negative_corr	"The bidirectional movement of large protein complexes along microtubules within a cilium, mediated by motor proteins." [GOC:cilia, GOC:kmv, PMID:17981739, PMID:18180368, PMID:22869374, Reactome:R-HSA-5620924.2]	53	2460	21	17906	0.00853659	0.396226	['GO:0031503', 'GO:0044782', 'GO:0098840']
GO:BP	GO:0032536	regulation of cell projection size	0.00749938	True	positive_corr	"A process that modulates the size of a cell projection." [GOC:mah]	13	1037	7	17906	0.00675024	0.538462	['GO:0032535']
GO:BP	GO:0022604	regulation of cell morphogenesis	0.00766002	True	negative_corr	"Any process that modulates the frequency, rate or extent of cell morphogenesis. Cell morphogenesis is the developmental process in which the shape of a cell is generated and organized." [GOC:isa_complete]	508	2460	107	17906	0.0434959	0.21063	['GO:0000902', 'GO:0022603', 'GO:0051128']
GO:BP	GO:0048041	focal adhesion assembly	0.00768244	True	negative_corr	"The aggregation and bonding together of a set of components to form a focal adhesion, a complex of intracellular signaling and structural proteins that provides a structural link between the internal actin cytoskeleton and the ECM, and also function as a locus of signal transduction activity." [GOC:jid, GOC:mah]	83	2460	28	17906	0.0113821	0.337349	['GO:0007044', 'GO:0007160']
GO:BP	GO:0009056	catabolic process	0.00805604	True	positive_corr	"The chemical reactions and pathways resulting in the breakdown of substances, including the breakdown of carbon compounds with the liberation of energy for use by the cell or organism." [ISBN:0198547684]	2693	1037	209	17906	0.201543	0.0776086	['GO:0008152']
GO:BP	GO:0015908	fatty acid transport	0.00808704	True	positive_corr	"The directed movement of fatty acids into, out of or within a cell, or between cells, by means of some agent such as a transporter or pore. Fatty acids are aliphatic monocarboxylic acids liberated from naturally occurring fats and oils by hydrolysis." [GOC:ai]	98	1037	19	17906	0.0183221	0.193878	['GO:0006869', 'GO:0015718']
GO:BP	GO:0140056	organelle localization by membrane tethering	0.00831621	True	negative_corr	"The process by which an organelle membrane interacts with another membrane via molecular tethers that physically bridge the two membranes and attach them to each other." [PMID:27875684]	175	2460	47	17906	0.0191057	0.268571	['GO:0022406', 'GO:0051640']
GO:BP	GO:0098609	cell-cell adhesion	0.00858323	True	negative_corr	"The attachment of one cell to another cell via adhesion molecules." [GOC:dos]	866	2460	166	17906	0.0674797	0.191686	['GO:0007155']
GO:BP	GO:1901360	organic cyclic compound metabolic process	0.00984551	True	negative_corr	"The chemical reactions and pathways involving organic cyclic compound." [GOC:TermGenie]	6185	2460	949	17906	0.385772	0.153436	['GO:0071704']
GO:BP	GO:1905515	non-motile cilium assembly	0.0099129	True	negative_corr	"The aggregation, arrangement and bonding together of a set of components to form a non-motile cilium." [GO_REF:0000079, GOC:cilia, GOC:kmv, GOC:TermGenie, PMID:14521833, PMID:14521834]	58	2460	22	17906	0.00894309	0.37931	['GO:0060271']
GO:BP	GO:0031346	positive regulation of cell projection organization	0.010301	True	negative_corr	"Any process that activates or increases the frequency, rate or extent of the process involved in the formation, arrangement of constituent parts, or disassembly of cell projections." [GOC:mah]	395	2460	87	17906	0.0353659	0.220253	['GO:0030030', 'GO:0031344', 'GO:0051130']
GO:BP	GO:1905039	carboxylic acid transmembrane transport	0.0103205	True	positive_corr	"The process in which carboxylic acid is transported across a membrane." [GO_REF:0000069, GOC:TermGenie, PMID:10869563]	137	1037	23	17906	0.0221794	0.167883	['GO:0046942', 'GO:0098656', 'GO:1903825']
GO:BP	GO:1903825	organic acid transmembrane transport	0.0103205	True	positive_corr	"The process in which an organic acid is transported across a membrane." [GO_REF:0000069, GOC:TermGenie]	137	1037	23	17906	0.0221794	0.167883	['GO:0015849', 'GO:0055085']
GO:BP	GO:0007267	cell-cell signaling	0.0103575	True	negative_corr	"Any process that mediates the transfer of information from one cell to another. This process includes signal transduction in the receiving cell and, where applicable, release of a ligand and any processes that actively facilitate its transport and presentation to the receiving cell. Examples include signaling via soluble ligands, via cell adhesion molecules and via gap junctions." [GOC:dos, GOC:…	1699	2460	296	17906	0.120325	0.17422	['GO:0007154', 'GO:0023052']
GO:BP	GO:0016125	sterol metabolic process	0.0105231	True	positive_corr	"The chemical reactions and pathways involving sterols, steroids with one or more hydroxyl groups and a hydrocarbon side-chain in the molecule." [ISBN:0198547684]	167	1037	26	17906	0.0250723	0.155689	['GO:0008202', 'GO:1901615']
GO:BP	GO:0006402	mRNA catabolic process	0.0112545	True	negative_corr	"The chemical reactions and pathways resulting in the breakdown of mRNA, messenger RNA, which is responsible for carrying the coded genetic 'message', transcribed from DNA, to sites of protein assembly at the ribosomes." [ISBN:0198506732]	373	2460	83	17906	0.0337398	0.22252	['GO:0006401', 'GO:0010629', 'GO:0016071']
GO:BP	GO:0090287	regulation of cellular response to growth factor stimulus	0.0112623	True	negative_corr	"Any process that modulates the rate, frequency, or extent of a change in state or activity of a cell (in terms of movement, secretion, enzyme production, gene expression, etc.) as a result of a growth factor stimulus." [GOC:tb]	300	2460	70	17906	0.0284553	0.233333	['GO:0048583', 'GO:0050794', 'GO:0071363']
GO:BP	GO:0033043	regulation of organelle organization	0.0113785	True	negative_corr	"Any process that modulates the frequency, rate or extent of a process involved in the formation, arrangement of constituent parts, or disassembly of an organelle." [GOC:mah]	1325	2460	238	17906	0.096748	0.179623	['GO:0006996', 'GO:0051128']
GO:BP	GO:0042738	exogenous drug catabolic process	0.0116527	True	positive_corr	"The chemical reactions and pathways resulting in the breakdown of a drug that has originated externally to the cell or organism." [GOC:jl]	24	1037	9	17906	0.00867888	0.375	['GO:0042493', 'GO:0042737']
GO:BP	GO:0006691	leukotriene metabolic process	0.0116956	True	positive_corr	"The chemical reactions and pathways involving leukotriene, a pharmacologically active substance derived from a polyunsaturated fatty acid, such as arachidonic acid." [GOC:ma]	30	1037	10	17906	0.0096432	0.333333	['GO:0006690']
GO:BP	GO:2000026	regulation of multicellular organismal development	0.0118797	True	negative_corr	"Any process that modulates the frequency, rate or extent of multicellular organismal development." [GOC:obol]	2210	2460	373	17906	0.151626	0.168778	['GO:0007275', 'GO:0050793', 'GO:0051239']
GO:BP	GO:0031323	regulation of cellular metabolic process	0.0128296	True	negative_corr	"Any process that modulates the frequency, rate or extent of the chemical reactions and pathways by which individual cells transform chemical substances." [GOC:mah]	6393	2460	977	17906	0.397154	0.152823	['GO:0019222', 'GO:0044237', 'GO:0050794']
GO:BP	GO:0090109	regulation of cell-substrate junction assembly	0.0128477	True	negative_corr	"Any process that modulates the rate, frequency, or extent of cell-substrate junction assembly. Cell-substrate junction assembly is the aggregation, arrangement and bonding together of a set of components to form a junction between a cell and its substrate." [GOC:dph, GOC:tb]	63	2460	23	17906	0.00934959	0.365079	['GO:0007044', 'GO:0150116', 'GO:1901888']
GO:BP	GO:0150116	regulation of cell-substrate junction organization	0.0128477	True	negative_corr	"Any process that modulates the frequency, rate or extent of cell-substrate junction organization." [GOC:aruk]	63	2460	23	17906	0.00934959	0.365079	['GO:0051128', 'GO:0150115']
GO:BP	GO:0051893	regulation of focal adhesion assembly	0.0128477	True	negative_corr	"Any process that modulates the frequency, rate or extent of focal adhesion formation, the establishment and maturation of focal adhesions." [GOC:ai]	63	2460	23	17906	0.00934959	0.365079	['GO:0001952', 'GO:0048041', 'GO:0090109']
GO:BP	GO:1905114	cell surface receptor signaling pathway involved in cell-cell signaling	0.0129205	True	negative_corr	"Any cell surface receptor signaling pathway that is involved in cell-cell signaling." [GO_REF:0000060, GOC:TermGenie, ISBN:0-7167-3051-0]	633	2460	127	17906	0.051626	0.200632	['GO:0007166', 'GO:0007267']
GO:BP	GO:0060284	regulation of cell development	0.0133622	True	negative_corr	"Any process that modulates the rate, frequency or extent of the progression of the cell over time, from its formation to the mature structure. Cell development does not include the steps involved in committing a cell to a specific fate." [GOC:dph, GOC:tb]	991	2460	185	17906	0.0752033	0.18668	['GO:0045595', 'GO:0048468']
GO:BP	GO:0006464	cellular protein modification process	0.013676	True	negative_corr	"The covalent alteration of one or more amino acids occurring in proteins, peptides and nascent polypeptides (co-translational, post-translational modifications) occurring at the level of an individual cell. Includes the modification of charged tRNAs that are destined to occur in a protein (pre-translation modification)." [GOC:go_curators]	4216	2460	667	17906	0.271138	0.158207	['GO:0036211', 'GO:0044267']
GO:BP	GO:0036211	protein modification process	0.013676	True	negative_corr	"The covalent alteration of one or more amino acids occurring in proteins, peptides and nascent polypeptides (co-translational, post-translational modifications). Includes the modification of charged tRNAs that are destined to occur in a protein (pre-translation modification)." [GOC:bf, GOC:jl]	4216	2460	667	17906	0.271138	0.158207	['GO:0019538', 'GO:0043412']
GO:BP	GO:0019222	regulation of metabolic process	0.0142835	True	negative_corr	"Any process that modulates the frequency, rate or extent of the chemical reactions and pathways within a cell or an organism." [GOC:go_curators]	6982	2460	1059	17906	0.430488	0.151676	['GO:0008152', 'GO:0050789']
GO:BP	GO:0060485	mesenchyme development	0.0146225	True	negative_corr	"The process whose specific outcome is the progression of a mesenchymal tissue over time, from its formation to the mature structure. A mesenchymal tissue is made up of loosely packed stellate cells." [GOC:dph]	280	2460	66	17906	0.0268293	0.235714	['GO:0009888', 'GO:0048513']
GO:BP	GO:0030029	actin filament-based process	0.0147654	True	negative_corr	"Any cellular process that depends upon or alters the actin cytoskeleton, that part of the cytoskeleton comprising actin filaments and their associated proteins." [GOC:mah]	781	2460	151	17906	0.0613821	0.193342	['GO:0009987']
GO:BP	GO:0019438	aromatic compound biosynthetic process	0.0149652	True	negative_corr	"The chemical reactions and pathways resulting in the formation of aromatic compounds, any substance containing an aromatic carbon ring." [GOC:ai]	4302	2460	679	17906	0.276016	0.157834	['GO:0006725', 'GO:0044249']
GO:BP	GO:0032270	positive regulation of cellular protein metabolic process	0.0156946	True	negative_corr	"Any process that activates or increases the frequency, rate or extent of the chemical reactions and pathways involving a protein, occurring at the level of an individual cell." [GOC:mah]	1642	2460	286	17906	0.11626	0.174178	['GO:0031325', 'GO:0032268', 'GO:0044267', 'GO:0051247']
GO:BP	GO:0030149	sphingolipid catabolic process	0.0163722	True	positive_corr	"The chemical reactions and pathways resulting in the breakdown of sphingolipids, any of a class of lipids containing the long-chain amine diol sphingosine or a closely related base (a sphingoid)." [GOC:mah, ISBN:0198506732]	31	1037	10	17906	0.0096432	0.322581	['GO:0006665', 'GO:0046466', 'GO:1901565']
GO:BP	GO:0018130	heterocycle biosynthetic process	0.0169952	True	negative_corr	"The chemical reactions and pathways resulting in the formation of heterocyclic compounds, those with a cyclic molecular structure and at least two different atoms in the ring (or rings)." [ISBN:0198547684]	4292	2460	677	17906	0.275203	0.157735	['GO:0044249', 'GO:0046483']
GO:BP	GO:0031326	regulation of cellular biosynthetic process	0.0171718	True	negative_corr	"Any process that modulates the frequency, rate or extent of the chemical reactions and pathways resulting in the formation of substances, carried out by individual cells." [GOC:mah]	4334	2460	683	17906	0.277642	0.157591	['GO:0009889', 'GO:0031323', 'GO:0044249']
GO:BP	GO:0051640	organelle localization	0.0177852	True	negative_corr	"Any process in which an organelle is transported to, and/or maintained in, a specific location." [GOC:ai]	643	2460	128	17906	0.0520325	0.199067	['GO:0051641']
GO:BP	GO:0048522	positive regulation of cellular process	0.0187628	True	negative_corr	"Any process that activates or increases the frequency, rate or extent of a cellular process, any of those that are carried out at the cellular level, but are not necessarily restricted to a single cell. For example, cell communication occurs among more than one cell, but occurs at the cellular level." [GOC:jid]	5605	2460	864	17906	0.35122	0.154148	['GO:0009987', 'GO:0048518', 'GO:0050794']
GO:BP	GO:0050808	synapse organization	0.0193611	True	negative_corr	"A process that is carried out at the cellular level which results in the assembly, arrangement of constituent parts, or disassembly of a synapse, the junction between a neuron and a target (neuron, muscle, or secretory cell)." [GOC:ai, GOC:pr]	430	2460	92	17906	0.0373984	0.213953	['GO:0016043']
GO:BP	GO:0022603	regulation of anatomical structure morphogenesis	0.0199717	True	negative_corr	"Any process that modulates the frequency, rate or extent of anatomical structure morphogenesis." [GOC:mah]	1194	2460	216	17906	0.0878049	0.180905	['GO:0009653', 'GO:0050793']
GO:BP	GO:0030001	metal ion transport	0.0204889	True	positive_corr	"The directed movement of metal ions, any metal ion with an electric charge, into, out of or within a cell, or between cells, by means of some agent such as a transporter or pore." [GOC:ai]	922	1037	86	17906	0.0829315	0.0932755	['GO:0006812']
GO:BP	GO:0080090	regulation of primary metabolic process	0.0206266	True	negative_corr	"Any process that modulates the frequency, rate or extent of the chemical reactions and pathways within a cell or an organism involving those compounds formed as a part of the normal anabolic and catabolic processes. These processes take place in most, if not all, cells of the organism." [PMID:19211694]	6189	2460	946	17906	0.384553	0.152852	['GO:0019222', 'GO:0044238']
GO:BP	GO:0035735	intraciliary transport involved in cilium assembly	0.0209191	True	negative_corr	"The bidirectional movement of large protein complexes along microtubules within a cilium that contributes to cilium assembly." [GOC:bf, GOC:cilia, Reactome:R-HSA-5620924.2]	40	2460	17	17906	0.00691057	0.425	['GO:0042073', 'GO:0060271']
GO:BP	GO:0002062	chondrocyte differentiation	0.0212994	True	negative_corr	"The process in which a chondroblast acquires specialized structural and/or functional features of a chondrocyte. A chondrocyte is a polymorphic cell that forms cartilage." [GOC:dph]	125	2460	36	17906	0.0146341	0.288	['GO:0030154', 'GO:0051216']
GO:BP	GO:0072006	nephron development	0.0218182	True	negative_corr	"The process whose specific outcome is the progression of the nephron over time, from its formation to the mature structure. A nephron is the functional unit of the kidney." [GOC:mtg_kidney_jan10]	145	2460	40	17906	0.0162602	0.275862	['GO:0001822', 'GO:0048856']
GO:BP	GO:0015721	bile acid and bile salt transport	0.0225833	True	positive_corr	"The directed movement of bile acid and bile salts into, out of or within a cell, or between cells, by means of some agent such as a transporter or pore." [GOC:dph, GOC:krc, PMID:12663868, PMID:14699511]	32	1037	10	17906	0.0096432	0.3125	['GO:0006869', 'GO:0015718', 'GO:0015850']
GO:BP	GO:0001570	vasculogenesis	0.0248479	True	negative_corr	"The differentiation of endothelial cells from progenitor cells during blood vessel development, and the de novo formation of blood vessels and tubes." [PMID:8999798]	83	2460	27	17906	0.0109756	0.325301	['GO:0030154', 'GO:0048514']
GO:BP	GO:0034310	primary alcohol catabolic process	0.0253762	True	positive_corr	"The chemical reactions and pathways resulting in the breakdown of primary alcohols. A primary alcohol is any alcohol in which a hydroxy group, -OH, is attached to a saturated carbon atom which has either three hydrogen atoms attached to it or only one other carbon atom and two hydrogen atoms attached to it." [GOC:mah]	15	1037	7	17906	0.00675024	0.466667	['GO:0034308', 'GO:0046164']
GO:BP	GO:0006000	fructose metabolic process	0.0253762	True	positive_corr	"The chemical reactions and pathways involving fructose, the ketohexose arabino-2-hexulose. Fructose exists in a open chain form or as a ring compound. D-fructose is the sweetest of the sugars and is found free in a large number of fruits and honey." [ISBN:0198506732]	15	1037	7	17906	0.00675024	0.466667	['GO:0019318']
GO:BP	GO:0007160	cell-matrix adhesion	0.0266858	True	negative_corr	"The binding of a cell to the extracellular matrix via adhesion molecules." [GOC:hb]	230	2460	56	17906	0.0227642	0.243478	['GO:0031589']
GO:BP	GO:0009966	regulation of signal transduction	0.0270128	True	negative_corr	"Any process that modulates the frequency, rate or extent of signal transduction." [GOC:sm]	3244	2460	523	17906	0.212602	0.161221	['GO:0007165', 'GO:0010646', 'GO:0023051', 'GO:0048583']
GO:BP	GO:0035924	cellular response to vascular endothelial growth factor stimulus	0.0281479	True	negative_corr	"Any process that results in a change in state or activity of a cell (in terms of movement, secretion, enzyme production, gene expression, etc.) as a result of a vascular endothelial growth factor stimulus." [GOC:BHF, GOC:rl, PMID:18440775]	70	2460	24	17906	0.0097561	0.342857	['GO:0071363']
GO:BP	GO:0031503	protein-containing complex localization	0.0286427	True	negative_corr	"A localization process that acts on a protein complex; the complex is transported to, or maintained in, a specific location." [GOC:mah]	291	2460	67	17906	0.0272358	0.230241	['GO:0008104']
GO:BP	GO:0048705	skeletal system morphogenesis	0.0292997	True	negative_corr	"The process in which the anatomical structures of the skeleton are generated and organized." [GOC:dph, GOC:dsf, GOC:jid, GOC:tb]	247	2460	59	17906	0.0239837	0.238866	['GO:0001501', 'GO:0009887']
GO:BP	GO:0043412	macromolecule modification	0.0299938	True	negative_corr	"The covalent alteration of one or more monomeric units in a polypeptide, polynucleotide, polysaccharide, or other biological macromolecule, resulting in a change in its properties." [GOC:go_curators]	4428	2460	694	17906	0.282114	0.15673	['GO:0043170']
GO:BP	GO:0090150	establishment of protein localization to membrane	0.030755	True	negative_corr	"The directed movement of a protein to a specific location in a membrane." [GOC:ascb_2009, GOC:dph, GOC:tb]	331	2460	74	17906	0.0300813	0.223565	['GO:0045184', 'GO:0072657']
GO:BP	GO:0036101	leukotriene B4 catabolic process	0.0310776	True	positive_corr	"The chemical reactions and pathways resulting in the breakdown of leukotriene B4, a leukotriene composed of (6Z,8E,10E,14Z)-eicosatetraenoic acid having (5S)- and (12R)-hydroxy substituents." [GOC:yaf, PMID:9799565, UniPathway:UPA00883]	4	1037	4	17906	0.00385728	1	['GO:0036100', 'GO:0036102', 'GO:0042758', 'GO:1901616']
GO:BP	GO:0036100	leukotriene catabolic process	0.0310776	True	positive_corr	"The chemical reactions and pathways resulting in the breakdown of a leukotriene, a pharmacologically active substance derived from a polyunsaturated fatty acid, such as arachidonic acid." [GOC:yaf]	4	1037	4	17906	0.00385728	1	['GO:0006691', 'GO:1901523']
GO:BP	GO:0036102	leukotriene B4 metabolic process	0.0310776	True	positive_corr	"The chemical reactions and pathways involving leukotriene B4, a leukotriene composed of (6Z,8E,10E,14Z)-eicosatetraenoic acid having (5S)- and (12R)-hydroxy substituents." [GOC:bf]	4	1037	4	17906	0.00385728	1	['GO:0001676', 'GO:0006691', 'GO:0033559', 'GO:1901615']
GO:BP	GO:0071407	cellular response to organic cyclic compound	0.0327454	True	positive_corr	"Any process that results in a change in state or activity of a cell (in terms of movement, secretion, enzyme production, gene expression, etc.) as a result of an organic cyclic compound stimulus." [GOC:mah]	624	1037	63	17906	0.0607522	0.100962	['GO:0014070', 'GO:0071310']
GO:BP	GO:0009889	regulation of biosynthetic process	0.0328809	True	negative_corr	"Any process that modulates the frequency, rate or extent of the chemical reactions and pathways resulting in the formation of substances." [GOC:go_curators]	4417	2460	692	17906	0.281301	0.156667	['GO:0009058', 'GO:0019222']
GO:BP	GO:0015672	monovalent inorganic cation transport	0.0340726	True	positive_corr	"The directed movement of inorganic cations with a valency of one into, out of or within a cell, or between cells, by means of some agent such as a transporter or pore. Inorganic cations are atoms or small molecules with a positive charge which do not contain carbon in covalent linkage." [GOC:ai]	547	1037	57	17906	0.0549662	0.104205	['GO:0006812']
GO:BP	GO:0030300	regulation of intestinal cholesterol absorption	0.0341297	True	positive_corr	"Any process that modulates the frequency, rate or extent of absorption of cholesterol into the blood, and the exclusion of other sterols from absorption." [GOC:mah, PMID:11099417]	7	1037	5	17906	0.0048216	0.714286	['GO:0030299', 'GO:0032374', 'GO:1904729']
GO:BP	GO:0052696	flavonoid glucuronidation	0.0341297	True	positive_corr	"The modification of a flavonoid by the conjugation of glucuronic acid. The resultant flavonoid glucuronosides are often much more water-soluble than the precursor." [GOC:BHF, PMID:20056724]	7	1037	5	17906	0.0048216	0.714286	['GO:0009812', 'GO:0052695']
GO:BP	GO:0086042	cardiac muscle cell-cardiac muscle cell adhesion	0.0341297	True	positive_corr	"The attachment of one cardiomyocyte to another cardiomyocyte via adhesion molecules." [GOC:BHF, GOC:mtg_cardiac_conduct_nov11]	7	1037	5	17906	0.0048216	0.714286	['GO:0034109']
GO:BP	GO:1904729	regulation of intestinal lipid absorption	0.0341297	True	positive_corr	"Any process that modulates the frequency, rate or extent of intestinal lipid absorption." [GO_REF:0000058, GOC:TermGenie, PMID:18768481]	7	1037	5	17906	0.0048216	0.714286	['GO:0032368', 'GO:0098856', 'GO:1904478']
GO:BP	GO:0000470	maturation of LSU-rRNA	0.0360197	True	negative_corr	"Any process involved in the maturation of a precursor Large SubUnit (LSU) ribosomal RNA (rRNA) molecule into a mature LSU-rRNA molecule." [GOC:curators]	30	2460	14	17906	0.00569106	0.466667	['GO:0006364', 'GO:0042273']
GO:BP	GO:0061061	muscle structure development	0.0370986	True	negative_corr	"The progression of a muscle structure over time, from its formation to its mature state. Muscle structures are contractile cells, tissues or organs that are found in multicellular organisms." [GOC:dph]	683	2460	133	17906	0.054065	0.194729	['GO:0048856']
GO:BP	GO:0000050	urea cycle	0.037101	True	positive_corr	"The sequence of reactions by which arginine is synthesized from ornithine, then cleaved to yield urea and regenerate ornithine. The overall reaction equation is NH3 + CO2 + aspartate + 3 ATP + 2 H2O = urea + fumarate + 2 ADP + 2 phosphate + AMP + diphosphate." [GOC:pde, GOC:vw, ISBN:0198506732]	11	1037	6	17906	0.00578592	0.545455	['GO:0019627', 'GO:0043604', 'GO:1901566']
GO:BP	GO:0034379	very-low-density lipoprotein particle assembly	0.037101	True	positive_corr	"The non-covalent aggregation and arrangement of proteins and lipids in the liver to form a very-low-density lipoprotein particle." [GOC:BHF, GOC:mah]	11	1037	6	17906	0.00578592	0.545455	['GO:0034377']
GO:BP	GO:0050770	regulation of axonogenesis	0.0398385	True	negative_corr	"Any process that modulates the frequency, rate or extent of axonogenesis, the generation of an axon, the long process of a neuron." [GOC:ai]	190	2460	48	17906	0.0195122	0.252632	['GO:0007409', 'GO:0010769', 'GO:0010975']
GO:BP	GO:0150115	cell-substrate junction organization	0.0398484	True	negative_corr	"A process that is carried out at the cellular level which results in the assembly, arrangement of constituent parts, or disassembly of a cell-substrate junction. A cell-substrate junction is a specialized region of connection between a cell and the extracellular matrix." [GOC:aruk, GOC:bc, PMID:10419689, PMID:1643657, PMID:16805308, PMID:26923917, PMID:8314002]	99	2460	30	17906	0.0121951	0.30303	['GO:0034330']
GO:BP	GO:0007044	cell-substrate junction assembly	0.0398484	True	negative_corr	"The aggregation, arrangement and bonding together of a set of components to form a junction between a cell and its substrate." [GOC:mah]	99	2460	30	17906	0.0121951	0.30303	['GO:0034329', 'GO:0150115']
GO:BP	GO:0051169	nuclear transport	0.0400075	True	negative_corr	"The directed movement of substances into, out of, or within the nucleus." [GOC:ai]	362	2460	79	17906	0.0321138	0.218232	['GO:0046907']
GO:BP	GO:0010769	regulation of cell morphogenesis involved in differentiation	0.0413479	True	negative_corr	"Any process that modulates the frequency, rate or extent of cell morphogenesis contributing to cell differentiation. Cell morphogenesis involved in differentiation is the change in form (cell shape and size) that occurs when relatively unspecialized cells acquire specialized structural and/or functional features that characterize the cells, tissues, or organs of the mature organism or some other…	311	2460	70	17906	0.0284553	0.22508	['GO:0000904', 'GO:0022604', 'GO:0060284']
GO:BP	GO:0006364	rRNA processing	0.0414586	True	negative_corr	"Any process involved in the conversion of a primary ribosomal RNA (rRNA) transcript into one or more mature rRNA molecules." [GOC:curators]	217	2460	53	17906	0.0215447	0.24424	['GO:0016072', 'GO:0034470', 'GO:0042254']
GO:BP	GO:0046907	intracellular transport	0.0423115	True	negative_corr	"The directed movement of substances within a cell." [GOC:ai]	1781	2460	304	17906	0.123577	0.170691	['GO:0006810', 'GO:0051641']
GO:BP	GO:0030036	actin cytoskeleton organization	0.0434434	True	negative_corr	"A process that is carried out at the cellular level which results in the assembly, arrangement of constituent parts, or disassembly of cytoskeletal structures comprising actin filaments and their associated proteins." [GOC:dph, GOC:jl, GOC:mah]	679	2460	132	17906	0.0536585	0.194404	['GO:0007010', 'GO:0030029']
GO:BP	GO:0051493	regulation of cytoskeleton organization	0.0453706	True	negative_corr	"Any process that modulates the frequency, rate or extent of the formation, arrangement of constituent parts, or disassembly of cytoskeletal structures." [GOC:ai]	564	2460	113	17906	0.045935	0.200355	['GO:0007010', 'GO:0033043']
GO:BP	GO:0051181	cofactor transport	0.0465606	True	positive_corr	"The directed movement of a cofactor into, out of or within a cell, or between cells, by means of some agent such as a transporter or pore. A cofactor is a substance that is required for the activity of an enzyme or other protein." [GOC:ai]	49	1037	12	17906	0.0115718	0.244898	['GO:0006810']
GO:BP	GO:0016072	rRNA metabolic process	0.0485083	True	negative_corr	"The chemical reactions and pathways involving rRNA, ribosomal RNA, a structural constituent of ribosomes." [ISBN:0198506732]	229	2460	55	17906	0.0223577	0.240175	['GO:0034660']
GO:CC	GO:0045177	apical part of cell	1.40868e-35	True	positive_corr	"The region of a polarized cell that forms a tip or is distal to a base. For example, in a polarized epithelial cell, the apical region has an exposed surface and lies opposite to the basal lamina that separates the epithelium from other tissue." [GOC:mah, ISBN:0815316194]	400	1107	102	18856	0.0921409	0.255	['GO:0110165']
GO:CC	GO:0016324	apical plasma membrane	3.62706e-35	True	positive_corr	"The region of the plasma membrane located at the apical end of the cell." [GOC:curators]	331	1107	92	18856	0.0831075	0.277946	['GO:0045177', 'GO:0098590']
GO:CC	GO:0031224	intrinsic component of membrane	2.26768e-31	True	positive_corr	"The component of a membrane consisting of the gene products having some covalently attached portion, for example part of a peptide sequence or some other covalently attached group such as a GPI anchor, which spans or is embedded in one or both leaflets of the membrane." [GOC:mah]	5842	1107	530	18856	0.478771	0.0907224	['GO:0016020', 'GO:0110165']
GO:CC	GO:0005622	intracellular	5.20674e-31	True	negative_corr	"The living contents of a cell; the matter contained within (but not including) the plasma membrane, usually taken to exclude large vacuoles and masses of secretory or ingested material. In eukaryotes it includes the nucleus and cytoplasm." [ISBN:0198506732]	14626	2576	2224	18856	0.863354	0.152058	['GO:0005575']
GO:CC	GO:0016021	integral component of membrane	2.66808e-30	True	positive_corr	"The component of a membrane consisting of the gene products and protein complexes having at least some part of their peptide sequence embedded in the hydrophobic region of the membrane." [GOC:dos, GOC:go_curators]	5692	1107	517	18856	0.467028	0.0908292	['GO:0031224']
GO:CC	GO:0005903	brush border	5.60193e-27	True	positive_corr	"The dense covering of microvilli on the apical surface of a epithelial cells in tissues such as the intestine, kidney, and choroid plexus; the microvilli aid absorption by increasing the surface area of the cell." [GOC:sl, ISBN:0815316194]	108	1107	47	18856	0.0424571	0.435185	['GO:0098862']
GO:CC	GO:0016020	membrane	6.16756e-25	True	positive_corr	"A lipid bilayer along with all the proteins and protein complexes embedded in it an attached to it." [GOC:dos, GOC:mah, ISBN:0815316194]	9731	1107	744	18856	0.672087	0.0764567	['GO:0110165']
GO:CC	GO:0070062	extracellular exosome	2.91956e-23	True	positive_corr	"A vesicle that is released into the extracellular region by fusion of the limiting endosomal membrane of a multivesicular body with the plasma membrane. Extracellular exosomes, also simply called exosomes, have a diameter of about 40-100 nm." [GOC:BHF, GOC:mah, GOC:vesicles, PMID:15908444, PMID:17641064, PMID:19442504, PMID:19498381, PMID:22418571, PMID:24009894]	2144	1107	244	18856	0.220416	0.113806	['GO:0005615', 'GO:1903561']
GO:CC	GO:1903561	extracellular vesicle	5.87364e-23	True	positive_corr	"Any vesicle that is part of the extracellular region." [GO_REF:0000064, GOC:pm, GOC:TermGenie, PMID:24769233]	2167	1107	245	18856	0.221319	0.11306	['GO:0031982', 'GO:0043230']
GO:CC	GO:0043230	extracellular organelle	8.21875e-23	True	positive_corr	"Organized structure of distinctive morphology and function, occurring outside the cell. Includes, for example, extracellular membrane vesicles (EMVs) and the cellulosomes of anaerobic bacteria and fungi." [GOC:jl, PMID:9914479]	2172	1107	245	18856	0.221319	0.112799	['GO:0005576', 'GO:0043226']
GO:CC	GO:0043226	organelle	9.58606e-23	True	negative_corr	"Organized structure of distinctive morphology and function. Includes the nucleus, mitochondria, plastids, vacuoles, vesicles, ribosomes and the cytoskeleton, and prokaryotic structures such as anammoxosomes and pirellulosomes. Excludes the plasma membrane." [GOC:go_curators]	13720	2576	2085	18856	0.809394	0.151968	['GO:0110165']
GO:CC	GO:0043229	intracellular organelle	7.73468e-22	True	negative_corr	"Organized structure of distinctive morphology and function, occurring within the cell. Includes the nucleus, mitochondria, plastids, vacuoles, vesicles, ribosomes and the cytoskeleton. Excludes the plasma membrane." [GOC:go_curators]	12840	2576	1972	18856	0.765528	0.153583	['GO:0005622', 'GO:0043226']
GO:CC	GO:0098862	cluster of actin-based cell projections	8.22918e-21	True	positive_corr	"A cell part consisting of multiple, closely packed actin-based cell projections." [GOC:dos]	161	1107	50	18856	0.0451671	0.310559	['GO:0110165']
GO:CC	GO:0098590	plasma membrane region	3.70911e-20	True	positive_corr	"A membrane that is a (regional) part of the plasma membrane." [GOC:dos]	1153	1107	154	18856	0.139115	0.133565	['GO:0005886', 'GO:0016020']
GO:CC	GO:0005634	nucleus	2.97467e-18	True	negative_corr	"A membrane-bounded organelle of eukaryotic cells in which chromosomes are housed and replicated. In most cells, the nucleus contains all of the cell's chromosomes except the organellar chromosomes, and is the site of RNA synthesis and processing. In some species, or in specialized cell types, RNA metabolism or DNA replication may be absent." [GOC:go_curators]	7486	2576	1239	18856	0.480978	0.165509	['GO:0043231']
GO:CC	GO:0031982	vesicle	4.14044e-17	True	positive_corr	"Any small, fluid-filled, spherical organelle enclosed by membrane." [GOC:mah, GOC:pz, GOC:vesicles]	3914	1107	354	18856	0.319783	0.0904446	['GO:0043227']
GO:CC	GO:0005829	cytosol	1.83152e-16	True	negative_corr	"The part of the cytoplasm that does not contain organelles but which does contain other particulate matter, such as protein complexes." [GOC:hjd, GOC:jl]	5154	2576	894	18856	0.34705	0.173458	['GO:0005737', 'GO:0110165']
GO:CC	GO:0030054	cell junction	1.75784e-15	True	negative_corr	"A cellular component that forms a specialized region of connection between two or more cells, or between a cell and the extracellular matrix, or between two membrane-bound components of a cell, such as flagella." [GOC:aruk, GOC:bc, GOC:mah, http://www.vivo.colostate.edu/hbooks/cmb/cells/pmemb/junctions_a.html, ISBN:0198506732, PMID:26820516, PMID:28096264]	1327	2576	292	18856	0.113354	0.220045	['GO:0110165']
GO:CC	GO:0043232	intracellular non-membrane-bounded organelle	3.92908e-15	True	negative_corr	"Organized structure of distinctive morphology and function, not bounded by a lipid bilayer membrane and occurring within the cell. Includes ribosomes, the cytoskeleton and chromosomes." [GOC:go_curators]	4954	2576	857	18856	0.332686	0.172992	['GO:0043228', 'GO:0043229']
GO:CC	GO:0043228	non-membrane-bounded organelle	4.7389e-15	True	negative_corr	"Organized structure of distinctive morphology and function, not bounded by a lipid bilayer membrane. Includes ribosomes, the cytoskeleton and chromosomes." [GOC:go_curators]	4964	2576	858	18856	0.333075	0.172844	['GO:0043226']
GO:CC	GO:0031526	brush border membrane	4.10285e-14	True	positive_corr	"The portion of the plasma membrane surrounding the brush border." [GOC:mah]	56	1107	25	18856	0.0225836	0.446429	['GO:0005903', 'GO:0031253']
GO:CC	GO:0070161	anchoring junction	5.73464e-13	True	negative_corr	"A cell junction that mechanically attaches a cell (and its cytoskeleton) to neighboring cells or to the extracellular matrix." [ISBN:0815332181]	785	2576	188	18856	0.0729814	0.23949	['GO:0030054']
GO:CC	GO:0015630	microtubule cytoskeleton	6.38318e-13	True	negative_corr	"The part of the cytoskeleton (the internal framework of a cell) composed of microtubules and associated proteins." [GOC:jl, ISBN:0395825172]	1242	2576	268	18856	0.104037	0.215781	['GO:0005856']
GO:CC	GO:0005856	cytoskeleton	7.66492e-13	True	negative_corr	"Any of the various filamentous elements that form the internal framework of cells, and typically remain after treatment of the cells with mild detergent to remove membrane constituents and soluble components of the cytoplasm. The term embraces intermediate filaments, microfilaments, microtubules, the microtrabecular lattice, and other structures characterized by a polymeric filamentous nature an…	2263	2576	435	18856	0.168866	0.192223	['GO:0043232']
GO:CC	GO:0005737	cytoplasm	9.82696e-13	True	negative_corr	"All of the contents of a cell excluding the plasma membrane and nucleus, but including other subcellular structures." [ISBN:0198547684]	11634	2576	1767	18856	0.685947	0.151882	['GO:0005622', 'GO:0110165']
GO:CC	GO:0043227	membrane-bounded organelle	7.31002e-12	True	negative_corr	"Organized structure of distinctive morphology and function, bounded by a single or double lipid bilayer membrane. Includes the nucleus, mitochondria, plastids, vacuoles, and vesicles. Excludes the plasma membrane." [GOC:go_curators]	12584	2576	1885	18856	0.731755	0.149793	['GO:0043226']
GO:CC	GO:0042995	cell projection	1.25352e-11	True	negative_corr	"A prolongation or process extending from a cell, e.g. a flagellum or axon." [GOC:jl, http://www.cogsci.princeton.edu/~wn/]	2288	2576	433	18856	0.16809	0.189248	['GO:0110165']
GO:CC	GO:0043231	intracellular membrane-bounded organelle	4.44039e-11	True	negative_corr	"Organized structure of distinctive morphology and function, bounded by a single or double lipid bilayer membrane and occurring within the cell. Includes the nucleus, mitochondria, plastids, vacuoles, and vesicles. Excludes the plasma membrane." [GOC:go_curators]	11067	2576	1681	18856	0.652562	0.151893	['GO:0043227', 'GO:0043229']
GO:CC	GO:0005925	focal adhesion	4.86717e-11	True	negative_corr	"A cell-substrate junction that anchors the cell to the extracellular matrix and that forms a point of termination of actin filaments. In insects focal adhesion has also been referred to as hemi-adherens junction (HAJ)." [GOC:aruk, GOC:bc, ISBN:0124325653, ISBN:0815316208, PMID:10419689, PMID:12191915, PMID:15246682, PMID:1643657, PMID:16805308, PMID:19197329, PMID:23033047, PMID:26923917, PMID:2…	410	2576	112	18856	0.0434783	0.273171	['GO:0030055']
GO:CC	GO:0005815	microtubule organizing center	5.16217e-11	True	negative_corr	"An intracellular structure that can catalyze gamma-tubulin-dependent microtubule nucleation and that can anchor microtubules by interacting with their minus ends, plus ends or sides." [GOC:vw, http://en.wikipedia.org/wiki/Microtubule_organizing_center, ISBN:0815316194, PMID:17072892, PMID:17245416]	770	2576	179	18856	0.0694876	0.232468	['GO:0015630', 'GO:0110165']
GO:CC	GO:0120025	plasma membrane bounded cell projection	8.17643e-11	True	negative_corr	"A prolongation or process extending from a cell and that is bounded by plasma membrane, e.g. a cilium, lamellipodium, or axon." [GOC:krc]	2200	2576	415	18856	0.161102	0.188636	['GO:0042995']
GO:CC	GO:0031090	organelle membrane	8.57375e-11	True	positive_corr	"A membrane that is one of the two lipid bilayers of an organelle envelope or the outermost membrane of single membrane bound organelle." [GOC:dos, GOC:mah]	3531	1107	303	18856	0.273713	0.0858114	['GO:0016020', 'GO:0043227']
GO:CC	GO:0045202	synapse	1.23816e-10	True	negative_corr	"The junction between a nerve fiber of one neuron and another neuron, muscle fiber or glial cell. As the nerve fiber approaches the synapse it enlarges into a specialized structure, the presynaptic nerve ending, which contains mitochondria and synaptic vesicles. At the tip of the nerve ending is the presynaptic membrane; facing it, and separated from it by a minute cleft (the synaptic cleft) is a…	1362	2576	279	18856	0.108307	0.204846	['GO:0110165']
GO:CC	GO:0030055	cell-substrate junction	1.64924e-10	True	negative_corr	"A cell junction that forms a connection between a cell and the extracellular matrix." [GOC:aruk, GOC:bc, GOC:hb, GOC:mah, PMID:10419689, PMID:1643657, PMID:16805308, PMID:26923917, PMID:8314002]	417	2576	112	18856	0.0434783	0.268585	['GO:0070161']
GO:CC	GO:0022626	cytosolic ribosome	2.44646e-10	True	negative_corr	"A ribosome located in the cytosol." [GOC:mtg_sensu]	108	2576	45	18856	0.0174689	0.416667	['GO:0005829', 'GO:0005840']
GO:CC	GO:0012505	endomembrane system	2.44923e-10	True	positive_corr	"A collection of membranous structures involved in transport within the cell. The main components of the endomembrane system are endoplasmic reticulum, Golgi bodies, vesicles, cell membrane and nuclear envelope. Members of the endomembrane system pass materials through each other or though the use of vesicles." [GOC:lh]	4539	1107	368	18856	0.33243	0.0810751	['GO:0110165']
GO:CC	GO:0071944	cell periphery	3.17566e-10	True	positive_corr	"The part of a cell encompassing the cell cortex, the plasma membrane, and any external encapsulating structures." [GOC:mah]	5732	1107	444	18856	0.401084	0.0774599	['GO:0110165']
GO:CC	GO:0005902	microvillus	4.33994e-10	True	positive_corr	"Thin cylindrical membrane-covered projections on the surface of an animal cell containing a core bundle of actin filaments. Present in especially large numbers on the absorptive surface of intestinal cells." [ISBN:0815316194]	85	1107	26	18856	0.0234869	0.305882	['GO:0098858']
GO:CC	GO:0005615	extracellular space	6.36967e-10	True	positive_corr	"That part of a multicellular organism outside the cells proper, usually taken to be outside the plasma membranes, and occupied by fluid." [ISBN:0198547684]	3543	1107	300	18856	0.271003	0.084674	['GO:0005576', 'GO:0110165']
GO:CC	GO:0005886	plasma membrane	1.20904e-09	True	positive_corr	"The membrane surrounding a cell that separates the cell from its external environment. It consists of a phospholipid bilayer and associated proteins." [ISBN:0716731363]	5604	1107	433	18856	0.391147	0.0772662	['GO:0016020', 'GO:0071944']
GO:CC	GO:0005813	centrosome	1.55998e-09	True	negative_corr	"A structure comprised of a core structure (in most organisms, a pair of centrioles) and peripheral material from which a microtubule-based structure, such as a spindle apparatus, is organized. Centrosomes occur close to the nucleus during interphase in many eukaryotic cells, though in animal cells it changes continually during the cell-division cycle." [GOC:mah, ISBN:0198547684]	586	2576	141	18856	0.054736	0.240614	['GO:0005815']
GO:CC	GO:0022625	cytosolic large ribosomal subunit	3.60036e-09	True	negative_corr	"The large subunit of a ribosome located in the cytosol." [GOC:mtg_sensu]	59	2576	30	18856	0.011646	0.508475	['GO:0015934', 'GO:0022626']
GO:CC	GO:0016323	basolateral plasma membrane	3.70878e-09	True	positive_corr	"The region of the plasma membrane that includes the basal end and sides of the cell. Often used in reference to animal polarized epithelial membranes, where the basal membrane is the part attached to the extracellular matrix, or in plant cells, where the basal membrane is defined with respect to the zygotic axis." [GOC:go_curators]	221	1107	42	18856	0.0379404	0.190045	['GO:0098590']
GO:CC	GO:0005911	cell-cell junction	4.62192e-09	True	positive_corr	"A cell junction that forms a connection between two or more cells in a multicellular organism; excludes direct cytoplasmic intercellular bridges, such as ring canals in insects." [GOC:aruk, GOC:bc, GOC:dgh, GOC:hb, GOC:mah, PMID:21422226, PMID:28096264]	439	1107	64	18856	0.0578139	0.145786	['GO:0070161']
GO:CC	GO:0043296	apical junction complex	7.14947e-09	True	positive_corr	"A functional unit located near the cell apex at the points of contact between epithelial cells, which in vertebrates is composed of the tight junction, the zonula adherens, and desmosomes and in some invertebrates, such as Drosophila, is composed of the subapical complex (SAC), the zonula adherens and the septate junction. Functions in the regulation of cell polarity, tissue integrity and interc…	148	1107	33	18856	0.0298103	0.222973	['GO:0005911']
GO:CC	GO:0005654	nucleoplasm	9.26798e-09	True	negative_corr	"That part of the nuclear content other than the chromosomes or the nucleolus." [GOC:ma, ISBN:0124325653]	4012	2576	678	18856	0.263199	0.168993	['GO:0031981', 'GO:0110165']
GO:CC	GO:0005887	integral component of plasma membrane	5.68727e-08	True	positive_corr	"The component of the plasma membrane consisting of the gene products and protein complexes having at least some part of their peptide sequence embedded in the hydrophobic region of the membrane." [GOC:dos, GOC:go_curators]	1624	1107	157	18856	0.141825	0.0966749	['GO:0016021', 'GO:0031226']
GO:CC	GO:0005789	endoplasmic reticulum membrane	6.39563e-08	True	positive_corr	"The lipid bilayer surrounding the endoplasmic reticulum." [GOC:mah]	1075	1107	115	18856	0.103884	0.106977	['GO:0031090', 'GO:0042175']
GO:CC	GO:0036064	ciliary basal body	7.3484e-08	True	negative_corr	"A membrane-tethered, short cylindrical array of microtubules and associated proteins found at the base of a eukaryotic cilium (also called flagellum) that is similar in structure to a centriole and derives from it. The cilium basal body is the site of assembly and remodelling of the cilium and serves as a nucleation site for axoneme growth. As well as anchoring the cilium, it is thought to provi…	133	2576	47	18856	0.0182453	0.353383	['GO:0005815', 'GO:0005929']
GO:CC	GO:0031226	intrinsic component of plasma membrane	8.22743e-08	True	positive_corr	"The component of the plasma membrane consisting of the gene products and protein complexes having either part of their peptide sequence embedded in the hydrophobic region of the membrane or some other covalently attached group such as a GPI anchor that is similarly embedded in the membrane." [GOC:dos, GOC:mah]	1700	1107	162	18856	0.146341	0.0952941	['GO:0005886', 'GO:0031224']
GO:CC	GO:0042175	nuclear outer membrane-endoplasmic reticulum membrane network	1.13533e-07	True	positive_corr	"The continuous network of membranes encompassing the nuclear outer membrane and the endoplasmic reticulum membrane." [GOC:bf, GOC:jl, GOC:mah, GOC:mcc, GOC:pr, GOC:vw]	1098	1107	116	18856	0.104788	0.105647	['GO:0012505', 'GO:0016020']
GO:CC	GO:0031253	cell projection membrane	1.20852e-07	True	positive_corr	"The portion of the plasma membrane surrounding a plasma membrane bounded cell surface projection." [GOC:mah] {comment="GOC:krc"}	335	1107	51	18856	0.0460705	0.152239	['GO:0098590', 'GO:0120025']
GO:CC	GO:0031981	nuclear lumen	1.69481e-07	True	negative_corr	"The volume enclosed by the nuclear inner membrane." [GOC:mah, GOC:pz]	4780	2576	781	18856	0.303183	0.163389	['GO:0005634', 'GO:0070013']
GO:CC	GO:1990904	ribonucleoprotein complex	2.83447e-07	True	negative_corr	"A macromolecular complex containing both protein and RNA molecules." [GOC:vesicles]	697	2576	153	18856	0.0593944	0.219512	['GO:0032991']
GO:CC	GO:0031528	microvillus membrane	7.42839e-07	True	positive_corr	"The portion of the plasma membrane surrounding a microvillus." [GOC:mah]	24	1107	12	18856	0.0108401	0.5	['GO:0005902', 'GO:0031253']
GO:CC	GO:0005576	extracellular region	1.58111e-06	True	positive_corr	"The space external to the outermost structure of a cell. For cells without external protective or external encapsulating structures this refers to space outside of the plasma membrane. This term covers the host cell environment outside an intracellular parasite." [GOC:go_curators]	4548	1107	349	18856	0.315266	0.076737	['GO:0110165']
GO:CC	GO:0098858	actin-based cell projection	2.30189e-06	True	positive_corr	"A cell projection supported by an assembly of actin filaments, and which lacks microtubules." [PMID:15661519]	211	1107	36	18856	0.0325203	0.170616	['GO:0120025']
GO:CC	GO:0070160	tight junction	3.44976e-06	True	positive_corr	"A cell-cell junction that seals cells together in an epithelium in a way that prevents even small molecules from leaking from one side of the sheet to the other." [ISBN:0815332181]	132	1107	27	18856	0.0243902	0.204545	['GO:0005911']
GO:CC	GO:0005783	endoplasmic reticulum	4.34009e-06	True	positive_corr	"The irregular network of unit membranes, visible only by electron microscopy, that occurs in the cytoplasm of many eukaryotic cells. The membranes form a complex meshwork of tubular channels, which are often expanded into slitlike cavities called cisternae. The ER takes two forms, rough (or granular), with ribosomes adhering to the outer surface, and smooth (with no ribosomes attached)." [ISBN:0…	1810	1107	163	18856	0.147245	0.0900552	['GO:0005737', 'GO:0012505', 'GO:0043231']
GO:CC	GO:0035869	ciliary transition zone	7.3624e-06	True	negative_corr	"A region of the cilium between the basal body and proximal segment that is characterized by Y-shaped assemblages that connect axonemal microtubules to the ciliary membrane. The ciliary transition zone appears to function as a gate that controls ciliary membrane composition and separates the cytosol from the ciliary plasm." [GOC:cilia, GOC:kmv, PMID:21422230]	72	2576	29	18856	0.0112578	0.402778	['GO:0005929', 'GO:0110165']
GO:CC	GO:0031974	membrane-enclosed lumen	1.03604e-05	True	negative_corr	"The enclosed volume within a sealed membrane or between two sealed membranes. Encompasses the volume enclosed by the membranes of a particular organelle, e.g. endoplasmic reticulum lumen, or the space between the two lipid bilayers of a double membrane surrounding an organelle, e.g. nuclear envelope lumen." [GOC:add, GOC:mah]	5898	2576	926	18856	0.359472	0.157002	['GO:0110165']
GO:CC	GO:0043233	organelle lumen	1.03604e-05	True	negative_corr	"The internal volume enclosed by the membranes of a particular organelle; includes the volume enclosed by a single organelle membrane, e.g. endoplasmic reticulum lumen, or the volume enclosed by the innermost of the two lipid bilayers of an organelle envelope, e.g. nuclear lumen." [GOC:jl, GOC:mah]	5898	2576	926	18856	0.359472	0.157002	['GO:0031974', 'GO:0043226']
GO:CC	GO:0070013	intracellular organelle lumen	1.03604e-05	True	negative_corr	"An organelle lumen that is part of an intracellular organelle." [GOC:mah]	5898	2576	926	18856	0.359472	0.157002	['GO:0043229', 'GO:0043233']
GO:CC	GO:0062023	collagen-containing extracellular matrix	1.19684e-05	True	negative_corr	"An extracellular matrix consisting mainly of proteins (especially collagen) and glycosaminoglycans (mostly as proteoglycans) that provides not only essential physical scaffolding for the cellular constituents but can also initiate crucial biochemical and biomechanical cues required for tissue morphogenesis, differentiation and homeostasis. The components are secreted by cells in the vicinity and…	407	2576	96	18856	0.0372671	0.235872	['GO:0031012']
GO:CC	GO:0044391	ribosomal subunit	1.35839e-05	True	negative_corr	"Either of the two subunits of a ribosome: the ribosomal large subunit or the ribosomal small subunit." [GOC:jl]	192	2576	55	18856	0.0213509	0.286458	['GO:0005840', 'GO:1990904']
GO:CC	GO:0036477	somatodendritic compartment	1.4938e-05	True	negative_corr	"The region of a neuron that includes the cell body (cell soma) and dendrite(s), but excludes the axon." [GOC:pad, GOC:PARL]	863	2576	174	18856	0.0675466	0.201622	['GO:0110165']
GO:CC	GO:0005923	bicellular tight junction	1.92173e-05	True	positive_corr	"An occluding cell-cell junction that is composed of a branching network of sealing strands that completely encircles the apical end of each cell in an epithelial sheet; the outer leaflets of the two interacting plasma membranes are seen to be tightly apposed where sealing strands are present. Each sealing strand is composed of a long row of transmembrane adhesion proteins embedded in each of the…	125	1107	25	18856	0.0225836	0.2	['GO:0043296', 'GO:0070160']
GO:CC	GO:0016328	lateral plasma membrane	2.07758e-05	True	positive_corr	"The portion of the plasma membrane at the lateral side of the cell. In epithelial cells, lateral plasma membranes are on the sides of cells which lie at the interface of adjacent cells." [GOC:hb, GOC:mah, GOC:pr]	62	1107	17	18856	0.0153568	0.274194	['GO:0005886', 'GO:0110165']
GO:CC	GO:0005840	ribosome	2.14429e-05	True	negative_corr	"An intracellular organelle, about 200 A in diameter, consisting of RNA and protein. It is the site of protein biosynthesis resulting from translation of messenger RNA (mRNA). It consists of two subunits, one large and one small, each containing only protein and RNA. Both the ribosome and its subunits are characterized by their sedimentation coefficients, expressed in Svedberg units (symbol: S). …	245	2576	65	18856	0.0252329	0.265306	['GO:0043232']
GO:CC	GO:0005929	cilium	2.45709e-05	True	negative_corr	"A specialized eukaryotic organelle that consists of a filiform extrusion of the cell surface and of some cytoplasmic parts. Each cilium is largely bounded by an extrusion of the cytoplasmic (plasma) membrane, and contains a regular longitudinal array of microtubules, anchored to a basal body." [GOC:cilia, GOC:curators, GOC:kmv, GOC:vw, ISBN:0198547684, PMID:16824949, PMID:17009929, PMID:20144998]	642	2576	136	18856	0.052795	0.211838	['GO:0043226', 'GO:0120025']
GO:CC	GO:0097542	ciliary tip	5.04676e-05	True	negative_corr	"Part of the cilium where the axoneme ends. The ciliary tip has been implicated in ciliary assembly and disassembly, as well as signal transduction." [GOC:cilia, PMID:23970417]	46	2576	21	18856	0.00815217	0.456522	['GO:0005929', 'GO:0110165']
GO:CC	GO:0005730	nucleolus	5.13021e-05	True	negative_corr	"A small, dense body one or more of which are present in the nucleus of eukaryotic cells. It is rich in RNA and protein, is not bounded by a limiting membrane, and is not seen during mitosis. Its prime function is the transcription of the nucleolar DNA into 45S ribosomal-precursor RNA, the processing of this RNA into 5.8S, 18S, and 28S components of ribosomal RNA, and the association of these com…	927	2576	182	18856	0.0706522	0.196332	['GO:0031981', 'GO:0043232']
GO:CC	GO:0030027	lamellipodium	0.000105299	True	negative_corr	"A thin sheetlike process extended by the leading edge of a migrating cell or extending cell process; contains a dense meshwork of actin filaments." [ISBN:0815316194]	198	2576	54	18856	0.0209627	0.272727	['GO:0031252', 'GO:0120025']
GO:CC	GO:0070993	translation preinitiation complex	0.000120983	True	negative_corr	"A ribonucleoprotein complex that contains the small ribosomal subunit, a translation initiation ternary complex (i.e. an initiator tRNA, GTP, and an IF2 or eIF2 complex), and an mRNA." [GOC:hjd, GOC:mah]	18	2576	12	18856	0.00465839	0.666667	['GO:0005737', 'GO:1990904']
GO:CC	GO:0070161	anchoring junction	0.000163611	True	positive_corr	"A cell junction that mechanically attaches a cell (and its cytoskeleton) to neighboring cells or to the extracellular matrix." [ISBN:0815332181]	785	1107	81	18856	0.0731707	0.103185	['GO:0030054']
GO:CC	GO:0015934	large ribosomal subunit	0.000248367	True	negative_corr	"The larger of the two subunits of a ribosome. Two sites on the ribosomal large subunit are involved in translation, namely the aminoacyl site (A site) and peptidyl site (P site)." [ISBN:0198506732]	119	2576	37	18856	0.0143634	0.310924	['GO:0044391']
GO:CC	GO:0016327	apicolateral plasma membrane	0.000250811	True	positive_corr	"The apical end of the lateral plasma membrane of epithelial cells." [GOC:hb]	20	1107	9	18856	0.00813008	0.45	['GO:0098590']
GO:CC	GO:0030425	dendrite	0.000310025	True	negative_corr	"A neuron projection that has a short, tapering, morphology. Dendrites receive and integrate signals from other neurons or from sensory stimuli, and conduct nerve impulses towards the axon or the cell body. In most neurons, the impulse is conveyed from dendrites to axon via the cell body, but in some types of unipolar neuron, the impulse does not travel via the cell body." [GOC:aruk, GOC:bc, GOC:…	622	2576	128	18856	0.0496894	0.205788	['GO:0043005', 'GO:0097447']
GO:CC	GO:0005737	cytoplasm	0.000362834	True	positive_corr	"All of the contents of a cell excluding the plasma membrane and nucleus, but including other subcellular structures." [ISBN:0198547684]	11634	1107	757	18856	0.68383	0.0650679	['GO:0005622', 'GO:0110165']
GO:CC	GO:0097447	dendritic tree	0.000370047	True	negative_corr	"The entire complement of dendrites for a neuron, consisting of each primary dendrite and all its branches." [GOC:aruk, GOC:bc, NIF_Subcellular:sao172297168]	624	2576	128	18856	0.0496894	0.205128	['GO:0036477', 'GO:0043005']
GO:CC	GO:0005874	microtubule	0.000464347	True	negative_corr	"Any of the long, generally straight, hollow tubes of internal diameter 12-15 nm and external diameter 24 nm found in a wide variety of eukaryotic cells; each consists (usually) of 13 protofilaments of polymeric tubulin, staggered in such a manner that the tubulin monomers are arranged in a helical pattern on the microtubular surface, and with the alpha/beta axes of the tubulin subunits parallel …	427	2576	94	18856	0.0364907	0.220141	['GO:0015630', 'GO:0099513']
GO:CC	GO:0016282	eukaryotic 43S preinitiation complex	0.000596137	True	negative_corr	"A protein complex composed of the 40S ribosomal subunit plus eIF1A, eIF3, and eIF2-GTP-bound methionyl-initiator methionine tRNA." [GOC:hjd, PMID:15145049]	17	2576	11	18856	0.00427019	0.647059	['GO:0070993']
GO:CC	GO:0005788	endoplasmic reticulum lumen	0.000748922	True	negative_corr	"The volume enclosed by the membranes of the endoplasmic reticulum." [ISBN:0198547684]	307	2576	72	18856	0.0279503	0.234528	['GO:0005783', 'GO:0070013']
GO:CC	GO:0097546	ciliary base	0.00094517	True	negative_corr	"Area of the cilium (also called flagellum) where the basal body and the axoneme are anchored to the plasma membrane. The ciliary base encompasses the distal part of the basal body, transition fibers and transition zone and is structurally and functionally very distinct from the rest of the cilium. In this area proteins are sorted and filtered before entering the cilium, and many ciliary proteins…	34	2576	16	18856	0.00621118	0.470588	['GO:0005929', 'GO:0110165']
GO:CC	GO:0043005	neuron projection	0.00102026	True	negative_corr	"A prolongation or process extending from a nerve cell, e.g. an axon or dendrite." [GOC:jl, http://www.cogsci.princeton.edu/~wn/]	1376	2576	246	18856	0.0954969	0.178779	['GO:0120025']
GO:CC	GO:0033290	eukaryotic 48S preinitiation complex	0.00122016	True	negative_corr	"A protein complex composed of the small ribosomal subunit, eIF3, eIF1A, methionyl-initiatior methionine and a capped mRNA. The complex is initially positioned at the 5'-end of the capped mRNA." [GOC:hjd, PMID:15145049]	15	2576	10	18856	0.00388199	0.666667	['GO:0070993']
GO:CC	GO:0005814	centriole	0.0017692	True	negative_corr	"A cellular organelle, found close to the nucleus in many eukaryotic cells, consisting of a small cylinder with microtubular walls, 300-500 nm long and 150-250 nm in diameter. It contains nine short, parallel, peripheral microtubular fibrils, each fibril consisting of one complete microtubule fused to two incomplete microtubules. Cells usually have two centrioles, lying at right angles to each ot…	143	2576	40	18856	0.015528	0.27972	['GO:0005815', 'GO:0043232']
GO:CC	GO:0032391	photoreceptor connecting cilium	0.00182044	True	negative_corr	"The portion of the photoreceptor cell cilium linking the photoreceptor inner and outer segments. It's considered to be equivalent to the ciliary transition zone." [GOC:cilia, PMID:15917207, PMID:22653444, PMID:8718680]	43	2576	18	18856	0.00698758	0.418605	['GO:0035869', 'GO:0097733']
GO:CC	GO:0098794	postsynapse	0.00324065	True	negative_corr	"The part of a synapse that is part of the post-synaptic cell." [GOC:dos]	638	2576	126	18856	0.048913	0.197492	['GO:0045202', 'GO:0110165']
GO:CC	GO:0099081	supramolecular polymer	0.00365362	True	negative_corr	"A polymeric supramolecular structure." [GOC:dos]	1001	2576	184	18856	0.0714286	0.183816	['GO:0099080']
GO:CC	GO:0044297	cell body	0.00399225	True	negative_corr	"The portion of a cell bearing surface projections such as axons, dendrites, cilia, or flagella that includes the nucleus, but excludes all cell projections." [GOC:go_curators]	592	2576	118	18856	0.0458075	0.199324	['GO:0110165']
GO:CC	GO:0034385	triglyceride-rich plasma lipoprotein particle	0.00472376	True	positive_corr	"A plasma lipoprotein particle that has a hydrophobic core enriched in triglycerides surrounded by an amphipathic monolayer of phospholipids, cholesterol and apolipoproteins. Triglyceride-rich lipoprotein particles transport lipids, which are non-covalently associated with the particles, in the blood." [GOC:BHF, GOC:mah, GOC:rl]	21	1107	8	18856	0.00722674	0.380952	['GO:0034358']
GO:CC	GO:0034361	very-low-density lipoprotein particle	0.00472376	True	positive_corr	"A triglyceride-rich lipoprotein particle that is typically composed of APOB100, APOE and APOCs and has a density of about 1.006 g/ml and a diameter of between 20-80 nm. It is found in blood and transports endogenous products (newly synthesized cholesterol and triglycerides) from the liver." [GOC:BHF, GOC:expert_pt, GOC:mah, GOC:rl]	21	1107	8	18856	0.00722674	0.380952	['GO:0034385']
GO:CC	GO:0031012	extracellular matrix	0.00485484	True	negative_corr	"A structure lying external to one or more cells, which provides structural support, biochemical or biomechanical cues for cells or tissues." [GOC:BHF, GOC:mah, GOC:rph, NIF_Subcellular:nlx_subcell_20090513, PMID:21123617, PMID:28089324]	534	2576	108	18856	0.0419255	0.202247	['GO:0005576', 'GO:0110165']
GO:CC	GO:0099512	supramolecular fiber	0.00487402	True	negative_corr	"A polymer consisting of an indefinite number of protein or protein complex subunits that have polymerised to form a fiber-shaped structure." [GOC:dos]	993	2576	182	18856	0.0706522	0.183283	['GO:0099081']
GO:CC	GO:0032991	protein-containing complex	0.00514113	True	negative_corr	"A stable assembly of two or more macromolecules, i.e. proteins, nucleic acids, carbohydrates or lipids, in which at least one component is a protein and the constituent parts function together." [GOC:dos, GOC:mah]	5484	2576	840	18856	0.326087	0.153173	['GO:0005575']
GO:CC	GO:0005852	eukaryotic translation initiation factor 3 complex	0.00607803	True	negative_corr	"A complex of several polypeptides that plays at least two important roles in protein synthesis: First, eIF3 binds to the 40S ribosome and facilitates loading of the Met-tRNA/eIF2.GTP ternary complex to form the 43S preinitiation complex. Subsequently, eIF3 apparently assists eIF4 in recruiting mRNAs to the 43S complex. The eIF3 complex contains five conserved core subunits, and may contain sever…	17	2576	10	18856	0.00388199	0.588235	['GO:0005737', 'GO:0032991']
GO:CC	GO:0099080	supramolecular complex	0.00698595	True	negative_corr	"A cellular component that consists of an indeterminate number of proteins or macromolecular complexes, organized into a regular, higher-order structure such as a polymer, sheet, network or a fiber." [GOC:dos]	1308	2576	230	18856	0.0892857	0.175841	['GO:0110165']
GO:CC	GO:0005911	cell-cell junction	0.00858888	True	negative_corr	"A cell junction that forms a connection between two or more cells in a multicellular organism; excludes direct cytoplasmic intercellular bridges, such as ring canals in insects." [GOC:aruk, GOC:bc, GOC:dgh, GOC:hb, GOC:mah, PMID:21422226, PMID:28096264]	439	2576	91	18856	0.0353261	0.207289	['GO:0070161']
GO:CC	GO:0030990	intraciliary transport particle	0.00989627	True	negative_corr	"A nonmembrane-bound oligomeric protein complex that participates in bidirectional transport of molecules (cargo) along axonemal microtubules." [GOC:cilia, GOC:kmv, PMID:14570576, PMID:22118932, PMID:23945166]	28	2576	13	18856	0.00504658	0.464286	['GO:0032991']
GO:CC	GO:0098984	neuron to neuron synapse	0.0121371	True	negative_corr	"A synapse in which pre and post-synaptic cells are neurons." [GOC:dos]	372	2576	79	18856	0.0306677	0.212366	['GO:0045202']
GO:CC	GO:0042383	sarcolemma	0.0133468	True	negative_corr	"The outer membrane of a muscle cell, consisting of the plasma membrane, a covering basement membrane (about 100 nm thick and sometimes common to more than one fiber), and the associated loose network of collagen fibers." [ISBN:0198506732]	134	2576	36	18856	0.0139752	0.268657	['GO:0005886']
GO:CC	GO:0005777	peroxisome	0.0164434	True	positive_corr	"A small organelle enclosed by a single membrane, and found in most eukaryotic cells. Contains peroxidases and other enzymes involved in a variety of metabolic processes including free radical detoxification, lipid catabolism and biosynthesis, and hydrogen peroxide metabolism." [GOC:pm, PMID:9302272, UniProtKB-KW:KW-0576]	137	1107	21	18856	0.0189702	0.153285	['GO:0042579']
GO:CC	GO:0042579	microbody	0.0164434	True	positive_corr	"Cytoplasmic organelles, spherical or oval in shape, that are bounded by a single membrane and contain oxidative enzymes, especially those utilizing hydrogen peroxide (H2O2)." [ISBN:0198506732]	137	1107	21	18856	0.0189702	0.153285	['GO:0005737', 'GO:0043231']
GO:CC	GO:0030054	cell junction	0.0184212	True	positive_corr	"A cellular component that forms a specialized region of connection between two or more cells, or between a cell and the extracellular matrix, or between two membrane-bound components of a cell, such as flagella." [GOC:aruk, GOC:bc, GOC:mah, http://www.vivo.colostate.edu/hbooks/cmb/cells/pmemb/junctions_a.html, ISBN:0198506732, PMID:26820516, PMID:28096264]	1327	1107	112	18856	0.101174	0.0844009	['GO:0110165']
GO:CC	GO:0005915	zonula adherens	0.023954	True	positive_corr	"A cell-cell adherens junction which forms a continuous belt near the apex of epithelial cells." [ISBN:0815316208]	9	1107	5	18856	0.00451671	0.555556	['GO:0005912', 'GO:0043296']
GO:CC	GO:0005844	polysome	0.0239957	True	negative_corr	"A multiribosomal structure representing a linear array of ribosomes held together by messenger RNA. They represent the active complexes in cellular protein synthesis and are able to incorporate amino acids into polypeptides both in vivo and in vitro." [ISBN:0198506732, NIF_Subcellular:sao1038025871]	73	2576	23	18856	0.00892857	0.315068	['GO:1990904']
GO:CC	GO:0005581	collagen trimer	0.0240996	True	negative_corr	"A protein complex consisting of three collagen chains assembled into a left-handed triple helix. These trimers typically assemble into higher order structures." [GOC:dos, GOC:mah, ISBN:0721639976, PMID:19693541, PMID:21421911]	97	2576	28	18856	0.0108696	0.28866	['GO:0032991']
GO:CC	GO:0042627	chylomicron	0.0270533	True	positive_corr	"A large lipoprotein particle (diameter 75-1200 nm) composed of a central core of triglycerides and cholesterol surrounded by a protein-phospholipid coating. The proteins include one molecule of apolipoprotein B-48 and may include a variety of apolipoproteins, including APOAs, APOCs and APOE. Chylomicrons are found in blood or lymph and carry lipids from the intestines into other body tissues." […	14	1107	6	18856	0.00542005	0.428571	['GO:0034358']
GO:CC	GO:0031252	cell leading edge	0.02909	True	negative_corr	"The area of a motile cell closest to the direction of movement." [GOC:pg]	417	2576	85	18856	0.0329969	0.203837	['GO:0110165']
GO:CC	GO:0032279	asymmetric synapse	0.0355758	True	negative_corr	"A type of synapse occurring between an axon and a dendritic spine or dendritic shaft. Asymmetric synapses, the most abundant synapse type in the central nervous system, involve axons that contain predominantly spherical vesicles and contain a thickened postsynaptic density. Most or all synapses of this type are excitatory." [GOC:dgh, GOC:ef]	348	2576	73	18856	0.0283385	0.20977	['GO:0098984']
GO:CC	GO:0043025	neuronal cell body	0.0371471	True	negative_corr	"The portion of a neuron that includes the nucleus, but excludes cell projections such as axons and dendrites." [GOC:go_curators]	523	2576	102	18856	0.0395963	0.195029	['GO:0036477', 'GO:0044297']
GO:CC	GO:0014069	postsynaptic density	0.0425061	True	negative_corr	"An electron dense network of proteins within and adjacent to the postsynaptic membrane of an asymmetric, neuron-neuron synapse. Its major components include neurotransmitter receptors and the proteins that spatially and functionally organize them such as anchoring and scaffolding molecules, signaling enzymes and cytoskeletal components." [GOC:BHF, GOC:dos, GOC:ef, GOC:jid, GOC:pr, GOC:sjp, http:…	344	2576	72	18856	0.0279503	0.209302	['GO:0032279', 'GO:0099572']
GO:CC	GO:0034451	centriolar satellite	0.0430678	True	negative_corr	"A small (70-100 nm) cytoplasmic granule that contains a number of centrosomal proteins; centriolar satellites traffic toward microtubule minus ends and are enriched near the centrosome." [GOC:BHF, PMID:10579718, PMID:12403812]	95	2576	27	18856	0.0104814	0.284211	['GO:0005813', 'GO:0110165']
GO:MF	GO:0005515	protein binding	3.71655e-19	True	negative_corr	"Interacting selectively and non-covalently with any protein or protein complex (a complex of two or more proteins that may include other nonprotein molecules)." [GOC:go_curators]	12743	2548	1991	18126	0.781397	0.156243	['GO:0005488']
GO:MF	GO:0005215	transporter activity	6.09623e-19	True	positive_corr	"Enables the directed movement of substances (such as macromolecules, small molecules, ions) into, out of or within a cell, or between cells." [GOC:ai, GOC:dgf]	1223	1059	157	18126	0.148253	0.128373	['GO:0003674']
GO:MF	GO:0022857	transmembrane transporter activity	2.00293e-17	True	positive_corr	"Enables the transfer of a substance, usually a specific substance or a group of related substances, from one side of a membrane to the other." [GOC:jid, GOC:mtg_transport, ISBN:0815340729]	1068	1059	140	18126	0.1322	0.131086	['GO:0005215']
GO:MF	GO:0005488	binding	5.48923e-15	True	negative_corr	"The selective, non-covalent, often stoichiometric, interaction of a molecule with one or more specific sites on another molecule." [GOC:ceb, GOC:mah, ISBN:0198506732]	15944	2548	2364	18126	0.927786	0.148269	['GO:0003674']
GO:MF	GO:0015075	ion transmembrane transporter activity	2.15305e-14	True	positive_corr	"Enables the transfer of an ion from one side of a membrane to the other." [GOC:dgf, GOC:mtg_transport, ISBN:0815340729]	887	1059	117	18126	0.110482	0.131905	['GO:0022857']
GO:MF	GO:0008509	anion transmembrane transporter activity	8.30308e-13	True	positive_corr	"Enables the transfer of a negatively charged ion from one side of a membrane to the other." [GOC:dgf, GOC:mtg_transport, ISBN:0815340729]	336	1059	61	18126	0.0576015	0.181548	['GO:0015075']
GO:MF	GO:0003824	catalytic activity	1.77097e-12	True	positive_corr	"Catalysis of a biochemical reaction at physiological temperatures. In biologically catalyzed reactions, the reactants are known as substrates, and the catalysts are naturally occurring macromolecular substances known as enzymes. Enzymes possess specific binding sites for substrates, and are usually composed wholly or largely of protein, but RNA that has catalytic activity (ribozyme) is often als…	5853	1059	460	18126	0.434372	0.0785922	['GO:0003674']
GO:MF	GO:0015318	inorganic molecular entity transmembrane transporter activity	6.7066e-12	True	positive_corr	"Enables the transfer of an inorganic molecular entity from the outside of a cell to the inside of the cell across a membrane. An inorganic molecular entity is a molecular entity that contains no carbon." [GOC:mtg_transport, ISBN:0815340729]	830	1059	106	18126	0.100094	0.127711	['GO:0022857']
GO:MF	GO:0008514	organic anion transmembrane transporter activity	2.26875e-10	True	positive_corr	"Enables the transfer of organic anions from one side of a membrane to the other. Organic anions are atoms or small molecules with a negative charge which contain carbon in covalent linkage." [GOC:ai]	211	1059	43	18126	0.0406043	0.203791	['GO:0008509']
GO:MF	GO:0022804	active transmembrane transporter activity	1.05016e-09	True	positive_corr	"Enables the transfer of a specific substance or related group of substances from one side of a membrane to the other, up the solute's concentration gradient. The transporter binds the solute and undergoes a series of conformational changes. Transport works equally well in either direction." [GOC:mtg_transport, ISBN:0815340729]	352	1059	57	18126	0.0538244	0.161932	['GO:0022857']
GO:MF	GO:0015291	secondary active transmembrane transporter activity	4.0221e-09	True	positive_corr	"Enables the transfer of a solute from one side of a membrane to the other, up its concentration gradient. The transporter binds the solute and undergoes a series of conformational changes. Transport works equally well in either direction and is driven by a chemiosmotic source of energy, not direct ATP coupling. Secondary active transporters include symporters and antiporters." [GOC:mtg_transport…	238	1059	44	18126	0.0415486	0.184874	['GO:0022804']
GO:MF	GO:0048037	cofactor binding	7.04507e-09	True	positive_corr	"Interacting selectively and non-covalently with a cofactor, a substance that is required for the activity of an enzyme or other protein. Cofactors may be inorganic, such as the metal atoms zinc, iron, and copper in certain forms, or organic, in which case they are referred to as coenzymes. Cofactors may either be bound tightly to active sites or bind loosely with the substrate." [ISBN:0198506732]	517	1059	71	18126	0.0670444	0.137331	['GO:0005488']
GO:MF	GO:0015370	solute:sodium symporter activity	1.10793e-08	True	positive_corr	"Enables the transfer of a solute or solutes from one side of a membrane to the other according to the reaction: solute(out) + Na+(out) = solute(in) + Na+(in)." [GOC:ai]	75	1059	23	18126	0.0217186	0.306667	['GO:0015081', 'GO:0015294']
GO:MF	GO:0046943	carboxylic acid transmembrane transporter activity	1.38931e-08	True	positive_corr	"Enables the transfer of carboxylic acids from one side of a membrane to the other. Carboxylic acids are organic acids containing one or more carboxyl (COOH) groups or anions (COO-)." [GOC:ai]	150	1059	33	18126	0.0311615	0.22	['GO:0005342', 'GO:0008514', 'GO:0015318']
GO:MF	GO:0005342	organic acid transmembrane transporter activity	1.38931e-08	True	positive_corr	"Enables the transfer of organic acids from one side of a membrane to the other. Organic acids are acidic compound containing carbon in covalent linkage," [ISBN:0198506732]	150	1059	33	18126	0.0311615	0.22	['GO:0022857']
GO:MF	GO:0016491	oxidoreductase activity	8.41472e-08	True	positive_corr	"Catalysis of an oxidation-reduction (redox) reaction, a reversible chemical reaction in which the oxidation state of an atom or atoms within a molecule is altered. One substrate acts as a hydrogen or electron donor and becomes oxidized, while the other acts as hydrogen or electron acceptor and becomes reduced." [GOC:go_curators]	768	1059	90	18126	0.0849858	0.117188	['GO:0003824']
GO:MF	GO:0015293	symporter activity	9.89386e-08	True	positive_corr	"Enables the active transport of a solute across a membrane by a mechanism whereby two or more species are transported together in the same direction in a tightly coupled process not directly linked to a form of energy other than chemiosmotic energy." [GOC:mtg_transport, ISBN:0815340729, PMID:10839820]	144	1059	31	18126	0.0292729	0.215278	['GO:0015291']
GO:MF	GO:0015294	solute:cation symporter activity	1.12924e-07	True	positive_corr	"Enables the transfer of a solute or solutes from one side of a membrane to the other according to the reaction: solute(out) + cation(out) = solute(in) + cation(in)." [GOC:ai]	105	1059	26	18126	0.0245515	0.247619	['GO:0015293', 'GO:0022853', 'GO:0022890']
GO:MF	GO:0008194	UDP-glycosyltransferase activity	4.86032e-07	True	positive_corr	"Catalysis of the transfer of a glycosyl group from a UDP-sugar to a small hydrophobic molecule." [InterPro:IPR004224, PMID:11846783]	153	1059	31	18126	0.0292729	0.202614	['GO:0016757']
GO:MF	GO:0022853	active ion transmembrane transporter activity	4.93539e-07	True	positive_corr	"Enables the transfer of an ion from one side of a membrane to the other up the solute's concentration gradient. This is carried out by binding the solute and undergoing a series of conformational changes. Transport works equally well in either direction." [GOC:mtg_transport, ISBN:0815340729]	245	1059	41	18126	0.0387158	0.167347	['GO:0015075', 'GO:0022804']
GO:MF	GO:0008324	cation transmembrane transporter activity	1.01139e-06	True	positive_corr	"Enables the transfer of cation from one side of a membrane to the other." [GOC:dgf, GOC:mtg_transport, ISBN:0815340729]	660	1059	78	18126	0.0736544	0.118182	['GO:0015075']
GO:MF	GO:0005496	steroid binding	1.97563e-06	True	positive_corr	"Interacting selectively and non-covalently with a steroid, any of a large group of substances that have in common a ring system based on 1,2-cyclopentanoperhydrophenanthrene." [GOC:jl, ISBN:0198506732]	95	1059	23	18126	0.0217186	0.242105	['GO:0008289', 'GO:0097159']
GO:MF	GO:0015081	sodium ion transmembrane transporter activity	2.80902e-06	True	positive_corr	"Enables the transfer of sodium ions (Na+) from one side of a membrane to the other." [GOC:ai, GOC:BHF]	155	1059	30	18126	0.0283286	0.193548	['GO:0015077', 'GO:0046873']
GO:MF	GO:0005319	lipid transporter activity	3.75777e-06	True	positive_corr	"Enables the directed movement of lipids into, out of or within a cell, or between cells." [GOC:ai]	148	1059	29	18126	0.0273843	0.195946	['GO:0005215']
GO:MF	GO:0016712	oxidoreductase activity, acting on paired donors, with incorporation or reduction of molecular oxygen, reduced flavin or flavoprotein as one donor, and incorporation of one atom of oxygen	4.35528e-06	True	positive_corr	"Catalysis of an oxidation-reduction (redox) reaction in which hydrogen or electrons are transferred from reduced flavin or flavoprotein and one other donor, and one atom of oxygen is incorporated into one donor." [GOC:mah]	37	1059	14	18126	0.01322	0.378378	['GO:0004497', 'GO:0016705']
GO:MF	GO:0016616	oxidoreductase activity, acting on the CH-OH group of donors, NAD or NADP as acceptor	6.11214e-06	True	positive_corr	"Catalysis of an oxidation-reduction (redox) reaction in which a CH-OH group acts as a hydrogen or electron donor and reduces NAD+ or NADP." [EC:1.1.1.-, GOC:ai]	125	1059	26	18126	0.0245515	0.208	['GO:0016614']
GO:MF	GO:0016614	oxidoreductase activity, acting on CH-OH group of donors	6.60144e-06	True	positive_corr	"Catalysis of an oxidation-reduction (redox) reaction in which a CH-OH group act as a hydrogen or electron donor and reduces a hydrogen or electron acceptor." [GOC:ai]	134	1059	27	18126	0.0254958	0.201493	['GO:0016491']
GO:MF	GO:0005198	structural molecule activity	8.00574e-06	True	negative_corr	"The action of a molecule that contributes to the structural integrity of a complex or its assembly within or outside a cell." [GOC:mah, GOC:vw]	683	2548	149	18126	0.0584772	0.218155	['GO:0003674']
GO:MF	GO:0016709	oxidoreductase activity, acting on paired donors, with incorporation or reduction of molecular oxygen, NAD(P)H as one donor, and incorporation of one atom of oxygen	9.58803e-06	True	positive_corr	"Catalysis of an oxidation-reduction (redox) reaction in which hydrogen or electrons are transferred from NADH or NADPH and one other donor, and one atom of oxygen is incorporated into one donor." [GOC:mah]	45	1059	15	18126	0.0141643	0.333333	['GO:0004497', 'GO:0016705']
GO:MF	GO:0008092	cytoskeletal protein binding	1.19027e-05	True	negative_corr	"Interacting selectively and non-covalently with any protein component of any cytoskeleton (actin, microtubule, or intermediate filament cytoskeleton)." [GOC:mah]	991	2548	201	18126	0.0788854	0.202825	['GO:0005515']
GO:MF	GO:0050662	coenzyme binding	1.40492e-05	True	positive_corr	"Interacting selectively and non-covalently with a coenzyme, any of various nonprotein organic cofactors that are required, in addition to an enzyme and a substrate, for an enzymatic reaction to proceed." [ISBN:0198506732]	295	1059	43	18126	0.0406043	0.145763	['GO:0048037']
GO:MF	GO:0004497	monooxygenase activity	1.52024e-05	True	positive_corr	"Catalysis of the incorporation of one atom from molecular oxygen into a compound and the reduction of the other atom of oxygen to water." [ISBN:0198506732]	105	1059	23	18126	0.0217186	0.219048	['GO:0016491']
GO:MF	GO:0022890	inorganic cation transmembrane transporter activity	2.15393e-05	True	positive_corr	"Enables the transfer of inorganic cations from one side of a membrane to the other. Inorganic cations are atoms or small molecules with a positive charge that do not contain carbon in covalent linkage." [GOC:ai, GOC:mtg_transport, ISBN:0815340729]	609	1059	70	18126	0.0661001	0.114943	['GO:0008324', 'GO:0015318']
GO:MF	GO:0016758	transferase activity, transferring hexosyl groups	2.16452e-05	True	positive_corr	"Catalysis of the transfer of a hexosyl group from one compound (donor) to another (acceptor)." [GOC:jl]	217	1059	35	18126	0.03305	0.16129	['GO:0016757']
GO:MF	GO:0036094	small molecule binding	2.89063e-05	True	positive_corr	"Interacting selectively and non-covalently with a small molecule, any low molecular weight, monomeric, non-encoded molecule." [GOC:curators, GOC:pde, GOC:pm]	2574	1059	212	18126	0.200189	0.0823621	['GO:0005488']
GO:MF	GO:0008392	arachidonic acid epoxygenase activity	3.08301e-05	True	positive_corr	"Catalysis of an NADPH- and oxygen-dependent reaction that converts arachidonic acid to a cis-epoxyeicosatrienoic acid." [http://lipidlibrary.aocs.org/Lipids/eic_hete/index.htm, PMID:10681399]	16	1059	9	18126	0.00849858	0.5625	['GO:0008391']
GO:MF	GO:0008289	lipid binding	3.57916e-05	True	positive_corr	"Interacting selectively and non-covalently with a lipid." [GOC:ai]	741	1059	80	18126	0.075543	0.107962	['GO:0005488']
GO:MF	GO:0015631	tubulin binding	4.04352e-05	True	negative_corr	"Interacting selectively and non-covalently with monomeric or multimeric forms of tubulin, including microtubules." [GOC:clt]	343	2548	85	18126	0.0333595	0.247813	['GO:0008092']
GO:MF	GO:0008391	arachidonic acid monooxygenase activity	6.21092e-05	True	positive_corr	"Catalysis of the incorporation of one atom from molecular oxygen into arachidonic acid and the reduction of the other atom of oxygen to water." [GOC:mah]	17	1059	9	18126	0.00849858	0.529412	['GO:0004497', 'GO:0016705']
GO:MF	GO:0046873	metal ion transmembrane transporter activity	6.36213e-05	True	positive_corr	"Enables the transfer of metal ions from one side of a membrane to the other." [GOC:ai]	446	1059	55	18126	0.0519358	0.123318	['GO:0022890']
GO:MF	GO:0019899	enzyme binding	6.92592e-05	True	negative_corr	"Interacting selectively and non-covalently with any enzyme." [GOC:jl]	2246	2548	398	18126	0.156201	0.177204	['GO:0005515']
GO:MF	GO:0003735	structural constituent of ribosome	0.000107945	True	negative_corr	"The action of a molecule that contributes to the structural integrity of the ribosome." [GOC:mah]	171	2548	50	18126	0.0196232	0.292398	['GO:0005198']
GO:MF	GO:0043168	anion binding	0.000234963	True	positive_corr	"Interacting selectively and non-covalently with anions, charged atoms or groups of atoms with a net negative charge." [GOC:jl]	2841	1059	225	18126	0.212465	0.0791975	['GO:0043167']
GO:MF	GO:0003707	steroid hormone receptor activity	0.000246322	True	positive_corr	"Combining with a steroid hormone and transmitting the signal within the cell to initiate a change in cell activity or function." [GOC:signaling, PMID:14708019]	56	1059	15	18126	0.0141643	0.267857	['GO:0038023']
GO:MF	GO:0033764	steroid dehydrogenase activity, acting on the CH-OH group of donors, NAD or NADP as acceptor	0.000256	True	positive_corr	"Catalysis of an oxidation-reduction (redox) reaction in which a CH-OH group acts as a hydrogen or electron donor and reduces NAD+ or NADP, and in which one substrate is a sterol derivative." [GOC:mah]	30	1059	11	18126	0.0103872	0.366667	['GO:0016229', 'GO:0016616']
GO:MF	GO:0120013	lipid transfer activity	0.000309822	True	positive_corr	"Removes a lipid from a membrane or a monolayer lipid particle, transports it through the aqueous phase while protected in a hydrophobic pocket, and brings it to an acceptor membrane or lipid particle." [GOC:krc, PMID:20823909, PMID:24220498, PMID:25797198]	43	1059	13	18126	0.0122757	0.302326	['GO:0005319']
GO:MF	GO:0030020	extracellular matrix structural constituent conferring tensile strength	0.000374558	True	negative_corr	"A constituent of the extracellular matrix that enables the matrix to resist longitudinal stress." [GOC:mah, ISBN:0815316194]	41	2548	19	18126	0.00745683	0.463415	['GO:0005201']
GO:MF	GO:0015077	monovalent inorganic cation transmembrane transporter activity	0.000532038	True	positive_corr	"Enables the transfer of a inorganic cations with a valency of one from one side of a membrane to the other. Inorganic cations are atoms or small molecules with a positive charge that do not contain carbon in covalent linkage." [GOC:ai, GOC:mtg_transport, ISBN:0815340729]	393	1059	48	18126	0.0453258	0.122137	['GO:0022890']
GO:MF	GO:0015144	carbohydrate transmembrane transporter activity	0.000681143	True	positive_corr	"Enables the transfer of carbohydrate from one side of a membrane to the other." [GOC:jl, GOC:mtg_transport, ISBN:0815340729]	39	1059	12	18126	0.0113314	0.307692	['GO:0022857']
GO:MF	GO:0070330	aromatase activity	0.000766605	True	positive_corr	"Catalysis of the reduction of an aliphatic ring to yield an aromatic ring." [GOC:cb]	27	1059	10	18126	0.00944287	0.37037	['GO:0016712']
GO:MF	GO:0015020	glucuronosyltransferase activity	0.00108001	True	positive_corr	"Catalysis of the reaction: UDP-glucuronate + acceptor = UDP + acceptor beta-D-glucuronoside." [EC:2.4.1.17]	34	1059	11	18126	0.0103872	0.323529	['GO:0008194', 'GO:0016758']
GO:MF	GO:0016229	steroid dehydrogenase activity	0.00108001	True	positive_corr	"Catalysis of an oxidation-reduction (redox) reaction in which one substrate is a sterol derivative." [GOC:mah]	34	1059	11	18126	0.0103872	0.323529	['GO:0016491']
GO:MF	GO:0046872	metal ion binding	0.00118467	True	negative_corr	"Interacting selectively and non-covalently with any metal ion." [GOC:ai]	4227	2548	687	18126	0.269623	0.162527	['GO:0043169']
GO:MF	GO:0005201	extracellular matrix structural constituent	0.00141596	True	negative_corr	"The action of a molecule that contributes to the structural integrity of the extracellular matrix." [GOC:mah]	165	2548	46	18126	0.0180534	0.278788	['GO:0005198']
GO:MF	GO:0017016	Ras GTPase binding	0.00155985	True	negative_corr	"Interacting selectively and non-covalently with any member of the Ras superfamily of monomeric GTPases." [GOC:mah]	428	2548	95	18126	0.0372841	0.221963	['GO:0031267']
GO:MF	GO:0004177	aminopeptidase activity	0.00160284	True	positive_corr	"Catalysis of the hydrolysis of N-terminal amino acid residues from in a polypeptide chain." [GOC:jl, ISBN:0198506732]	49	1059	13	18126	0.0122757	0.265306	['GO:0008238']
GO:MF	GO:0016705	oxidoreductase activity, acting on paired donors, with incorporation or reduction of molecular oxygen	0.00161005	True	positive_corr	"Catalysis of an oxidation-reduction (redox) reaction in which hydrogen or electrons are transferred from each of two donors, and molecular oxygen is reduced or incorporated into a donor." [GOC:mah]	164	1059	26	18126	0.0245515	0.158537	['GO:0016491']
GO:MF	GO:0031267	small GTPase binding	0.00228	True	negative_corr	"Interacting selectively and non-covalently with a small monomeric GTPase." [GOC:mah]	443	2548	97	18126	0.0380691	0.218962	['GO:0051020']
GO:MF	GO:0016757	transferase activity, transferring glycosyl groups	0.00283677	True	positive_corr	"Catalysis of the transfer of a glycosyl group from one compound (donor) to another (acceptor)." [GOC:jl, ISBN:0198506732]	288	1059	37	18126	0.0349386	0.128472	['GO:0016740']
GO:MF	GO:0008017	microtubule binding	0.00335916	True	negative_corr	"Interacting selectively and non-covalently with microtubules, filaments composed of tubulin monomers." [GOC:krc]	253	2548	62	18126	0.0243328	0.245059	['GO:0015631']
GO:MF	GO:0015103	inorganic anion transmembrane transporter activity	0.00361107	True	positive_corr	"Enables the transfer of inorganic anions from one side of a membrane to the other. Inorganic anions are atoms or small molecules with a negative charge which do not contain carbon in covalent linkage." [GOC:ai]	141	1059	23	18126	0.0217186	0.163121	['GO:0008509', 'GO:0015318']
GO:MF	GO:0008395	steroid hydroxylase activity	0.00366047	True	positive_corr	"Catalysis of the formation of a hydroxyl group on a steroid by incorporation of oxygen from O2." [ISBN:0721662544]	38	1059	11	18126	0.0103872	0.289474	['GO:0004497']
GO:MF	GO:0008238	exopeptidase activity	0.00463036	True	positive_corr	"Catalysis of the hydrolysis of a peptide bond not more than three residues from the N- or C-terminus of a polypeptide chain, in a reaction that requires a free N-terminal amino group, C-terminal carboxyl group or both." [http://merops.sanger.ac.uk/about/glossary.htm#EXOPEPTIDASE]	114	1059	20	18126	0.0188857	0.175439	['GO:0070011']
GO:MF	GO:0004769	steroid delta-isomerase activity	0.0059129	True	positive_corr	"Catalysis of the reaction: a 3-oxo-delta(5)-steroid = a 3-oxo-delta(4)-steroid." [EC:5.3.3.1]	4	1059	4	18126	0.00377715	1	['GO:0016863']
GO:MF	GO:0050051	leukotriene-B4 20-monooxygenase activity	0.0059129	True	positive_corr	"Catalysis of the reaction: (6Z,8E,10E,14Z)-(5S,12R)-5,12-dihydroxyicosa-6,8,10,14-tetraenoate + NADPH + H+ + O2 = (6Z,8E,10E,14Z)-(5S,12R)-5,12,20-trihydroxyicosa-6,8,10,14-tetraenoate + NADP+ + H2O." [EC:1.14.13.30, MetaCyc:LEUKOTRIENE-B4-20-MONOOXYGENASE-RXN]	4	1059	4	18126	0.00377715	1	['GO:0016709']
GO:MF	GO:0050294	steroid sulfotransferase activity	0.0059129	True	positive_corr	"Catalysis of the reaction: 3'-phosphoadenosine 5'-phosphosulfate + a phenolic steroid = adenosine 3',5'-bisphosphate + steroid O-sulfate." [EC:2.8.2.15, MetaCyc:STEROID-SULFOTRANSFERASE-RXN]	4	1059	4	18126	0.00377715	1	['GO:0008146']
GO:MF	GO:0005506	iron ion binding	0.00642579	True	positive_corr	"Interacting selectively and non-covalently with iron (Fe) ions." [GOC:ai]	156	1059	24	18126	0.0226629	0.153846	['GO:0046914']
GO:MF	GO:0033293	monocarboxylic acid binding	0.00726623	True	positive_corr	"Interacting selectively and non-covalently with a monocarboxylic acid, any organic acid containing one carboxyl (COOH) group or anion (COO-)." [GOC:mah]	72	1059	15	18126	0.0141643	0.208333	['GO:0031406']
GO:MF	GO:0008376	acetylgalactosaminyltransferase activity	0.00744574	True	positive_corr	"Catalysis of the transfer of an N-acetylgalactosaminyl residue from UDP-N-acetyl-galactosamine to an oligosaccharide." [ISBN:0198506732]	48	1059	12	18126	0.0113314	0.25	['GO:0008194', 'GO:0016758']
GO:MF	GO:0019904	protein domain specific binding	0.00936975	True	negative_corr	"Interacting selectively and non-covalently with a specific domain of a protein." [GOC:go_curators]	712	2548	140	18126	0.0549451	0.196629	['GO:0005515']
GO:MF	GO:0050431	transforming growth factor beta binding	0.00983164	True	negative_corr	"Interacting selectively and non-covalently with TGF-beta, transforming growth factor beta, a multifunctional peptide that controls proliferation, differentiation and other functions in many cell types." [ISBN:0198506732]	23	2548	12	18126	0.00470958	0.521739	['GO:0019838', 'GO:0019955']
GO:MF	GO:0043169	cation binding	0.0107962	True	negative_corr	"Interacting selectively and non-covalently with cations, charged atoms or groups of atoms with a net positive charge." [GOC:jl]	4321	2548	691	18126	0.271193	0.159917	['GO:0043167']
GO:MF	GO:1901618	organic hydroxy compound transmembrane transporter activity	0.0116428	True	positive_corr	"Enables the transfer of organic hydroxy compound from one side of a membrane to the other." [GOC:pr, GOC:TermGenie]	50	1059	12	18126	0.0113314	0.24	['GO:0015318']
GO:MF	GO:0140103	catalytic activity, acting on a glycoprotein	0.0150275	True	positive_corr	"Catalysis of a biochemical reaction at physiological temperatures in which one of the substrates is a glycoprotein." [GOC:pg]	23	1059	8	18126	0.0075543	0.347826	['GO:0140096']
GO:MF	GO:0051020	GTPase binding	0.0152446	True	negative_corr	"Interacting selectively and non-covalently with a GTPase, any enzyme that catalyzes the hydrolysis of GTP." [GOC:ai]	551	2548	112	18126	0.043956	0.203267	['GO:0019899']
GO:MF	GO:0031406	carboxylic acid binding	0.0161876	True	positive_corr	"Interacting selectively and non-covalently with a carboxylic acid, any organic acid containing one or more carboxyl (COOH) groups or anions (COO-)." [GOC:mah, ISBN:0198506732]	219	1059	29	18126	0.0273843	0.13242	['GO:0043168', 'GO:0043177']
GO:MF	GO:0043177	organic acid binding	0.0173072	True	positive_corr	"Interacting selectively and non-covalently with an organic acid, any acidic compound containing carbon in covalent linkage." [GOC:jl, ISBN:0198506732]	231	1059	30	18126	0.0283286	0.12987	['GO:0036094']
GO:MF	GO:0030165	PDZ domain binding	0.0196252	True	positive_corr	"Interacting selectively and non-covalently with a PDZ domain of a protein, a domain found in diverse signaling proteins." [GOC:go_curators, Pfam:PF00595]	87	1059	16	18126	0.0151086	0.183908	['GO:0019904']
GO:MF	GO:0042910	xenobiotic transmembrane transporter activity	0.0209173	True	positive_corr	"Enables the directed movement of a xenobiotic from one side of a membrane to the other. A xenobiotic is a compound foreign the organim exposed to it. It may be synthesized by another organism (like ampicilin) or it can be a synthetic chemical." [GOC:go_curators]	18	1059	7	18126	0.00661001	0.388889	['GO:0022857']
GO:MF	GO:0015108	chloride transmembrane transporter activity	0.0247848	True	positive_corr	"Enables the transfer of chloride ions from one side of a membrane to the other." [GOC:ai]	98	1059	17	18126	0.0160529	0.173469	['GO:0015103']
GO:MF	GO:0008374	O-acyltransferase activity	0.0263831	True	positive_corr	"Catalysis of the transfer of an acyl group to an oxygen atom on the acceptor molecule." [GOC:ai]	46	1059	11	18126	0.0103872	0.23913	['GO:0016747']
GO:MF	GO:0086083	cell adhesive protein binding involved in bundle of His cell-Purkinje myocyte communication	0.0281876	True	positive_corr	"Interacting selectively and non-covalently with any protein or protein complex that results in the connection of a bundle of His cell with a Purkinje myocyte and contributes to the communication between the two cells." [GOC:BHF, GOC:mtg_cardiac_conduct_nov11]	5	1059	4	18126	0.00377715	0.8	['GO:0086080']
GO:MF	GO:0046906	tetrapyrrole binding	0.0307397	True	positive_corr	"Interacting selectively and non-covalently with a tetrapyrrole, a compound containing four pyrrole nuclei variously substituted and linked to each other through carbons at the alpha position." [GOC:curators, ISBN:0198506732]	150	1059	22	18126	0.0207743	0.146667	['GO:0097159', 'GO:1901363']
GO:MF	GO:0120020	cholesterol transfer activity	0.031452	True	positive_corr	"Removes cholesterol from a membrane or a monolayer lipid particle, transports it through the aqueous phase while protected in a hydrophobic pocket, and brings it to an acceptor membrane or lipid particle." [GOC:krc, PMID:20823909, PMID:24220498, PMID:25797198]	19	1059	7	18126	0.00661001	0.368421	['GO:0120015']
GO:MF	GO:0020037	heme binding	0.0321543	True	positive_corr	"Interacting selectively and non-covalently with heme, any compound of iron complexed in a porphyrin (tetrapyrrole) ring." [GOC:ai]	140	1059	21	18126	0.01983	0.15	['GO:0046906', 'GO:0048037']
GO:MF	GO:0008233	peptidase activity	0.0330244	True	positive_corr	"Catalysis of the hydrolysis of a peptide bond. A peptide bond is a covalent bond formed when the carbon atom from the carboxyl group of one amino acid shares electrons with the nitrogen atom from the amino group of a second amino acid." [GOC:jl, ISBN:0815332181]	641	1059	62	18126	0.0585458	0.0967239	['GO:0016787', 'GO:0140096']
GO:MF	GO:0008401	retinoic acid 4-hydroxylase activity	0.0355709	True	positive_corr	"Catalysis of the conversion of retinoic acid to 4-hydroxy-retinoic acid." [PMID:19519282, PMID:9250660]	9	1059	5	18126	0.00472144	0.555556	['GO:0004497', 'GO:0016705']
GO:MF	GO:0003676	nucleic acid binding	0.0360733	True	negative_corr	"Interacting selectively and non-covalently with any nucleic acid." [GOC:jl]	4361	2548	691	18126	0.271193	0.15845	['GO:0097159', 'GO:1901363']
GO:MF	GO:0005254	chloride channel activity	0.0366721	True	positive_corr	"Enables the facilitated diffusion of a chloride (by an energy-independent process) involving passage through a transmembrane aqueous pore or channel without evidence for a carrier-mediated mechanism." [GOC:mtg_transport, GOC:pr, ISBN:0815340729]	73	1059	14	18126	0.01322	0.191781	['GO:0005253', 'GO:0015108']
GO:MF	GO:0030170	pyridoxal phosphate binding	0.0387171	True	positive_corr	"Interacting selectively and non-covalently with pyridoxal 5' phosphate, 3-hydroxy-5-(hydroxymethyl)-2-methyl4-pyridine carboxaldehyde 5' phosphate, the biologically active form of vitamin B6." [GOC:mah, ISBN:0198506732]	56	1059	12	18126	0.0113314	0.214286	['GO:0043168', 'GO:0050662', 'GO:0070279']
GO:MF	GO:0016782	transferase activity, transferring sulfur-containing groups	0.0428305	True	positive_corr	"Catalysis of the transfer of a sulfur-containing group from one compound (donor) to another (acceptor)." [GOC:jl, ISBN:0198506732]	74	1059	14	18126	0.01322	0.189189	['GO:0016740']
GO:MF	GO:0019900	kinase binding	0.045645	True	negative_corr	"Interacting selectively and non-covalently with a kinase, any enzyme that catalyzes the transfer of a phosphate group." [GOC:jl]	741	2548	141	18126	0.0553375	0.190283	['GO:0019899']
GO:MF	GO:0120015	sterol transfer activity	0.0459544	True	positive_corr	"Removes a sterol from a membrane or a monolayer lipid particle, transports it through the aqueous phase while protected in a hydrophobic pocket, and brings it to an acceptor membrane or lipid particle." [GOC:krc, PMID:20823909, PMID:24220498, PMID:25797198]	20	1059	7	18126	0.00661001	0.35	['GO:0015248', 'GO:0120013']
GO:MF	GO:0070279	vitamin B6 binding	0.0464645	True	positive_corr	"Interacting selectively and non-covalently with any of the vitamin B6 compounds: pyridoxal, pyridoxamine and pyridoxine and the active form, pyridoxal phosphate." [GOC:mah]	57	1059	12	18126	0.0113314	0.210526	['GO:0008144', 'GO:0019842', 'GO:0097159', 'GO:1901363']
GO:MF	GO:0005548	phospholipid transporter activity	0.0490484	True	positive_corr	"Enables the directed movement of phospholipids into, out of or within a cell, or between cells. Phospholipids are a class of lipids containing phosphoric acid as a mono- or diester." [GOC:ai, ISBN:0198506732]	49	1059	11	18126	0.0103872	0.22449	['GO:0005319']
HP	HP:0011297	Abnormal digit morphology	3.7025e-07	True	negative_corr	A morphological abnormality of a digit, i.e., of a finger or toe.	1133	666	246	4225	0.369369	0.217123	['HP:0002813']
HP	HP:0001155	Abnormality of the hand	5.85216e-07	True	negative_corr	An abnormality affecting one or both hands.	1178	666	253	4225	0.37988	0.214771	['HP:0002817']
HP	HP:0001162	Postaxial hand polydactyly	9.04199e-07	True	negative_corr	Supernumerary digits located at the ulnar side of the hand (that is, on the side with the fifth finger).	92	666	39	4225	0.0585586	0.423913	['HP:0001161', 'HP:0004207', 'HP:0100259']
HP	HP:0001159	Syndactyly	1.57011e-06	True	negative_corr	Webbing or fusion of the fingers or toes, involving soft parts only or including bone structure. Bony fusions are referred to as \"bony\" syndactyly if the fusion occurs in a radio-ulnar axis. Fusions of bones of the fingers or toes in a proximo-distal axis are referred to as \"symphalangism\".	328	666	93	4225	0.13964	0.283537	['HP:0011297']
HP	HP:0001167	Abnormality of finger	1.60448e-06	True	negative_corr	An anomaly of a finger.	926	666	207	4225	0.310811	0.223542	['HP:0001155', 'HP:0011297']
HP	HP:0002817	Abnormality of the upper limb	1.61253e-06	True	negative_corr	An abnormality of the arm.	1282	666	269	4225	0.403904	0.209828	['HP:0040064']
HP	HP:0100259	Postaxial polydactyly	1.99871e-06	True	negative_corr	A form of polydactyly in which the extra digit or digits are localized on the side of the fifth finger or fifth toe.	125	666	47	4225	0.0705706	0.376	['HP:0010442']
HP	HP:0040064	Abnormality of limbs	2.72542e-06	True	negative_corr	Abnormality of limbs	1790	666	352	4225	0.528529	0.196648	['HP:0000118']
HP	HP:0040068	Abnormality of limb bone	9.64685e-06	True	negative_corr	Abnormality of limb bone	1296	666	268	4225	0.402402	0.20679	['HP:0000924', 'HP:0040064']
HP	HP:0002813	Abnormality of limb bone morphology	9.64685e-06	True	negative_corr	Any abnormality of bones of the arms or legs.	1296	666	268	4225	0.402402	0.20679	['HP:0011844', 'HP:0040068']
HP	HP:0010442	Polydactyly	1.45934e-05	True	negative_corr	A congenital anomaly characterized by the presence of supernumerary fingers or toes.	214	666	66	4225	0.0990991	0.308411	['HP:0011297']
HP	HP:0005918	Abnormal finger phalanx morphology	2.02435e-05	True	negative_corr	Abnormalities affecting the phalanx of finger.	557	666	135	4225	0.202703	0.24237	['HP:0001167']
HP	HP:0001760	Abnormality of the foot	2.58107e-05	True	negative_corr	An abnormality of the skeleton of foot.	1091	666	231	4225	0.346847	0.211732	['HP:0002814']
HP	HP:0001161	Hand polydactyly	4.01946e-05	True	negative_corr	A kind of polydactyly characterized by the presence of a supernumerary finger or fingers.	161	666	53	4225	0.0795796	0.329193	['HP:0009997', 'HP:0010442']
HP	HP:0010902	Abnormal circulating glutamine family amino acid concentration	4.64683e-05	True	positive_corr	Any deviation from the normal concentration of a glutamine family amino acid in the blood circulation.	17	294	10	4225	0.0340136	0.588235	['HP:0003112']
HP	HP:0011844	Abnormal appendicular skeleton morphology	4.6878e-05	True	negative_corr	An abnormality of the appendicular skeletal system, consisting of the of the limbs, shoulder and pelvic girdles.	1398	666	282	4225	0.423423	0.201717	['HP:0011842']
HP	HP:0002814	Abnormality of the lower limb	0.000126906	True	negative_corr	An abnormality of the leg.	1303	666	264	4225	0.396396	0.202609	['HP:0040064']
HP	HP:0000787	Nephrolithiasis	0.000135414	True	positive_corr	The presence of calculi (stones) in the kidneys.	96	294	23	4225	0.0782313	0.239583	['HP:0012210']
HP	HP:0009997	Duplication of phalanx of hand	0.000165116	True	negative_corr	This term applies if one or more of the phalanges of the hand are either partially duplicated, depending on severity leading to a broad or bifid appearance of the phalanges, or completely duplicated.	185	666	57	4225	0.0855856	0.308108	['HP:0004275', 'HP:0005918']
HP	HP:0032180	Abnormal circulating metabolite concentration	0.000201844	True	positive_corr	An abnormal level of an analyte measured in the blood.	963	294	105	4225	0.357143	0.109034	['HP:0001939']
HP	HP:0009142	Duplication of bones involving the upper extremities	0.000203198	True	negative_corr	Duplication of bones involving the upper extremities	186	666	57	4225	0.0855856	0.306452	['HP:0002817']
HP	HP:0004275	Duplication of hand bones	0.000203198	True	negative_corr	Duplication of hand bones	186	666	57	4225	0.0855856	0.306452	['HP:0001155', 'HP:0009142']
HP	HP:0002157	Azotemia	0.000538773	True	positive_corr	An increased concentration of nitrogen compounds in the blood.	103	294	23	4225	0.0782313	0.223301	['HP:0004364']
HP	HP:0004364	Abnormal circulating nitrogen compound concentration	0.000932961	True	positive_corr	Any deviation from the normal concentration of a nitrogen compound in the blood circulation.	106	294	23	4225	0.0782313	0.216981	['HP:0032180']
HP	HP:0012072	Aciduria	0.000957567	True	positive_corr	Excretion of urine with an acid pH.	182	294	32	4225	0.108844	0.175824	['HP:0003110']
HP	HP:0001780	Abnormality of toe	0.00118293	True	negative_corr	An anomaly of a toe.	539	666	125	4225	0.187688	0.231911	['HP:0001760', 'HP:0011297']
HP	HP:0003110	Abnormality of urine homeostasis	0.001267	True	positive_corr	An abnormality of the composition of urine or the levels of its components.	555	294	68	4225	0.231293	0.122523	['HP:0001939', 'HP:0011277']
HP	HP:0000974	Hyperextensible skin	0.00129951	True	negative_corr	A condition in which the skin can be stretched beyond normal, and then returns to its initial position.	52	666	23	4225	0.0345345	0.442308	['HP:0008067']
HP	HP:0001156	Brachydactyly	0.00139762	True	negative_corr	Digits that appear disproportionately short compared to the hand/foot. The word brachydactyly is used here to describe a series distinct patterns of shortened digits (brachydactyly types A-E). This is the sense used here.	302	666	79	4225	0.118619	0.261589	['HP:0011927']
HP	HP:0006101	Finger syndactyly	0.00156781	True	negative_corr	Webbing or fusion of the fingers, involving soft parts only or including bone structure. Bony fusions are referred to as \"bony\" Syndactyly if the fusion occurs in a radio-ulnar axis. Fusions of bones of the fingers in a proximo-distal axis are referred to as \"Symphalangism\".	178	666	53	4225	0.0795796	0.297753	['HP:0001159']
HP	HP:0001829	Foot polydactyly	0.00260175	True	negative_corr	A kind of polydactyly characterized by the presence of a supernumerary toe or toes.	101	666	35	4225	0.0525526	0.346535	['HP:0001780', 'HP:0009136', 'HP:0010442']
HP	HP:0001259	Coma	0.0026709	True	positive_corr	Complete absence of wakefulness and content of conscience, which manifests itself as a lack of response to any kind of external stimuli.	81	294	19	4225	0.0646259	0.234568	['HP:0004372']
HP	HP:0009136	Duplication involving bones of the feet	0.00319532	True	negative_corr	Duplication involving bones of the feet	106	666	36	4225	0.0540541	0.339623	['HP:0001760', 'HP:0040069']
HP	HP:0009121	Abnormal axial skeleton morphology	0.0032856	True	negative_corr	An abnormality of the axial skeleton, which comprises the skull, the vertebral column, the ribs and the sternum.	2121	666	389	4225	0.584084	0.183404	['HP:0011842']
HP	HP:0005916	Abnormal metacarpal morphology	0.00334807	True	negative_corr	Irregularly shaped metacarpal bones of varying degree.	141	666	44	4225	0.0660661	0.312057	['HP:0001163']
HP	HP:0000090	Nephronophthisis	0.00377743	True	negative_corr	Presence of cysts at the corticomedullary junction of the kidney in combination with tubulointerstitial fibrosis.	37	666	18	4225	0.027027	0.486486	['HP:0100957']
HP	HP:0001987	Hyperammonemia	0.00411778	True	positive_corr	An increased concentration of ammonia in the blood.	48	294	14	4225	0.047619	0.291667	['HP:0002157']
HP	HP:0011927	Short digit	0.00674442	True	negative_corr	One or more digit that appears disproportionately short compared to the hand/foot, whereby either the entire digit or a specific phalanx is shortened.	459	666	107	4225	0.160661	0.233115	['HP:0011297']
HP	HP:0002014	Diarrhea	0.00720988	True	positive_corr	Abnormally increased frequency of loose or watery bowel movements.	277	294	40	4225	0.136054	0.144404	['HP:0011458']
HP	HP:0009115	Aplasia/hypoplasia involving the skeleton	0.0072626	True	negative_corr	Absence (due to failure to form) or underdevelopment of one or more components of the skeleton.	933	666	192	4225	0.288288	0.205788	['HP:0011842']
HP	HP:0010981	Hypolipoproteinemia	0.00762571	True	positive_corr	An abnormal decrease in the level of lipoprotein cholesterol in the blood.	21	294	9	4225	0.0306122	0.428571	['HP:0010979']
HP	HP:0000692	Misalignment of teeth	0.00860343	True	negative_corr	Abnormal alignment, positioning, or spacing of the teeth, i.e., misaligned teeth.	260	666	68	4225	0.102102	0.261538	['HP:0000164']
HP	HP:0002084	Encephalocele	0.00860841	True	negative_corr	A neural tube defect characterized by sac-like protrusions of the brain and the membranes that cover it through openings in the skull.	93	666	32	4225	0.048048	0.344086	['HP:0002011', 'HP:0011815']
HP	HP:0011815	Cephalocele	0.00860841	True	negative_corr	A congenital defect in the skull, whereby there is a protrusion of part of the cranial contents through a congenital defect in the cranium, usually covered with skin or mucous membrane. The term encephalocele refers to a subclass of these lesions in which brain tissue protrudes through the defect.	93	666	32	4225	0.048048	0.344086	['HP:0000929']
HP	HP:0003119	Abnormal circulating lipid concentration	0.0125564	True	positive_corr	An abnormality in the of lipid metabolism.	204	294	32	4225	0.108844	0.156863	['HP:0032180']
HP	HP:0001939	Abnormality of metabolism/homeostasis	0.013994	True	positive_corr	Abnormality of metabolism/homeostasis	2027	294	177	4225	0.602041	0.0873212	['HP:0000118']
HP	HP:0005920	Abnormal epiphysis morphology of the phalanges of the hand	0.014536	True	negative_corr	Abnormality of one or all of the epiphyses of the phalanges of the hand. Note that this includes the epiphysis of the 1st metacarpal. In contrast to the metacarpals 2-5, the first metacarpal is embryologically of phalangeal origin and as such equivalent to the proximal phalanges of the digits 2-5 (whereas the proximal phalanx of the thumb is equivalent to the middle phalanges of the other digits).	33	666	16	4225	0.024024	0.484848	['HP:0005918', 'HP:0005924']
HP	HP:0002418	Abnormality of midbrain morphology	0.015497	True	negative_corr	An abnormality of the midbrain, which has as its parts the tectum, cerebral peduncle, midbrain tegmentum and cerebral aqueduct.	51	666	21	4225	0.0315315	0.411765	['HP:0012443']
HP	HP:0003111	Abnormal blood ion concentration	0.016791	True	positive_corr	Abnormality of the homeostasis (concentration) of a monoatomic ion.	246	294	36	4225	0.122449	0.146341	['HP:0032180']
HP	HP:0000977	Soft skin	0.0172078	True	negative_corr	Subjective impression of increased softness upon palpitation of the skin.	30	666	15	4225	0.0225225	0.5	['HP:0010647']
HP	HP:0001395	Hepatic fibrosis	0.0184177	True	negative_corr	The presence of excessive fibrous connective tissue in the liver. Fibrosis is a reparative or reactive process.	109	666	35	4225	0.0525526	0.321101	['HP:0410042']
HP	HP:0040070	Abnormal upper limb bone morphology	0.0192006	True	negative_corr	Abnormal upper limb bone morphology	363	666	87	4225	0.130631	0.239669	['HP:0002813', 'HP:0002817']
HP	HP:0002419	Molar tooth sign on MRI	0.0234976	True	negative_corr	An abnormal appearance of the midbrain in axial magnetic resonance imaging in which the elongated superior cerebellar peduncles give the midbrain an appearance reminiscent of a molar or wisdom tooth.	34	666	16	4225	0.024024	0.470588	['HP:0002418']
HP	HP:0004422	Biparietal narrowing	0.0243821	True	negative_corr	A narrowing of the biparietal diameter (i.e., of the transverse distance between the protuberances of the two parietal bones of the skull).	60	666	23	4225	0.0345345	0.383333	['HP:0002648']
HP	HP:0006494	Aplasia/Hypoplasia involving bones of the feet	0.0253271	True	negative_corr	Aplasia/Hypoplasia involving bones of the feet	223	666	59	4225	0.0885886	0.264574	['HP:0001760', 'HP:0006493']
HP	HP:0002612	Congenital hepatic fibrosis	0.0265993	True	negative_corr	The presence of fibrosis of that part of the liver with congenital onset.	45	666	19	4225	0.0285285	0.422222	['HP:0001395']
HP	HP:0000174	Abnormal palate morphology	0.0274949	True	negative_corr	Any abnormality of the palate, i.e., of roof of the mouth.	864	666	177	4225	0.265766	0.204861	['HP:0000163']
HP	HP:0001163	Abnormality of the metacarpal bones	0.0278151	True	negative_corr	An abnormality of the metacarpal bones.	180	666	50	4225	0.0750751	0.277778	['HP:0001155', 'HP:0040070']
HP	HP:0006706	Cystic liver disease	0.028546	True	negative_corr	Cystic liver disease	31	666	15	4225	0.0225225	0.483871	['HP:0410042']
HP	HP:0003563	Decreased LDL cholesterol concentration	0.0288162	True	positive_corr	An decreased concentration of low-density lipoprotein cholesterol in the blood.	10	294	6	4225	0.0204082	0.6	['HP:0010981', 'HP:0031886']
HP	HP:0010049	Short metacarpal	0.0296039	True	negative_corr	Diminished length of one or more metacarpal bones in relation to the others of the same hand or to the contralateral metacarpal.	98	666	32	4225	0.048048	0.326531	['HP:0005914']
HP	HP:0100797	Toenail dysplasia	0.0320827	True	negative_corr	An abnormality of the development of the toenails.	13	666	9	4225	0.0135135	0.692308	['HP:0002164', 'HP:0008388']
HP	HP:0005914	Aplasia/Hypoplasia involving the metacarpal bones	0.0391689	True	negative_corr	Aplasia or Hypoplasia affecting the metacarpal bones.	108	666	34	4225	0.0510511	0.314815	['HP:0005916', 'HP:0005927']
HP	HP:0011277	Abnormality of the urinary system physiology	0.0393904	True	positive_corr	Abnormality of the urinary system physiology	878	294	90	4225	0.306122	0.102506	['HP:0000079']
HP	HP:0003355	Aminoaciduria	0.0411891	True	positive_corr	An increased concentration of an amino acid in the urine.	131	294	23	4225	0.0782313	0.175573	['HP:0012072']
HP	HP:0000309	Abnormality of the midface	0.0417786	True	negative_corr	An anomaly of the midface, which is a region and not an anatomical term. It extends, superiorly, from the inferior orbital margin to, inferiorly, the level of nasal base. It is formed by the maxilla (upper jaw) and zygoma and cheeks and malar region. Traditionally, the nose and premaxilla are not included in the midface.	466	666	105	4225	0.157658	0.225322	['HP:0000271']
HP	HP:0004207	Abnormal 5th finger morphology	0.0447187	True	negative_corr	An abnormality affecting one or both 5th fingers.	360	666	85	4225	0.127628	0.236111	['HP:0001167']
HP	HP:0010903	Abnormal circulating glutamine concentration	0.0476004	True	positive_corr	Any deviation from the normal concentration of glutamine in the blood circulation.	7	294	5	4225	0.0170068	0.714286	['HP:0010902']
HP	HP:0001397	Hepatic steatosis	0.0480669	True	positive_corr	The presence of steatosis in the liver.	106	294	20	4225	0.0680272	0.188679	['HP:0006561']
KEGG	KEGG:01100	Metabolic pathways	1.5222e-26	True	positive_corr	Metabolic pathways	1482	544	210	7788	0.386029	0.1417	['KEGG:00000']
KEGG	KEGG:05204	Chemical carcinogenesis	4.11398e-14	True	positive_corr	Chemical carcinogenesis	80	544	31	7788	0.0569853	0.3875	['KEGG:00000']
KEGG	KEGG:00982	Drug metabolism - cytochrome P450	2.79137e-13	True	positive_corr	Drug metabolism - cytochrome P450	69	544	28	7788	0.0514706	0.405797	['KEGG:00000']
KEGG	KEGG:00980	Metabolism of xenobiotics by cytochrome P450	1.56316e-12	True	positive_corr	Metabolism of xenobiotics by cytochrome P450	73	544	28	7788	0.0514706	0.383562	['KEGG:00000']
KEGG	KEGG:03010	Ribosome	2.13097e-10	True	negative_corr	Ribosome	134	1003	49	7788	0.0488534	0.365672	['KEGG:00000']
KEGG	KEGG:00830	Retinol metabolism	4.87197e-10	True	positive_corr	Retinol metabolism	66	544	24	7788	0.0441176	0.363636	['KEGG:00000']
KEGG	KEGG:00140	Steroid hormone biosynthesis	3.19826e-09	True	positive_corr	Steroid hormone biosynthesis	60	544	22	7788	0.0404412	0.366667	['KEGG:00000']
KEGG	KEGG:00040	Pentose and glucuronate interconversions	1.97947e-08	True	positive_corr	Pentose and glucuronate interconversions	34	544	16	7788	0.0294118	0.470588	['KEGG:00000']
KEGG	KEGG:00983	Drug metabolism - other enzymes	2.77904e-08	True	positive_corr	Drug metabolism - other enzymes	78	544	24	7788	0.0441176	0.307692	['KEGG:00000']
KEGG	KEGG:04975	Fat digestion and absorption	6.20835e-08	True	positive_corr	Fat digestion and absorption	41	544	17	7788	0.03125	0.414634	['KEGG:00000']
KEGG	KEGG:03320	PPAR signaling pathway	3.16422e-06	True	positive_corr	PPAR signaling pathway	76	544	21	7788	0.0386029	0.276316	['KEGG:00000']
KEGG	KEGG:04976	Bile secretion	6.1633e-06	True	positive_corr	Bile secretion	72	544	20	7788	0.0367647	0.277778	['KEGG:00000']
KEGG	KEGG:04950	Maturity onset diabetes of the young	5.80437e-05	True	positive_corr	Maturity onset diabetes of the young	26	544	11	7788	0.0202206	0.423077	['KEGG:00000']
KEGG	KEGG:00053	Ascorbate and aldarate metabolism	9.18306e-05	True	positive_corr	Ascorbate and aldarate metabolism	27	544	11	7788	0.0202206	0.407407	['KEGG:00000']
KEGG	KEGG:04530	Tight junction	0.000160611	True	positive_corr	Tight junction	168	544	30	7788	0.0551471	0.178571	['KEGG:00000']
KEGG	KEGG:04974	Protein digestion and absorption	0.000189129	True	positive_corr	Protein digestion and absorption	95	544	21	7788	0.0386029	0.221053	['KEGG:00000']
KEGG	KEGG:04973	Carbohydrate digestion and absorption	0.000249697	True	positive_corr	Carbohydrate digestion and absorption	47	544	14	7788	0.0257353	0.297872	['KEGG:00000']
KEGG	KEGG:04978	Mineral absorption	0.000764732	True	positive_corr	Mineral absorption	58	544	15	7788	0.0275735	0.258621	['KEGG:00000']
KEGG	KEGG:03013	RNA transport	0.000853706	True	negative_corr	RNA transport	159	1003	41	7788	0.0408774	0.257862	['KEGG:00000']
KEGG	KEGG:00600	Sphingolipid metabolism	0.00142402	True	positive_corr	Sphingolipid metabolism	47	544	13	7788	0.0238971	0.276596	['KEGG:00000']
KEGG	KEGG:04010	MAPK signaling pathway	0.00156044	True	negative_corr	MAPK signaling pathway	295	1003	64	7788	0.0638086	0.216949	['KEGG:00000']
KEGG	KEGG:01200	Carbon metabolism	0.00176704	True	positive_corr	Carbon metabolism	117	544	22	7788	0.0404412	0.188034	['KEGG:00000']
KEGG	KEGG:04977	Vitamin digestion and absorption	0.0021144	True	positive_corr	Vitamin digestion and absorption	24	544	9	7788	0.0165441	0.375	['KEGG:00000']
KEGG	KEGG:00860	Porphyrin and chlorophyll metabolism	0.00214314	True	positive_corr	Porphyrin and chlorophyll metabolism	42	544	12	7788	0.0220588	0.285714	['KEGG:00000']
KEGG	KEGG:04015	Rap1 signaling pathway	0.00480298	True	negative_corr	Rap1 signaling pathway	210	1003	48	7788	0.0478564	0.228571	['KEGG:00000']
KEGG	KEGG:00051	Fructose and mannose metabolism	0.0061214	True	positive_corr	Fructose and mannose metabolism	33	544	10	7788	0.0183824	0.30303	['KEGG:00000']
KEGG	KEGG:00480	Glutathione metabolism	0.00712708	True	positive_corr	Glutathione metabolism	54	544	13	7788	0.0238971	0.240741	['KEGG:00000']
KEGG	KEGG:00590	Arachidonic acid metabolism	0.00800462	True	positive_corr	Arachidonic acid metabolism	62	544	14	7788	0.0257353	0.225806	['KEGG:00000']
KEGG	KEGG:00071	Fatty acid degradation	0.0181276	True	positive_corr	Fatty acid degradation	44	544	11	7788	0.0202206	0.25	['KEGG:00000']
KEGG	KEGG:04360	Axon guidance	0.0188348	True	negative_corr	Axon guidance	180	1003	41	7788	0.0408774	0.227778	['KEGG:00000']
KEGG	KEGG:01230	Biosynthesis of amino acids	0.0193418	True	positive_corr	Biosynthesis of amino acids	75	544	15	7788	0.0275735	0.2	['KEGG:00000']
KEGG	KEGG:00052	Galactose metabolism	0.0209509	True	positive_corr	Galactose metabolism	31	544	9	7788	0.0165441	0.290323	['KEGG:00000']
KEGG	KEGG:00512	Mucin type O-glycan biosynthesis	0.0209509	True	positive_corr	Mucin type O-glycan biosynthesis	31	544	9	7788	0.0165441	0.290323	['KEGG:00000']
KEGG	KEGG:05168	Herpes simplex virus 1 infection	0.0217429	True	negative_corr	Herpes simplex virus 1 infection	487	1003	90	7788	0.0897308	0.184805	['KEGG:00000']
KEGG	KEGG:00561	Glycerolipid metabolism	0.0268636	True	positive_corr	Glycerolipid metabolism	61	544	13	7788	0.0238971	0.213115	['KEGG:00000']
KEGG	KEGG:00920	Sulfur metabolism	0.0345737	True	positive_corr	Sulfur metabolism	10	544	5	7788	0.00919118	0.5	['KEGG:00000']
KEGG	KEGG:04146	Peroxisome	0.0406763	True	positive_corr	Peroxisome	80	544	15	7788	0.0275735	0.1875	['KEGG:00000']
KEGG	KEGG:00601	Glycosphingolipid biosynthesis - lacto and neolacto series	0.0410782	True	positive_corr	Glycosphingolipid biosynthesis - lacto and neolacto series	27	544	8	7788	0.0147059	0.296296	['KEGG:00000']
KEGG	KEGG:00220	Arginine biosynthesis	0.0431847	True	positive_corr	Arginine biosynthesis	21	544	7	7788	0.0128676	0.333333	['KEGG:00000']
WP	WP:WP2882	Nuclear Receptors Meta-Pathway	5.89646e-18	True	positive_corr	Nuclear Receptors Meta-Pathway	318	491	74	6646	0.150713	0.232704	['WP:000000']
WP	WP:WP702	Metapathway biotransformation Phase I and II	2.85022e-16	True	positive_corr	Metapathway biotransformation Phase I and II	182	491	52	6646	0.105906	0.285714	['WP:000000']
WP	WP:WP4536	Genes related to primary cilium development (based on CRISPR)	2.94238e-15	True	negative_corr	Genes related to primary cilium development (based on CRISPR)	103	962	51	6646	0.0530146	0.495146	['WP:000000']
WP	WP:WP477	Cytoplasmic Ribosomal Proteins	3.18702e-10	True	negative_corr	Cytoplasmic Ribosomal Proteins	88	962	40	6646	0.04158	0.454545	['WP:000000']
WP	WP:WP2884	NRF2 pathway	1.0496e-09	True	positive_corr	NRF2 pathway	144	491	37	6646	0.0753564	0.256944	['WP:000000']
WP	WP:WP691	Tamoxifen metabolism	1.26124e-09	True	positive_corr	Tamoxifen metabolism	21	491	14	6646	0.0285132	0.666667	['WP:000000']
WP	WP:WP2876	Pregnane X Receptor pathway	2.48877e-09	True	positive_corr	Pregnane X Receptor pathway	33	491	17	6646	0.0346232	0.515152	['WP:000000']
WP	WP:WP2875	Constitutive Androstane Receptor Pathway	1.79311e-08	True	positive_corr	Constitutive Androstane Receptor Pathway	32	491	16	6646	0.0325866	0.5	['WP:000000']
WP	WP:WP1604	Codeine and Morphine Metabolism	1.38095e-06	True	positive_corr	Codeine and Morphine Metabolism	15	491	10	6646	0.0203666	0.666667	['WP:000000']
WP	WP:WP2289	Drug Induction of Bile Acid Pathway	7.80634e-06	True	positive_corr	Drug Induction of Bile Acid Pathway	17	491	10	6646	0.0203666	0.588235	['WP:000000']
WP	WP:WP3942	PPAR signaling pathway	2.79833e-05	True	positive_corr	PPAR signaling pathway	67	491	19	6646	0.0386965	0.283582	['WP:000000']
WP	WP:WP299	Nuclear Receptors in Lipid Metabolism and Toxicity	3.5226e-05	True	positive_corr	Nuclear Receptors in Lipid Metabolism and Toxicity	33	491	13	6646	0.0264766	0.393939	['WP:000000']
WP	WP:WP4656	Joubert Syndrome	4.033e-05	True	negative_corr	Joubert Syndrome	76	962	29	6646	0.0301455	0.381579	['WP:000000']
WP	WP:WP692	Sulfation Biotransformation Reaction	6.34941e-05	True	positive_corr	Sulfation Biotransformation Reaction	16	491	9	6646	0.0183299	0.5625	['WP:000000']
WP	WP:WP698	Glucuronidation	0.000129701	True	positive_corr	Glucuronidation	26	491	11	6646	0.0224033	0.423077	['WP:000000']
WP	WP:WP43	Oxidation by Cytochrome P450	0.000162723	True	positive_corr	Oxidation by Cytochrome P450	61	491	17	6646	0.0346232	0.278689	['WP:000000']
WP	WP:WP697	Estrogen metabolism	0.000235875	True	positive_corr	Estrogen metabolism	18	491	9	6646	0.0183299	0.5	['WP:000000']
WP	WP:WP2878	PPAR Alpha Pathway	0.00115836	True	positive_corr	PPAR Alpha Pathway	26	491	10	6646	0.0203666	0.384615	['WP:000000']
WP	WP:WP4595	Urea cycle and associated pathways	0.00116572	True	positive_corr	Urea cycle and associated pathways	21	491	9	6646	0.0183299	0.428571	['WP:000000']
WP	WP:WP4720	Eicosanoid metabolism via Cytochrome P450 Mono-Oxygenases (CYP) pathway	0.00158985	True	positive_corr	Eicosanoid metabolism via Cytochrome P450 Mono-Oxygenases (CYP) pathway	9	491	6	6646	0.01222	0.666667	['WP:000000']
WP	WP:WP4571	Urea cycle and related diseases	0.00158985	True	positive_corr	Urea cycle and related diseases	9	491	6	6646	0.01222	0.666667	['WP:000000']
WP	WP:WP694	Arylamine metabolism	0.00176857	True	positive_corr	Arylamine metabolism	6	491	5	6646	0.0101833	0.833333	['WP:000000']
WP	WP:WP229	Irinotecan Pathway	0.00194072	True	positive_corr	Irinotecan Pathway	13	491	7	6646	0.0142566	0.538462	['WP:000000']
WP	WP:WP143	Fatty Acid Beta Oxidation	0.00278578	True	positive_corr	Fatty Acid Beta Oxidation	34	491	11	6646	0.0224033	0.323529	['WP:000000']
WP	WP:WP4331	Neovascularisation processes	0.00316801	True	negative_corr	Neovascularisation processes	37	962	16	6646	0.016632	0.432432	['WP:000000']
WP	WP:WP430	Statin Pathway	0.00356667	True	positive_corr	Statin Pathway	29	491	10	6646	0.0203666	0.344828	['WP:000000']
WP	WP:WP3925	Amino Acid metabolism	0.0135538	True	positive_corr	Amino Acid metabolism	91	491	18	6646	0.0366599	0.197802	['WP:000000']
WP	WP:WP368	Mitochondrial LC-Fatty Acid Beta-Oxidation	0.0169315	True	positive_corr	Mitochondrial LC-Fatty Acid Beta-Oxidation	17	491	7	6646	0.0142566	0.411765	['WP:000000']
WP	WP:WP3871	Valproic acid pathway	0.0251163	True	positive_corr	Valproic acid pathway	13	491	6	6646	0.01222	0.461538	['WP:000000']
WP	WP:WP4532	Intraflagellar transport proteins binding to dynein	0.0251618	True	negative_corr	Intraflagellar transport proteins binding to dynein	27	962	12	6646	0.012474	0.444444	['WP:000000']

## Sheet: testis
source	native	name	p_value	query	significant	description	term_size	query_size	intersection_size	effective_domain_size	precision	recall	parents
GO:BP	GO:0016192	vesicle-mediated transport	2.38933e-13	positive_corr	True	"A cellular transport process in which transported substances are moved in membrane-bounded vesicles; transported substances are enclosed in the vesicle lumen or located in the vesicle membrane. The process begins with a step that directs a substance to the forming vesicle, and includes vesicle budding and coating. Vesicles are then targeted to, and fuse with, an acceptor membrane." [GOC:ai, GOC:…	2146	1185	238	17906	0.200844	0.110904	['GO:0006810']
GO:BP	GO:0046907	intracellular transport	4.68179e-12	positive_corr	True	"The directed movement of substances within a cell." [GOC:ai]	1781	1185	203	17906	0.171308	0.113981	['GO:0006810', 'GO:0051641']
GO:BP	GO:0051641	cellular localization	9.88701e-12	positive_corr	True	"A cellular localization process whereby a substance or cellular entity, such as a protein complex or organelle, is transported to, and/or maintained in, a specific location within a cell including the localization of substances or cellular entities to the cell membrane." [GOC:tb, GOC:vw]	2889	1185	292	17906	0.246414	0.101073	['GO:0051179']
GO:BP	GO:0044237	cellular metabolic process	1.05706e-11	positive_corr	True	"The chemical reactions and pathways by which individual cells transform chemical substances." [GOC:go_curators]	10860	1185	843	17906	0.711392	0.0776243	['GO:0008152', 'GO:0009987']
GO:BP	GO:0006810	transport	2.50106e-11	positive_corr	True	"The directed movement of substances (such as macromolecules, small molecules, ions) or cellular components (such as complexes and organelles) into, out of or within a cell, or between cells, or within a multicellular organism by means of some agent such as a transporter, pore or motor protein." [GOC:dos, GOC:dph, GOC:jl, GOC:mah]	5337	1185	473	17906	0.399156	0.0886266	['GO:0051234']
GO:BP	GO:1901564	organonitrogen compound metabolic process	8.78541e-11	positive_corr	True	"The chemical reactions and pathways involving organonitrogen compound." [GOC:pr, GOC:TermGenie]	6889	1185	579	17906	0.488608	0.084047	['GO:0006807', 'GO:0071704']
GO:BP	GO:0051234	establishment of localization	9.5424e-11	positive_corr	True	"Any process that localizes a substance or cellular component. This may occur via movement, tethering or selective degradation." [GOC:ai, GOC:dos]	5460	1185	479	17906	0.404219	0.0877289	['GO:0051179']
GO:BP	GO:0065008	regulation of biological quality	1.86559e-10	positive_corr	True	"Any process that modulates a qualitative or quantitative trait of a biological quality. A biological quality is a measurable attribute of an organism or part of an organism, such as size, mass, shape, color, etc." [GOC:dph, GOC:isa_complete, GOC:mah, GOC:pr, GOC:vw]	4156	1185	383	17906	0.323207	0.0921559	['GO:0065007']
GO:BP	GO:0051179	localization	2.19419e-10	positive_corr	True	"Any process in which a cell, a substance, or a cellular entity, such as a protein complex or organelle, is transported, tethered to or otherwise maintained in a specific location. In the case of substances, localization may also be achieved via selective degradation." [GOC:ai, GOC:dos]	6889	1185	577	17906	0.48692	0.0837567	['GO:0008150']
GO:BP	GO:0034613	cellular protein localization	4.30158e-10	positive_corr	True	"Any process in which a protein is transported to, and/or maintained in, a specific location at the level of a cell. Localization at the cellular level encompasses movement within the cell, from within the cell to the cell surface, or from one location to another at the surface of a cell." [GOC:mah]	1983	1185	213	17906	0.179747	0.107413	['GO:0008104', 'GO:0070727']
GO:BP	GO:0033036	macromolecule localization	5.34663e-10	positive_corr	True	"Any process in which a macromolecule is transported to, or maintained in, a specific location." [GOC:mah]	3292	1185	316	17906	0.266667	0.0959903	['GO:0051179']
GO:BP	GO:0008104	protein localization	7.35413e-10	positive_corr	True	"Any process in which a protein is transported to, or maintained in, a specific location." [GOC:ai]	2923	1185	287	17906	0.242194	0.0981868	['GO:0033036']
GO:BP	GO:0070727	cellular macromolecule localization	7.53643e-10	positive_corr	True	"Any process in which a macromolecule is transported to, and/or maintained in, a specific location at the level of a cell. Localization at the cellular level encompasses movement within the cell, from within the cell to the cell surface, or from one location to another at the surface of a cell." [GOC:mah]	1994	1185	213	17906	0.179747	0.10682	['GO:0033036', 'GO:0051641']
GO:BP	GO:0044248	cellular catabolic process	2.32774e-09	positive_corr	True	"The chemical reactions and pathways resulting in the breakdown of substances, carried out by individual cells." [GOC:jl]	2314	1185	237	17906	0.2	0.10242	['GO:0009056', 'GO:0044237']
GO:BP	GO:0044281	small molecule metabolic process	3.31669e-09	positive_corr	True	"The chemical reactions and pathways involving small molecules, any low molecular weight, monomeric, non-encoded molecule." [GOC:curators, GOC:pde, GOC:vw]	1987	1185	210	17906	0.177215	0.105687	['GO:0008152']
GO:BP	GO:0043312	neutrophil degranulation	9.17407e-09	positive_corr	True	"The regulated exocytosis of secretory granules containing preformed mediators such as proteases, lipases, and inflammatory mediators by a neutrophil." [ISBN:0781735149]	484	1185	75	17906	0.0632911	0.154959	['GO:0002283', 'GO:0002446', 'GO:0043299']
GO:BP	GO:0002283	neutrophil activation involved in immune response	1.25029e-08	positive_corr	True	"The change in morphology and behavior of a neutrophil resulting from exposure to a cytokine, chemokine, cellular ligand, or soluble factor, leading to the initiation or perpetuation of an immune response." [GOC:add, ISBN:0781735149]	487	1185	75	17906	0.0632911	0.154004	['GO:0002275', 'GO:0042119']
GO:BP	GO:0002446	neutrophil mediated immunity	1.41951e-08	positive_corr	True	"Any process involved in the carrying out of an immune response by a neutrophil." [GO_REF:0000022, GOC:add, GOC:mtg_15nov05, ISBN:0781735149]	498	1185	76	17906	0.064135	0.15261	['GO:0002444']
GO:BP	GO:0009056	catabolic process	3.29354e-08	positive_corr	True	"The chemical reactions and pathways resulting in the breakdown of substances, including the breakdown of carbon compounds with the liberation of energy for use by the cell or organism." [ISBN:0198547684]	2693	1185	262	17906	0.221097	0.0972893	['GO:0008152']
GO:BP	GO:0042119	neutrophil activation	3.78089e-08	positive_corr	True	"The change in morphology and behavior of a neutrophil resulting from exposure to a cytokine, chemokine, cellular ligand, or soluble factor." [GOC:mgi_curators, ISBN:0781735149]	498	1185	75	17906	0.0632911	0.150602	['GO:0036230']
GO:BP	GO:0036230	granulocyte activation	7.47468e-08	positive_corr	True	"The change in morphology and behavior of a granulocyte resulting from exposure to a cytokine, chemokine, cellular ligand, or soluble factor." [CL:0000094, GOC:nhn]	505	1185	75	17906	0.0632911	0.148515	['GO:0002274']
GO:BP	GO:0008152	metabolic process	1.19247e-07	positive_corr	True	"The chemical reactions and pathways, including anabolism and catabolism, by which living organisms transform chemical substances. Metabolic processes typically transform small molecules, but also include macromolecular processes such as DNA repair and replication, and protein synthesis and degradation." [GOC:go_curators, ISBN:0198547684]	11681	1185	874	17906	0.737553	0.0748224	['GO:0008150']
GO:BP	GO:0016043	cellular component organization	1.32481e-07	positive_corr	True	"A process that results in the assembly, arrangement of constituent parts, or disassembly of a cellular component." [GOC:ai, GOC:jl, GOC:mah]	6481	1185	534	17906	0.450633	0.0823947	['GO:0009987', 'GO:0071840']
GO:BP	GO:0045055	regulated exocytosis	1.33032e-07	positive_corr	True	"A process of exocytosis in which soluble proteins and other substances are initially stored in secretory vesicles for later release. It is found mainly in cells that are specialized for secreting products such as hormones, neurotransmitters, or digestive enzymes rapidly on demand." [GOC:mah, ISBN:0716731363]	793	1185	102	17906	0.0860759	0.128625	['GO:0006887']
GO:BP	GO:0043603	cellular amide metabolic process	2.0334e-07	positive_corr	True	"The chemical reactions and pathways involving an amide, any derivative of an oxoacid in which an acidic hydroxy group has been replaced by an amino or substituted amino group, as carried out by individual cells." [GOC:curators]	1181	1185	136	17906	0.114768	0.115157	['GO:0034641']
GO:BP	GO:0002444	myeloid leukocyte mediated immunity	2.67276e-07	positive_corr	True	"Any process involved in the carrying out of an immune response by a myeloid leukocyte." [GO_REF:0000022, GOC:add, GOC:mtg_15nov05, ISBN:0781735149]	549	1185	78	17906	0.0658228	0.142077	['GO:0002443']
GO:BP	GO:0071840	cellular component organization or biogenesis	2.71929e-07	positive_corr	True	"A process that results in the biosynthesis of constituent macromolecules, assembly, arrangement of constituent parts, or disassembly of a cellular component." [GOC:mah]	6667	1185	545	17906	0.459916	0.0817459	['GO:0008150']
GO:BP	GO:0006082	organic acid metabolic process	3.16227e-07	positive_corr	True	"The chemical reactions and pathways involving organic acids, any acidic compound containing carbon in covalent linkage." [ISBN:0198506732]	1177	1185	135	17906	0.113924	0.114698	['GO:0044237', 'GO:0044281', 'GO:0071704']
GO:BP	GO:0043299	leukocyte degranulation	3.60297e-07	positive_corr	True	"The regulated exocytosis of secretory granules by a leukocyte." [GO_REF:0000022, GOC:add, GOC:mtg_15nov05, ISBN:0781735149]	532	1185	76	17906	0.064135	0.142857	['GO:0002252', 'GO:0045055']
GO:BP	GO:0002274	myeloid leukocyte activation	3.79553e-07	positive_corr	True	"A change in the morphology or behavior of a myeloid leukocyte resulting from exposure to an activating factor such as a cellular or soluble ligand." [GOC:add, ISBN:0781735149]	657	1185	88	17906	0.0742616	0.133942	['GO:0045321']
GO:BP	GO:1901566	organonitrogen compound biosynthetic process	4.2463e-07	positive_corr	True	"The chemical reactions and pathways resulting in the formation of organonitrogen compound." [GOC:pr, GOC:TermGenie]	1905	1185	195	17906	0.164557	0.102362	['GO:1901564', 'GO:1901576']
GO:BP	GO:0043436	oxoacid metabolic process	7.42141e-07	positive_corr	True	"The chemical reactions and pathways involving any oxoacid; an oxoacid is a compound which contains oxygen, at least one other element, and at least one hydrogen bound to oxygen, and which produces a conjugate base by loss of positive hydrogen ion(s) (hydrons)." [Wikipedia:Oxyacid]	1157	1185	132	17906	0.111392	0.114088	['GO:0006082']
GO:BP	GO:0006887	exocytosis	7.95016e-07	positive_corr	True	"A process of secretion by a cell that results in the release of intracellular molecules (e.g. hormones, matrix proteins) contained within a membrane-bounded vesicle. Exocytosis can occur either by full fusion, when the vesicle collapses into the plasma membrane, or by a kiss-and-run mechanism that involves the formation of a transient contact, a pore, between a granule (for exemple of chromaffin…	907	1185	110	17906	0.092827	0.121279	['GO:0016192', 'GO:0032940']
GO:BP	GO:0002275	myeloid cell activation involved in immune response	8.68328e-07	positive_corr	True	"A change in the morphology or behavior of a myeloid cell resulting from exposure to an activating factor such as a cellular or soluble ligand, leading to the initiation or perpetuation of an immune response." [GOC:add, ISBN:0781735149]	542	1185	76	17906	0.064135	0.140221	['GO:0002274', 'GO:0002366']
GO:BP	GO:0045184	establishment of protein localization	1.39544e-06	positive_corr	True	"The directed movement of a protein to a specific location." [GOC:bf]	2235	1185	219	17906	0.18481	0.0979866	['GO:0008104', 'GO:0051234']
GO:BP	GO:0019752	carboxylic acid metabolic process	1.58875e-06	positive_corr	True	"The chemical reactions and pathways involving carboxylic acids, any organic acid containing one or more carboxyl (COOH) groups or anions (COO-)." [ISBN:0198506732]	1066	1185	123	17906	0.103797	0.115385	['GO:0043436']
GO:BP	GO:0071702	organic substance transport	2.36719e-06	positive_corr	True	"The directed movement of organic substances into, out of or within a cell, or between cells, or within a multicellular organism by means of some agent such as a transporter or pore. An organic substance is a molecular entity that contains carbon." [CHEBI:50860, GOC:mah]	2937	1185	272	17906	0.229536	0.0926115	['GO:0006810']
GO:BP	GO:0015031	protein transport	2.37474e-06	positive_corr	True	"The directed movement of proteins into, out of or within a cell, or between cells, by means of some agent such as a transporter or pore." [GOC:ai]	2121	1185	209	17906	0.176371	0.0985384	['GO:0015833', 'GO:0045184']
GO:BP	GO:0006886	intracellular protein transport	2.99594e-06	positive_corr	True	"The directed movement of proteins in a cell, including the movement of proteins between specific compartments or structures within a cell, such as organelles of a eukaryotic cell." [GOC:mah]	1182	1185	132	17906	0.111392	0.111675	['GO:0015031', 'GO:0034613', 'GO:0046907']
GO:BP	GO:0048193	Golgi vesicle transport	3.5442e-06	positive_corr	True	"The directed movement of substances into, out of or within the Golgi apparatus, mediated by vesicles." [GOC:jid, ISBN:0716731363, PMID:10219233]	377	1185	58	17906	0.0489451	0.153846	['GO:0016192']
GO:BP	GO:1901575	organic substance catabolic process	4.50118e-06	positive_corr	True	"The chemical reactions and pathways resulting in the breakdown of an organic substance, any molecular entity containing carbon." [GOC:pr, GOC:TermGenie]	2239	1185	217	17906	0.183122	0.0969183	['GO:0009056', 'GO:0071704']
GO:BP	GO:0071704	organic substance metabolic process	4.82767e-06	positive_corr	True	"The chemical reactions and pathways involving an organic substance, any molecular entity containing carbon." [CHEBI:50860, GOC:mah]	11103	1185	829	17906	0.699578	0.0746645	['GO:0008152']
GO:BP	GO:0031175	neuron projection development	5.15263e-06	positive_corr	True	"The process whose specific outcome is the progression of a neuron projection over time, from its formation to the mature structure. A neuron projection is any process extending from a neural cell, such as axons or dendrites (collectively called neurites)." [GOC:mah]	1017	1185	117	17906	0.0987342	0.115044	['GO:0048666', 'GO:0120036']
GO:BP	GO:0015833	peptide transport	7.05761e-06	positive_corr	True	"The directed movement of peptides, compounds of two or more amino acids where the alpha carboxyl group of one is bound to the alpha amino group of another, into, out of or within a cell, or between cells, by means of some agent such as a transporter or pore." [GOC:ai]	2161	1185	210	17906	0.177215	0.0971772	['GO:0042886', 'GO:0071702']
GO:BP	GO:0009894	regulation of catabolic process	7.52048e-06	positive_corr	True	"Any process that modulates the frequency, rate, or extent of the chemical reactions and pathways resulting in the breakdown of substances." [GOC:go_curators]	1012	1185	116	17906	0.0978903	0.114625	['GO:0009056', 'GO:0019222']
GO:BP	GO:0071705	nitrogen compound transport	1.01382e-05	positive_corr	True	"The directed movement of nitrogen-containing compounds into, out of or within a cell, or between cells, by means of some agent such as a transporter or pore." [CHEBI:51143, GOC:mah]	2506	1185	236	17906	0.199156	0.094174	['GO:0006810']
GO:BP	GO:0042886	amide transport	1.01674e-05	positive_corr	True	"The directed movement of an amide, any compound containing one, two, or three acyl groups attached to a nitrogen atom, into, out of or within a cell, or between cells, by means of some agent such as a transporter or pore." [GOC:jl, ISBN:0198506732]	2196	1185	212	17906	0.178903	0.0965392	['GO:0071705']
GO:BP	GO:0000902	cell morphogenesis	1.28433e-05	positive_corr	True	"The developmental process in which the size or shape of a cell is generated and organized." [GOC:clt, GOC:dph, GOC:go_curators, GOC:tb]	1068	1185	120	17906	0.101266	0.11236	['GO:0032989']
GO:BP	GO:0051128	regulation of cellular component organization	1.39574e-05	positive_corr	True	"Any process that modulates the frequency, rate or extent of a process involved in the formation, arrangement of constituent parts, or disassembly of cell structures, including the plasma membrane and any external encapsulating structures such as the cell wall and cell envelope." [GOC:ai]	2541	1185	238	17906	0.200844	0.0936639	['GO:0016043', 'GO:0050794']
GO:BP	GO:0046903	secretion	2.19602e-05	positive_corr	True	"The controlled release of a substance by a cell or a tissue." [GOC:ai]	1709	1185	172	17906	0.145148	0.100644	['GO:0006810']
GO:BP	GO:0032989	cellular component morphogenesis	2.78559e-05	positive_corr	True	"The process in which cellular structures, including whole cells or cell parts, are generated and organized." [GOC:dph, GOC:mah, GOC:tb]	1177	1185	128	17906	0.108017	0.108751	['GO:0009653', 'GO:0016043', 'GO:0048869']
GO:BP	GO:1901565	organonitrogen compound catabolic process	4.92843e-05	positive_corr	True	"The chemical reactions and pathways resulting in the breakdown of organonitrogen compound." [GOC:pr, GOC:TermGenie]	1333	1185	140	17906	0.118143	0.105026	['GO:1901564', 'GO:1901575']
GO:BP	GO:0140352	export from cell	4.95313e-05	positive_corr	True	"The directed movement of some substance from a cell, into the extracellular region. This may occur via transport across the plasma membrane or via exocytosis." [GOC:pg]	1616	1185	163	17906	0.137553	0.100866	['GO:0006810', 'GO:0009987']
GO:BP	GO:0007167	enzyme linked receptor protein signaling pathway	6.91772e-05	positive_corr	True	"Any series of molecular signals initiated by the binding of an extracellular ligand to a receptor on the surface of the target cell, where the receptor possesses catalytic activity or is closely associated with an enzyme such as a protein kinase, and ending with regulation of a downstream cellular process, e.g. transcription." [GOC:mah, GOC:signaling, ISBN:0815316194]	1076	1185	118	17906	0.0995781	0.109665	['GO:0007166']
GO:BP	GO:0044238	primary metabolic process	8.29238e-05	positive_corr	True	"The chemical reactions and pathways involving those compounds which are formed as a part of the normal anabolic and catabolic processes. These processes take place in most, if not all, cells of the organism." [GOC:go_curators, http://www.metacyc.org]	10594	1185	789	17906	0.665823	0.0744761	['GO:0008152']
GO:BP	GO:0061024	membrane organization	8.65392e-05	positive_corr	True	"A process which results in the assembly, arrangement of constituent parts, or disassembly of a membrane. A membrane is a double layer of lipid molecules that encloses all cells, and, in eukaryotes, many organelles; may be a single or double lipid bilayer; also includes associated proteins." [GOC:dph, GOC:tb]	893	1185	102	17906	0.0860759	0.114222	['GO:0016043']
GO:BP	GO:0032940	secretion by cell	8.67736e-05	positive_corr	True	"The controlled release of a substance by a cell." [GOC:mah]	1567	1185	158	17906	0.133333	0.10083	['GO:0046903', 'GO:0140352']
GO:BP	GO:0051186	cofactor metabolic process	9.44585e-05	positive_corr	True	"The chemical reactions and pathways involving a cofactor, a substance that is required for the activity of an enzyme or other protein. Cofactors may be inorganic, such as the metal atoms zinc, iron, and copper in certain forms, or organic, in which case they are referred to as coenzymes. Cofactors may either be bound tightly to active sites or bind loosely with the substrate." [GOC:ai]	453	1185	62	17906	0.0523207	0.136865	['GO:0044237']
GO:BP	GO:0007034	vacuolar transport	0.000148958	positive_corr	True	"The directed movement of substances into, out of or within a vacuole." [GOC:ai]	144	1185	29	17906	0.0244726	0.201389	['GO:0006810']
GO:BP	GO:0007169	transmembrane receptor protein tyrosine kinase signaling pathway	0.000166062	positive_corr	True	"A series of molecular signals initiated by the binding of an extracellular ligand to a receptor on the surface of the target cell where the receptor possesses tyrosine kinase activity, and ending with regulation of a downstream cellular process, e.g. transcription." [GOC:ceb, GOC:signaling]	744	1185	88	17906	0.0742616	0.11828	['GO:0007167']
GO:BP	GO:0031329	regulation of cellular catabolic process	0.00019968	positive_corr	True	"Any process that modulates the frequency, rate or extent of the chemical reactions and pathways resulting in the breakdown of substances, carried out by individual cells." [GOC:mah]	850	1185	97	17906	0.0818565	0.114118	['GO:0009894', 'GO:0031323', 'GO:0044248']
GO:BP	GO:0044267	cellular protein metabolic process	0.00021677	positive_corr	True	"The chemical reactions and pathways involving a specific protein, rather than of proteins in general, occurring at the level of an individual cell. Includes cellular protein modification." [GOC:jl]	5357	1185	436	17906	0.367932	0.0813888	['GO:0019538', 'GO:0044260']
GO:BP	GO:0006796	phosphate-containing compound metabolic process	0.00025878	positive_corr	True	"The chemical reactions and pathways involving the phosphate group, the anion or salt of any phosphoric acid." [GOC:ai]	3367	1185	293	17906	0.247257	0.0870211	['GO:0006793']
GO:BP	GO:0002263	cell activation involved in immune response	0.000291955	positive_corr	True	"A change in the morphology or behavior of a cell resulting from exposure to an activating factor such as a cellular or soluble ligand, leading to the initiation or perpetuation of an immune response." [GO_REF:0000022, GOC:add, GOC:mtg_15nov05, ISBN:0781735149]	708	1185	84	17906	0.0708861	0.118644	['GO:0001775', 'GO:0002252', 'GO:0006955']
GO:BP	GO:0006790	sulfur compound metabolic process	0.000298305	positive_corr	True	"The chemical reactions and pathways involving the nonmetallic element sulfur or compounds that contain sulfur, such as the amino acids methionine and cysteine or the tripeptide glutathione." [GOC:ai]	374	1185	53	17906	0.0447257	0.141711	['GO:0044237']
GO:BP	GO:0006793	phosphorus metabolic process	0.000367345	positive_corr	True	"The chemical reactions and pathways involving the nonmetallic element phosphorus or compounds that contain phosphorus, usually in the form of a phosphate group (PO4)." [GOC:ai]	3393	1185	294	17906	0.248101	0.086649	['GO:0044237']
GO:BP	GO:0002366	leukocyte activation involved in immune response	0.000456439	positive_corr	True	"A change in morphology and behavior of a leukocyte resulting from exposure to a specific antigen, mitogen, cytokine, cellular ligand, or soluble factor, leading to the initiation or perpetuation of an immune response." [GOC:add, ISBN:0781735149]	704	1185	83	17906	0.0700422	0.117898	['GO:0002263', 'GO:0045321']
GO:BP	GO:0007041	lysosomal transport	0.000489026	positive_corr	True	"The directed movement of substances into, out of or within a lysosome." [GOC:ai]	103	1185	23	17906	0.0194093	0.223301	['GO:0007034']
GO:BP	GO:1901698	response to nitrogen compound	0.0005945	positive_corr	True	"Any process that results in a change in state or activity of a cell or an organism (in terms of movement, secretion, enzyme production, gene expression, etc.) as a result of a nitrogen compound stimulus." [GOC:pr, GOC:TermGenie]	1168	1185	122	17906	0.102954	0.104452	['GO:0042221']
GO:BP	GO:0006099	tricarboxylic acid cycle	0.000601995	positive_corr	True	"A nearly universal metabolic pathway in which the acetyl group of acetyl coenzyme A is effectively oxidized to two CO2 and four pairs of electrons are transferred to coenzymes. The acetyl group combines with oxaloacetate to form citrate, which undergoes successive transformations to isocitrate, 2-oxoglutarate, succinyl-CoA, succinate, fumarate, malate, and oxaloacetate again, thus completing the…	36	1185	13	17906	0.0109705	0.361111	['GO:0009060', 'GO:0044238']
GO:BP	GO:0007399	nervous system development	0.000656635	positive_corr	True	"The process whose specific outcome is the progression of nervous tissue over time, from its formation to its mature state." [GOC:dgh]	2432	1185	221	17906	0.186498	0.0908717	['GO:0048731']
GO:BP	GO:0055114	oxidation-reduction process	0.000743251	positive_corr	True	"A metabolic process that results in the removal or addition of one or more electrons to or from a substance, with or without the concomitant removal or addition of a proton or protons." [GOC:dhl, GOC:ecd, GOC:jh2, GOC:jid, GOC:mlg, GOC:rph]	1028	1185	110	17906	0.092827	0.107004	['GO:0008152']
GO:BP	GO:0009060	aerobic respiration	0.000751631	positive_corr	True	"The enzymatic release of energy from inorganic and organic compounds (especially carbohydrates and fats) which requires oxygen as the terminal electron acceptor." [GOC:das, GOC:jl, ISBN:0140513590]	90	1185	21	17906	0.0177215	0.233333	['GO:0045333']
GO:BP	GO:0072659	protein localization to plasma membrane	0.000802572	positive_corr	True	"A process in which a protein is transported to, or maintained in, a specific location in the plasma membrane." [GOC:mah]	275	1185	42	17906	0.035443	0.152727	['GO:0072657', 'GO:1990778']
GO:BP	GO:0016482	cytosolic transport	0.000939081	positive_corr	True	"The directed movement of substances or organelles within the cytosol." [GOC:ai]	165	1185	30	17906	0.0253165	0.181818	['GO:0046907']
GO:BP	GO:0010243	response to organonitrogen compound	0.00113379	positive_corr	True	"Any process that results in a change in state or activity of a cell or an organism (in terms of movement, secretion, enzyme production, gene expression, etc.) as a result of an organonitrogen stimulus. An organonitrogen compound is formally a compound containing at least one carbon-nitrogen bond." [PMID:9869419]	1085	1185	114	17906	0.0962025	0.105069	['GO:0010033', 'GO:1901698']
GO:BP	GO:0048666	neuron development	0.00115071	positive_corr	True	"The process whose specific outcome is the progression of a neuron over time, from initial commitment of the cell to a specific fate, to the fully functional differentiated cell." [GOC:dph]	1146	1185	119	17906	0.100422	0.103839	['GO:0030182', 'GO:0048468']
GO:BP	GO:0016050	vesicle organization	0.00120025	positive_corr	True	"A process that is carried out at the cellular level which results in the assembly, arrangement of constituent parts, or disassembly of a vesicle." [GOC:mah]	339	1185	48	17906	0.0405063	0.141593	['GO:0006996']
GO:BP	GO:0016032	viral process	0.0013245	positive_corr	True	"A multi-organism process in which a virus is a participant. The other participant is the host. Includes infection of a host cell, replication of the viral genome, and assembly of progeny virus particles. In some cases the viral genetic material may integrate into the host genome and only subsequently, under particular circumstances, 'complete' its life cycle." [GOC:bf, GOC:jl, GOC:mah]	838	1185	93	17906	0.078481	0.110979	['GO:0044403']
GO:BP	GO:0034332	adherens junction organization	0.00140652	positive_corr	True	"A process that is carried out at the cellular level which results in the assembly, arrangement of constituent parts, or disassembly of an adherens junction. An adherens junction is a cell-cell junction composed of the epithelial cadherin-catenin complex at which the cytoplasmic face of the plasma membrane is attached to actin filaments." [GOC:aruk, GOC:bc, GOC:dph, GOC:jl, GOC:mah]	71	1185	18	17906	0.0151899	0.253521	['GO:0045216']
GO:BP	GO:0120036	plasma membrane bounded cell projection organization	0.00160895	positive_corr	True	"A process that is carried out at the cellular level which results in the assembly, arrangement of constituent parts, or disassembly of a plasma membrane bounded prolongation or process extending from a cell, e.g. a cilium or axon." [GOC:krc]	1539	1185	150	17906	0.126582	0.0974659	['GO:0030030']
GO:BP	GO:0006629	lipid metabolic process	0.0016576	positive_corr	True	"The chemical reactions and pathways involving lipids, compounds soluble in an organic solvent but not, or sparingly, in an aqueous solvent. Includes fatty acids; neutral fats, other fatty-acid esters, and soaps; long-chain (fatty) alcohols and waxes; sphingoids and other long-chain bases; glycolipids, phospholipids and sphingolipids; and carotenes, polyprenols, sterols, terpenes and other isopre…	1414	1185	140	17906	0.118143	0.0990099	['GO:0044238', 'GO:0071704']
GO:BP	GO:0030030	cell projection organization	0.00167401	positive_corr	True	"A process that is carried out at the cellular level which results in the assembly, arrangement of constituent parts, or disassembly of a prolongation or process extending from a cell, e.g. a flagellum or axon." [GOC:jl, GOC:mah, http://www.cogsci.princeton.edu/~wn/]	1578	1185	153	17906	0.129114	0.0969582	['GO:0016043']
GO:BP	GO:0006665	sphingolipid metabolic process	0.00178986	positive_corr	True	"The chemical reactions and pathways involving sphingolipids, any of a class of lipids containing the long-chain amine diol sphingosine or a closely related base (a sphingoid)." [GOC:mah, ISBN:0198506732]	161	1185	29	17906	0.0244726	0.180124	['GO:0006643', 'GO:1901564']
GO:BP	GO:0044403	symbiotic process	0.00179759	positive_corr	True	"A process carried out by gene products in an organism that enable the organism to engage in a symbiotic relationship, a more or less intimate association, with another organism. The various forms of symbiosis include parasitism, in which the association is disadvantageous or destructive to one of the organisms; mutualism, in which the association is advantageous, or often necessary to one or bot…	891	1185	97	17906	0.0818565	0.108866	['GO:0044419']
GO:BP	GO:0010256	endomembrane system organization	0.00185383	positive_corr	True	"A process that is carried out at the cellular level which results in the assembly, arrangement of constituent parts, or disassembly of the endomembrane system." [GOC:mah, GOC:sm]	449	1185	58	17906	0.0489451	0.129176	['GO:0016043']
GO:BP	GO:1990778	protein localization to cell periphery	0.00188768	positive_corr	True	"A process in which a protein is transported to, or maintained in, the cell periphery." [PMID:18216290]	334	1185	47	17906	0.0396624	0.140719	['GO:0034613']
GO:BP	GO:0048468	cell development	0.00190454	positive_corr	True	"The process whose specific outcome is the progression of the cell over time, from its formation to the mature structure. Cell development does not include the steps involved in committing a cell to a specific fate." [GOC:go_curators]	2215	1185	202	17906	0.170464	0.0911964	['GO:0030154', 'GO:0048856', 'GO:0048869']
GO:BP	GO:0006996	organelle organization	0.0019301	positive_corr	True	"A process that is carried out at the cellular level which results in the assembly, arrangement of constituent parts, or disassembly of an organelle within a cell. An organelle is an organized structure of distinctive morphology and function. Includes the nucleus, mitochondria, plastids, vacuoles, vesicles, ribosomes and the cytoskeleton. Excludes the plasma membrane." [GOC:mah]	3966	1185	331	17906	0.279325	0.0834594	['GO:0016043']
GO:BP	GO:0031647	regulation of protein stability	0.00193915	positive_corr	True	"Any process that affects the structure and integrity of a protein, altering the likelihood of its degradation or aggregation." [GOC:dph, GOC:mah, GOC:tb]	284	1185	42	17906	0.035443	0.147887	['GO:0065008']
GO:BP	GO:0050821	protein stabilization	0.00207161	positive_corr	True	"Any process involved in maintaining the structure and integrity of a protein and preventing it from degradation or aggregation." [GOC:ai]	180	1185	31	17906	0.0261603	0.172222	['GO:0031647']
GO:BP	GO:0005975	carbohydrate metabolic process	0.00227861	positive_corr	True	"The chemical reactions and pathways involving carbohydrates, any of a group of organic compounds based of the general formula Cx(H2O)y. Includes the formation of carbohydrate derivatives by the addition of a carbohydrate residue to another molecule." [GOC:mah, ISBN:0198506732]	640	1185	75	17906	0.0632911	0.117188	['GO:0044238', 'GO:0071704']
GO:BP	GO:0019538	protein metabolic process	0.00249662	positive_corr	True	"The chemical reactions and pathways involving a protein. Includes protein modification." [GOC:ma]	5940	1185	469	17906	0.395781	0.0789562	['GO:0043170', 'GO:0044238', 'GO:1901564']
GO:BP	GO:0010288	response to lead ion	0.00323059	positive_corr	True	"Any process that results in a change in state or activity of a cell or an organism (in terms of movement, secretion, enzyme production, gene expression, etc.) as a result of a lead ion stimulus." [GOC:tair_curators, PMID:16461380]	24	1185	10	17906	0.00843882	0.416667	['GO:0010038']
GO:BP	GO:0044272	sulfur compound biosynthetic process	0.0032894	positive_corr	True	"The chemical reactions and pathways resulting in the formation of compounds that contain sulfur, such as the amino acids methionine and cysteine or the tripeptide glutathione." [GOC:jl]	193	1185	32	17906	0.0270042	0.165803	['GO:0006790', 'GO:0044249']
GO:BP	GO:0051130	positive regulation of cellular component organization	0.00343248	positive_corr	True	"Any process that activates or increases the frequency, rate or extent of a process involved in the formation, arrangement of constituent parts, or disassembly of cell structures, including the plasma membrane and any external encapsulating structures such as the cell wall and cell envelope." [GOC:ai]	1245	1185	125	17906	0.105485	0.100402	['GO:0016043', 'GO:0048522', 'GO:0051128']
GO:BP	GO:0030182	neuron differentiation	0.00365859	positive_corr	True	"The process in which a relatively unspecialized cell acquires specialized features of a neuron." [GOC:mah]	1409	1185	138	17906	0.116456	0.0979418	['GO:0030154', 'GO:0048699']
GO:BP	GO:0043412	macromolecule modification	0.00373311	positive_corr	True	"The covalent alteration of one or more monomeric units in a polypeptide, polynucleotide, polysaccharide, or other biological macromolecule, resulting in a change in its properties." [GOC:go_curators]	4428	1185	362	17906	0.305485	0.0817525	['GO:0043170']
GO:BP	GO:0061919	process utilizing autophagic mechanism	0.00386422	positive_corr	True	"A cellular process involving delivery of a portion of the cytoplasm to lysosomes or to the plant or fungal vacuole that does not involve direct transport through the endocytic or vacuolar protein sorting (Vps) pathways. This process typically leads to degradation of the cargo; however, it can also be used to deliver resident proteins, such as in the cytoplasm-to-vacuole targeting (Cvt) pathway."…	514	1185	63	17906	0.0531646	0.122568	['GO:0009987']
GO:BP	GO:0006914	autophagy	0.00386422	positive_corr	True	"The cellular catabolic process in which cells digest parts of their own cytoplasm; allows for both recycling of macromolecular constituents under conditions of cellular stress and remodeling the intracellular structure for cell differentiation." [GOC:autophagy, ISBN:0198547684, PMID:11099404, PMID:9412464]	514	1185	63	17906	0.0531646	0.122568	['GO:0044248', 'GO:0061919']
GO:BP	GO:0006807	nitrogen compound metabolic process	0.00395753	positive_corr	True	"The chemical reactions and pathways involving organic or inorganic compounds that contain nitrogen." [GOC:jl, ISBN:0198506732]	10111	1185	746	17906	0.629536	0.073781	['GO:0008152']
GO:BP	GO:0055076	transition metal ion homeostasis	0.00397466	positive_corr	True	"Any process involved in the maintenance of an internal steady state of transition metal ions within an organism or cell. A transition metal is an element whose atom has an incomplete d-subshell of extranuclear electrons, or which gives rise to a cation or cations with an incomplete d-subshell. Transition metals often have more than one valency state. Biologically relevant transition metals inclu…	132	1185	25	17906	0.021097	0.189394	['GO:0055065']
GO:BP	GO:1901135	carbohydrate derivative metabolic process	0.00490785	positive_corr	True	"The chemical reactions and pathways involving carbohydrate derivative." [GOC:TermGenie]	1130	1185	115	17906	0.0970464	0.10177	['GO:0071704']
GO:BP	GO:0010506	regulation of autophagy	0.00491416	positive_corr	True	"Any process that modulates the frequency, rate or extent of autophagy. Autophagy is the process in which cells digest parts of their own cytoplasm." [GOC:dph, GOC:tb]	335	1185	46	17906	0.0388186	0.137313	['GO:0006914', 'GO:0031329']
GO:BP	GO:0006464	cellular protein modification process	0.00506074	positive_corr	True	"The covalent alteration of one or more amino acids occurring in proteins, peptides and nascent polypeptides (co-translational, post-translational modifications) occurring at the level of an individual cell. Includes the modification of charged tRNAs that are destined to occur in a protein (pre-translation modification)." [GOC:go_curators]	4216	1185	346	17906	0.291983	0.0820683	['GO:0036211', 'GO:0044267']
GO:BP	GO:0036211	protein modification process	0.00506074	positive_corr	True	"The covalent alteration of one or more amino acids occurring in proteins, peptides and nascent polypeptides (co-translational, post-translational modifications). Includes the modification of charged tRNAs that are destined to occur in a protein (pre-translation modification)." [GOC:bf, GOC:jl]	4216	1185	346	17906	0.291983	0.0820683	['GO:0019538', 'GO:0043412']
GO:BP	GO:0046395	carboxylic acid catabolic process	0.00591913	positive_corr	True	"The chemical reactions and pathways resulting in the breakdown of carboxylic acids, any organic acid containing one or more carboxyl (-COOH) groups." [ISBN:0198506732]	276	1185	40	17906	0.0337553	0.144928	['GO:0016054', 'GO:0019752']
GO:BP	GO:0016054	organic acid catabolic process	0.00591913	positive_corr	True	"The chemical reactions and pathways resulting in the breakdown of organic acids, any acidic compound containing carbon in covalent linkage." [ISBN:0198506732]	276	1185	40	17906	0.0337553	0.144928	['GO:0006082', 'GO:0044248', 'GO:0044282', 'GO:1901575']
GO:BP	GO:0046916	cellular transition metal ion homeostasis	0.00648758	positive_corr	True	"Any process involved in the maintenance of an internal steady state of transition metal ions at the level of a cell. A transition metal is an element whose atom has an incomplete d-subshell of extranuclear electrons, or which gives rise to a cation or cations with an incomplete d-subshell. Transition metals often have more than one valency state. Biologically relevant transition metals include v…	110	1185	22	17906	0.0185654	0.2	['GO:0006875', 'GO:0055076']
GO:BP	GO:0044282	small molecule catabolic process	0.00751006	positive_corr	True	"The chemical reactions and pathways resulting in the breakdown of small molecules, any low molecular weight, monomeric, non-encoded molecule." [GOC:curators, GOC:vw]	447	1185	56	17906	0.0472574	0.12528	['GO:0009056', 'GO:0044281']
GO:BP	GO:0044419	interspecies interaction between organisms	0.00768395	positive_corr	True	"Any process in which an organism has an effect on an organism of a different species." [GOC:cc]	945	1185	99	17906	0.0835443	0.104762	['GO:0051704']
GO:BP	GO:0002252	immune effector process	0.00884688	positive_corr	True	"Any process of the immune system that can potentially contribute to an immune response." [GO_REF:0000022, GOC:add, GOC:mtg_15nov05, ISBN:0781735149]	1281	1185	126	17906	0.106329	0.0983607	['GO:0002376']
GO:BP	GO:0072657	protein localization to membrane	0.0090953	positive_corr	True	"A process in which a protein is transported to, or maintained in, a specific location in a membrane." [GOC:mah]	641	1185	73	17906	0.0616034	0.113885	['GO:0034613']
GO:BP	GO:0007264	small GTPase mediated signal transduction	0.00921505	positive_corr	True	"Any series of molecular signals in which a small monomeric GTPase relays one or more of the signals." [GOC:mah]	584	1185	68	17906	0.057384	0.116438	['GO:0035556']
GO:BP	GO:0006900	vesicle budding from membrane	0.0092831	positive_corr	True	"The evagination of a membrane, resulting in formation of a vesicle." [GOC:jid, GOC:tb]	104	1185	21	17906	0.0177215	0.201923	['GO:0016050', 'GO:0016192', 'GO:0061024']
GO:BP	GO:0007033	vacuole organization	0.00935173	positive_corr	True	"A process that is carried out at the cellular level which results in the assembly, arrangement of constituent parts, or disassembly of a vacuole." [GOC:mah]	165	1185	28	17906	0.0236287	0.169697	['GO:0006996']
GO:BP	GO:1901699	cellular response to nitrogen compound	0.0116384	positive_corr	True	"Any process that results in a change in state or activity of a cell (in terms of movement, secretion, enzyme production, gene expression, etc.) as a result of a nitrogen compound stimulus." [GOC:pr, GOC:TermGenie]	727	1185	80	17906	0.0675105	0.110041	['GO:0070887', 'GO:1901698']
GO:BP	GO:0045216	cell-cell junction organization	0.011827	positive_corr	True	"A process that is carried out at the cellular level which results in the assembly, arrangement of constituent parts, or disassembly of a cell-cell junction. A cell-cell junction is a specialized region of connection between two cells." [GOC:ai, GOC:dph, GOC:jl, GOC:mah]	195	1185	31	17906	0.0261603	0.158974	['GO:0034330']
GO:BP	GO:0010033	response to organic substance	0.0134395	positive_corr	True	"Any process that results in a change in state or activity of a cell or an organism (in terms of movement, secretion, enzyme production, gene expression, etc.) as a result of an organic substance stimulus." [GOC:sm]	3421	1185	286	17906	0.24135	0.0836013	['GO:0042221']
GO:BP	GO:0046148	pigment biosynthetic process	0.0147418	positive_corr	True	"The chemical reactions and pathways resulting in the formation of a pigment, any general or particular coloring matter in living organisms, e.g. melanin." [ISBN:0198506732]	60	1185	15	17906	0.0126582	0.25	['GO:0042440']
GO:BP	GO:0071417	cellular response to organonitrogen compound	0.0147468	positive_corr	True	"Any process that results in a change in state or activity of a cell (in terms of movement, secretion, enzyme production, gene expression, etc.) as a result of an organonitrogen stimulus. An organonitrogen compound is formally a compound containing at least one carbon-nitrogen bond." [CHEBI:35352, GOC:mah]	673	1185	75	17906	0.0632911	0.111441	['GO:0010243', 'GO:0071310', 'GO:0071495', 'GO:1901699']
GO:BP	GO:0000186	activation of MAPKK activity	0.0149862	positive_corr	True	"The initiation of the activity of the inactive enzyme MAP kinase kinase (MAPKK)." [PMID:9561267]	53	1185	14	17906	0.0118143	0.264151	['GO:0032147', 'GO:0043406']
GO:BP	GO:0044093	positive regulation of molecular function	0.0154392	positive_corr	True	"Any process that activates or increases the rate or extent of a molecular function, an elemental biological activity occurring at the molecular level, such as catalysis or binding." [GO:jl]	1822	1185	167	17906	0.140928	0.0916575	['GO:0065009']
GO:BP	GO:0000904	cell morphogenesis involved in differentiation	0.0162404	positive_corr	True	"The change in form (cell shape and size) that occurs when relatively unspecialized cells, e.g. embryonic or regenerative cells, acquire specialized structural and/or functional features that characterize the cells, tissues, or organs of the mature organism or some other relatively stable phase of the organism's life history." [GOC:go_curators]	769	1185	83	17906	0.0700422	0.107932	['GO:0000902', 'GO:0048468']
GO:BP	GO:0009057	macromolecule catabolic process	0.0167968	positive_corr	True	"The chemical reactions and pathways resulting in the breakdown of a macromolecule, any molecule of high relative molecular mass, the structure of which essentially comprises the multiple repetition of units derived, actually or conceptually, from molecules of low relative molecular mass." [GOC:mah]	1450	1185	138	17906	0.116456	0.0951724	['GO:0043170', 'GO:1901575']
GO:BP	GO:0030163	protein catabolic process	0.0188241	positive_corr	True	"The chemical reactions and pathways resulting in the breakdown of a protein by the destruction of the native, active configuration, with or without the hydrolysis of peptide bonds." [GOC:mah]	965	1185	99	17906	0.0835443	0.102591	['GO:0009057', 'GO:0019538', 'GO:1901565']
GO:BP	GO:0043085	positive regulation of catalytic activity	0.018828	positive_corr	True	"Any process that activates or increases the activity of an enzyme." [GOC:ebc, GOC:jl, GOC:tb, GOC:vw]	1466	1185	139	17906	0.1173	0.0948158	['GO:0044093', 'GO:0050790']
GO:BP	GO:0019725	cellular homeostasis	0.0194642	positive_corr	True	"Any process involved in the maintenance of an internal steady state at the level of the cell." [GOC:isa_complete, GOC:jl, ISBN:0395825172]	978	1185	100	17906	0.0843882	0.102249	['GO:0009987', 'GO:0042592']
GO:BP	GO:0010035	response to inorganic substance	0.0205752	positive_corr	True	"Any process that results in a change in state or activity of a cell or an organism (in terms of movement, secretion, enzyme production, gene expression, etc.) as a result of an inorganic substance stimulus." [GOC:sm]	575	1185	66	17906	0.0556962	0.114783	['GO:0042221']
GO:BP	GO:0006888	endoplasmic reticulum to Golgi vesicle-mediated transport	0.02077	positive_corr	True	"The directed movement of substances from the endoplasmic reticulum (ER) to the Golgi, mediated by COP II vesicles. Small COP II coated vesicles form from the ER and then fuse directly with the cis-Golgi. Larger structures are transported along microtubules to the cis-Golgi." [GOC:ascb_2009, GOC:dph, GOC:jp, GOC:tb, ISBN:0716731363]	210	1185	32	17906	0.0270042	0.152381	['GO:0046907', 'GO:0048193']
GO:BP	GO:0048699	generation of neurons	0.0225527	positive_corr	True	"The process in which nerve cells are generated. This includes the production of neuroblasts and their differentiation into neurons." [GOC:nln]	1574	1185	147	17906	0.124051	0.0933926	['GO:0022008']
GO:BP	GO:0022008	neurogenesis	0.0236644	positive_corr	True	"Generation of cells within the nervous system." [GO_REF:0000021, GOC:cls, GOC:curators, GOC:dgh, GOC:dph, GOC:jid, GOC:mtg_15jun06]	1679	1185	155	17906	0.130802	0.0923169	['GO:0007399', 'GO:0030154']
GO:BP	GO:0009893	positive regulation of metabolic process	0.0264792	positive_corr	True	"Any process that activates or increases the frequency, rate or extent of the chemical reactions and pathways within a cell or an organism." [GOC:go_curators]	3742	1185	307	17906	0.259072	0.0820417	['GO:0008152', 'GO:0019222', 'GO:0048518']
GO:BP	GO:0001775	cell activation	0.0284169	positive_corr	True	"A change in the morphology or behavior of a cell resulting from exposure to an activating factor such as a cellular or soluble ligand." [GOC:mgi_curators]	1465	1185	138	17906	0.116456	0.094198	['GO:0009987']
GO:BP	GO:1904375	regulation of protein localization to cell periphery	0.0284798	positive_corr	True	"Any process that modulates the frequency, rate or extent of protein localization to cell periphery." [GO_REF:0000058, GOC:TermGenie, PMID:18216290]	120	1185	22	17906	0.0185654	0.183333	['GO:1903827', 'GO:1990778']
GO:BP	GO:0016197	endosomal transport	0.0285456	positive_corr	True	"The directed movement of substances mediated by an endosome, a membrane-bounded organelle that carries materials enclosed in the lumen or located in the endosomal membrane." [ISBN:0198506732]	233	1185	34	17906	0.028692	0.145923	['GO:0016192', 'GO:0046907']
GO:BP	GO:0033365	protein localization to organelle	0.0305499	positive_corr	True	"A process in which a protein is transported to, or maintained in, a location within an organelle." [GOC:mah]	964	1185	98	17906	0.0827004	0.10166	['GO:0034613']
GO:BP	GO:0072350	tricarboxylic acid metabolic process	0.0310125	positive_corr	True	"The chemical reactions and pathways involving dicarboxylic acids, any organic acid containing three carboxyl (COOH) groups or anions (COO-)." [CHEBI:27093, GOC:mah]	14	1185	7	17906	0.00590717	0.5	['GO:0019752']
GO:BP	GO:0008360	regulation of cell shape	0.0310758	positive_corr	True	"Any process that modulates the surface configuration of a cell." [GOC:dph, GOC:go_curators, GOC:tb]	166	1185	27	17906	0.0227848	0.162651	['GO:0022604', 'GO:0065008']
GO:BP	GO:0002443	leukocyte mediated immunity	0.032618	positive_corr	True	"Any process involved in the carrying out of an immune response by a leukocyte." [GO_REF:0000022, GOC:add, GOC:mtg_15nov05, ISBN:0781735149]	880	1185	91	17906	0.0767932	0.103409	['GO:0002252']
GO:BP	GO:0070887	cellular response to chemical stimulus	0.0334426	positive_corr	True	"Any process that results in a change in state or activity of a cell (in terms of movement, secretion, enzyme production, gene expression, etc.) as a result of a chemical stimulus." [GOC:mah]	3418	1185	283	17906	0.238819	0.082797	['GO:0042221', 'GO:0051716']
GO:BP	GO:0007163	establishment or maintenance of cell polarity	0.0343133	positive_corr	True	"Any cellular process that results in the specification, formation or maintenance of anisotropic intracellular organization or cell growth patterns." [GOC:mah]	225	1185	33	17906	0.0278481	0.146667	['GO:0009987']
GO:BP	GO:0051188	cofactor biosynthetic process	0.0343426	positive_corr	True	"The chemical reactions and pathways resulting in the formation of a cofactor, a substance that is required for the activity of an enzyme or other protein." [GOC:ai]	235	1185	34	17906	0.028692	0.144681	['GO:0044249', 'GO:0051186']
GO:BP	GO:0010998	regulation of translational initiation by eIF2 alpha phosphorylation	0.0345598	positive_corr	True	"Any process that modulates the frequency, rate or extent of translation initiation in response to stress by the phosphorylation of eIF2 alpha." [GOC:BHF, GOC:dph, GOC:hjd, GOC:tb]	10	1185	6	17906	0.00506329	0.6	['GO:0006468', 'GO:0043558']
GO:BP	GO:0045321	leukocyte activation	0.0350673	positive_corr	True	"A change in morphology and behavior of a leukocyte resulting from exposure to a specific antigen, mitogen, cytokine, cellular ligand, or soluble factor." [GOC:add]	1305	1185	125	17906	0.105485	0.0957854	['GO:0001775', 'GO:0002376']
GO:BP	GO:1903827	regulation of cellular protein localization	0.0351355	positive_corr	True	"Any process that modulates the frequency, rate or extent of cellular protein localization. Cellular protein localization is any process in which a protein is transported to, and/or maintained in, a specific location and encompasses movement within the cell, from within the cell to the cell surface, or from one location to another at the surface of a cell." [GO_REF:0000058, GOC:TermGenie, GOC:vw]	550	1185	63	17906	0.0531646	0.114545	['GO:0032880', 'GO:0034613', 'GO:0060341']
GO:BP	GO:0034330	cell junction organization	0.0358473	positive_corr	True	"A process that is carried out at the cellular level which results in the assembly, arrangement of constituent parts, or disassembly of a cell junction. A cell junction is a specialized region of connection between two cells or between a cell and the extracellular matrix." [GOC:dph, GOC:jl, GOC:mah]	297	1185	40	17906	0.0337553	0.13468	['GO:0016043']
GO:BP	GO:1901605	alpha-amino acid metabolic process	0.036906	positive_corr	True	"The chemical reactions and pathways involving an alpha-amino acid." [GOC:TermGenie]	206	1185	31	17906	0.0261603	0.150485	['GO:0006520']
GO:BP	GO:0048194	Golgi vesicle budding	0.0378867	positive_corr	True	"The evagination of the Golgi membrane, resulting in formation of a vesicle." [GOC:jid, ISBN:0716731363, PMID:10219233]	80	1185	17	17906	0.014346	0.2125	['GO:0006900', 'GO:0048193']
GO:BP	GO:0006732	coenzyme metabolic process	0.0401217	positive_corr	True	"The chemical reactions and pathways involving coenzymes, any of various nonprotein organic cofactors that are required, in addition to an enzyme and a substrate, for an enzymatic reaction to proceed." [ISBN:0198506732]	257	1185	36	17906	0.0303797	0.140078	['GO:0051186']
GO:BP	GO:0040007	growth	0.0403298	positive_corr	True	"The increase in size or mass of an entire organism, a part of an organism or a cell." [GOC:bf, GOC:ma]	1020	1185	102	17906	0.0860759	0.1	['GO:0008150']
GO:BP	GO:0006643	membrane lipid metabolic process	0.0448745	positive_corr	True	"The chemical reactions and pathways involving membrane lipids, any lipid found in or associated with a biological membrane." [GOC:ai]	208	1185	31	17906	0.0261603	0.149038	['GO:0044255']
GO:BP	GO:0048812	neuron projection morphogenesis	0.0496654	positive_corr	True	"The process in which the anatomical structures of a neuron projection are generated and organized. A neuron projection is any process extending from a neural cell, such as axons or dendrites." [GOC:mah]	673	1185	73	17906	0.0616034	0.10847	['GO:0031175', 'GO:0120039']
GO:CC	GO:0005737	cytoplasm	4.54796e-46	positive_corr	True	"All of the contents of a cell excluding the plasma membrane and nucleus, but including other subcellular structures." [ISBN:0198547684]	11634	1225	986	18856	0.804898	0.0847516	['GO:0005622', 'GO:0110165']
GO:CC	GO:0005622	intracellular	4.58826e-39	positive_corr	True	"The living contents of a cell; the matter contained within (but not including) the plasma membrane, usually taken to exclude large vacuoles and masses of secretory or ingested material. In eukaryotes it includes the nucleus and cytoplasm." [ISBN:0198506732]	14626	1225	1123	18856	0.916735	0.0767811	['GO:0005575']
GO:CC	GO:0043227	membrane-bounded organelle	3.71461e-38	positive_corr	True	"Organized structure of distinctive morphology and function, bounded by a single or double lipid bilayer membrane. Includes the nucleus, mitochondria, plastids, vacuoles, and vesicles. Excludes the plasma membrane." [GOC:go_curators]	12584	1225	1019	18856	0.831837	0.0809758	['GO:0043226']
GO:CC	GO:0043226	organelle	4.05786e-32	positive_corr	True	"Organized structure of distinctive morphology and function. Includes the nucleus, mitochondria, plastids, vacuoles, vesicles, ribosomes and the cytoskeleton, and prokaryotic structures such as anammoxosomes and pirellulosomes. Excludes the plasma membrane." [GOC:go_curators]	13720	1225	1064	18856	0.868571	0.077551	['GO:0110165']
GO:CC	GO:0031090	organelle membrane	4.48789e-30	positive_corr	True	"A membrane that is one of the two lipid bilayers of an organelle envelope or the outermost membrane of single membrane bound organelle." [GOC:dos, GOC:mah]	3531	1225	397	18856	0.324082	0.112433	['GO:0016020', 'GO:0043227']
GO:CC	GO:0043231	intracellular membrane-bounded organelle	3.0211e-29	positive_corr	True	"Organized structure of distinctive morphology and function, bounded by a single or double lipid bilayer membrane and occurring within the cell. Includes the nucleus, mitochondria, plastids, vacuoles, and vesicles. Excludes the plasma membrane." [GOC:go_curators]	11067	1225	909	18856	0.742041	0.0821361	['GO:0043227', 'GO:0043229']
GO:CC	GO:0043229	intracellular organelle	6.67736e-29	positive_corr	True	"Organized structure of distinctive morphology and function, occurring within the cell. Includes the nucleus, mitochondria, plastids, vacuoles, vesicles, ribosomes and the cytoskeleton. Excludes the plasma membrane." [GOC:go_curators]	12840	1225	1009	18856	0.823673	0.0785826	['GO:0005622', 'GO:0043226']
GO:CC	GO:0031982	vesicle	5.33335e-27	positive_corr	True	"Any small, fluid-filled, spherical organelle enclosed by membrane." [GOC:mah, GOC:pz, GOC:vesicles]	3914	1225	418	18856	0.341224	0.106796	['GO:0043227']
GO:CC	GO:0070062	extracellular exosome	3.05491e-25	positive_corr	True	"A vesicle that is released into the extracellular region by fusion of the limiting endosomal membrane of a multivesicular body with the plasma membrane. Extracellular exosomes, also simply called exosomes, have a diameter of about 40-100 nm." [GOC:BHF, GOC:mah, GOC:vesicles, PMID:15908444, PMID:17641064, PMID:19442504, PMID:19498381, PMID:22418571, PMID:24009894]	2144	1225	268	18856	0.218776	0.125	['GO:0005615', 'GO:1903561']
GO:CC	GO:1903561	extracellular vesicle	3.06074e-25	positive_corr	True	"Any vesicle that is part of the extracellular region." [GO_REF:0000064, GOC:pm, GOC:TermGenie, PMID:24769233]	2167	1225	270	18856	0.220408	0.124596	['GO:0031982', 'GO:0043230']
GO:CC	GO:0043230	extracellular organelle	4.43938e-25	positive_corr	True	"Organized structure of distinctive morphology and function, occurring outside the cell. Includes, for example, extracellular membrane vesicles (EMVs) and the cellulosomes of anaerobic bacteria and fungi." [GOC:jl, PMID:9914479]	2172	1225	270	18856	0.220408	0.124309	['GO:0005576', 'GO:0043226']
GO:CC	GO:0012505	endomembrane system	2.54322e-24	positive_corr	True	"A collection of membranous structures involved in transport within the cell. The main components of the endomembrane system are endoplasmic reticulum, Golgi bodies, vesicles, cell membrane and nuclear envelope. Members of the endomembrane system pass materials through each other or though the use of vesicles." [GOC:lh]	4539	1225	457	18856	0.373061	0.100683	['GO:0110165']
GO:CC	GO:0098805	whole membrane	2.59313e-23	positive_corr	True	"Any lipid bilayer that completely encloses some structure, and all the proteins embedded in it or attached to it. Examples include the plasma membrane and most organelle membranes." [GOC:dos]	1694	1225	223	18856	0.182041	0.131641	['GO:0016020']
GO:CC	GO:0005829	cytosol	1.4611e-20	positive_corr	True	"The part of the cytoplasm that does not contain organelles but which does contain other particulate matter, such as protein complexes." [GOC:hjd, GOC:jl]	5154	1225	489	18856	0.399184	0.0948778	['GO:0005737', 'GO:0110165']
GO:CC	GO:0031410	cytoplasmic vesicle	1.6677e-20	positive_corr	True	"A vesicle found in the cytoplasm of a cell." [GOC:ai, GOC:mah, GOC:vesicles]	2372	1225	274	18856	0.223673	0.115514	['GO:0005737', 'GO:0097708']
GO:CC	GO:0097708	intracellular vesicle	2.01876e-20	positive_corr	True	"Any vesicle that is part of the intracellular region." [GOC:vesicles]	2375	1225	274	18856	0.223673	0.115368	['GO:0031982', 'GO:0043229']
GO:CC	GO:0098588	bounding membrane of organelle	4.79899e-20	positive_corr	True	"The lipid bilayer that forms the outer-most layer of an organelle." [GOC:dos]	2092	1225	249	18856	0.203265	0.119025	['GO:0031090']
GO:CC	GO:0005794	Golgi apparatus	7.10798e-17	positive_corr	True	"A compound membranous cytoplasmic organelle of eukaryotic cells, consisting of flattened, ribosome-free vesicles arranged in a more or less regular stack. The Golgi apparatus differs from the endoplasmic reticulum in often having slightly thicker membranes, appearing in sections as a characteristic shallow semicircle so that the convex side (cis or entry face) abuts the endoplasmic reticulum, se…	1586	1225	196	18856	0.16	0.123581	['GO:0005737', 'GO:0012505', 'GO:0043231']
GO:CC	GO:0042175	nuclear outer membrane-endoplasmic reticulum membrane network	6.10905e-14	positive_corr	True	"The continuous network of membranes encompassing the nuclear outer membrane and the endoplasmic reticulum membrane." [GOC:bf, GOC:jl, GOC:mah, GOC:mcc, GOC:pr, GOC:vw]	1098	1225	144	18856	0.117551	0.131148	['GO:0012505', 'GO:0016020']
GO:CC	GO:0005789	endoplasmic reticulum membrane	7.03594e-13	positive_corr	True	"The lipid bilayer surrounding the endoplasmic reticulum." [GOC:mah]	1075	1225	139	18856	0.113469	0.129302	['GO:0031090', 'GO:0042175']
GO:CC	GO:0005764	lysosome	2.16466e-12	positive_corr	True	"A small lytic vacuole that has cell cycle-independent morphology and is found in most animal cells and that contains a variety of hydrolases, most of which have their maximal activities in the pH range 5-6. The contained enzymes display latency if properly isolated. About 40 different lysosomal hydrolases are known and lysosomes have a great variety of morphologies and functions." [GOC:mah, ISBN…	697	1225	102	18856	0.0832653	0.146341	['GO:0000323']
GO:CC	GO:0000323	lytic vacuole	2.16466e-12	positive_corr	True	"A vacuole that is maintained at an acidic pH and which contains degradative enzymes, including a wide variety of acid hydrolases." [GOC:krc]	697	1225	102	18856	0.0832653	0.146341	['GO:0005773']
GO:CC	GO:0005773	vacuole	4.20809e-12	positive_corr	True	"A closed structure, found only in eukaryotic cells, that is completely surrounded by unit membrane and contains liquid material. Cells contain one or several vacuoles, that may have different functions from each other. Vacuoles have a diverse array of functions. They can act as a storage organelle for nutrients or waste products, as a degradative compartment, as a cost-effective way of increasin…	797	1225	111	18856	0.0906122	0.139272	['GO:0005737', 'GO:0043231']
GO:CC	GO:0005739	mitochondrion	1.03548e-11	positive_corr	True	"A semiautonomous, self replicating organelle that occurs in varying numbers, shapes, and sizes in the cytoplasm of virtually all eukaryotic cells. It is notably the site of tissue respiration." [GOC:giardia, ISBN:0198506732]	1631	1225	184	18856	0.150204	0.112814	['GO:0005737', 'GO:0043231']
GO:CC	GO:0030141	secretory granule	5.85097e-11	positive_corr	True	"A small subcellular vesicle, surrounded by a membrane, that is formed from the Golgi apparatus and contains a highly concentrated protein destined for secretion. Secretory granules move towards the periphery of the cell and upon stimulation, their membranes fuse with the cell membrane, and their protein load is exteriorized. Processing of the contained protein may take place in secretory granule…	839	1225	112	18856	0.0914286	0.133492	['GO:0012505', 'GO:0099503']
GO:CC	GO:0030135	coated vesicle	3.24086e-10	positive_corr	True	"Small membrane-bounded organelle formed by pinching off of a coated region of membrane. Some coats are made of clathrin, whereas others are made from other proteins." [ISBN:0815316194]	294	1225	55	18856	0.044898	0.187075	['GO:0031410']
GO:CC	GO:0005798	Golgi-associated vesicle	4.61095e-10	positive_corr	True	"Any vesicle associated with the Golgi complex and involved in mediating transport within the Golgi or between the Golgi and other parts of the cell." [GOC:mah]	181	1225	41	18856	0.0334694	0.226519	['GO:0031410']
GO:CC	GO:0005768	endosome	6.05703e-10	positive_corr	True	"A vacuole to which materials ingested by endocytosis are delivered." [ISBN:0198506732, PMID:19696797]	935	1225	118	18856	0.0963265	0.126203	['GO:0012505', 'GO:0031410']
GO:CC	GO:0000139	Golgi membrane	6.85016e-10	positive_corr	True	"The lipid bilayer surrounding any of the compartments of the Golgi apparatus." [GOC:mah]	752	1225	101	18856	0.082449	0.134309	['GO:0005794', 'GO:0098588']
GO:CC	GO:0099503	secretory vesicle	9.9885e-10	positive_corr	True	"A cytoplasmic, membrane bound vesicle that is capable of fusing to the plasma membrane to release its contents into the extracellular space." [GOC:dos]	1009	1225	124	18856	0.101224	0.122894	['GO:0031410']
GO:CC	GO:0005783	endoplasmic reticulum	3.01611e-09	positive_corr	True	"The irregular network of unit membranes, visible only by electron microscopy, that occurs in the cytoplasm of many eukaryotic cells. The membranes form a complex meshwork of tubular channels, which are often expanded into slitlike cavities called cisternae. The ER takes two forms, rough (or granular), with ribosomes adhering to the outer surface, and smooth (with no ribosomes attached)." [ISBN:0…	1810	1225	190	18856	0.155102	0.104972	['GO:0005737', 'GO:0012505', 'GO:0043231']
GO:CC	GO:0070161	anchoring junction	8.93578e-09	positive_corr	True	"A cell junction that mechanically attaches a cell (and its cytoskeleton) to neighboring cells or to the extracellular matrix." [ISBN:0815332181]	785	1225	101	18856	0.082449	0.128662	['GO:0030054']
GO:CC	GO:0010008	endosome membrane	2.27487e-08	positive_corr	True	"The lipid bilayer surrounding an endosome." [GOC:mah]	481	1225	71	18856	0.0579592	0.147609	['GO:0005768', 'GO:0098588', 'GO:0098805']
GO:CC	GO:0042470	melanosome	1.24177e-07	positive_corr	True	"A tissue-specific, membrane-bounded cytoplasmic organelle within which melanin pigments are synthesized and stored. Melanosomes are synthesized in melanocyte cells." [GOC:jl, PMID:11584301]	104	1225	27	18856	0.0220408	0.259615	['GO:0048770']
GO:CC	GO:0048770	pigment granule	1.24177e-07	positive_corr	True	"A small, subcellular membrane-bounded vesicle containing pigment and/or pigment precursor molecules. Pigment granule biogenesis is poorly understood, as pigment granules are derived from multiple sources including the endoplasmic reticulum, coated vesicles, lysosomes, and endosomes." [GOC:jid, GOC:mh]	104	1225	27	18856	0.0220408	0.259615	['GO:0031410']
GO:CC	GO:0005925	focal adhesion	1.41782e-07	positive_corr	True	"A cell-substrate junction that anchors the cell to the extracellular matrix and that forms a point of termination of actin filaments. In insects focal adhesion has also been referred to as hemi-adherens junction (HAJ)." [GOC:aruk, GOC:bc, ISBN:0124325653, ISBN:0815316208, PMID:10419689, PMID:12191915, PMID:15246682, PMID:1643657, PMID:16805308, PMID:19197329, PMID:23033047, PMID:26923917, PMID:2…	410	1225	62	18856	0.0506122	0.15122	['GO:0030055']
GO:CC	GO:0031975	envelope	1.56032e-07	positive_corr	True	"A multilayered structure surrounding all or part of a cell; encompasses one or more lipid bilayers, and may include a cell wall layer; also includes the space between layers." [GOC:mah, GOC:pz]	1219	1225	135	18856	0.110204	0.110747	['GO:0110165']
GO:CC	GO:0031967	organelle envelope	1.56032e-07	positive_corr	True	"A double membrane structure enclosing an organelle, including two lipid bilayers and the region between them. In some cases, an organelle envelope may have more than two membranes." [GOC:mah, GOC:pz]	1219	1225	135	18856	0.110204	0.110747	['GO:0031975', 'GO:0043227', 'GO:0043229']
GO:CC	GO:0098852	lytic vacuole membrane	2.12736e-07	positive_corr	True	"The lipid bilayer surrounding a lytic vacuole and separating its contents from the cytoplasm of the cell." [GOC:dos]	365	1225	57	18856	0.0465306	0.156164	['GO:0005774']
GO:CC	GO:0005765	lysosomal membrane	2.12736e-07	positive_corr	True	"The lipid bilayer surrounding the lysosome and separating its contents from the cell cytoplasm." [GOC:ai]	365	1225	57	18856	0.0465306	0.156164	['GO:0005764', 'GO:0098852']
GO:CC	GO:0030055	cell-substrate junction	2.83111e-07	positive_corr	True	"A cell junction that forms a connection between a cell and the extracellular matrix." [GOC:aruk, GOC:bc, GOC:hb, GOC:mah, PMID:10419689, PMID:1643657, PMID:16805308, PMID:26923917, PMID:8314002]	417	1225	62	18856	0.0506122	0.148681	['GO:0070161']
GO:CC	GO:0042582	azurophil granule	3.3368e-07	positive_corr	True	"Primary lysosomal granule found in neutrophil granulocytes. Contains a wide range of hydrolytic enzymes and is released into the extracellular fluid." [GOC:jl, PMID:17152095]	154	1225	33	18856	0.0269388	0.214286	['GO:0005766', 'GO:0030141']
GO:CC	GO:0005766	primary lysosome	3.3368e-07	positive_corr	True	"A lysosome before it has fused with a vesicle or vacuole." [GOC:jl, ISBN:0815316194]	154	1225	33	18856	0.0269388	0.214286	['GO:0005764']
GO:CC	GO:0005774	vacuolar membrane	4.58151e-07	positive_corr	True	"The lipid bilayer surrounding the vacuole and separating its contents from the cytoplasm of the cell." [GOC:ai]	422	1225	62	18856	0.0506122	0.146919	['GO:0005773', 'GO:0098588', 'GO:0098805']
GO:CC	GO:0016020	membrane	4.87715e-07	positive_corr	True	"A lipid bilayer along with all the proteins and protein complexes embedded in it an attached to it." [GOC:dos, GOC:mah, ISBN:0815316194]	9731	1225	733	18856	0.598367	0.0753263	['GO:0110165']
GO:CC	GO:0005759	mitochondrial matrix	6.08507e-07	positive_corr	True	"The gel-like material, with considerable fine structure, that lies in the matrix space, or lumen, of a mitochondrion. It contains the enzymes of the tricarboxylic acid cycle and, in some organisms, the enzymes concerned with fatty acid oxidation." [GOC:as, ISBN:0198506732]	476	1225	67	18856	0.0546939	0.140756	['GO:0005739', 'GO:0070013']
GO:CC	GO:0012506	vesicle membrane	1.28434e-06	positive_corr	True	"The lipid bilayer surrounding any membrane-bounded vesicle in the cell." [GOC:mah, GOC:vesicle]	801	1225	96	18856	0.0783673	0.11985	['GO:0031090', 'GO:0031982']
GO:CC	GO:0030659	cytoplasmic vesicle membrane	2.95645e-06	positive_corr	True	"The lipid bilayer surrounding a cytoplasmic vesicle." [GOC:mah]	780	1225	93	18856	0.0759184	0.119231	['GO:0012506', 'GO:0031410']
GO:CC	GO:0005740	mitochondrial envelope	1.04662e-05	positive_corr	True	"The double lipid bilayer enclosing the mitochondrion and separating its contents from the cell cytoplasm; includes the intermembrane space." [GOC:ai, GOC:pz]	766	1225	90	18856	0.0734694	0.117493	['GO:0005739', 'GO:0031967']
GO:CC	GO:0031252	cell leading edge	1.17744e-05	positive_corr	True	"The area of a motile cell closest to the direction of movement." [GOC:pg]	417	1225	58	18856	0.0473469	0.139089	['GO:0110165']
GO:CC	GO:0005938	cell cortex	1.20587e-05	positive_corr	True	"The region of a cell that lies just beneath the plasma membrane and often, but not always, contains a network of actin filaments and associated proteins." [GOC:mah, ISBN:0815316194]	326	1225	49	18856	0.04	0.150307	['GO:0005737', 'GO:0071944']
GO:CC	GO:0048471	perinuclear region of cytoplasm	1.31177e-05	positive_corr	True	"Cytoplasm situated near, or occurring around, the nucleus." [GOC:jid]	724	1225	86	18856	0.0702041	0.118785	['GO:0005737', 'GO:0110165']
GO:CC	GO:0031966	mitochondrial membrane	2.50709e-05	positive_corr	True	"Either of the lipid bilayers that surround the mitochondrion and form the mitochondrial envelope." [GOC:mah, NIF_Subcellular:sao1045389829]	723	1225	85	18856	0.0693878	0.117566	['GO:0005740', 'GO:0031090']
GO:CC	GO:0005775	vacuolar lumen	2.51045e-05	positive_corr	True	"The volume enclosed within the vacuolar membrane." [ISBN:0198506732]	173	1225	32	18856	0.0261224	0.184971	['GO:0005773', 'GO:0070013']
GO:CC	GO:0045335	phagocytic vesicle	3.10145e-05	positive_corr	True	"A membrane-bounded intracellular vesicle that arises from the ingestion of particulate material by phagocytosis." [GOC:go_curators, ISBN:0198506732]	132	1225	27	18856	0.0220408	0.204545	['GO:0030139']
GO:CC	GO:0031984	organelle subcompartment	3.85974e-05	positive_corr	True	"A compartment that consists of a lumen and an enclosing membrane, and is part of an organelle." [GOC:mah, GOC:pz]	379	1225	53	18856	0.0432653	0.139842	['GO:0043227', 'GO:0043229', 'GO:0110165']
GO:CC	GO:0030134	COPII-coated ER to Golgi transport vesicle	4.02221e-05	positive_corr	True	"A vesicle with a coat formed of the COPII coat complex proteins. The COPII coat complex is formed by the Sec23p/Sec24p and the Sec13p/Sec31p heterodimers. COPII-associated vesicles transport proteins from the rough endoplasmic reticulum to the Golgi apparatus (anterograde transport)." [PMID:11252894, PMID:17499046, PMID:22160157, PMID:8004676, Wikipedia:COPII]	94	1225	22	18856	0.0179592	0.234043	['GO:0005798', 'GO:0030135']
GO:CC	GO:0030667	secretory granule membrane	4.19953e-05	positive_corr	True	"The lipid bilayer surrounding a secretory granule." [GOC:mah]	299	1225	45	18856	0.0367347	0.150502	['GO:0030141', 'GO:0030659', 'GO:0098588', 'GO:0098805']
GO:CC	GO:0034774	secretory granule lumen	4.24127e-05	positive_corr	True	"The volume enclosed by the membrane of a secretory granule." [GOC:rph]	319	1225	47	18856	0.0383673	0.147335	['GO:0030141', 'GO:0060205']
GO:CC	GO:0060205	cytoplasmic vesicle lumen	6.1927e-05	positive_corr	True	"The volume enclosed by a cytoplasmic vesicle." [GOC:dph, GOC:vesicles]	323	1225	47	18856	0.0383673	0.145511	['GO:0031410', 'GO:0031983', 'GO:0070013']
GO:CC	GO:0030027	lamellipodium	6.44969e-05	positive_corr	True	"A thin sheetlike process extended by the leading edge of a migrating cell or extending cell process; contains a dense meshwork of actin filaments." [ISBN:0815316194]	198	1225	34	18856	0.0277551	0.171717	['GO:0031252', 'GO:0120025']
GO:CC	GO:0098791	Golgi subcompartment	6.46753e-05	positive_corr	True	"A compartment that consists of a lumen and an enclosing membrane, and is part of the Golgi Apparatus." [GOC:dos]	354	1225	50	18856	0.0408163	0.141243	['GO:0005794', 'GO:0031984']
GO:CC	GO:0031983	vesicle lumen	7.45934e-05	positive_corr	True	"The volume enclosed by the membrane or protein that forms a vesicle." [GOC:mah, GOC:vesicles]	325	1225	47	18856	0.0383673	0.144615	['GO:0031982', 'GO:0043233']
GO:CC	GO:0005615	extracellular space	9.87361e-05	positive_corr	True	"That part of a multicellular organism outside the cells proper, usually taken to be outside the plasma membranes, and occupied by fluid." [ISBN:0198547684]	3543	1225	299	18856	0.244082	0.0843918	['GO:0005576', 'GO:0110165']
GO:CC	GO:0005770	late endosome	0.00010797	positive_corr	True	"A prelysosomal endocytic organelle differentiated from early endosomes by lower lumenal pH and different protein composition. Late endosomes are more spherical than early endosomes and are mostly juxtanuclear, being concentrated near the microtubule organizing center." [NIF_Subcellular:nlx_subcell_20090702, PMID:11964142, PMID:2557062]	269	1225	41	18856	0.0334694	0.152416	['GO:0005768']
GO:CC	GO:0045121	membrane raft	0.000119678	positive_corr	True	"Any of the small (10-200 nm), heterogeneous, highly dynamic, sterol- and sphingolipid-enriched membrane domains that compartmentalize cellular processes. Small rafts can sometimes be stabilized to form larger platforms through protein-protein and protein-lipid interactions." [PMID:16645198, PMID:20044567]	320	1225	46	18856	0.037551	0.14375	['GO:0098857']
GO:CC	GO:0098857	membrane microdomain	0.000131116	positive_corr	True	"A membrane region with a lipid composition that is distinct from that of the membrane regions that surround it." [PMID:20044567, PMID:26253820]	321	1225	46	18856	0.037551	0.143302	['GO:0098589']
GO:CC	GO:0098589	membrane region	0.000168051	positive_corr	True	"A membrane that is a part of a larger membrane. Examples include the apical region of the plasma membrane of an epithelial cell and the various regions of the endoplasmic reticulum membrane." [GOC:dos]	334	1225	47	18856	0.0383673	0.140719	['GO:0016020', 'GO:0098805']
GO:CC	GO:0005623	cell	0.000286164	positive_corr	True	"The basic structural and functional unit of all organisms. Includes the plasma membrane and any external encapsulating structures such as the cell wall and cell envelope." [GOC:go_curators]	1116	1225	114	18856	0.0930612	0.102151	['GO:0005575']
GO:CC	GO:0030175	filopodium	0.000312059	positive_corr	True	"Thin, stiff, actin-based protrusion extended by the leading edge of a motile cell such as a crawling fibroblast or amoeba, or an axonal or dendritic growth cone, or a dendritic shaft." [GOC:mah, GOC:pr, ISBN:0815316194]	105	1225	22	18856	0.0179592	0.209524	['GO:0098858']
GO:CC	GO:0005911	cell-cell junction	0.000363377	positive_corr	True	"A cell junction that forms a connection between two or more cells in a multicellular organism; excludes direct cytoplasmic intercellular bridges, such as ring canals in insects." [GOC:aruk, GOC:bc, GOC:dgh, GOC:hb, GOC:mah, PMID:21422226, PMID:28096264]	439	1225	56	18856	0.0457143	0.127563	['GO:0070161']
GO:CC	GO:0030660	Golgi-associated vesicle membrane	0.000516137	positive_corr	True	"The lipid bilayer surrounding a vesicle associated with the Golgi apparatus." [GOC:mah]	108	1225	22	18856	0.0179592	0.203704	['GO:0005798', 'GO:0098588', 'GO:0098805']
GO:CC	GO:0005802	trans-Golgi network	0.000552081	positive_corr	True	"The network of interconnected tubular and cisternal structures located within the Golgi apparatus on the side distal to the endoplasmic reticulum, from which secretory vesicles emerge. The trans-Golgi network is important in the later stages of protein secretion where it is thought to play a key role in the sorting and targeting of secreted proteins to the correct destination." [GOC:vw, ISBN:081…	236	1225	36	18856	0.0293878	0.152542	['GO:0098791']
GO:CC	GO:0030133	transport vesicle	0.000681712	positive_corr	True	"Any of the vesicles of the constitutive secretory pathway, which carry cargo from the endoplasmic reticulum to the Golgi, between Golgi cisternae, from the Golgi to the ER (retrograde transport) or to destinations within or outside the cell." [GOC:mah, PMID:22160157]	415	1225	53	18856	0.0432653	0.127711	['GO:0012505', 'GO:0031410']
GO:CC	GO:0030054	cell junction	0.000735733	positive_corr	True	"A cellular component that forms a specialized region of connection between two or more cells, or between a cell and the extracellular matrix, or between two membrane-bound components of a cell, such as flagella." [GOC:aruk, GOC:bc, GOC:mah, http://www.vivo.colostate.edu/hbooks/cmb/cells/pmemb/junctions_a.html, ISBN:0198506732, PMID:26820516, PMID:28096264]	1327	1225	129	18856	0.105306	0.0972118	['GO:0110165']
GO:CC	GO:0030662	coated vesicle membrane	0.00106851	positive_corr	True	"The lipid bilayer surrounding a coated vesicle." [GOC:mah]	175	1225	29	18856	0.0236735	0.165714	['GO:0030135', 'GO:0030659', 'GO:0098588', 'GO:0098805']
GO:CC	GO:0005769	early endosome	0.00152943	positive_corr	True	"A membrane-bounded organelle that receives incoming material from primary endocytic vesicles that have been generated by clathrin-dependent and clathrin-independent endocytosis; vesicles fuse with the early endosome to deliver cargo for sorting into recycling or degradation pathways." [GOC:mah, NIF_Subcellular:nlx_subcell_20090701, PMID:19696797]	361	1225	47	18856	0.0383673	0.130194	['GO:0005768']
GO:CC	GO:0030136	clathrin-coated vesicle	0.00179001	positive_corr	True	"A vesicle with a coat formed of clathrin connected to the membrane via one of the clathrin adaptor complexes." [GOC:mah, PMID:11252894]	189	1225	30	18856	0.0244898	0.15873	['GO:0030135']
GO:CC	GO:0035578	azurophil granule lumen	0.00181677	positive_corr	True	"The volume enclosed by the membrane of an azurophil granule, a primary lysosomal granule found in neutrophil granulocytes that contains a wide range of hydrolytic enzymes and is released into the extracellular fluid." [GOC:bf, PMID:17152095]	91	1225	19	18856	0.0155102	0.208791	['GO:0005775', 'GO:0034774', 'GO:0042582']
GO:CC	GO:1902494	catalytic complex	0.00207573	positive_corr	True	"A protein complex which is capable of catalytic activity." [GOC:bhm, GOC:TermGenie, PMID:8077207]	1393	1225	132	18856	0.107755	0.0947595	['GO:0032991']
GO:CC	GO:0043233	organelle lumen	0.00317303	positive_corr	True	"The internal volume enclosed by the membranes of a particular organelle; includes the volume enclosed by a single organelle membrane, e.g. endoplasmic reticulum lumen, or the volume enclosed by the innermost of the two lipid bilayers of an organelle envelope, e.g. nuclear lumen." [GOC:jl, GOC:mah]	5898	1225	452	18856	0.36898	0.0766361	['GO:0031974', 'GO:0043226']
GO:CC	GO:0070013	intracellular organelle lumen	0.00317303	positive_corr	True	"An organelle lumen that is part of an intracellular organelle." [GOC:mah]	5898	1225	452	18856	0.36898	0.0766361	['GO:0043229', 'GO:0043233']
GO:CC	GO:0031974	membrane-enclosed lumen	0.00317303	positive_corr	True	"The enclosed volume within a sealed membrane or between two sealed membranes. Encompasses the volume enclosed by the membranes of a particular organelle, e.g. endoplasmic reticulum lumen, or the space between the two lipid bilayers of a double membrane surrounding an organelle, e.g. nuclear envelope lumen." [GOC:add, GOC:mah]	5898	1225	452	18856	0.36898	0.0766361	['GO:0110165']
GO:CC	GO:0019866	organelle inner membrane	0.00387956	positive_corr	True	"The inner, i.e. lumen-facing, lipid bilayer of an organelle envelope; usually highly selective to most ions and metabolites." [GOC:mah]	543	1225	62	18856	0.0506122	0.11418	['GO:0031090', 'GO:0031967']
GO:CC	GO:0043202	lysosomal lumen	0.00412206	positive_corr	True	"The volume enclosed within the lysosomal membrane." [GOC:jl, PMID:15213228]	96	1225	19	18856	0.0155102	0.197917	['GO:0005764', 'GO:0005775']
GO:CC	GO:0032991	protein-containing complex	0.00531786	positive_corr	True	"A stable assembly of two or more macromolecules, i.e. proteins, nucleic acids, carbohydrates or lipids, in which at least one component is a protein and the constituent parts function together." [GOC:dos, GOC:mah]	5484	1225	422	18856	0.34449	0.0769511	['GO:0005575']
GO:CC	GO:0012507	ER to Golgi transport vesicle membrane	0.00558502	positive_corr	True	"The lipid bilayer surrounding a vesicle transporting substances from the endoplasmic reticulum to the Golgi." [GOC:ai, GOC:ascb_2009, GOC:dph, GOC:tb]	58	1225	14	18856	0.0114286	0.241379	['GO:0030134', 'GO:0030658', 'GO:0030660', 'GO:0030662']
GO:CC	GO:0031901	early endosome membrane	0.00577998	positive_corr	True	"The lipid bilayer surrounding an early endosome." [GOC:pz]	152	1225	25	18856	0.0204082	0.164474	['GO:0005769', 'GO:0010008']
GO:CC	GO:0098858	actin-based cell projection	0.00623576	positive_corr	True	"A cell projection supported by an assembly of actin filaments, and which lacks microtubules." [PMID:15661519]	211	1225	31	18856	0.0253061	0.146919	['GO:0120025']
GO:CC	GO:0044291	cell-cell contact zone	0.0075358	positive_corr	True	"Extended zone of intimate apposition between two cells containing one or more types of intercellular junctions, e.g., the intercalated disk of muscle." [NIF_Subcellular:sao1299635018]	75	1225	16	18856	0.0130612	0.213333	['GO:0005911']
GO:CC	GO:0030139	endocytic vesicle	0.00873547	positive_corr	True	"A membrane-bounded intracellular vesicle formed by invagination of the plasma membrane around an extracellular substance. Endocytic vesicles fuse with early endosomes to deliver the cargo for further sorting." [GOC:go_curators, PMID:19696797]	298	1225	39	18856	0.0318367	0.130872	['GO:0031410']
GO:CC	GO:0030140	trans-Golgi network transport vesicle	0.0111463	positive_corr	True	"A vesicle that mediates transport between the trans-Golgi network and other parts of the cell." [GOC:mah]	33	1225	10	18856	0.00816327	0.30303	['GO:0005798', 'GO:0030133', 'GO:0030136']
GO:CC	GO:0030137	COPI-coated vesicle	0.0165691	positive_corr	True	"A vesicle with a coat formed of the COPI coat complex proteins. COPI-coated vesicles are found associated with Golgi membranes at steady state, are involved in Golgi to endoplasmic reticulum (retrograde) vesicle transport, and possibly also in intra-Golgi transport." [GOC:mah, PMID:11252894]	28	1225	9	18856	0.00734694	0.321429	['GO:0005798', 'GO:0030135']
GO:CC	GO:0032009	early phagosome	0.0180846	positive_corr	True	"A membrane-bounded intracellular vesicle as initially formed upon the ingestion of particulate material by phagocytosis." [GOC:mah, PMID:12388753]	12	1225	6	18856	0.00489796	0.5	['GO:0045335']
GO:CC	GO:0005912	adherens junction	0.0228256	positive_corr	True	"A cell-cell junction composed of the epithelial cadherin-catenin complex. The epithelial cadherins, or E-cadherins, of each interacting cell extend through the plasma membrane into the extracellular space and bind to each other. The E-cadherins bind to catenins on the cytoplasmic side of the membrane, where the E-cadherin-catenin complex binds to cytoskeletal components and regulatory and signal…	99	1225	18	18856	0.0146939	0.181818	['GO:0005911']
GO:CC	GO:0005743	mitochondrial inner membrane	0.0237318	positive_corr	True	"The inner, i.e. lumen-facing, lipid bilayer of the mitochondrial envelope. It is highly folded to form cristae." [GOC:ai]	482	1225	54	18856	0.0440816	0.112033	['GO:0019866', 'GO:0031966']
GO:MF	GO:0003824	catalytic activity	1.69813e-14	positive_corr	True	"Catalysis of a biochemical reaction at physiological temperatures. In biologically catalyzed reactions, the reactants are known as substrates, and the catalysts are naturally occurring macromolecular substances known as enzymes. Enzymes possess specific binding sites for substrates, and are usually composed wholly or largely of protein, but RNA that has catalytic activity (ribozyme) is often als…	5853	1206	524	18126	0.434494	0.0895267	['GO:0003674']
GO:MF	GO:0005515	protein binding	1.58796e-13	positive_corr	True	"Interacting selectively and non-covalently with any protein or protein complex (a complex of two or more proteins that may include other nonprotein molecules)." [GOC:go_curators]	12743	1206	968	18126	0.802653	0.0759633	['GO:0005488']
GO:MF	GO:0000166	nucleotide binding	1.03073e-09	positive_corr	True	"Interacting selectively and non-covalently with a nucleotide, any compound consisting of a nucleoside that is esterified with (ortho)phosphate or an oligophosphate at any hydroxyl group on the ribose or deoxyribose." [GOC:mah, ISBN:0198547684]	2167	1206	225	18126	0.186567	0.10383	['GO:0036094', 'GO:1901265']
GO:MF	GO:1901265	nucleoside phosphate binding	1.08018e-09	positive_corr	True	"Interacting selectively and non-covalently with nucleoside phosphate." [GOC:TermGenie]	2168	1206	225	18126	0.186567	0.103782	['GO:0097159', 'GO:1901363']
GO:MF	GO:0019899	enzyme binding	2.2539e-09	positive_corr	True	"Interacting selectively and non-covalently with any enzyme." [GOC:jl]	2246	1206	230	18126	0.190713	0.102404	['GO:0005515']
GO:MF	GO:0045296	cadherin binding	1.35467e-08	positive_corr	True	"Interacting selectively and non-covalently with cadherin, a type I membrane protein involved in cell adhesion." [GOC:bf]	330	1206	57	18126	0.0472637	0.172727	['GO:0050839']
GO:MF	GO:0050839	cell adhesion molecule binding	5.87607e-08	positive_corr	True	"Interacting selectively and non-covalently with a cell adhesion molecule." [GOC:ai]	506	1206	74	18126	0.0613599	0.146245	['GO:0005515']
GO:MF	GO:0036094	small molecule binding	8.95985e-08	positive_corr	True	"Interacting selectively and non-covalently with a small molecule, any low molecular weight, monomeric, non-encoded molecule." [GOC:curators, GOC:pde, GOC:pm]	2574	1206	249	18126	0.206468	0.0967366	['GO:0005488']
GO:MF	GO:0032555	purine ribonucleotide binding	1.23375e-07	positive_corr	True	"Interacting selectively and non-covalently with a purine ribonucleotide, any compound consisting of a purine ribonucleoside that is esterified with (ortho)phosphate or an oligophosphate at any hydroxyl group on the ribose moiety." [GOC:mah]	1913	1206	196	18126	0.162521	0.102457	['GO:0017076', 'GO:0032553']
GO:MF	GO:0032553	ribonucleotide binding	1.4486e-07	positive_corr	True	"Interacting selectively and non-covalently with a ribonucleotide, any compound consisting of a ribonucleoside that is esterified with (ortho)phosphate or an oligophosphate at any hydroxyl group on the ribose moiety." [GOC:mah]	1929	1206	197	18126	0.16335	0.102125	['GO:0000166', 'GO:0097367']
GO:MF	GO:0017076	purine nucleotide binding	2.19153e-07	positive_corr	True	"Interacting selectively and non-covalently with purine nucleotides, any compound consisting of a purine nucleoside esterified with (ortho)phosphate." [GOC:ai]	1926	1206	196	18126	0.162521	0.101765	['GO:0000166']
GO:MF	GO:0035639	purine ribonucleoside triphosphate binding	3.22209e-07	positive_corr	True	"Interacting selectively and non-covalently with a purine ribonucleoside triphosphate, a compound consisting of a purine base linked to a ribose sugar esterified with triphosphate on the sugar." [GOC:BHF, GOC:ebc, ISBN:0198506732]	1848	1206	189	18126	0.156716	0.102273	['GO:0043168', 'GO:1901265']
GO:MF	GO:0019904	protein domain specific binding	2.82304e-06	positive_corr	True	"Interacting selectively and non-covalently with a specific domain of a protein." [GOC:go_curators]	712	1206	89	18126	0.0737977	0.125	['GO:0005515']
GO:MF	GO:0043168	anion binding	7.5687e-06	positive_corr	True	"Interacting selectively and non-covalently with anions, charged atoms or groups of atoms with a net negative charge." [GOC:jl]	2841	1206	260	18126	0.215589	0.0915171	['GO:0043167']
GO:MF	GO:0097367	carbohydrate derivative binding	2.01885e-05	positive_corr	True	"Interacting selectively and non-covalently with a carbohydrate derivative." [GOC:pr]	2269	1206	214	18126	0.177446	0.0943147	['GO:0005488']
GO:MF	GO:0019901	protein kinase binding	2.26835e-05	positive_corr	True	"Interacting selectively and non-covalently with a protein kinase, any enzyme that catalyzes the transfer of a phosphate group, usually from ATP, to a protein substrate." [GOC:jl]	655	1206	81	18126	0.0671642	0.123664	['GO:0019900']
GO:MF	GO:0019900	kinase binding	3.81591e-05	positive_corr	True	"Interacting selectively and non-covalently with a kinase, any enzyme that catalyzes the transfer of a phosphate group." [GOC:jl]	741	1206	88	18126	0.0729685	0.118758	['GO:0019899']
GO:MF	GO:0044877	protein-containing complex binding	5.7817e-05	positive_corr	True	"Interacting selectively and non-covalently with a macromolecular complex." [GOC:jl]	1241	1206	130	18126	0.107794	0.104754	['GO:0005488']
GO:MF	GO:0003924	GTPase activity	0.000112119	positive_corr	True	"Catalysis of the reaction: GTP + H2O = GDP + phosphate." [ISBN:0198547684]	328	1206	48	18126	0.039801	0.146341	['GO:0017111']
GO:MF	GO:0005525	GTP binding	0.000302796	positive_corr	True	"Interacting selectively and non-covalently with GTP, guanosine triphosphate." [GOC:ai]	380	1206	52	18126	0.0431177	0.136842	['GO:0032550', 'GO:0032561', 'GO:0035639']
GO:MF	GO:0032550	purine ribonucleoside binding	0.00041886	positive_corr	True	"Interacting selectively and non-covalently with a purine ribonucleoside, a compound consisting of a purine base linked to ribose." [GOC:mah]	384	1206	52	18126	0.0431177	0.135417	['GO:0001883', 'GO:0032549']
GO:MF	GO:0019003	GDP binding	0.00051021	positive_corr	True	"Interacting selectively and non-covalently with GDP, guanosine 5'-diphosphate." [GOC:ai]	73	1206	18	18126	0.0149254	0.246575	['GO:0032550', 'GO:0032561', 'GO:0043168']
GO:MF	GO:0032549	ribonucleoside binding	0.00053199	positive_corr	True	"Interacting selectively and non-covalently with a ribonucleoside, a compound consisting of a purine or pyrimidine nitrogenous base linked to ribose." [GOC:mah]	387	1206	52	18126	0.0431177	0.134367	['GO:0001882']
GO:MF	GO:0001883	purine nucleoside binding	0.00053199	positive_corr	True	"Interacting selectively and non-covalently with a purine nucleoside, a compound consisting of a purine base linked either to ribose or deoxyribose." [GOC:hjd]	387	1206	52	18126	0.0431177	0.134367	['GO:0001882']
GO:MF	GO:0001882	nucleoside binding	0.000916565	positive_corr	True	"Interacting selectively and non-covalently with a nucleoside, a compound consisting of a purine or pyrimidine nitrogenous base linked either to ribose or deoxyribose." [GOC:hjd]	394	1206	52	18126	0.0431177	0.13198	['GO:0036094', 'GO:0097159', 'GO:0097367', 'GO:1901363']
GO:MF	GO:0032559	adenyl ribonucleotide binding	0.00105336	positive_corr	True	"Interacting selectively and non-covalently with an adenyl ribonucleotide, any compound consisting of adenosine esterified with (ortho)phosphate or an oligophosphate at any hydroxyl group on the ribose moiety." [GOC:mah]	1560	1206	150	18126	0.124378	0.0961538	['GO:0030554', 'GO:0032555']
GO:MF	GO:0008092	cytoskeletal protein binding	0.00109361	positive_corr	True	"Interacting selectively and non-covalently with any protein component of any cytoskeleton (actin, microtubule, or intermediate filament cytoskeleton)." [GOC:mah]	991	1206	104	18126	0.0862355	0.104945	['GO:0005515']
GO:MF	GO:0050662	coenzyme binding	0.0013175	positive_corr	True	"Interacting selectively and non-covalently with a coenzyme, any of various nonprotein organic cofactors that are required, in addition to an enzyme and a substrate, for an enzymatic reaction to proceed." [ISBN:0198506732]	295	1206	42	18126	0.0348259	0.142373	['GO:0048037']
GO:MF	GO:0032561	guanyl ribonucleotide binding	0.00154972	positive_corr	True	"Interacting selectively and non-covalently with a guanyl ribonucleotide, any compound consisting of guanosine esterified with (ortho)phosphate or an oligophosphate at any hydroxyl group on the ribose moiety." [GOC:mah]	401	1206	52	18126	0.0431177	0.129676	['GO:0019001', 'GO:0032555']
GO:MF	GO:0019001	guanyl nucleotide binding	0.00154972	positive_corr	True	"Interacting selectively and non-covalently with guanyl nucleotides, any compound consisting of guanosine esterified with (ortho)phosphate." [ISBN:0198506732]	401	1206	52	18126	0.0431177	0.129676	['GO:0017076']
GO:MF	GO:0030554	adenyl nucleotide binding	0.00156638	positive_corr	True	"Interacting selectively and non-covalently with adenyl nucleotides, any compound consisting of adenosine esterified with (ortho)phosphate." [ISBN:0198506732]	1571	1206	150	18126	0.124378	0.0954806	['GO:0017076']
GO:MF	GO:0016491	oxidoreductase activity	0.0022697	positive_corr	True	"Catalysis of an oxidation-reduction (redox) reaction, a reversible chemical reaction in which the oxidation state of an atom or atoms within a molecule is altered. One substrate acts as a hydrogen or electron donor and becomes oxidized, while the other acts as hydrogen or electron acceptor and becomes reduced." [GOC:go_curators]	768	1206	84	18126	0.0696517	0.109375	['GO:0003824']
GO:MF	GO:0005488	binding	0.00320903	positive_corr	True	"The selective, non-covalent, often stoichiometric, interaction of a molecule with one or more specific sites on another molecule." [GOC:ceb, GOC:mah, ISBN:0198506732]	15944	1206	1107	18126	0.91791	0.0694305	['GO:0003674']
GO:MF	GO:0043878	glyceraldehyde-3-phosphate dehydrogenase (NAD+) (non-phosphorylating) activity	0.00394298	positive_corr	True	"Catalysis of the reaction: D-glyceraldehyde 3-phosphate + NAD+ + H2O = 3-phospho-D-glycerate + NADH + H+." [PMID:9497334]	6	1206	5	18126	0.00414594	0.833333	['GO:0016620']
GO:MF	GO:0005524	ATP binding	0.00498704	positive_corr	True	"Interacting selectively and non-covalently with ATP, adenosine 5'-triphosphate, a universally important coenzyme and enzyme regulator." [ISBN:0198506732]	1502	1206	142	18126	0.117745	0.0945406	['GO:0008144', 'GO:0032559', 'GO:0035639']
GO:MF	GO:0016787	hydrolase activity	0.00810272	positive_corr	True	"Catalysis of the hydrolysis of various bonds, e.g. C-O, C-N, C-C, phosphoric anhydride bonds, etc. Hydrolase is the systematic name for any enzyme of EC class 3." [ISBN:0198506732]	2544	1206	220	18126	0.182421	0.086478	['GO:0003824']
GO:MF	GO:0016620	oxidoreductase activity, acting on the aldehyde or oxo group of donors, NAD or NADP as acceptor	0.00993123	positive_corr	True	"Catalysis of an oxidation-reduction (redox) reaction in which an aldehyde or ketone (oxo) group acts as a hydrogen or electron donor and reduces NAD or NADP." [GOC:jl]	37	1206	11	18126	0.00912106	0.297297	['GO:0016903']
GO:MF	GO:0043167	ion binding	0.0121911	positive_corr	True	"Interacting selectively and non-covalently with ions, charged atoms or groups of atoms." [GOC:jl]	6308	1206	486	18126	0.402985	0.077045	['GO:0005488']
GO:MF	GO:0016903	oxidoreductase activity, acting on the aldehyde or oxo group of donors	0.014105	positive_corr	True	"Catalysis of an oxidation-reduction (redox) reaction in which an aldehyde or ketone (oxo) group acts as a hydrogen or electron donor and reduces a hydrogen or electron acceptor." [GOC:ai]	45	1206	12	18126	0.00995025	0.266667	['GO:0016491']
GO:MF	GO:0004709	MAP kinase kinase kinase activity	0.0147997	positive_corr	True	"Catalysis of the phosphorylation and activation of a MAP kinase kinase; each MAP kinase kinase can be phosphorylated by any of several MAP kinase kinase kinases." [PMID:9561267]	26	1206	9	18126	0.00746269	0.346154	['GO:0004674']
GO:MF	GO:0048037	cofactor binding	0.0183609	positive_corr	True	"Interacting selectively and non-covalently with a cofactor, a substance that is required for the activity of an enzyme or other protein. Cofactors may be inorganic, such as the metal atoms zinc, iron, and copper in certain forms, or organic, in which case they are referred to as coenzymes. Cofactors may either be bound tightly to active sites or bind loosely with the substrate." [ISBN:0198506732]	517	1206	59	18126	0.0489221	0.11412	['GO:0005488']
GO:MF	GO:0004029	aldehyde dehydrogenase (NAD+) activity	0.0204615	positive_corr	True	"Catalysis of the reaction: an aldehyde + NAD+ + H2O = an acid + NADH + H+." [EC:1.2.1.3]	16	1206	7	18126	0.00580431	0.4375	['GO:0004030']
GO:MF	GO:0051287	NAD binding	0.0264331	positive_corr	True	"Interacting selectively and non-covalently with nicotinamide adenine dinucleotide, a coenzyme involved in many redox and biosynthetic reactions; binding may be to either the oxidized form, NAD+, or the reduced form, NADH." [GOC:ai]	55	1206	13	18126	0.0107794	0.236364	['GO:0000166', 'GO:0050662']
GO:MF	GO:0004030	aldehyde dehydrogenase [NAD(P)+] activity	0.032788	positive_corr	True	"Catalysis of the reaction: an aldehyde + NAD(P)+ + H2O = an acid + NAD(P)H + H+." [EC:1.2.1.5]	17	1206	7	18126	0.00580431	0.411765	['GO:0016620']
GO:MF	GO:0008144	drug binding	0.0386635	positive_corr	True	"Interacting selectively and non-covalently with a drug, any naturally occurring or synthetic substance, other than a nutrient, that, when administered or applied to an organism, affects the structure or functioning of the organism; in particular, any such substance used in the diagnosis, prevention, or treatment of disease." [GOC:jl, ISBN:0198506732]	1762	1206	157	18126	0.130182	0.0891033	['GO:0005488']
GO:MF	GO:0016614	oxidoreductase activity, acting on CH-OH group of donors	0.038837	positive_corr	True	"Catalysis of an oxidation-reduction (redox) reaction in which a CH-OH group act as a hydrogen or electron donor and reduces a hydrogen or electron acceptor." [GOC:ai]	134	1206	22	18126	0.0182421	0.164179	['GO:0016491']
GO:MF	GO:0016616	oxidoreductase activity, acting on the CH-OH group of donors, NAD or NADP as acceptor	0.0399352	positive_corr	True	"Catalysis of an oxidation-reduction (redox) reaction in which a CH-OH group acts as a hydrogen or electron donor and reduces NAD+ or NADP." [EC:1.1.1.-, GOC:ai]	125	1206	21	18126	0.0174129	0.168	['GO:0016614']
GO:MF	GO:0016740	transferase activity	0.0436094	positive_corr	True	"Catalysis of the transfer of a group, e.g. a methyl group, glycosyl group, acyl group, phosphorus-containing, or other groups, from one compound (generally regarded as the donor) to another compound (generally regarded as the acceptor). Transferase is the systematic name for any enzyme of EC class 2." [ISBN:0198506732]	2381	1206	203	18126	0.168325	0.0852583	['GO:0003824']
GO:MF	GO:0140096	catalytic activity, acting on a protein	0.0474581	positive_corr	True	"Catalytic activity that acts to modify a protein." [GOC:pdt]	2236	1206	192	18126	0.159204	0.0858676	['GO:0003824']
HP	HP:0001417	X-linked inheritance	6.48469e-09	positive_corr	True	A mode of inheritance that is observed for traits related to a gene encoded on the X chromosome.	237	397	57	4225	0.143577	0.240506	['HP:0010985']
HP	HP:0010985	Gonosomal inheritance	1.20133e-08	positive_corr	True	A mode of inheritance that is observed for traits related to a gene encoded on the sex chromosomes.	247	397	58	4225	0.146096	0.234818	['HP:0000005']
HP	HP:0001419	X-linked recessive inheritance	3.68157e-05	positive_corr	True	A mode of inheritance that is observed for recessive traits related to a gene encoded on the X chromosome. In the context of medical genetics, X-linked recessive disorders manifest in males (who have one copy of the X chromosome and are thus hemizygotes), but generally not in female heterozygotes who have one mutant and one normal allele.	172	397	40	4225	0.100756	0.232558	['HP:0001417']
HP	HP:0001290	Generalized hypotonia	7.8015e-05	positive_corr	True	Generalized muscular hypotonia (abnormally low muscle tone).	909	397	129	4225	0.324937	0.141914	['HP:0001252']
HP	HP:0011804	Abnormal muscle physiology	0.000191163	positive_corr	True	A functional abnormality of a skeletal muscle.	2011	397	238	4225	0.599496	0.118349	['HP:0003011']
HP	HP:0002167	Neurological speech impairment	0.000217125	positive_corr	True	Neurological speech impairment	961	397	133	4225	0.335013	0.138398	['HP:0011446']
HP	HP:0003808	Abnormal muscle tone	0.000329111	positive_corr	True	Abnormal muscle tone	1675	397	205	4225	0.516373	0.122388	['HP:0011804']
HP	HP:0001276	Hypertonia	0.000868373	positive_corr	True	A condition in which there is increased muscle tone so that arms or legs, for example, are stiff and difficult to move.	834	397	117	4225	0.29471	0.140288	['HP:0002493', 'HP:0003808']
HP	HP:0001250	Seizures	0.00140986	positive_corr	True	Seizures are an intermittent abnormality of the central nervous system due to a sudden, excessive, disorderly discharge of cerebral neurons and characterized clinically by some combination of disturbance of sensation, loss of consciousness, impairment of psychic function, or convulsive movements. The term epilepsy is used to describe chronic, recurrent seizures.	1529	397	188	4225	0.473552	0.122956	['HP:0012638']
HP	HP:0002493	Upper motor neuron dysfunction	0.00160289	positive_corr	True	A functional anomaly of the upper motor neuron. The upper motor neurons are neurons of the primary motor cortex which project to the brainstem and spinal chord via the corticonuclear, corticobulbar and corticospinal (pyramidal) tracts. They are involved in control of voluntary movements. Dysfunction leads to weakness, impairment of fine motor movements, spasticity, hyperreflexia and abnormal pyra…	1059	397	140	4225	0.352645	0.1322	['HP:0011442']
HP	HP:0010729	Cherry red spot of the macula	0.0024664	positive_corr	True	Pallor of the perifoveal macula of the retina with appearance of a small circular reddish choroid shape as seen through the fovea centralis due to relative transparancy of the macula.	9	397	7	4225	0.0176322	0.777778	['HP:0000630']
HP	HP:0001252	Muscular hypotonia	0.00304943	positive_corr	True	Muscular hypotonia is an abnormally low muscle tone (the amount of tension or resistance to movement in a muscle), often involving reduced muscle strength. Hypotonia is characterized by a diminished resistance to passive stretching.	1413	397	175	4225	0.440806	0.12385	['HP:0003808']
HP	HP:0001268	Mental deterioration	0.00520416	positive_corr	True	Loss of previously present mental abilities, generally in adults.	289	397	51	4225	0.128463	0.176471	['HP:0100543']
HP	HP:0003011	Abnormality of the musculature	0.00594795	positive_corr	True	Abnormality originating in one or more muscles, i.e., of the set of muscles of body.	2298	397	258	4225	0.649874	0.112272	['HP:0000118']
HP	HP:0011446	Abnormality of higher mental function	0.00612426	positive_corr	True	Cognitive, psychiatric or memory anomaly.	2146	397	244	4225	0.61461	0.1137	['HP:0012638']
HP	HP:0000726	Dementia	0.00836454	positive_corr	True	A loss of global cognitive ability of sufficient amount to interfere with normal social or occupational function. Dementia represents a loss of previously present cognitive abilities, generally in adults, and can affect memory, thinking, language, judgment, and behavior.	158	397	33	4225	0.0831234	0.208861	['HP:0001268']
HP	HP:0011442	Abnormality of central motor function	0.0120812	positive_corr	True	An anomaly of the control or production of movement in the central nervous system.	1552	397	186	4225	0.468514	0.119845	['HP:0012638']
HP	HP:0008715	Testicular dysgenesis	0.0191086	positive_corr	True	Testicular dysgenesis	11	397	7	4225	0.0176322	0.636364	['HP:0000035']
HP	HP:0002060	Abnormality of the cerebrum	0.0218421	positive_corr	True	An abnormality of the telencephalon, which is also known as the cerebrum.	1524	397	182	4225	0.458438	0.119423	['HP:0100547']
HP	HP:0001423	X-linked dominant inheritance	0.0228099	positive_corr	True	A mode of inheritance that is observed for dominant traits related to a gene encoded on the X chromosome. In the context of medical genetics, X-linked dominant disorders tend to manifest very severely in affected males. The severity of manifestation in females may depend on the degree of skewed X inactivation.	65	397	18	4225	0.0453401	0.276923	['HP:0001417']
HP	HP:0009023	Abdominal wall muscle weakness	0.0259699	negative_corr	True	Decreased strength of the abdominal musculature.	11	4	2	4225	0.5	0.181818	['HP:0001324']
HP	HP:0002071	Abnormality of extrapyramidal motor function	0.0273182	positive_corr	True	A neurological condition related to lesions of the basal ganglia leading to typical abnormalities including akinesia (inability to initiate changes in activity and perform volitional movements rapidly and easily), muscular rigidity (continuous contraction of muscles with constant resistance to passive movement), chorea (widespread arrhythmic movements of a forcible, rapid, jerky, and restless nat…	219	397	40	4225	0.100756	0.182648	['HP:0011442']
HP	HP:0010936	Abnormality of the lower urinary tract	0.0304157	positive_corr	True	An abnormality of the lower urinary tract.	616	397	87	4225	0.219144	0.141234	['HP:0000079']
HP	HP:0012759	Neurodevelopmental abnormality	0.0318796	positive_corr	True	A deviation from normal of the neurological development of a child, which may include any or all of the aspects of the development of personal, social, gross or fine motor, and cognitive abilities.	2216	397	247	4225	0.622166	0.111462	['HP:0012638']
HP	HP:0100547	Abnormality of forebrain morphology	0.0389972	positive_corr	True	An abnormality of the forebrain, which has as its parts the telencephalon, diencephalon, lateral ventricles and third ventricle.	1547	397	183	4225	0.460957	0.118293	['HP:0012443']
HP	HP:0001300	Parkinsonism	0.0499972	positive_corr	True	Characteristic neurologic anomaly resulting form degeneration of dopamine-generating cells in the substantia nigra, a region of the midbrain, characterized clinically by shaking, rigidity, slowness of movement and difficulty with walking and gait.	94	397	22	4225	0.0554156	0.234043	['HP:0002071']
KEGG	KEGG:04142	Lysosome	1.75808e-09	positive_corr	True	Lysosome	123	594	34	7788	0.0572391	0.276423	['KEGG:00000']
KEGG	KEGG:01100	Metabolic pathways	2.68766e-06	positive_corr	True	Metabolic pathways	1482	594	166	7788	0.279461	0.112011	['KEGG:00000']
KEGG	KEGG:01200	Carbon metabolism	3.73262e-06	positive_corr	True	Carbon metabolism	117	594	28	7788	0.047138	0.239316	['KEGG:00000']
KEGG	KEGG:00280	Valine, leucine and isoleucine degradation	4.09131e-06	positive_corr	True	Valine, leucine and isoleucine degradation	48	594	17	7788	0.0286195	0.354167	['KEGG:00000']
KEGG	KEGG:05100	Bacterial invasion of epithelial cells	3.37105e-05	positive_corr	True	Bacterial invasion of epithelial cells	73	594	20	7788	0.03367	0.273973	['KEGG:00000']
KEGG	KEGG:04722	Neurotrophin signaling pathway	0.000278162	positive_corr	True	Neurotrophin signaling pathway	119	594	25	7788	0.0420875	0.210084	['KEGG:00000']
KEGG	KEGG:05211	Renal cell carcinoma	0.00102176	positive_corr	True	Renal cell carcinoma	68	594	17	7788	0.0286195	0.25	['KEGG:00000']
KEGG	KEGG:04670	Leukocyte transendothelial migration	0.00104717	positive_corr	True	Leukocyte transendothelial migration	112	594	23	7788	0.0387205	0.205357	['KEGG:00000']
KEGG	KEGG:04510	Focal adhesion	0.00157708	positive_corr	True	Focal adhesion	198	594	33	7788	0.0555556	0.166667	['KEGG:00000']
KEGG	KEGG:00620	Pyruvate metabolism	0.00225874	positive_corr	True	Pyruvate metabolism	39	594	12	7788	0.020202	0.307692	['KEGG:00000']
KEGG	KEGG:04530	Tight junction	0.00265986	positive_corr	True	Tight junction	168	594	29	7788	0.0488215	0.172619	['KEGG:00000']
KEGG	KEGG:04071	Sphingolipid signaling pathway	0.00295893	positive_corr	True	Sphingolipid signaling pathway	119	594	23	7788	0.0387205	0.193277	['KEGG:00000']
KEGG	KEGG:00020	Citrate cycle (TCA cycle)	0.00517017	positive_corr	True	Citrate cycle (TCA cycle)	30	594	10	7788	0.016835	0.333333	['KEGG:00000']
KEGG	KEGG:04012	ErbB signaling pathway	0.0053886	positive_corr	True	ErbB signaling pathway	84	594	18	7788	0.030303	0.214286	['KEGG:00000']
KEGG	KEGG:04611	Platelet activation	0.00584964	positive_corr	True	Platelet activation	124	594	23	7788	0.0387205	0.185484	['KEGG:00000']
KEGG	KEGG:00410	beta-Alanine metabolism	0.00711704	positive_corr	True	beta-Alanine metabolism	31	594	10	7788	0.016835	0.322581	['KEGG:00000']
KEGG	KEGG:04520	Adherens junction	0.0074205	positive_corr	True	Adherens junction	71	594	16	7788	0.026936	0.225352	['KEGG:00000']
KEGG	KEGG:01212	Fatty acid metabolism	0.00777203	positive_corr	True	Fatty acid metabolism	57	594	14	7788	0.023569	0.245614	['KEGG:00000']
KEGG	KEGG:00071	Fatty acid degradation	0.00855174	positive_corr	True	Fatty acid degradation	44	594	12	7788	0.020202	0.272727	['KEGG:00000']
KEGG	KEGG:04141	Protein processing in endoplasmic reticulum	0.0145235	positive_corr	True	Protein processing in endoplasmic reticulum	166	594	27	7788	0.0454545	0.162651	['KEGG:00000']
KEGG	KEGG:04810	Regulation of actin cytoskeleton	0.0154502	positive_corr	True	Regulation of actin cytoskeleton	212	594	32	7788	0.0538721	0.150943	['KEGG:00000']
KEGG	KEGG:00640	Propanoate metabolism	0.0170671	positive_corr	True	Propanoate metabolism	34	594	10	7788	0.016835	0.294118	['KEGG:00000']
KEGG	KEGG:05132	Salmonella infection	0.0184747	positive_corr	True	Salmonella infection	214	594	32	7788	0.0538721	0.149533	['KEGG:00000']
KEGG	KEGG:00270	Cysteine and methionine metabolism	0.0212995	positive_corr	True	Cysteine and methionine metabolism	48	594	12	7788	0.020202	0.25	['KEGG:00000']
KEGG	KEGG:04140	Autophagy - animal	0.025142	positive_corr	True	Autophagy - animal	136	594	23	7788	0.0387205	0.169118	['KEGG:00000']
WP	WP:WP3888	VEGFA-VEGFR2 Signaling	5.46469e-08	positive_corr	True	VEGFA-VEGFR2 Signaling	428	563	75	6646	0.133215	0.175234	['WP:000000']
WP	WP:WP313	Signaling of Hepatocyte Growth Factor Receptor	0.00181304	positive_corr	True	Signaling of Hepatocyte Growth Factor Receptor	34	563	12	6646	0.0213144	0.352941	['WP:000000']
WP	WP:WP4659	Gastrin Signaling Pathway	0.00336359	positive_corr	True	Gastrin Signaling Pathway	114	563	24	6646	0.0426288	0.210526	['WP:000000']
WP	WP:WP673	ErbB Signaling Pathway	0.00720706	positive_corr	True	ErbB Signaling Pathway	90	563	20	6646	0.035524	0.222222	['WP:000000']
WP	WP:WP4205	MET in type 1 papillary renal cell carcinoma	0.0102204	positive_corr	True	MET in type 1 papillary renal cell carcinoma	58	563	15	6646	0.026643	0.258621	['WP:000000']
WP	WP:WP306	Focal Adhesion	0.0153349	positive_corr	True	Focal Adhesion	197	563	33	6646	0.0586146	0.167513	['WP:000000']
WP	WP:WP4290	Metabolic reprogramming in colon cancer	0.0194555	positive_corr	True	Metabolic reprogramming in colon cancer	42	563	12	6646	0.0213144	0.285714	['WP:000000']
WP	WP:WP3925	Amino Acid metabolism	0.0268892	positive_corr	True	Amino Acid metabolism	91	563	19	6646	0.0337478	0.208791	['WP:000000']
WP	WP:WP2453	TCA Cycle and Deficiency of Pyruvate Dehydrogenase complex (PDHc)	0.027097	positive_corr	True	TCA Cycle and Deficiency of Pyruvate Dehydrogenase complex (PDHc)	16	563	7	6646	0.0124334	0.4375	['WP:000000']
WP	WP:WP244	Alpha 6 Beta 4 signaling pathway	0.0419038	positive_corr	True	Alpha 6 Beta 4 signaling pathway	33	563	10	6646	0.017762	0.30303	['WP:000000']
WP	WP:WP3286	Copper homeostasis	0.0449433	positive_corr	True	Copper homeostasis	52	563	13	6646	0.0230906	0.25	['WP:000000']
WP	WP:WP3680	Association Between Physico-Chemical Features and Toxicity Associated Pathways	0.0487746	positive_corr	True	Association Between Physico-Chemical Features and Toxicity Associated Pathways	66	563	15	6646	0.026643	0.227273	['WP:000000']

## Sheet: kidney - cortex
source	native	name	p_value	query	significant	description	term_size	query_size	intersection_size	effective_domain_size	precision	recall	parents
GO:BP	GO:0015711	organic anion transport	2.7837e-17	positive_corr	True	"The directed movement of organic anions into, out of or within a cell, or between cells, by means of some agent such as a transporter or pore. Organic anions are atoms or small molecules with a negative charge which contain carbon in covalent linkage." [GOC:ai, GOC:krc]	508	118	30	17906	0.254237	0.0590551	['GO:0006820', 'GO:0071702']
GO:BP	GO:0006820	anion transport	3.27017e-16	positive_corr	True	"The directed movement of anions, atoms or small molecules with a net negative charge, into, out of or within a cell, or between cells, by means of some agent such as a transporter or pore." [GOC:ai]	654	118	32	17906	0.271186	0.0489297	['GO:0006811']
GO:BP	GO:0046942	carboxylic acid transport	1.22018e-11	positive_corr	True	"The directed movement of carboxylic acids into, out of or within a cell, or between cells, by means of some agent such as a transporter or pore. Carboxylic acids are organic acids containing one or more carboxyl (COOH) groups or anions (COO-)." [GOC:ai]	340	118	21	17906	0.177966	0.0617647	['GO:0015711', 'GO:0015849']
GO:BP	GO:0015849	organic acid transport	1.37081e-11	positive_corr	True	"The directed movement of organic acids, any acidic compound containing carbon in covalent linkage, into, out of or within a cell, or between cells, by means of some agent such as a transporter or pore." [ISBN:0198506732]	342	118	21	17906	0.177966	0.0614035	['GO:0071702']
GO:BP	GO:0044281	small molecule metabolic process	2.95325e-11	positive_corr	True	"The chemical reactions and pathways involving small molecules, any low molecular weight, monomeric, non-encoded molecule." [GOC:curators, GOC:pde, GOC:vw]	1987	118	45	17906	0.381356	0.0226472	['GO:0008152']
GO:BP	GO:0006082	organic acid metabolic process	1.59101e-10	positive_corr	True	"The chemical reactions and pathways involving organic acids, any acidic compound containing carbon in covalent linkage." [ISBN:0198506732]	1177	118	34	17906	0.288136	0.028887	['GO:0044237', 'GO:0044281', 'GO:0071704']
GO:BP	GO:0055085	transmembrane transport	3.20883e-09	positive_corr	True	"The process in which a solute is transported across a lipid bilayer, from one side of a membrane to the other." [GOC:dph, GOC:jid]	1634	118	38	17906	0.322034	0.0232558	['GO:0006810']
GO:BP	GO:0006811	ion transport	1.61087e-08	positive_corr	True	"The directed movement of charged atoms or small charged molecules into, out of or within a cell, or between cells, by means of some agent such as a transporter or pore." [GOC:ai]	1723	118	38	17906	0.322034	0.0220546	['GO:0006810']
GO:BP	GO:1904970	brush border assembly	2.03793e-08	positive_corr	True	"The aggregation, arrangement and bonding together of adjacent microvilli through the formation of Ca(2+)-dependent adhesion links between them, forming a brush border." [GO_REF:0000079, GOC:lb, GOC:TermGenie, PMID:24725409]	5	118	5	17906	0.0423729	1	['GO:0022607']
GO:BP	GO:0046415	urate metabolic process	2.126e-07	positive_corr	True	"The chemical reactions and pathways involving urate, the anion of uric acid, 2,6,8-trioxypurine, the end product of purine metabolism in certain mammals and the main excretory product in uricotelic animals." [ISBN:0198506732]	13	118	6	17906	0.0508475	0.461538	['GO:0006082', 'GO:0072521']
GO:BP	GO:0043436	oxoacid metabolic process	2.32733e-06	positive_corr	True	"The chemical reactions and pathways involving any oxoacid; an oxoacid is a compound which contains oxygen, at least one other element, and at least one hydrogen bound to oxygen, and which produces a conjugate base by loss of positive hydrogen ion(s) (hydrons)." [Wikipedia:Oxyacid]	1157	118	28	17906	0.237288	0.0242005	['GO:0006082']
GO:BP	GO:0071702	organic substance transport	5.87321e-06	positive_corr	True	"The directed movement of organic substances into, out of or within a cell, or between cells, or within a multicellular organism by means of some agent such as a transporter or pore. An organic substance is a molecular entity that contains carbon." [CHEBI:50860, GOC:mah]	2937	118	46	17906	0.389831	0.0156622	['GO:0006810']
GO:BP	GO:0019752	carboxylic acid metabolic process	8.73823e-06	positive_corr	True	"The chemical reactions and pathways involving carboxylic acids, any organic acid containing one or more carboxyl (COOH) groups or anions (COO-)." [ISBN:0198506732]	1066	118	26	17906	0.220339	0.0243902	['GO:0043436']
GO:BP	GO:0015718	monocarboxylic acid transport	3.69396e-05	positive_corr	True	"The directed movement of monocarboxylic acids into, out of or within a cell, or between cells, by means of some agent such as a transporter or pore." [GOC:krc]	174	118	11	17906	0.0932203	0.0632184	['GO:0046942']
GO:BP	GO:0015747	urate transport	4.75163e-05	positive_corr	True	"The directed movement of urate into, out of or within a cell, or between cells, by means of some agent such as a transporter or pore." [GOC:krc]	6	118	4	17906	0.0338983	0.666667	['GO:0015711', 'GO:0071705']
GO:BP	GO:0051181	cofactor transport	5.5028e-05	positive_corr	True	"The directed movement of a cofactor into, out of or within a cell, or between cells, by means of some agent such as a transporter or pore. A cofactor is a substance that is required for the activity of an enzyme or other protein." [GOC:ai]	49	118	7	17906	0.059322	0.142857	['GO:0006810']
GO:BP	GO:0006766	vitamin metabolic process	0.000450345	positive_corr	True	"The chemical reactions and pathways involving vitamins. Vitamin is a general term for a number of unrelated organic substances that occur in many foods in small amounts and that are necessary in trace amounts for the normal metabolic functioning of the body. Vitamins may be water-soluble or fat-soluble and usually serve as components of coenzyme systems." [GOC:ai]	134	118	9	17906	0.0762712	0.0671642	['GO:0044281']
GO:BP	GO:0051186	cofactor metabolic process	0.000526587	positive_corr	True	"The chemical reactions and pathways involving a cofactor, a substance that is required for the activity of an enzyme or other protein. Cofactors may be inorganic, such as the metal atoms zinc, iron, and copper in certain forms, or organic, in which case they are referred to as coenzymes. Cofactors may either be bound tightly to active sites or bind loosely with the substrate." [GOC:ai]	453	118	15	17906	0.127119	0.0331126	['GO:0044237']
GO:BP	GO:1903825	organic acid transmembrane transport	0.000544003	positive_corr	True	"The process in which an organic acid is transported across a membrane." [GO_REF:0000069, GOC:TermGenie]	137	118	9	17906	0.0762712	0.0656934	['GO:0015849', 'GO:0055085']
GO:BP	GO:1905039	carboxylic acid transmembrane transport	0.000544003	positive_corr	True	"The process in which carboxylic acid is transported across a membrane." [GO_REF:0000069, GOC:TermGenie, PMID:10869563]	137	118	9	17906	0.0762712	0.0656934	['GO:0046942', 'GO:0098656', 'GO:1903825']
GO:BP	GO:0072337	modified amino acid transport	0.000974459	positive_corr	True	"The directed movement of modified amino acids into, out of or within a cell, or between cells, by means of some agent such as a transporter or pore." [CHEBI:83821, GOC:mah]	25	118	5	17906	0.0423729	0.2	['GO:0071702', 'GO:0071705']
GO:BP	GO:0006855	drug transmembrane transport	0.00110409	positive_corr	True	"The process in which a drug is transported across a membrane." [GOC:ai, GOC:bf]	75	118	7	17906	0.059322	0.0933333	['GO:0015893', 'GO:0055085']
GO:BP	GO:0098656	anion transmembrane transport	0.00114543	positive_corr	True	"The process in which an anion is transported across a membrane." [GOC:dos, GOC:vw]	298	118	12	17906	0.101695	0.0402685	['GO:0006820', 'GO:0034220']
GO:BP	GO:0042908	xenobiotic transport	0.00120014	positive_corr	True	"The directed movement of a xenobiotic, a compound foreign to living organisms, into, out of or within a cell, or between cells, by means of some agent such as a transporter or pore." [GOC:go_curators]	26	118	5	17906	0.0423729	0.192308	['GO:0006810']
GO:BP	GO:0015893	drug transport	0.00201724	positive_corr	True	"The directed movement of a drug, a substance used in the diagnosis, treatment or prevention of a disease, into, out of or within a cell, or between cells, by means of some agent such as a transporter or pore." [GOC:ai]	207	118	10	17906	0.0847458	0.0483092	['GO:0006810', 'GO:0042493']
GO:BP	GO:0016264	gap junction assembly	0.00218546	positive_corr	True	"Assembly of gap junctions, which are found in most animal tissues, and serve as direct connections between the cytoplasms of adjacent cells. They provide open channels through the plasma membrane, allowing ions and small molecules (less than approximately a thousand daltons) to diffuse freely between neighboring cells, but preventing the passage of proteins and nucleic acids." [GOC:jid, ISBN:071…	13	118	4	17906	0.0338983	0.307692	['GO:0007043']
GO:BP	GO:0006767	water-soluble vitamin metabolic process	0.00304561	positive_corr	True	"The chemical reactions and pathways involving any of a diverse group of vitamins that are soluble in water." [GOC:jl]	87	118	7	17906	0.059322	0.0804598	['GO:0006766']
GO:BP	GO:0006814	sodium ion transport	0.00395232	positive_corr	True	"The directed movement of sodium ions (Na+) into, out of or within a cell, or between cells, by means of some agent such as a transporter or pore." [GOC:ai]	223	118	10	17906	0.0847458	0.044843	['GO:0015672', 'GO:0030001']
GO:BP	GO:0006810	transport	0.00560849	positive_corr	True	"The directed movement of substances (such as macromolecules, small molecules, ions) or cellular components (such as complexes and organelles) into, out of or within a cell, or between cells, or within a multicellular organism by means of some agent such as a transporter, pore or motor protein." [GOC:dos, GOC:dph, GOC:jl, GOC:mah]	5337	118	59	17906	0.5	0.0110549	['GO:0051234']
GO:BP	GO:0006790	sulfur compound metabolic process	0.0120511	positive_corr	True	"The chemical reactions and pathways involving the nonmetallic element sulfur or compounds that contain sulfur, such as the amino acids methionine and cysteine or the tripeptide glutathione." [GOC:ai]	374	118	12	17906	0.101695	0.0320856	['GO:0044237']
GO:BP	GO:0051234	establishment of localization	0.0123866	positive_corr	True	"Any process that localizes a substance or cellular component. This may occur via movement, tethering or selective degradation." [GOC:ai, GOC:dos]	5460	118	59	17906	0.5	0.0108059	['GO:0051179']
GO:BP	GO:0032787	monocarboxylic acid metabolic process	0.0124497	positive_corr	True	"The chemical reactions and pathways involving monocarboxylic acids, any organic acid containing one carboxyl (COOH) group or anion (COO-)." [GOC:vk]	661	118	16	17906	0.135593	0.0242057	['GO:0019752']
GO:BP	GO:0051180	vitamin transport	0.0126355	positive_corr	True	"The directed movement of vitamins into, out of or within a cell, or between cells, by means of some agent such as a transporter or pore. A vitamin is one of a number of unrelated organic substances that occur in many foods in small amounts and that are necessary in trace amounts for the normal metabolic functioning of the body." [GOC:ai]	41	118	5	17906	0.0423729	0.121951	['GO:0006810']
GO:BP	GO:0051179	localization	0.0143964	positive_corr	True	"Any process in which a cell, a substance, or a cellular entity, such as a protein complex or organelle, is transported, tethered to or otherwise maintained in a specific location. In the case of substances, localization may also be achieved via selective degradation." [GOC:ai, GOC:dos]	6889	118	69	17906	0.584746	0.010016	['GO:0008150']
GO:BP	GO:0042493	response to drug	0.0151375	positive_corr	True	"Any process that results in a change in state or activity of a cell or an organism (in terms of movement, secretion, enzyme production, gene expression, etc.) as a result of a drug stimulus. A drug is a substance used in the diagnosis, treatment or prevention of a disease." [GOC:jl]	1093	118	21	17906	0.177966	0.0192132	['GO:0042221']
GO:BP	GO:0032532	regulation of microvillus length	0.017104	positive_corr	True	"A process that modulates the length of a microvillus." [GOC:mah]	7	118	3	17906	0.0254237	0.428571	['GO:0032530', 'GO:0032536']
GO:BP	GO:0000101	sulfur amino acid transport	0.017104	positive_corr	True	"The directed movement of amino acids containing sulfur (cystine, methionine and their derivatives) into, out of or within a cell, or between cells, by means of some agent such as a transporter or pore." [GOC:ai]	7	118	3	17906	0.0254237	0.428571	['GO:0006865', 'GO:0072348']
GO:BP	GO:0072348	sulfur compound transport	0.0225131	positive_corr	True	"The directed movement of compounds that contain sulfur, out of or within a cell, or between cells, by means of some agent such as a transporter or pore." [GOC:mah]	46	118	5	17906	0.0423729	0.108696	['GO:0006810']
GO:BP	GO:0072521	purine-containing compound metabolic process	0.024656	positive_corr	True	"The chemical reactions and pathways involving a purine-containing compound, i.e. any compound that contains purine or a formal derivative thereof." [CHEBI:26401, GOC:mah]	471	118	13	17906	0.110169	0.0276008	['GO:0006725', 'GO:0034641', 'GO:0046483', 'GO:1901360', 'GO:1901564']
GO:BP	GO:0015698	inorganic anion transport	0.0253502	positive_corr	True	"The directed movement of inorganic anions into, out of or within a cell, or between cells, by means of some agent such as a transporter or pore. Inorganic anions are atoms or small molecules with a negative charge which do not contain carbon in covalent linkage." [GOC:krc]	166	118	8	17906	0.0677966	0.0481928	['GO:0006820']
GO:BP	GO:1990961	xenobiotic detoxification by transmembrane export across the plasma membrane	0.0272347	positive_corr	True	"A process that reduces or removes the toxicity of a xenobiotic by exporting it outside the cell." [PMID:28355133]	8	118	3	17906	0.0254237	0.375	['GO:0042908', 'GO:0098754', 'GO:0140115']
GO:BP	GO:0015889	cobalamin transport	0.0272347	positive_corr	True	"The directed movement of cobalamin (vitamin B12), a water-soluble vitamin characterized by possession of a corrin nucleus containing a cobalt atom, into, out of or within a cell, or between cells, by means of some agent such as a transporter or pore." [GOC:ai]	8	118	3	17906	0.0254237	0.375	['GO:0015893', 'GO:0051180', 'GO:0051181', 'GO:0071702', 'GO:0071705']
GO:BP	GO:0006063	uronic acid metabolic process	0.030709	positive_corr	True	"The chemical reactions and pathways involving uronic acid, any monocarboxylic acid formally derived by oxidizing to a carboxyl group the terminal hydroxymethylene group of either an aldose with four or more carbon atoms in the molecule, or of any glycoside derived from such an aldose." [ISBN:0198506732]	24	118	4	17906	0.0338983	0.166667	['GO:0005996', 'GO:0032787']
GO:BP	GO:0019585	glucuronate metabolic process	0.030709	positive_corr	True	"The chemical reactions and pathways involving glucuronate, any salt or ester of glucuronic acid, the uronic acid formally derived from glucose by oxidation of the hydroxymethylene group at C-6 to a carboxyl group." [GOC:go_curators, ISBN:0198506732]	24	118	4	17906	0.0338983	0.166667	['GO:0006063']
GO:BP	GO:0032528	microvillus organization	0.030709	positive_corr	True	"A process that is carried out at the cellular level which results in the assembly, arrangement of constituent parts, or disassembly of a microvillus, a thin cylindrical membrane-covered projection on the surface of a cell." [GOC:mah]	24	118	4	17906	0.0338983	0.166667	['GO:0120036']
GO:CC	GO:0045177	apical part of cell	4.91579e-22	positive_corr	True	"The region of a polarized cell that forms a tip or is distal to a base. For example, in a polarized epithelial cell, the apical region has an exposed surface and lies opposite to the basal lamina that separates the epithelium from other tissue." [GOC:mah, ISBN:0815316194]	400	125	31	18856	0.248	0.0775	['GO:0110165']
GO:CC	GO:0016324	apical plasma membrane	1.82888e-19	positive_corr	True	"The region of the plasma membrane located at the apical end of the cell." [GOC:curators]	331	125	27	18856	0.216	0.081571	['GO:0045177', 'GO:0098590']
GO:CC	GO:0005903	brush border	4.99743e-18	positive_corr	True	"The dense covering of microvilli on the apical surface of a epithelial cells in tissues such as the intestine, kidney, and choroid plexus; the microvilli aid absorption by increasing the surface area of the cell." [GOC:sl, ISBN:0815316194]	108	125	18	18856	0.144	0.166667	['GO:0098862']
GO:CC	GO:0031526	brush border membrane	2.35568e-16	positive_corr	True	"The portion of the plasma membrane surrounding the brush border." [GOC:mah]	56	125	14	18856	0.112	0.25	['GO:0005903', 'GO:0031253']
GO:CC	GO:0098862	cluster of actin-based cell projections	8.2835e-15	positive_corr	True	"A cell part consisting of multiple, closely packed actin-based cell projections." [GOC:dos]	161	125	18	18856	0.144	0.111801	['GO:0110165']
GO:CC	GO:0070062	extracellular exosome	5.41568e-14	positive_corr	True	"A vesicle that is released into the extracellular region by fusion of the limiting endosomal membrane of a multivesicular body with the plasma membrane. Extracellular exosomes, also simply called exosomes, have a diameter of about 40-100 nm." [GOC:BHF, GOC:mah, GOC:vesicles, PMID:15908444, PMID:17641064, PMID:19442504, PMID:19498381, PMID:22418571, PMID:24009894]	2144	125	50	18856	0.4	0.0233209	['GO:0005615', 'GO:1903561']
GO:CC	GO:1903561	extracellular vesicle	8.39996e-14	positive_corr	True	"Any vesicle that is part of the extracellular region." [GO_REF:0000064, GOC:pm, GOC:TermGenie, PMID:24769233]	2167	125	50	18856	0.4	0.0230734	['GO:0031982', 'GO:0043230']
GO:CC	GO:0043230	extracellular organelle	9.23373e-14	positive_corr	True	"Organized structure of distinctive morphology and function, occurring outside the cell. Includes, for example, extracellular membrane vesicles (EMVs) and the cellulosomes of anaerobic bacteria and fungi." [GOC:jl, PMID:9914479]	2172	125	50	18856	0.4	0.0230203	['GO:0005576', 'GO:0043226']
GO:CC	GO:0098590	plasma membrane region	4.06274e-12	positive_corr	True	"A membrane that is a (regional) part of the plasma membrane." [GOC:dos]	1153	125	35	18856	0.28	0.0303556	['GO:0005886', 'GO:0016020']
GO:CC	GO:0031224	intrinsic component of membrane	1.35123e-10	positive_corr	True	"The component of a membrane consisting of the gene products having some covalently attached portion, for example part of a peptide sequence or some other covalently attached group such as a GPI anchor, which spans or is embedded in one or both leaflets of the membrane." [GOC:mah]	5842	125	78	18856	0.624	0.0133516	['GO:0016020', 'GO:0110165']
GO:CC	GO:0016021	integral component of membrane	4.233e-10	positive_corr	True	"The component of a membrane consisting of the gene products and protein complexes having at least some part of their peptide sequence embedded in the hydrophobic region of the membrane." [GOC:dos, GOC:go_curators]	5692	125	76	18856	0.608	0.0133521	['GO:0031224']
GO:CC	GO:0031982	vesicle	8.52587e-10	positive_corr	True	"Any small, fluid-filled, spherical organelle enclosed by membrane." [GOC:mah, GOC:pz, GOC:vesicles]	3914	125	61	18856	0.488	0.0155851	['GO:0043227']
GO:CC	GO:0005615	extracellular space	2.11602e-09	positive_corr	True	"That part of a multicellular organism outside the cells proper, usually taken to be outside the plasma membranes, and occupied by fluid." [ISBN:0198547684]	3543	125	57	18856	0.456	0.0160881	['GO:0005576', 'GO:0110165']
GO:CC	GO:0005902	microvillus	3.3543e-09	positive_corr	True	"Thin cylindrical membrane-covered projections on the surface of an animal cell containing a core bundle of actin filaments. Present in especially large numbers on the absorptive surface of intestinal cells." [ISBN:0815316194]	85	125	11	18856	0.088	0.129412	['GO:0098858']
GO:CC	GO:0031253	cell projection membrane	2.55545e-07	positive_corr	True	"The portion of the plasma membrane surrounding a plasma membrane bounded cell surface projection." [GOC:mah] {comment="GOC:krc"}	335	125	16	18856	0.128	0.0477612	['GO:0098590', 'GO:0120025']
GO:CC	GO:0005886	plasma membrane	2.66821e-07	positive_corr	True	"The membrane surrounding a cell that separates the cell from its external environment. It consists of a phospholipid bilayer and associated proteins." [ISBN:0716731363]	5604	125	70	18856	0.56	0.0124911	['GO:0016020', 'GO:0071944']
GO:CC	GO:0005576	extracellular region	5.79763e-07	positive_corr	True	"The space external to the outermost structure of a cell. For cells without external protective or external encapsulating structures this refers to space outside of the plasma membrane. This term covers the host cell environment outside an intracellular parasite." [GOC:go_curators]	4548	125	61	18856	0.488	0.0134125	['GO:0110165']
GO:CC	GO:0071944	cell periphery	7.78695e-07	positive_corr	True	"The part of a cell encompassing the cell cortex, the plasma membrane, and any external encapsulating structures." [GOC:mah]	5732	125	70	18856	0.56	0.0122121	['GO:0110165']
GO:CC	GO:0031528	microvillus membrane	3.14391e-06	positive_corr	True	"The portion of the plasma membrane surrounding a microvillus." [GOC:mah]	24	125	6	18856	0.048	0.25	['GO:0005902', 'GO:0031253']
GO:CC	GO:0016020	membrane	1.66472e-05	positive_corr	True	"A lipid bilayer along with all the proteins and protein complexes embedded in it an attached to it." [GOC:dos, GOC:mah, ISBN:0815316194]	9731	125	94	18856	0.752	0.00965985	['GO:0110165']
GO:CC	GO:0098858	actin-based cell projection	5.53012e-05	positive_corr	True	"A cell projection supported by an assembly of actin filaments, and which lacks microtubules." [PMID:15661519]	211	125	11	18856	0.088	0.0521327	['GO:0120025']
GO:CC	GO:0016323	basolateral plasma membrane	0.00572683	positive_corr	True	"The region of the plasma membrane that includes the basal end and sides of the cell. Often used in reference to animal polarized epithelial membranes, where the basal membrane is the part attached to the extracellular matrix, or in plant cells, where the basal membrane is defined with respect to the zygotic axis." [GOC:go_curators]	221	125	9	18856	0.072	0.040724	['GO:0098590']
GO:CC	GO:0005887	integral component of plasma membrane	0.00662117	positive_corr	True	"The component of the plasma membrane consisting of the gene products and protein complexes having at least some part of their peptide sequence embedded in the hydrophobic region of the membrane." [GOC:dos, GOC:go_curators]	1624	125	26	18856	0.208	0.0160099	['GO:0016021', 'GO:0031226']
GO:CC	GO:0005773	vacuole	0.00701219	positive_corr	True	"A closed structure, found only in eukaryotic cells, that is completely surrounded by unit membrane and contains liquid material. Cells contain one or several vacuoles, that may have different functions from each other. Vacuoles have a diverse array of functions. They can act as a storage organelle for nutrients or waste products, as a degradative compartment, as a cost-effective way of increasin…	797	125	17	18856	0.136	0.02133	['GO:0005737', 'GO:0043231']
GO:CC	GO:0009986	cell surface	0.0119711	positive_corr	True	"The external part of the cell wall and/or plasma membrane." [GOC:jl, GOC:mtg_sensu, GOC:sm]	918	125	18	18856	0.144	0.0196078	['GO:0110165']
GO:CC	GO:0031226	intrinsic component of plasma membrane	0.0145172	positive_corr	True	"The component of the plasma membrane consisting of the gene products and protein complexes having either part of their peptide sequence embedded in the hydrophobic region of the membrane or some other covalently attached group such as a GPI anchor that is similarly embedded in the membrane." [GOC:dos, GOC:mah]	1700	125	26	18856	0.208	0.0152941	['GO:0005886', 'GO:0031224']
GO:CC	GO:0000323	lytic vacuole	0.0202306	positive_corr	True	"A vacuole that is maintained at an acidic pH and which contains degradative enzymes, including a wide variety of acid hydrolases." [GOC:krc]	697	125	15	18856	0.12	0.0215208	['GO:0005773']
GO:CC	GO:0005764	lysosome	0.0202306	positive_corr	True	"A small lytic vacuole that has cell cycle-independent morphology and is found in most animal cells and that contains a variety of hydrolases, most of which have their maximal activities in the pH range 5-6. The contained enzymes display latency if properly isolated. About 40 different lysosomal hydrolases are known and lysosomes have a great variety of morphologies and functions." [GOC:mah, ISBN…	697	125	15	18856	0.12	0.0215208	['GO:0000323']
GO:MF	GO:0008514	organic anion transmembrane transporter activity	8.1459e-14	positive_corr	True	"Enables the transfer of organic anions from one side of a membrane to the other. Organic anions are atoms or small molecules with a negative charge which contain carbon in covalent linkage." [GOC:ai]	211	120	19	18126	0.158333	0.0900474	['GO:0008509']
GO:MF	GO:0005215	transporter activity	1.11271e-13	positive_corr	True	"Enables the directed movement of substances (such as macromolecules, small molecules, ions) into, out of or within a cell, or between cells." [GOC:ai, GOC:dgf]	1223	120	38	18126	0.316667	0.0310711	['GO:0003674']
GO:MF	GO:0015291	secondary active transmembrane transporter activity	7.65621e-13	positive_corr	True	"Enables the transfer of a solute from one side of a membrane to the other, up its concentration gradient. The transporter binds the solute and undergoes a series of conformational changes. Transport works equally well in either direction and is driven by a chemiosmotic source of energy, not direct ATP coupling. Secondary active transporters include symporters and antiporters." [GOC:mtg_transport…	238	120	19	18126	0.158333	0.0798319	['GO:0022804']
GO:MF	GO:0008509	anion transmembrane transporter activity	3.00446e-12	positive_corr	True	"Enables the transfer of a negatively charged ion from one side of a membrane to the other." [GOC:dgf, GOC:mtg_transport, ISBN:0815340729]	336	120	21	18126	0.175	0.0625	['GO:0015075']
GO:MF	GO:0022857	transmembrane transporter activity	3.19275e-12	positive_corr	True	"Enables the transfer of a substance, usually a specific substance or a group of related substances, from one side of a membrane to the other." [GOC:jid, GOC:mtg_transport, ISBN:0815340729]	1068	120	34	18126	0.283333	0.0318352	['GO:0005215']
GO:MF	GO:0022804	active transmembrane transporter activity	7.55156e-12	positive_corr	True	"Enables the transfer of a specific substance or related group of substances from one side of a membrane to the other, up the solute's concentration gradient. The transporter binds the solute and undergoes a series of conformational changes. Transport works equally well in either direction." [GOC:mtg_transport, ISBN:0815340729]	352	120	21	18126	0.175	0.0596591	['GO:0022857']
GO:MF	GO:0015293	symporter activity	3.38962e-10	positive_corr	True	"Enables the active transport of a solute across a membrane by a mechanism whereby two or more species are transported together in the same direction in a tightly coupled process not directly linked to a form of energy other than chemiosmotic energy." [GOC:mtg_transport, ISBN:0815340729, PMID:10839820]	144	120	14	18126	0.116667	0.0972222	['GO:0015291']
GO:MF	GO:0046943	carboxylic acid transmembrane transporter activity	1.02346e-08	positive_corr	True	"Enables the transfer of carboxylic acids from one side of a membrane to the other. Carboxylic acids are organic acids containing one or more carboxyl (COOH) groups or anions (COO-)." [GOC:ai]	150	120	13	18126	0.108333	0.0866667	['GO:0005342', 'GO:0008514', 'GO:0015318']
GO:MF	GO:0005342	organic acid transmembrane transporter activity	1.02346e-08	positive_corr	True	"Enables the transfer of organic acids from one side of a membrane to the other. Organic acids are acidic compound containing carbon in covalent linkage," [ISBN:0198506732]	150	120	13	18126	0.108333	0.0866667	['GO:0022857']
GO:MF	GO:0015318	inorganic molecular entity transmembrane transporter activity	1.29058e-08	positive_corr	True	"Enables the transfer of an inorganic molecular entity from the outside of a cell to the inside of the cell across a membrane. An inorganic molecular entity is a molecular entity that contains no carbon." [GOC:mtg_transport, ISBN:0815340729]	830	120	26	18126	0.216667	0.0313253	['GO:0022857']
GO:MF	GO:0015370	solute:sodium symporter activity	3.15812e-08	positive_corr	True	"Enables the transfer of a solute or solutes from one side of a membrane to the other according to the reaction: solute(out) + Na+(out) = solute(in) + Na+(in)." [GOC:ai]	75	120	10	18126	0.0833333	0.133333	['GO:0015081', 'GO:0015294']
GO:MF	GO:0015294	solute:cation symporter activity	4.90972e-08	positive_corr	True	"Enables the transfer of a solute or solutes from one side of a membrane to the other according to the reaction: solute(out) + cation(out) = solute(in) + cation(in)." [GOC:ai]	105	120	11	18126	0.0916667	0.104762	['GO:0015293', 'GO:0022853', 'GO:0022890']
GO:MF	GO:0015075	ion transmembrane transporter activity	5.53334e-08	positive_corr	True	"Enables the transfer of an ion from one side of a membrane to the other." [GOC:dgf, GOC:mtg_transport, ISBN:0815340729]	887	120	26	18126	0.216667	0.0293123	['GO:0022857']
GO:MF	GO:0022853	active ion transmembrane transporter activity	4.35646e-07	positive_corr	True	"Enables the transfer of an ion from one side of a membrane to the other up the solute's concentration gradient. This is carried out by binding the solute and undergoing a series of conformational changes. Transport works equally well in either direction." [GOC:mtg_transport, ISBN:0815340729]	245	120	14	18126	0.116667	0.0571429	['GO:0015075', 'GO:0022804']
GO:MF	GO:0008238	exopeptidase activity	2.0894e-06	positive_corr	True	"Catalysis of the hydrolysis of a peptide bond not more than three residues from the N- or C-terminus of a polypeptide chain, in a reaction that requires a free N-terminal amino group, C-terminal carboxyl group or both." [http://merops.sanger.ac.uk/about/glossary.htm#EXOPEPTIDASE]	114	120	10	18126	0.0833333	0.0877193	['GO:0070011']
GO:MF	GO:0004177	aminopeptidase activity	1.5782e-05	positive_corr	True	"Catalysis of the hydrolysis of N-terminal amino acid residues from in a polypeptide chain." [GOC:jl, ISBN:0198506732]	49	120	7	18126	0.0583333	0.142857	['GO:0008238']
GO:MF	GO:0005343	organic acid:sodium symporter activity	1.91625e-05	positive_corr	True	"Enables the transfer of a solute or solutes from one side of a membrane to the other according to the reaction: organic acid(out) + Na+(out) = organic acid(in) + Na+(in)." [TC:2.A.28.1.1]	30	120	6	18126	0.05	0.2	['GO:0005342', 'GO:0015370']
GO:MF	GO:0015081	sodium ion transmembrane transporter activity	4.01207e-05	positive_corr	True	"Enables the transfer of sodium ions (Na+) from one side of a membrane to the other." [GOC:ai, GOC:BHF]	155	120	10	18126	0.0833333	0.0645161	['GO:0015077', 'GO:0046873']
GO:MF	GO:0008235	metalloexopeptidase activity	6.68182e-05	positive_corr	True	"Catalysis of the hydrolysis of a peptide bond not more than three residues from the N- or C-terminus of a polypeptide chain by a mechanism in which water acts as a nucleophile, one or two metal ions hold the water molecule in place, and charged amino acid side chains are ligands for the metal ions." [GOC:mah, http://merops.sanger.ac.uk/about/glossary.htm#CATTYPE, http://merops.sanger.ac.uk/about…	60	120	7	18126	0.0583333	0.116667	['GO:0008237', 'GO:0008238']
GO:MF	GO:0030247	polysaccharide binding	0.000415969	positive_corr	True	"Interacting selectively and non-covalently with any polysaccharide, a polymer of many (typically more than 10) monosaccharide residues linked glycosidically." [GOC:mah]	27	120	5	18126	0.0416667	0.185185	['GO:0030246']
GO:MF	GO:0015143	urate transmembrane transporter activity	0.000557669	positive_corr	True	"Enables the transfer of urate from one side of a membrane to the other. Urate is the anion of uric acid, 2,6,8-trioxypurine, the end product of purine metabolism in certain mammals and the main excretory product in uricotelic animals." [GOC:ai]	4	120	3	18126	0.025	0.75	['GO:0008514', 'GO:1901702']
GO:MF	GO:1901702	salt transmembrane transporter activity	0.000557669	positive_corr	True	"Enables the transfer of salt from one side of a membrane to the other." [GOC:pr, GOC:TermGenie]	4	120	3	18126	0.025	0.75	['GO:0008324', 'GO:0008509']
GO:MF	GO:0005452	inorganic anion exchanger activity	0.000617495	positive_corr	True	"Enables the transfer of a solute or solutes from one side of a membrane to the other according to the reaction: inorganic anion A(out) + inorganic anion B(in) = inorganic anion A(in) + inorganic anion B(out)." [GOC:mah]	13	120	4	18126	0.0333333	0.307692	['GO:0015103', 'GO:0015291', 'GO:0022853']
GO:MF	GO:0016805	dipeptidase activity	0.000860072	positive_corr	True	"Catalysis of the hydrolysis of a dipeptide." [http://www.onelook.com]	14	120	4	18126	0.0333333	0.285714	['GO:0008238']
GO:MF	GO:0008239	dipeptidyl-peptidase activity	0.000860072	positive_corr	True	"Catalysis of the hydrolysis of N-terminal dipeptides from a polypeptide chain." [GOC:mb]	14	120	4	18126	0.0333333	0.285714	['GO:0004177']
GO:MF	GO:0015020	glucuronosyltransferase activity	0.00138164	positive_corr	True	"Catalysis of the reaction: UDP-glucuronate + acceptor = UDP + acceptor beta-D-glucuronoside." [EC:2.4.1.17]	34	120	5	18126	0.0416667	0.147059	['GO:0008194', 'GO:0016758']
GO:MF	GO:0003996	acyl-CoA ligase activity	0.00154782	positive_corr	True	"Catalysis of the reaction: ATP + a long-chain carboxylic acid + CoA = AMP + diphosphate + an acyl-CoA; long-chain carboxylic acids have chain lengths of C13 to C22." [EC:6.2.1.3, GOC:mah]	16	120	4	18126	0.0333333	0.25	['GO:0016405', 'GO:0016878']
GO:MF	GO:0015103	inorganic anion transmembrane transporter activity	0.0021952	positive_corr	True	"Enables the transfer of inorganic anions from one side of a membrane to the other. Inorganic anions are atoms or small molecules with a negative charge which do not contain carbon in covalent linkage." [GOC:ai]	141	120	8	18126	0.0666667	0.0567376	['GO:0008509', 'GO:0015318']
GO:MF	GO:0042910	xenobiotic transmembrane transporter activity	0.00257585	positive_corr	True	"Enables the directed movement of a xenobiotic from one side of a membrane to the other. A xenobiotic is a compound foreign the organim exposed to it. It may be synthesized by another organism (like ampicilin) or it can be a synthetic chemical." [GOC:go_curators]	18	120	4	18126	0.0333333	0.222222	['GO:0022857']
GO:MF	GO:0046873	metal ion transmembrane transporter activity	0.00404495	positive_corr	True	"Enables the transfer of metal ions from one side of a membrane to the other." [GOC:ai]	446	120	13	18126	0.108333	0.029148	['GO:0022890']
GO:MF	GO:0000099	sulfur amino acid transmembrane transporter activity	0.00480911	positive_corr	True	"Enables the transfer of sulfur amino acids from one side of a membrane to the other. Sulphur amino acids contain sulfur in the form of cystine, methionine or their derivatives." [GOC:ai, GOC:mtg_transport, ISBN:0815340729]	7	120	3	18126	0.025	0.428571	['GO:0015171', 'GO:1901682']
GO:MF	GO:0015077	monovalent inorganic cation transmembrane transporter activity	0.00579316	positive_corr	True	"Enables the transfer of a inorganic cations with a valency of one from one side of a membrane to the other. Inorganic cations are atoms or small molecules with a positive charge that do not contain carbon in covalent linkage." [GOC:ai, GOC:mtg_transport, ISBN:0815340729]	393	120	12	18126	0.1	0.0305344	['GO:0022890']
GO:MF	GO:0015645	fatty acid ligase activity	0.0060328	positive_corr	True	"Catalysis of the ligation of a fatty acid to an acceptor, coupled to the hydrolysis of ATP." [EC:6.2.1.3, GOC:cjk, GOC:mah]	22	120	4	18126	0.0333333	0.181818	['GO:0016878']
GO:MF	GO:0004180	carboxypeptidase activity	0.00638818	positive_corr	True	"Catalysis of the hydrolysis of the terminal or penultimate peptide bond at the C-terminal end of a peptide or polypeptide." [ISBN:0198506732]	46	120	5	18126	0.0416667	0.108696	['GO:0008238']
GO:MF	GO:0017153	sodium:dicarboxylate symporter activity	0.0114305	positive_corr	True	"Enables the transfer of a solute or solutes from one side of a membrane to the other according to the reaction: dicarboxylate(out) + Na+(out) = dicarboxylate(in) + Na+(in)." [GOC:ai]	9	120	3	18126	0.025	0.333333	['GO:0005310', 'GO:0005343']
GO:MF	GO:0016405	CoA-ligase activity	0.0120797	positive_corr	True	"Catalysis of the reaction: substrate + ATP + CoASH = AMP + diphosphate + substrate-CoA." [GOC:ai]	26	120	4	18126	0.0333333	0.153846	['GO:0016877']
GO:MF	GO:0008324	cation transmembrane transporter activity	0.0151739	positive_corr	True	"Enables the transfer of cation from one side of a membrane to the other." [GOC:dgf, GOC:mtg_transport, ISBN:0815340729]	660	120	15	18126	0.125	0.0227273	['GO:0015075']
GO:MF	GO:0047760	butyrate-CoA ligase activity	0.0162504	positive_corr	True	"Catalysis of the reaction: ATP + an acid + CoA = AMP + diphosphate + an acyl-CoA." [EC:6.2.1.2, MetaCyc:BUTYRATE--COA-LIGASE-RXN]	10	120	3	18126	0.025	0.3	['GO:0016405', 'GO:0016878']
GO:MF	GO:0008028	monocarboxylic acid transmembrane transporter activity	0.0200443	positive_corr	True	"Enables the transfer of monocarboxylic acids from one side of a membrane to the other. A monocarboxylic acid is an organic acid with one COOH group." [GOC:ai]	58	120	5	18126	0.0416667	0.0862069	['GO:0046943']
GO:MF	GO:0016878	acid-thiol ligase activity	0.0216952	positive_corr	True	"Catalysis of the joining of an acid and a thiol via a carbon-sulfur bond, with the concomitant hydrolysis of the diphosphate bond in ATP or a similar triphosphate." [EC:6.2.1, GOC:mah]	30	120	4	18126	0.0333333	0.133333	['GO:0016877']
GO:MF	GO:0022890	inorganic cation transmembrane transporter activity	0.0251418	positive_corr	True	"Enables the transfer of inorganic cations from one side of a membrane to the other. Inorganic cations are atoms or small molecules with a positive charge that do not contain carbon in covalent linkage." [GOC:ai, GOC:mtg_transport, ISBN:0815340729]	609	120	14	18126	0.116667	0.0229885	['GO:0008324', 'GO:0015318']
GO:MF	GO:0070011	peptidase activity, acting on L-amino acid peptides	0.0279382	positive_corr	True	"Catalysis of the hydrolysis of peptide bonds formed between L-amino acids." [GOC:mah]	615	120	14	18126	0.116667	0.0227642	['GO:0008233']
GO:MF	GO:0008233	peptidase activity	0.0434482	positive_corr	True	"Catalysis of the hydrolysis of a peptide bond. A peptide bond is a covalent bond formed when the carbon atom from the carboxyl group of one amino acid shares electrons with the nitrogen atom from the amino group of a second amino acid." [GOC:jl, ISBN:0815332181]	641	120	14	18126	0.116667	0.0218409	['GO:0016787', 'GO:0140096']
HP	HP:0003532	Ornithinuria	0.000521062	positive_corr	True	An increased concentration of ornithine in the urine.	3	35	3	4225	0.0857143	1	['HP:0003355']
HP	HP:0003268	Argininuria	0.000521062	positive_corr	True	A increased concentration of arginine in the urine.	3	35	3	4225	0.0857143	1	['HP:0003355']
HP	HP:0000787	Nephrolithiasis	0.000752665	positive_corr	True	The presence of calculi (stones) in the kidneys.	96	35	8	4225	0.228571	0.0833333	['HP:0012210']
HP	HP:0003297	Hyperlysinuria	0.0020724	positive_corr	True	An increased concentration of lysine in the urine.	4	35	3	4225	0.0857143	0.75	['HP:0003355']
HP	HP:0003110	Abnormality of urine homeostasis	0.00231626	positive_corr	True	An abnormality of the composition of urine or the levels of its components.	555	35	16	4225	0.457143	0.0288288	['HP:0001939', 'HP:0011277']
HP	HP:0011277	Abnormality of the urinary system physiology	0.00243435	positive_corr	True	Abnormality of the urinary system physiology	878	35	20	4225	0.571429	0.022779	['HP:0000079']
KEGG	KEGG:04614	Renin-angiotensin system	7.94809e-05	positive_corr	True	Renin-angiotensin system	23	65	5	7788	0.0769231	0.217391	['KEGG:00000']
KEGG	KEGG:04977	Vitamin digestion and absorption	0.00317205	positive_corr	True	Vitamin digestion and absorption	24	65	4	7788	0.0615385	0.166667	['KEGG:00000']
KEGG	KEGG:04974	Protein digestion and absorption	0.00995536	positive_corr	True	Protein digestion and absorption	95	65	6	7788	0.0923077	0.0631579	['KEGG:00000']
KEGG	KEGG:00040	Pentose and glucuronate interconversions	0.0130035	positive_corr	True	Pentose and glucuronate interconversions	34	65	4	7788	0.0615385	0.117647	['KEGG:00000']
WP	WP:WP2884	NRF2 pathway	0.00156377	positive_corr	True	NRF2 pathway	144	53	8	6646	0.150943	0.0555556	['WP:000000']
WP	WP:WP4271	Vitamin B12 Disorders	0.0130253	positive_corr	True	Vitamin B12 Disorders	13	53	3	6646	0.0566038	0.230769	['WP:000000']
WP	WP:WP229	Irinotecan Pathway	0.0130253	positive_corr	True	Irinotecan Pathway	13	53	3	6646	0.0566038	0.230769	['WP:000000']
WP	WP:WP1604	Codeine and Morphine Metabolism	0.0204894	positive_corr	True	Codeine and Morphine Metabolism	15	53	3	6646	0.0566038	0.2	['WP:000000']
WP	WP:WP4506	Tyrosine Metabolism	0.037285	positive_corr	True	Tyrosine Metabolism	4	53	2	6646	0.0377358	0.5	['WP:000000']

## Sheet: colon - transverse
source	native	name	p_value	query	significant	description	term_size	query_size	intersection_size	effective_domain_size	precision	recall	parents
GO:BP	GO:0007399	nervous system development	6.06871e-29	negative_corr	True	"The process whose specific outcome is the progression of nervous tissue over time, from its formation to its mature state." [GOC:dgh]	2432	2072	466	17906	0.224903	0.191612	['GO:0048731']
GO:BP	GO:0120036	plasma membrane bounded cell projection organization	1.30767e-27	negative_corr	True	"A process that is carried out at the cellular level which results in the assembly, arrangement of constituent parts, or disassembly of a plasma membrane bounded prolongation or process extending from a cell, e.g. a cilium or axon." [GOC:krc]	1539	2072	329	17906	0.158784	0.213775	['GO:0030030']
GO:BP	GO:0030030	cell projection organization	1.34252e-27	negative_corr	True	"A process that is carried out at the cellular level which results in the assembly, arrangement of constituent parts, or disassembly of a prolongation or process extending from a cell, e.g. a flagellum or axon." [GOC:jl, GOC:mah, http://www.cogsci.princeton.edu/~wn/]	1578	2072	335	17906	0.16168	0.212294	['GO:0016043']
GO:BP	GO:0032989	cellular component morphogenesis	3.6e-23	negative_corr	True	"The process in which cellular structures, including whole cells or cell parts, are generated and organized." [GOC:dph, GOC:mah, GOC:tb]	1177	2072	260	17906	0.125483	0.220901	['GO:0009653', 'GO:0016043', 'GO:0048869']
GO:BP	GO:0022008	neurogenesis	9.79719e-23	negative_corr	True	"Generation of cells within the nervous system." [GO_REF:0000021, GOC:cls, GOC:curators, GOC:dgh, GOC:dph, GOC:jid, GOC:mtg_15jun06]	1679	2072	336	17906	0.162162	0.200119	['GO:0007399', 'GO:0030154']
GO:BP	GO:0031175	neuron projection development	1.06855e-22	negative_corr	True	"The process whose specific outcome is the progression of a neuron projection over time, from its formation to the mature structure. A neuron projection is any process extending from a neural cell, such as axons or dendrites (collectively called neurites)." [GOC:mah]	1017	2072	233	17906	0.112452	0.229105	['GO:0048666', 'GO:0120036']
GO:BP	GO:0000902	cell morphogenesis	1.35625e-22	negative_corr	True	"The developmental process in which the size or shape of a cell is generated and organized." [GOC:clt, GOC:dph, GOC:go_curators, GOC:tb]	1068	2072	241	17906	0.116313	0.225655	['GO:0032989']
GO:BP	GO:0000904	cell morphogenesis involved in differentiation	1.88437e-22	negative_corr	True	"The change in form (cell shape and size) that occurs when relatively unspecialized cells, e.g. embryonic or regenerative cells, acquire specialized structural and/or functional features that characterize the cells, tissues, or organs of the mature organism or some other relatively stable phase of the organism's life history." [GOC:go_curators]	769	2072	191	17906	0.0921815	0.248375	['GO:0000902', 'GO:0048468']
GO:BP	GO:0048666	neuron development	4.87675e-22	negative_corr	True	"The process whose specific outcome is the progression of a neuron over time, from initial commitment of the cell to a specific fate, to the fully functional differentiated cell." [GOC:dph]	1146	2072	252	17906	0.121622	0.219895	['GO:0030182', 'GO:0048468']
GO:BP	GO:0030182	neuron differentiation	4.96345e-22	negative_corr	True	"The process in which a relatively unspecialized cell acquires specialized features of a neuron." [GOC:mah]	1409	2072	293	17906	0.141409	0.207949	['GO:0030154', 'GO:0048699']
GO:BP	GO:0006629	lipid metabolic process	8.30197e-22	positive_corr	True	"The chemical reactions and pathways involving lipids, compounds soluble in an organic solvent but not, or sparingly, in an aqueous solvent. Includes fatty acids; neutral fats, other fatty-acid esters, and soaps; long-chain (fatty) alcohols and waxes; sphingoids and other long-chain bases; glycolipids, phospholipids and sphingolipids; and carotenes, polyprenols, sterols, terpenes and other isopre…	1414	998	176	17906	0.176353	0.12447	['GO:0044238', 'GO:0071704']
GO:BP	GO:0048699	generation of neurons	1.10261e-21	negative_corr	True	"The process in which nerve cells are generated. This includes the production of neuroblasts and their differentiation into neurons." [GOC:nln]	1574	2072	317	17906	0.152992	0.201398	['GO:0022008']
GO:BP	GO:0009653	anatomical structure morphogenesis	1.30701e-21	negative_corr	True	"The process in which anatomical structures are generated and organized. Morphogenesis pertains to the creation of form." [GOC:go_curators, ISBN:0521436125]	2820	2072	495	17906	0.2389	0.175532	['GO:0032502', 'GO:0048856']
GO:BP	GO:0048812	neuron projection morphogenesis	4.34652e-20	negative_corr	True	"The process in which the anatomical structures of a neuron projection are generated and organized. A neuron projection is any process extending from a neural cell, such as axons or dendrites." [GOC:mah]	673	2072	169	17906	0.0815637	0.251114	['GO:0031175', 'GO:0120039']
GO:BP	GO:0048667	cell morphogenesis involved in neuron differentiation	5.18658e-20	negative_corr	True	"The process in which the structures of a neuron are generated and organized. This process occurs while the initially relatively unspecialized cell is acquiring the specialized features of a neuron." [GOC:dph, GOC:tb]	611	2072	158	17906	0.0762548	0.258592	['GO:0000904', 'GO:0048666']
GO:BP	GO:0120039	plasma membrane bounded cell projection morphogenesis	6.57361e-20	negative_corr	True	"The process in which the anatomical structures of a plasma membrane bounded cell projection are generated and organized." [GOC:krc]	687	2072	171	17906	0.082529	0.248908	['GO:0048858']
GO:BP	GO:0044281	small molecule metabolic process	7.8813e-20	positive_corr	True	"The chemical reactions and pathways involving small molecules, any low molecular weight, monomeric, non-encoded molecule." [GOC:curators, GOC:pde, GOC:vw]	1987	998	216	17906	0.216433	0.108707	['GO:0008152']
GO:BP	GO:0048858	cell projection morphogenesis	1.29344e-19	negative_corr	True	"The process in which the anatomical structures of a cell projection are generated and organized." [GO_REF:0000021, GOC:mtg_15jun06]	691	2072	171	17906	0.082529	0.247467	['GO:0000902', 'GO:0030030', 'GO:0032990']
GO:BP	GO:0048468	cell development	2.87751e-19	negative_corr	True	"The process whose specific outcome is the progression of the cell over time, from its formation to the mature structure. Cell development does not include the steps involved in committing a cell to a specific fate." [GOC:go_curators]	2215	2072	402	17906	0.194015	0.18149	['GO:0030154', 'GO:0048856', 'GO:0048869']
GO:BP	GO:0048731	system development	3.23906e-18	negative_corr	True	"The process whose specific outcome is the progression of an organismal system over time, from its formation to the mature structure. A system is a regularly interacting or interdependent group of organs or tissues that work together to carry out a given biological process." [GOC:dph, GOC:jid]	5020	2072	768	17906	0.370656	0.152988	['GO:0007275', 'GO:0048856']
GO:BP	GO:0032990	cell part morphogenesis	3.4057e-18	negative_corr	True	"The process in which the anatomical structures of a cell part are generated and organized." [GOC:mah]	711	2072	171	17906	0.082529	0.240506	['GO:0032989']
GO:BP	GO:0007275	multicellular organism development	1.15623e-17	negative_corr	True	"The biological process whose specific outcome is the progression of a multicellular organism over time from an initial condition (e.g. a zygote or a young adult) to a later condition (e.g. a multicellular animal or an aged adult)." [GOC:dph, GOC:ems, GOC:isa_complete, GOC:tb]	5604	2072	838	17906	0.40444	0.149536	['GO:0032501', 'GO:0048856']
GO:BP	GO:0048856	anatomical structure development	5.55573e-17	negative_corr	True	"The biological process whose specific outcome is the progression of an anatomical structure from an initial condition to its mature state. This process begins with the formation of the structure and ends with the mature structure, whatever form that may be including its natural destruction. An anatomical structure is any biological entity that occupies space and is distinguished from its surroun…	6105	2072	896	17906	0.432432	0.146765	['GO:0032502']
GO:BP	GO:0032502	developmental process	1.4818e-15	negative_corr	True	"A biological process whose specific outcome is the progression of an integrated living unit: an anatomical structure (which may be a subcellular structure, cell, tissue, or organ), or organism over time from an initial condition to a later condition." [GOC:isa_complete]	6630	2072	952	17906	0.459459	0.14359	['GO:0008150']
GO:BP	GO:0061564	axon development	3.59791e-15	negative_corr	True	"The progression of an axon over time. Covers axonogenesis (de novo generation of an axon) and axon regeneration (regrowth), as well as processes pertaining to the progression of the axon over time (fasciculation and defasciculation)." [GOC:dph, GOC:pg, GOC:pr]	531	2072	133	17906	0.0641892	0.250471	['GO:0031175']
GO:BP	GO:0044255	cellular lipid metabolic process	4.1184e-15	positive_corr	True	"The chemical reactions and pathways involving lipids, as carried out by individual cells." [GOC:jl]	1070	998	132	17906	0.132265	0.123364	['GO:0006629', 'GO:0044237']
GO:BP	GO:0007409	axonogenesis	1.35141e-14	negative_corr	True	"De novo generation of a long process of a neuron, including the terminal branched region. Refers to the morphogenesis or creation of shape or form of the developing axon, which carries efferent (outgoing) action potentials from the cell body towards target cells." [GOC:dph, GOC:jid, GOC:pg, GOC:pr, ISBN:0198506732]	487	2072	124	17906	0.0598456	0.25462	['GO:0048667', 'GO:0048812', 'GO:0061564']
GO:BP	GO:0006811	ion transport	2.6408e-13	positive_corr	True	"The directed movement of charged atoms or small charged molecules into, out of or within a cell, or between cells, by means of some agent such as a transporter or pore." [GOC:ai]	1723	998	178	17906	0.178357	0.103308	['GO:0006810']
GO:BP	GO:0010975	regulation of neuron projection development	4.21886e-13	negative_corr	True	"Any process that modulates the rate, frequency or extent of neuron projection development. Neuron projection development is the process whose specific outcome is the progression of a neuron projection over time, from its formation to the mature structure. A neuron projection is any process extending from a neural cell, such as axons or dendrites (collectively called neurites)." [GOC:dph, GOC:tb]	519	2072	126	17906	0.0608108	0.242775	['GO:0031175', 'GO:0045664', 'GO:0120035']
GO:BP	GO:0031344	regulation of cell projection organization	7.25274e-13	negative_corr	True	"Any process that modulates the frequency, rate or extent of a process involved in the formation, arrangement of constituent parts, or disassembly of cell projections." [GOC:mah]	704	2072	156	17906	0.0752896	0.221591	['GO:0030030', 'GO:0051128']
GO:BP	GO:0120035	regulation of plasma membrane bounded cell projection organization	9.99833e-13	negative_corr	True	"Any process that modulates the frequency, rate or extent of a process involved in the formation, arrangement of constituent parts, or disassembly of plasma membrane bounded cell projections." [GOC:krc]	694	2072	154	17906	0.0743243	0.221902	['GO:0031344', 'GO:0120036']
GO:BP	GO:0030154	cell differentiation	1.30141e-12	negative_corr	True	"The process in which relatively unspecialized cells, e.g. embryonic or regenerative cells, acquire specialized structural and/or functional features that characterize the cells, tissues, or organs of the mature organism or some other relatively stable phase of the organism's life history. Differentiation includes the processes involved in commitment of a cell to a specific fate and its subsequen…	4335	2072	653	17906	0.315154	0.150634	['GO:0048869']
GO:BP	GO:0048869	cellular developmental process	2.64737e-12	negative_corr	True	"A biological process whose specific outcome is the progression of a cell over time from an initial condition to a later condition." [GOC:isa_complete]	4531	2072	676	17906	0.326255	0.149194	['GO:0009987', 'GO:0032502']
GO:BP	GO:0007267	cell-cell signaling	6.19358e-12	negative_corr	True	"Any process that mediates the transfer of information from one cell to another. This process includes signal transduction in the receiving cell and, where applicable, release of a ligand and any processes that actively facilitate its transport and presentation to the receiving cell. Examples include signaling via soluble ligands, via cell adhesion molecules and via gap junctions." [GOC:dos, GOC:…	1699	2072	301	17906	0.14527	0.177163	['GO:0007154', 'GO:0023052']
GO:BP	GO:0006820	anion transport	8.05926e-12	positive_corr	True	"The directed movement of anions, atoms or small molecules with a net negative charge, into, out of or within a cell, or between cells, by means of some agent such as a transporter or pore." [GOC:ai]	654	998	89	17906	0.0891784	0.136086	['GO:0006811']
GO:BP	GO:0007268	chemical synaptic transmission	8.87189e-12	negative_corr	True	"The vesicular release of classical neurotransmitter molecules from a presynapse, across a chemical synapse, the subsequent activation of neurotransmitter receptors at the postsynapse of a target cell (neuron, muscle, or secretory cell) and the effects of this activation on the postsynaptic membrane potential and ionic composition of the postsynaptic cytosol. This process encompasses both spontan…	717	2072	155	17906	0.0748069	0.216179	['GO:0098916']
GO:BP	GO:0098916	anterograde trans-synaptic signaling	8.87189e-12	negative_corr	True	"Cell-cell signaling from pre to post-synapse, across the synaptic cleft" [GOC:dos]	717	2072	155	17906	0.0748069	0.216179	['GO:0099537']
GO:BP	GO:0045664	regulation of neuron differentiation	1.60434e-11	negative_corr	True	"Any process that modulates the frequency, rate or extent of neuron differentiation." [GOC:go_curators]	684	2072	149	17906	0.0719112	0.217836	['GO:0030182', 'GO:0050767']
GO:BP	GO:0099536	synaptic signaling	2.7175e-11	negative_corr	True	"Cell-cell signaling to, from or within a synapse." [GOC:dos]	745	2072	158	17906	0.0762548	0.212081	['GO:0007267']
GO:BP	GO:0099537	trans-synaptic signaling	2.73002e-11	negative_corr	True	"Cell-cell signaling in either direction across the synaptic cleft." [GOC:dos]	726	2072	155	17906	0.0748069	0.213499	['GO:0099536']
GO:BP	GO:0061061	muscle structure development	3.1464e-11	negative_corr	True	"The progression of a muscle structure over time, from its formation to its mature state. Muscle structures are contractile cells, tissues or organs that are found in multicellular organisms." [GOC:dph]	683	2072	148	17906	0.0714286	0.216691	['GO:0048856']
GO:BP	GO:0051960	regulation of nervous system development	4.11499e-11	negative_corr	True	"Any process that modulates the frequency, rate or extent of nervous system development, the origin and formation of nervous tissue." [GOC:ai]	963	2072	191	17906	0.0921815	0.198339	['GO:0007399', 'GO:2000026']
GO:BP	GO:0015711	organic anion transport	5.88633e-11	positive_corr	True	"The directed movement of organic anions into, out of or within a cell, or between cells, by means of some agent such as a transporter or pore. Organic anions are atoms or small molecules with a negative charge which contain carbon in covalent linkage." [GOC:ai, GOC:krc]	508	998	74	17906	0.0741483	0.145669	['GO:0006820', 'GO:0071702']
GO:BP	GO:0023051	regulation of signaling	1.64767e-10	negative_corr	True	"Any process that modulates the frequency, rate or extent of a signaling process." [GOC:mtg_signal]	3679	2072	558	17906	0.269305	0.151672	['GO:0023052', 'GO:0050789']
[truncated: 557 more rows]
